# Supplementary material for: RNAi screening of uncharacterized genes identifies promising druggable targets in Schistosoma japonicum
Source: PLoS Pathog. 2025 Mar 28;21(3):e1013014. doi: 10.1371/journal.ppat.1013014 (PMC11977999; doi:10.1371/journal.ppat.1013014)
Supplement: S1 Table — (XLSX) [file ppat.1013014.s012.xlsx]

## Sheet: Sheet1
S1 Table. Uncharacterized genes in S. japonicum.
GeneID	Annotation
Sjc_0004435	Protein of unknown function
Sjc_0004436	Protein of unknown function
Sjc_0004438	Protein of unknown function
Sjc_0004456	Protein of unknown function
Sjc_0004465	Protein of unknown function
Sjc_0004466	Protein of unknown function
Sjc_0004467	Protein of unknown function
Sjc_0004499	Protein of unknown function
Sjc_0004510	Protein of unknown function
Sjc_0004547	Protein of unknown function
Sjc_0004599	Protein of unknown function
Sjc_0004607	Protein of unknown function
Sjc_0004608	Protein of unknown function
Sjc_0004609	Protein of unknown function
Sjc_0004610	Protein of unknown function
Sjc_0004611	Protein of unknown function
Sjc_0004612	Protein of unknown function
Sjc_0004624	Protein of unknown function
Sjc_0004639	Protein of unknown function
Sjc_0004650	Protein of unknown function
Sjc_0004780	Protein of unknown function
Sjc_0004812	Protein of unknown function
Sjc_0004823	Protein of unknown function
Sjc_0004844	Protein of unknown function
Sjc_0004912	Protein of unknown function
Sjc_0004913	Protein of unknown function
Sjc_0004914	Protein of unknown function
Sjc_0004999	Protein of unknown function
Sjc_0005003	Protein of unknown function
Sjc_0005029	Protein of unknown function
Sjc_0005032	Protein of unknown function
Sjc_0005064	Protein of unknown function
Sjc_0005070	Protein of unknown function
Sjc_0005076	Protein of unknown function
Sjc_0005087	Protein of unknown function
Sjc_0005088	Protein of unknown function
Sjc_0005096	Protein of unknown function
Sjc_0005104	Protein of unknown function
Sjc_0005122	Protein of unknown function
Sjc_0005185	Protein of unknown function
Sjc_0005188	Protein of unknown function
Sjc_0005223	Protein of unknown function
Sjc_0005276	Protein of unknown function
Sjc_0005303	Protein of unknown function
Sjc_0005304	Protein of unknown function
Sjc_0005316	Protein of unknown function
Sjc_0005383	Protein of unknown function
Sjc_0005420	Protein of unknown function
Sjc_0005433	Protein of unknown function
Sjc_0005489	Protein of unknown function
Sjc_0005488	Protein of unknown function
Sjc_0005495	Protein of unknown function
Sjc_0005520	Protein of unknown function
Sjc_0005531	Protein of unknown function
Sjc_0005538	Protein of unknown function
Sjc_0005542	Protein of unknown function
Sjc_0005562	Protein of unknown function
Sjc_0007818	Protein of unknown function
Sjc_0007901	Protein of unknown function
Sjc_0007904	Protein of unknown function
Sjc_0007938	Protein of unknown function
Sjc_0008000	Protein of unknown function
Sjc_0008043	Protein of unknown function
Sjc_0008064	Protein of unknown function
Sjc_0008081	Protein of unknown function
Sjc_0008085	Protein of unknown function
Sjc_0008094	Protein of unknown function
Sjc_0008125	Protein of unknown function
Sjc_0008211	Protein of unknown function
Sjc_0008221	Protein of unknown function
Sjc_0008272	Protein of unknown function
Sjc_0008277	Protein of unknown function
Sjc_0008300	Protein of unknown function
Sjc_0008307	Protein of unknown function
Sjc_0008308	Protein of unknown function
Sjc_0008309	Protein of unknown function
Sjc_0008310	Protein of unknown function
Sjc_0008311	Protein of unknown function
Sjc_0008325	Protein of unknown function
Sjc_0008334	Protein of unknown function
Sjc_0008338	Protein of unknown function
Sjc_0008380	Protein of unknown function
Sjc_0008425	Protein of unknown function
Sjc_0008428	Protein of unknown function
Sjc_0008432	Protein of unknown function
Sjc_0008435	Protein of unknown function
Sjc_0008455	Protein of unknown function
Sjc_0008480	Protein of unknown function
Sjc_0008482	Protein of unknown function
Sjc_0008515	Protein of unknown function
Sjc_0008526	Protein of unknown function
Sjc_0005599	Protein of unknown function
Sjc_0005607	Protein of unknown function
Sjc_0005610	Protein of unknown function
Sjc_0005640	Protein of unknown function
Sjc_0005659	Protein of unknown function
Sjc_0005665	Protein of unknown function
Sjc_0005672	Protein of unknown function
Sjc_0005733	Protein of unknown function
Sjc_0005735	Protein of unknown function
Sjc_0005838	Protein of unknown function
Sjc_0005972	Protein of unknown function
Sjc_0005983	Protein of unknown function
Sjc_0005999	Protein of unknown function
Sjc_0006008	Protein of unknown function
Sjc_0006019	Protein of unknown function
Sjc_0006165	Protein of unknown function
Sjc_0006167	Protein of unknown function
Sjc_0006188	Protein of unknown function
Sjc_0006193	Protein of unknown function
Sjc_0006215	Protein of unknown function
Sjc_0006255	Protein of unknown function
Sjc_0006260	Protein of unknown function
Sjc_0006277	Protein of unknown function
Sjc_0006299	Protein of unknown function
Sjc_0006302	Protein of unknown function
Sjc_0006304	Protein of unknown function
Sjc_0006308	Protein of unknown function
Sjc_0006328	Protein of unknown function
Sjc_0006329	Protein of unknown function
Sjc_0006421	Protein of unknown function
Sjc_0006438	Protein of unknown function
Sjc_0006488	Protein of unknown function
Sjc_0006494	Protein of unknown function
Sjc_0006498	Protein of unknown function
Sjc_0006544	Protein of unknown function
Sjc_0006576	Protein of unknown function
Sjc_0006629	Protein of unknown function
Sjc_0006720	Protein of unknown function
Sjc_0006732	Protein of unknown function
Sjc_0006736	Protein of unknown function
Sjc_0002323	Protein of unknown function
Sjc_0002443	Protein of unknown function
Sjc_0002444	Protein of unknown function
Sjc_0002445	Protein of unknown function
Sjc_0002446	Protein of unknown function
Sjc_0002461	Protein of unknown function
Sjc_0002476	Protein of unknown function
Sjc_0002526	Protein of unknown function
Sjc_0002557	Protein of unknown function
Sjc_0002587	Protein of unknown function
Sjc_0002636	Protein of unknown function
Sjc_0002703	Protein of unknown function
Sjc_0002740	Protein of unknown function
Sjc_0002761	Protein of unknown function
Sjc_0002762	Protein of unknown function
Sjc_0002824	Protein of unknown function
Sjc_0002844	Protein of unknown function
Sjc_0002851	Protein of unknown function
Sjc_0002855	Protein of unknown function
Sjc_0002857	Protein of unknown function
Sjc_0002866	Protein of unknown function
Sjc_0002870	Protein of unknown function
Sjc_0002917	Protein of unknown function
Sjc_0002929	Protein of unknown function
Sjc_0003072	Protein of unknown function
Sjc_0003080	Protein of unknown function
Sjc_0003085	Protein of unknown function
Sjc_0003086	Protein of unknown function
Sjc_0003130	Protein of unknown function
Sjc_0003141	Protein of unknown function
Sjc_0003156	Protein of unknown function
Sjc_0003198	Protein of unknown function
Sjc_0003207	Protein of unknown function
Sjc_0003257	Protein of unknown function
Sjc_0003290	Protein of unknown function
Sjc_0003301	Protein of unknown function
Sjc_0003350	Protein of unknown function
Sjc_0003352	Protein of unknown function
Sjc_0003477	Protein of unknown function
Sjc_0003490	Protein of unknown function
Sjc_0003558	Protein of unknown function
Sjc_0003622	Protein of unknown function
Sjc_0003658	Protein of unknown function
Sjc_0003721	Protein of unknown function
Sjc_0003729	Protein of unknown function
Sjc_0003740	Protein of unknown function
Sjc_0003741	Protein of unknown function
Sjc_0003781	Protein of unknown function
Sjc_0003812	Protein of unknown function
Sjc_0003813	Protein of unknown function
Sjc_0003849	Protein of unknown function
Sjc_0003903	Protein of unknown function
Sjc_0003912	Protein of unknown function
Sjc_0003918	Protein of unknown function
Sjc_0003957	Protein of unknown function
Sjc_0004036	Protein of unknown function
Sjc_0004039	Protein of unknown function
Sjc_0004108	Protein of unknown function
Sjc_0004109	Protein of unknown function
Sjc_0004162	Protein of unknown function
Sjc_0004183	Protein of unknown function
Sjc_0004190	Protein of unknown function
Sjc_0004239	Protein of unknown function
Sjc_0004252	Protein of unknown function
Sjc_0004264	Protein of unknown function
Sjc_0004300	Protein of unknown function
Sjc_0004357	Protein of unknown function
Sjc_0006745	Protein of unknown function
Sjc_0006782	Protein of unknown function
Sjc_0006800	Protein of unknown function
Sjc_0006821	Protein of unknown function
Sjc_0006901	Protein of unknown function
Sjc_0006911	Protein of unknown function
Sjc_0006930	Protein of unknown function
Sjc_0006941	Protein of unknown function
Sjc_0006946	Protein of unknown function
Sjc_0007054	Protein of unknown function
Sjc_0007082	Protein of unknown function
Sjc_0007090	Protein of unknown function
Sjc_0007136	Protein of unknown function
Sjc_0007145	Protein of unknown function
Sjc_0007193	Protein of unknown function
Sjc_0007296	Protein of unknown function
Sjc_0007315	Protein of unknown function
Sjc_0007396	Protein of unknown function
Sjc_0007455	Protein of unknown function
Sjc_0007461	Protein of unknown function
Sjc_0007519	Protein of unknown function
Sjc_0007569	Protein of unknown function
Sjc_0007572	Protein of unknown function
Sjc_0007614	Protein of unknown function
Sjc_0007649	Protein of unknown function
Sjc_0007651	Protein of unknown function
Sjc_0007655	Protein of unknown function
Sjc_0007656	Protein of unknown function
Sjc_0007657	Protein of unknown function
Sjc_0007729	Protein of unknown function
Sjc_0007742	Protein of unknown function
Sjc_0007747	Protein of unknown function
Sjc_0007748	Protein of unknown function
Sjc_0007749	Protein of unknown function
Sjc_0007753	Protein of unknown function
Sjc_0007811	Protein of unknown function
Sjc_0008530	Protein of unknown function
Sjc_0008541	Protein of unknown function
Sjc_0008542	Protein of unknown function
Sjc_0008574	Protein of unknown function
Sjc_0008577	Protein of unknown function
Sjc_0008578	Protein of unknown function
Sjc_0008631	Protein of unknown function
Sjc_0008633	Protein of unknown function
Sjc_0008634	Protein of unknown function
Sjc_0008635	Protein of unknown function
Sjc_0008636	Protein of unknown function
Sjc_0008637	Protein of unknown function
Sjc_0008669	Protein of unknown function
Sjc_0008686	Protein of unknown function
Sjc_0008764	Protein of unknown function
Sjc_0008770	Protein of unknown function
Sjc_0008805	Protein of unknown function
Sjc_0008833	Protein of unknown function
Sjc_0008834	Protein of unknown function
Sjc_0008836	Protein of unknown function
Sjc_0008835	Protein of unknown function
Sjc_0008838	Protein of unknown function
Sjc_0008839	Protein of unknown function
Sjc_0008840	Protein of unknown function
Sjc_0008841	Protein of unknown function
Sjc_0008842	Protein of unknown function
Sjc_0008851	Protein of unknown function
Sjc_0008852	Protein of unknown function
Sjc_0008853	Protein of unknown function
Sjc_0008854	Protein of unknown function
Sjc_0008859	Protein of unknown function
Sjc_0008860	Protein of unknown function
Sjc_0008878	Protein of unknown function
Sjc_0008922	Protein of unknown function
Sjc_0008963	Protein of unknown function
Sjc_0008976	Protein of unknown function
Sjc_0008978	Protein of unknown function
Sjc_0008983	Protein of unknown function
Sjc_0008984	Protein of unknown function
Sjc_0008995	Protein of unknown function
Sjc_0008997	Protein of unknown function
Sjc_0009000	Protein of unknown function
Sjc_0009001	Protein of unknown function
Sjc_0009002	Protein of unknown function
Sjc_0009003	Protein of unknown function
Sjc_0009009	Protein of unknown function
Sjc_0009018	Protein of unknown function
Sjc_0009020	Protein of unknown function
Sjc_0009021	Protein of unknown function
Sjc_0009022	Protein of unknown function
Sjc_0009030	Protein of unknown function
Sjc_0009056	Protein of unknown function
Sjc_0009088	Protein of unknown function
Sjc_0009138	Protein of unknown function
Sjc_0009153	Protein of unknown function
Sjc_0009159	Protein of unknown function
Sjc_0009172	Protein of unknown function
Sjc_0009211	Protein of unknown function
Sjc_0009237	Protein of unknown function
Sjc_0009253	Protein of unknown function
Sjc_0009288	Protein of unknown function
Sjc_0009297	Protein of unknown function
Sjc_0009307	Protein of unknown function
Sjc_0009319	Protein of unknown function
Sjc_0009322	Protein of unknown function
Sjc_0009331	Protein of unknown function
Sjc_0009350	Protein of unknown function
Sjc_0009367	Protein of unknown function
Sjc_0009395	Protein of unknown function
Sjc_0009396	Protein of unknown function
Sjc_0009449	Protein of unknown function
Sjc_0009462	Protein of unknown function
Sjc_0009465	Protein of unknown function
Sjc_0009468	Protein of unknown function
Sjc_0009470	Protein of unknown function
Sjc_0009505	Protein of unknown function
Sjc_0009522	Protein of unknown function
Sjc_0009525	Protein of unknown function
Sjc_0009529	Protein of unknown function
Sjc_0000022	Protein of unknown function
Sjc_0000023	Protein of unknown function
Sjc_0000024	Protein of unknown function
Sjc_0000025	Protein of unknown function
Sjc_0000055	Protein of unknown function
Sjc_0000068	Protein of unknown function
Sjc_0000072	Protein of unknown function
Sjc_0000074	Protein of unknown function
Sjc_0000119	Protein of unknown function
Sjc_0000178	Protein of unknown function
Sjc_0000181	Protein of unknown function
Sjc_0000185	Protein of unknown function
Sjc_0000195	Protein of unknown function
Sjc_0000233	Protein of unknown function
Sjc_0000234	Protein of unknown function
Sjc_0000235	Protein of unknown function
Sjc_0000236	Protein of unknown function
Sjc_0000238	Protein of unknown function
Sjc_0000240	Protein of unknown function
Sjc_0000242	Protein of unknown function
Sjc_0000264	Protein of unknown function
Sjc_0000266	Protein of unknown function
Sjc_0000267	Protein of unknown function
Sjc_0000269	Protein of unknown function
Sjc_0000316	Protein of unknown function
Sjc_0000317	Protein of unknown function
Sjc_0000329	Protein of unknown function
Sjc_0000336	Protein of unknown function
Sjc_0000352	Protein of unknown function
Sjc_0000418	Protein of unknown function
Sjc_0000432	Protein of unknown function
Sjc_0000507	Protein of unknown function
Sjc_0000565	Protein of unknown function
Sjc_0000578	Protein of unknown function
Sjc_0000650	Protein of unknown function
Sjc_0000665	Protein of unknown function
Sjc_0000675	Protein of unknown function
Sjc_0000678	Protein of unknown function
Sjc_0000686	Protein of unknown function
Sjc_0000693	Protein of unknown function
Sjc_0000697	Protein of unknown function
Sjc_0000703	Protein of unknown function
Sjc_0000704	Protein of unknown function
Sjc_0000725	Protein of unknown function
Sjc_0000733	Protein of unknown function
Sjc_0000768	Protein of unknown function
Sjc_0000788	Protein of unknown function
Sjc_0000789	Protein of unknown function
Sjc_0000833	Protein of unknown function
Sjc_0000842	Protein of unknown function
Sjc_0000865	Protein of unknown function
Sjc_0000872	Protein of unknown function
Sjc_0000977	Protein of unknown function
Sjc_0000995	Protein of unknown function
Sjc_0001026	Protein of unknown function
Sjc_0001037	Protein of unknown function
Sjc_0001050	Protein of unknown function
Sjc_0001051	Protein of unknown function
Sjc_0001065	Protein of unknown function
Sjc_0001090	Protein of unknown function
Sjc_0001101	Protein of unknown function
Sjc_0001102	Protein of unknown function
Sjc_0001103	Protein of unknown function
Sjc_0001140	Protein of unknown function
Sjc_0001189	Protein of unknown function
Sjc_0001206	Protein of unknown function
Sjc_0001216	Protein of unknown function
Sjc_0001217	Protein of unknown function
Sjc_0001232	Protein of unknown function
Sjc_0001341	Protein of unknown function
Sjc_0001347	Protein of unknown function
Sjc_0001379	Protein of unknown function
Sjc_0001461	Protein of unknown function
Sjc_0001484	Protein of unknown function
Sjc_0001522	Protein of unknown function
Sjc_0001524	Protein of unknown function
Sjc_0001541	Protein of unknown function
Sjc_0001542	Protein of unknown function
Sjc_0001550	Protein of unknown function
Sjc_0001615	Protein of unknown function
Sjc_0001624	Protein of unknown function
Sjc_0001634	Protein of unknown function
Sjc_0001641	Protein of unknown function
Sjc_0001649	Protein of unknown function
Sjc_0001654	Protein of unknown function
Sjc_0001666	Protein of unknown function
Sjc_0001668	Protein of unknown function
Sjc_0001674	Protein of unknown function
Sjc_0001728	Protein of unknown function
Sjc_0001774	Protein of unknown function
Sjc_0001785	Protein of unknown function
Sjc_0001798	Protein of unknown function
Sjc_0001821	Protein of unknown function
Sjc_0001832	Protein of unknown function
Sjc_0001839	Protein of unknown function
Sjc_0002020	Protein of unknown function
Sjc_0002021	Protein of unknown function
Sjc_0002022	Protein of unknown function
Sjc_0002030	Protein of unknown function
Sjc_0002032	Protein of unknown function
Sjc_0002046	Protein of unknown function
Sjc_0002102	Protein of unknown function
Sjc_0002107	Protein of unknown function
Sjc_0002108	Protein of unknown function
Sjc_0002128	Protein of unknown function
Sjc_0002156	Protein of unknown function
Sjc_0002157	Protein of unknown function
Sjc_0002183	Protein of unknown function
Sjc_0002220	Protein of unknown function
Sjc_0002310	Protein of unknown function
Sjc_0002311	Protein of unknown function
Sjc_0009578	Protein of unknown function
Sjc_0009579	Protein of unknown function
Sjc_0009557	Protein of unknown function
Sjc_0009670	Protein of unknown function
Sjc_0009680	Protein of unknown function
Sjc_0009580	Protein of unknown function
Sjc_0009696	Protein of unknown function
Sjc_0009734	Protein of unknown function
Sjc_0009722	Protein of unknown function
Sjc_0009677	Protein of unknown function
Sjc_0009545	Protein of unknown function
Sjc_0009619	Protein of unknown function
Sjc_0009736	Protein of unknown function
Sjc_0009674	Protein of unknown function
Sjc_0009675	Protein of unknown function
Sjc_0009676	Protein of unknown function
Sjc_0009754	Protein of unknown function
Sjc_0009642	Protein of unknown function
Sjc_0009612	Protein of unknown function
Sjc_0009613	Protein of unknown function
Sjc_0009614	Protein of unknown function
Sjc_0009615	Protein of unknown function
Sjc_0009653	Protein of unknown function
Sjc_0009549	Protein of unknown function
Sjc_0009551	Protein of unknown function
Sjc_0009555	Protein of unknown function
Sjc_0009657	Protein of unknown function
Sjc_0009635	Protein of unknown function
Sjc_0009712	Protein of unknown function
Sjc_0009602	Protein of unknown function
Sjc_0009624	Protein of unknown function
Sjc_0009567	Protein of unknown function
Sjc_0009572	Protein of unknown function
Sjc_0009650	Protein of unknown function
Sjc_0009750	Protein of unknown function
Sjc_0009663	Protein of unknown function
Sjc_0009668	Protein of unknown function
Sjc_0009611	Protein of unknown function
Sjc_0009588	Protein of unknown function
Sjc_0009737	Protein of unknown function
Sjc_0009769	Protein of unknown function
Sjc_0009744	Protein of unknown function
Sjc_0009745	Protein of unknown function
Sjc_0009686	Protein of unknown function
Sjc_0009678	Protein of unknown function
Sjc_0009743	Protein of unknown function
Sjc_0004441	hypothetical protein
Sjc_0004464	hypothetical protein
Sjc_0004468	hypothetical protein
Sjc_0004479	hypothetical protein
Sjc_0004480	hypothetical protein
Sjc_0004486	hypothetical protein
Sjc_0004488	hypothetical protein
Sjc_0004487	hypothetical protein
Sjc_0004515	hypothetical protein
Sjc_0004516	hypothetical protein
Sjc_0004560	hypothetical protein
Sjc_0004564	hypothetical protein
Sjc_0004569	hypothetical protein
Sjc_0004583	hypothetical protein
Sjc_0004606	hypothetical protein
Sjc_0004629	hypothetical protein
Sjc_0004646	hypothetical protein
Sjc_0004678	hypothetical protein
Sjc_0004695	hypothetical protein
Sjc_0004701	hypothetical protein
Sjc_0004733	hypothetical protein
Sjc_0004763	hypothetical protein
Sjc_0004765	hypothetical protein
Sjc_0004837	hypothetical protein
Sjc_0004845	hypothetical protein
Sjc_0004855	hypothetical protein
Sjc_0004864	hypothetical protein
Sjc_0004869	hypothetical protein
Sjc_0004902	hypothetical protein
Sjc_0004911	hypothetical protein
Sjc_0004966	hypothetical protein
Sjc_0004968	hypothetical protein
Sjc_0004970	hypothetical protein
Sjc_0004971	hypothetical protein
Sjc_0004972	hypothetical protein
Sjc_0004992	hypothetical protein
Sjc_0005037	hypothetical protein
Sjc_0005041	hypothetical protein
Sjc_0005042	hypothetical protein Smp_000500.1
Sjc_0005074	hypothetical protein
Sjc_0005075	hypothetical protein
Sjc_0005077	hypothetical protein
Sjc_0005078	hypothetical protein
Sjc_0005079	hypothetical protein
Sjc_0005095	hypothetical protein
Sjc_0005131	hypothetical protein
Sjc_0005132	hypothetical protein Smp_181330
Sjc_0005168	hypothetical protein
Sjc_0005204	hypothetical protein Smp_129400
Sjc_0005262	hypothetical protein
Sjc_0005288	hypothetical protein
Sjc_0005289	hypothetical protein
Sjc_0005331	hypothetical protein
Sjc_0005349	hypothetical protein
Sjc_0005400	hypothetical protein
Sjc_0005450	hypothetical protein
Sjc_0005451	hypothetical protein
Sjc_0005487	hypothetical protein
Sjc_0005490	hypothetical protein
Sjc_0005513	hypothetical protein
Sjc_0005571	hypothetical protein
Sjc_0007838	hypothetical protein
Sjc_0007839	hypothetical protein
Sjc_0007840	hypothetical protein
Sjc_0007856	hypothetical protein
Sjc_0007858	hypothetical protein
Sjc_0007869	hypothetical protein
Sjc_0007873	hypothetical protein
Sjc_0007888	hypothetical protein Smp_156230
Sjc_0007889	hypothetical protein
Sjc_0007898	hypothetical transcript
Sjc_0007900	hypothetical protein
Sjc_0007929	hypothetical protein
Sjc_0007936	hypothetical protein
Sjc_0007959	hypothetical protein
Sjc_0007974	hypothetical protein Smp_131210
Sjc_0007990	hypothetical protein
Sjc_0008012	hypothetical protein
Sjc_0008013	hypothetical protein
Sjc_0008014	hypothetical protein
Sjc_0008015	hypothetical protein
Sjc_0008016	hypothetical protein
Sjc_0008017	hypothetical protein
Sjc_0008048	hypothetical protein
Sjc_0008049	hypothetical protein
Sjc_0008050	hypothetical protein
Sjc_0008051	hypothetical protein
Sjc_0008052	hypothetical protein
Sjc_0008053	hypothetical protein
Sjc_0008057	hypothetical protein
Sjc_0008073	hypothetical protein
Sjc_0008086	hypothetical protein
Sjc_0008091	hypothetical protein
Sjc_0008092	hypothetical protein
Sjc_0008176	hypothetical protein
Sjc_0008177	hypothetical protein
Sjc_0008259	hypothetical protein MS3_07422
Sjc_0008282	hypothetical protein
Sjc_0008290	hypothetical protein
Sjc_0008312	hypothetical protein
Sjc_0008316	hypothetical protein
Sjc_0008322	hypothetical protein
Sjc_0008335	hypothetical protein
Sjc_0008339	hypothetical protein
Sjc_0008342	hypothetical protein
Sjc_0008358	hypothetical protein
Sjc_0008367	hypothetical protein
Sjc_0008374	hypothetical protein
Sjc_0008393	hypothetical protein
Sjc_0008406	hypothetical protein
Sjc_0008415	hypothetical protein
Sjc_0008426	hypothetical protein
Sjc_0008429	hypothetical protein
Sjc_0008431	hypothetical protein
Sjc_0008433	hypothetical protein
Sjc_0008456	hypothetical protein
Sjc_0008458	hypothetical protein
Sjc_0008492	hypothetical protein
Sjc_0008497	hypothetical protein
Sjc_0008508	hypothetical protein
Sjc_0008510	hypothetical protein
Sjc_0008516	hypothetical protein
Sjc_0008522	hypothetical protein
Sjc_0005582	hypothetical protein
Sjc_0005583	hypothetical protein
Sjc_0005584	hypothetical protein
Sjc_0005585	hypothetical protein
Sjc_0005586	hypothetical protein
Sjc_0005587	hypothetical protein
Sjc_0005598	hypothetical protein
Sjc_0005633	hypothetical protein
Sjc_0005647	hypothetical protein MS3_00297, partial
Sjc_0005651	hypothetical protein MS3_00292
Sjc_0005671	hypothetical protein
Sjc_0005751	hypothetical protein
Sjc_0005762	hypothetical protein
Sjc_0005765	hypothetical protein
Sjc_0005767	hypothetical protein
Sjc_0005811	hypothetical protein
Sjc_0005864	hypothetical protein
Sjc_0005869	hypothetical protein
Sjc_0005876	hypothetical protein
Sjc_0005885	hypothetical protein
Sjc_0005915	hypothetical protein
Sjc_0005916	hypothetical protein
Sjc_0005923	hypothetical protein
Sjc_0005951	hypothetical protein
Sjc_0005969	hypothetical protein
Sjc_0005981	hypothetical protein
Sjc_0005990	hypothetical protein
Sjc_0006108	hypothetical protein
Sjc_0006185	hypothetical protein
Sjc_0006186	hypothetical protein
Sjc_0006187	hypothetical protein
Sjc_0006190	hypothetical protein
Sjc_0006191	hypothetical protein
Sjc_0006192	hypothetical protein
Sjc_0006209	hypothetical protein
Sjc_0006227	hypothetical protein
Sjc_0006232	hypothetical protein
Sjc_0006262	hypothetical protein
Sjc_0006265	hypothetical protein Smp_050760
Sjc_0006270	hypothetical protein
Sjc_0006278	hypothetical protein
Sjc_0006280	hypothetical protein
Sjc_0006291	hypothetical protein
Sjc_0006309	hypothetical protein
Sjc_0006321	hypothetical protein
Sjc_0006330	hypothetical protein
Sjc_0006331	hypothetical protein
Sjc_0006332	hypothetical protein
Sjc_0006333	hypothetical protein
Sjc_0006334	hypothetical protein
Sjc_0006371	hypothetical protein
Sjc_0006381	hypothetical protein
Sjc_0006401	hypothetical protein
Sjc_0006441	hypothetical protein
Sjc_0006473	hypothetical protein
Sjc_0006531	hypothetical protein
Sjc_0006569	hypothetical protein
Sjc_0006594	hypothetical protein
Sjc_0006609	hypothetical protein
Sjc_0006619	hypothetical protein
Sjc_0006668	hypothetical protein
Sjc_0006678	hypothetical protein
Sjc_0006679	hypothetical protein
Sjc_0006680	hypothetical protein
Sjc_0002317	hypothetical protein
Sjc_0002327	hypothetical protein
Sjc_0002344	hypothetical protein
Sjc_0002361	hypothetical protein
Sjc_0002362	hypothetical protein
Sjc_0002377	hypothetical protein
Sjc_0002386	hypothetical protein
Sjc_0002394	hypothetical protein
Sjc_0002419	hypothetical protein
Sjc_0002464	hypothetical protein
Sjc_0002500	hypothetical protein
Sjc_0002501	hypothetical protein
Sjc_0002515	hypothetical protein
Sjc_0002523	hypothetical protein
Sjc_0002539	hypothetical protein Smp_153120
Sjc_0002549	hypothetical protein
Sjc_0002550	hypothetical protein
Sjc_0002551	hypothetical protein
Sjc_0002556	hypothetical protein
Sjc_0002567	hypothetical protein
Sjc_0002632	hypothetical protein D915_000600
Sjc_0002642	hypothetical protein
Sjc_0002684	hypothetical protein
Sjc_0002712	hypothetical protein
Sjc_0002714	hypothetical protein
Sjc_0002722	hypothetical protein
Sjc_0002727	hypothetical protein
Sjc_0002755	hypothetical protein
Sjc_0002767	hypothetical protein
Sjc_0002816	hypothetical protein
Sjc_0002828	hypothetical protein
Sjc_0002854	hypothetical protein
Sjc_0002881	hypothetical protein
Sjc_0002882	hypothetical protein
Sjc_0002899	hypothetical protein
Sjc_0002910	hypothetical protein
Sjc_0002919	hypothetical protein
Sjc_0002939	hypothetical protein
Sjc_0002940	hypothetical protein
Sjc_0002954	hypothetical protein
Sjc_0002987	hypothetical protein MS3_02163
Sjc_0003010	hypothetical protein
Sjc_0003068	LOW QUALITY PROTEIN: hypothetical protein Smp_011640
Sjc_0003078	hypothetical protein
Sjc_0003099	hypothetical protein
Sjc_0003104	hypothetical protein
Sjc_0003118	hypothetical protein
Sjc_0003124	hypothetical protein
Sjc_0003125	hypothetical protein
Sjc_0003165	hypothetical protein
Sjc_0003168	hypothetical protein
Sjc_0003209	hypothetical protein
Sjc_0003212	hypothetical protein
Sjc_0003242	hypothetical protein
Sjc_0003325	hypothetical protein
Sjc_0003328	hypothetical protein
Sjc_0003333	hypothetical protein
Sjc_0003451	hypothetical protein
Sjc_0003461	hypothetical protein MS3_06463
Sjc_0003471	hypothetical protein
Sjc_0003481	hypothetical protein
Sjc_0003486	hypothetical protein
Sjc_0003488	hypothetical protein
Sjc_0003493	hypothetical protein
Sjc_0003521	hypothetical protein
Sjc_0003534	hypothetical protein
Sjc_0003567	hypothetical protein
Sjc_0003683	hypothetical transcript
Sjc_0003684	hypothetical protein
Sjc_0003694	hypothetical protein
Sjc_0003708	hypothetical protein
Sjc_0003737	hypothetical protein
Sjc_0003749	hypothetical protein
Sjc_0003751	hypothetical protein
Sjc_0003756	hypothetical protein
Sjc_0003757	hypothetical protein
Sjc_0003788	hypothetical protein
Sjc_0003809	hypothetical protein
Sjc_0003815	hypothetical protein
Sjc_0003907	hypothetical protein
Sjc_0003911	hypothetical protein
Sjc_0003989	hypothetical protein
Sjc_0004010	hypothetical protein
Sjc_0004011	hypothetical protein
Sjc_0004016	hypothetical protein
Sjc_0004025	hypothetical protein
Sjc_0004046	hypothetical protein
Sjc_0004063	hypothetical protein
Sjc_0004090	hypothetical protein Smp_153540
Sjc_0004091	hypothetical protein
Sjc_0004103	hypothetical protein
Sjc_0004127	hypothetical protein
Sjc_0004145	hypothetical protein
Sjc_0004148	hypothetical protein
Sjc_0004150	hypothetical protein
Sjc_0004154	hypothetical protein
Sjc_0004214	hypothetical protein
Sjc_0004229	hypothetical protein
Sjc_0004236	hypothetical protein
Sjc_0004246	hypothetical protein
Sjc_0004250	hypothetical protein
Sjc_0004262	hypothetical protein MS3_06332, partial
Sjc_0004273	hypothetical protein
Sjc_0004274	hypothetical protein
Sjc_0004277	hypothetical protein
Sjc_0004285	hypothetical protein
Sjc_0004315	hypothetical protein
Sjc_0004333	hypothetical protein
Sjc_0004341	hypothetical protein
Sjc_0004354	hypothetical protein
Sjc_0004375	hypothetical protein
Sjc_0004383	hypothetical protein
Sjc_0004390	hypothetical protein
Sjc_0004402	hypothetical protein
Sjc_0004404	hypothetical protein
Sjc_0004411	hypothetical protein
Sjc_0004415	hypothetical protein
Sjc_0004430	hypothetical protein
Sjc_0006744	hypothetical protein
Sjc_0006760	hypothetical protein
Sjc_0006785	hypothetical protein
Sjc_0006791	hypothetical protein
Sjc_0006792	hypothetical protein
Sjc_0006813	hypothetical protein
Sjc_0006831	hypothetical protein
Sjc_0006839	hypothetical protein
Sjc_0006844	hypothetical protein
Sjc_0006845	hypothetical protein
Sjc_0006847	hypothetical protein
Sjc_0006856	hypothetical protein
Sjc_0006898	hypothetical protein
Sjc_0006925	hypothetical protein
Sjc_0006929	hypothetical protein
Sjc_0006932	hypothetical protein
Sjc_0006938	hypothetical protein
Sjc_0006939	hypothetical protein
Sjc_0007045	hypothetical protein
Sjc_0007071	hypothetical protein
Sjc_0007074	hypothetical protein
Sjc_0007077	hypothetical protein
Sjc_0007078	hypothetical protein
Sjc_0007114	hypothetical protein
Sjc_0007116	hypothetical protein
Sjc_0007117	hypothetical protein
Sjc_0007148	hypothetical protein
Sjc_0007151	hypothetical transcript
Sjc_0007171	hypothetical protein
Sjc_0007189	hypothetical protein
Sjc_0007208	hypothetical protein
Sjc_0007269	hypothetical protein
Sjc_0007278	hypothetical protein
Sjc_0007312	hypothetical protein Smp_181060
Sjc_0007325	hypothetical protein
Sjc_0007370	hypothetical protein
Sjc_0007402	hypothetical protein
Sjc_0007407	hypothetical protein
Sjc_0007408	hypothetical protein
Sjc_0007409	hypothetical protein
Sjc_0007410	hypothetical protein
Sjc_0007441	hypothetical protein
Sjc_0007457	hypothetical protein
Sjc_0007459	hypothetical protein
Sjc_0007460	hypothetical protein
Sjc_0007472	hypothetical protein
Sjc_0007489	hypothetical protein MS3_00732
Sjc_0007534	hypothetical protein
Sjc_0007549	hypothetical protein
Sjc_0007556	hypothetical protein
Sjc_0007565	hypothetical protein
Sjc_0007585	hypothetical protein
Sjc_0007588	hypothetical protein
Sjc_0007595	hypothetical protein
Sjc_0007605	hypothetical protein
Sjc_0007615	hypothetical protein
Sjc_0007616	hypothetical protein
Sjc_0007630	hypothetical protein
Sjc_0007633	hypothetical protein Smp_102480
Sjc_0007635	hypothetical protein
Sjc_0007636	hypothetical protein
Sjc_0007644	hypothetical protein
Sjc_0007671	hypothetical protein
Sjc_0007736	hypothetical protein
Sjc_0007739	hypothetical protein
Sjc_0007740	hypothetical protein
Sjc_0007745	hypothetical protein
Sjc_0007755	hypothetical protein
Sjc_0007757	hypothetical protein
Sjc_0008529	hypothetical protein
Sjc_0008531	hypothetical protein
Sjc_0008533	hypothetical protein
Sjc_0008562	hypothetical protein
Sjc_0008568	hypothetical protein
Sjc_0008573	hypothetical protein Smp_174500
Sjc_0008575	hypothetical protein
Sjc_0008576	hypothetical protein
Sjc_0008595	hypothetical protein
Sjc_0008598	hypothetical protein
Sjc_0008601	hypothetical protein
Sjc_0008602	hypothetical protein
Sjc_0008623	hypothetical protein
Sjc_0008629	hypothetical protein
Sjc_0008632	hypothetical protein
Sjc_0008657	hypothetical protein
Sjc_0008679	hypothetical protein
Sjc_0008684	hypothetical protein
Sjc_0008753	hypothetical protein
Sjc_0008775	hypothetical protein
Sjc_0008788	hypothetical protein
Sjc_0008791	hypothetical protein
Sjc_0008798	hypothetical protein
Sjc_0008806	hypothetical protein MS3_02985
Sjc_0008843	hypothetical protein
Sjc_0008848	hypothetical protein
Sjc_0008864	hypothetical protein
Sjc_0008915	hypothetical protein
Sjc_0008925	hypothetical protein
Sjc_0008928	hypothetical protein
Sjc_0008975	hypothetical protein
Sjc_0008993	hypothetical protein
Sjc_0008994	hypothetical protein
Sjc_0008996	hypothetical protein
Sjc_0008998	hypothetical protein
Sjc_0008999	hypothetical protein
Sjc_0009028	hypothetical protein
Sjc_0009032	hypothetical protein
Sjc_0009037	hypothetical protein
Sjc_0009054	hypothetical protein
Sjc_0009057	hypothetical protein
Sjc_0009063	hypothetical protein
Sjc_0009072	hypothetical protein
Sjc_0009124	hypothetical protein
Sjc_0009126	hypothetical protein Smp_212350
Sjc_0009141	hypothetical protein MS3_02089
Sjc_0009152	hypothetical protein
Sjc_0009214	hypothetical protein
Sjc_0009215	hypothetical protein
Sjc_0009222	hypothetical protein
Sjc_0009239	hypothetical protein
Sjc_0009257	hypothetical protein
Sjc_0009261	hypothetical protein
Sjc_0009262	hypothetical protein
Sjc_0009263	hypothetical protein
Sjc_0009272	hypothetical protein
Sjc_0009277	hypothetical protein
Sjc_0009278	hypothetical protein
Sjc_0009296	hypothetical protein
Sjc_0009300	hypothetical protein
Sjc_0009304	hypothetical protein
Sjc_0009318	hypothetical protein
Sjc_0009321	hypothetical protein
Sjc_0009323	hypothetical protein
Sjc_0009326	hypothetical protein MS3_01140, partial
Sjc_0009328	hypothetical protein
Sjc_0009329	hypothetical protein
Sjc_0009376	hypothetical protein
Sjc_0009381	hypothetical protein
Sjc_0009398	hypothetical protein
Sjc_0009399	hypothetical protein
Sjc_0009418	hypothetical protein
Sjc_0009432	hypothetical protein
Sjc_0009433	hypothetical protein
Sjc_0009442	hypothetical protein
Sjc_0009473	hypothetical protein
Sjc_0009484	hypothetical protein
Sjc_0009508	hypothetical protein
Sjc_0009532	hypothetical protein
Sjc_0000026	hypothetical protein MS3_08802
Sjc_0000032	hypothetical protein
Sjc_0000040	hypothetical protein
Sjc_0000064	hypothetical protein MS3_09589
Sjc_0000066	hypothetical protein MS3_09589
Sjc_0000104	hypothetical protein
Sjc_0000130	hypothetical protein
Sjc_0000156	hypothetical protein
Sjc_0000184	hypothetical protein
Sjc_0000207	hypothetical protein
Sjc_0000216	hypothetical protein
Sjc_0000237	hypothetical protein
Sjc_0000239	hypothetical protein
Sjc_0000258	hypothetical protein
Sjc_0000263	hypothetical protein Smp_176960
Sjc_0000325	hypothetical protein
Sjc_0000328	hypothetical protein
Sjc_0000335	hypothetical protein MS3_07457, partial
Sjc_0000389	hypothetical protein
Sjc_0000428	hypothetical protein
Sjc_0000453	hypothetical protein
Sjc_0000495	hypothetical protein
Sjc_0000498	hypothetical protein
Sjc_0000501	hypothetical protein
Sjc_0000502	hypothetical protein
Sjc_0000503	hypothetical protein
Sjc_0000529	hypothetical protein
Sjc_0000531	hypothetical protein
Sjc_0000568	hypothetical protein
Sjc_0000570	hypothetical protein
Sjc_0000581	hypothetical protein
Sjc_0000591	hypothetical transcript
Sjc_0000595	hypothetical protein Smp_148620
Sjc_0000596	hypothetical protein
Sjc_0000597	hypothetical protein
Sjc_0000598	hypothetical protein
Sjc_0000601	hypothetical protein
Sjc_0000663	hypothetical protein
Sjc_0000701	hypothetical protein MS3_03479
Sjc_0000735	hypothetical protein
Sjc_0000737	hypothetical protein
Sjc_0000753	hypothetical protein
Sjc_0000767	hypothetical protein
Sjc_0000795	hypothetical protein
Sjc_0000821	hypothetical protein
Sjc_0000822	hypothetical protein
Sjc_0000830	hypothetical protein
Sjc_0000832	hypothetical protein
Sjc_0000848	hypothetical protein
Sjc_0000857	hypothetical protein
Sjc_0000880	hypothetical protein
Sjc_0000888	hypothetical protein
Sjc_0000890	hypothetical protein
Sjc_0000891	hypothetical protein
Sjc_0000911	hypothetical protein
Sjc_0000912	hypothetical protein
Sjc_0000936	hypothetical protein
Sjc_0000939	hypothetical protein
Sjc_0001086	hypothetical protein
Sjc_0001093	hypothetical protein
Sjc_0001126	hypothetical protein
Sjc_0001127	hypothetical protein
Sjc_0001139	hypothetical protein
Sjc_0001145	hypothetical protein
Sjc_0001162	hypothetical protein
Sjc_0001175	hypothetical protein
Sjc_0001180	hypothetical protein
Sjc_0001200	hypothetical protein
Sjc_0001205	hypothetical protein
Sjc_0001264	hypothetical protein
Sjc_0001266	hypothetical protein
Sjc_0001268	hypothetical protein
Sjc_0001286	hypothetical protein
Sjc_0001289	hypothetical protein
Sjc_0001295	hypothetical protein
Sjc_0001311	hypothetical protein
Sjc_0001365	hypothetical protein Smp_144720
Sjc_0001386	hypothetical protein
Sjc_0001391	hypothetical protein
Sjc_0001441	hypothetical protein
Sjc_0001447	hypothetical protein
Sjc_0001460	hypothetical protein
Sjc_0001466	hypothetical protein
Sjc_0001491	hypothetical protein
Sjc_0001496	hypothetical protein
Sjc_0001502	hypothetical protein
Sjc_0001503	hypothetical protein
Sjc_0001505	hypothetical protein
Sjc_0001509	hypothetical protein
Sjc_0001516	hypothetical protein
Sjc_0001544	hypothetical protein
Sjc_0001545	hypothetical protein
Sjc_0001584	hypothetical protein
Sjc_0001596	hypothetical protein
Sjc_0001607	hypothetical protein
Sjc_0001608	hypothetical protein
Sjc_0001609	hypothetical protein
Sjc_0001626	hypothetical protein
Sjc_0001639	hypothetical protein
Sjc_0001646	hypothetical protein
Sjc_0001741	hypothetical protein
Sjc_0001775	hypothetical protein
Sjc_0001780	hypothetical protein
Sjc_0001782	hypothetical protein
Sjc_0001783	hypothetical protein
Sjc_0001784	hypothetical protein
Sjc_0001815	hypothetical protein
Sjc_0001816	hypothetical protein
Sjc_0001854	hypothetical protein
Sjc_0001886	hypothetical protein
Sjc_0001924	hypothetical protein
Sjc_0001947	hypothetical protein
Sjc_0002003	hypothetical protein
Sjc_0002013	hypothetical protein
Sjc_0002028	hypothetical protein
Sjc_0002052	hypothetical protein
Sjc_0002103	hypothetical protein
Sjc_0002111	hypothetical protein
Sjc_0002114	hypothetical protein
Sjc_0002115	hypothetical protein
Sjc_0002116	hypothetical protein
Sjc_0002124	hypothetical protein
Sjc_0002159	hypothetical protein
Sjc_0002198	hypothetical protein
Sjc_0002202	hypothetical protein
Sjc_0002212	hypothetical protein
Sjc_0002217	hypothetical protein
Sjc_0009561	hypothetical protein
Sjc_0009562	hypothetical protein
Sjc_0009535	hypothetical protein
Sjc_0009544	hypothetical protein
Sjc_0009618	hypothetical protein
Sjc_0009706	hypothetical protein
Sjc_0009707	hypothetical protein
Sjc_0009699	hypothetical protein
Sjc_0009700	hypothetical protein
Sjc_0009766	hypothetical protein
Sjc_0009652	hypothetical protein
Sjc_0009721	hypothetical protein
Sjc_0009630	hypothetical protein
Sjc_0009631	hypothetical protein
Sjc_0009632	hypothetical protein
Sjc_0009633	hypothetical protein
Sjc_0009634	hypothetical protein
Sjc_0009636	hypothetical protein
Sjc_0009589	hypothetical protein
Sjc_0009595	hypothetical protein
Sjc_0009606	hypothetical protein
Sjc_0009625	hypothetical protein
Sjc_0009626	hypothetical protein
Sjc_0009627	hypothetical protein
Sjc_0009641	hypothetical protein
Sjc_0009609	hypothetical protein
Sjc_0009610	hypothetical protein
Sjc_0009621	hypothetical protein
Sjc_0009738	hypothetical protein
Sjc_0009646	hypothetical protein
Sjc_0009647	hypothetical protein
Sjc_0009648	hypothetical protein
Sjc_0009665	hypothetical protein
Sjc_0009666	hypothetical protein
Sjc_0009728	hypothetical protein
Sjc_0009629	hypothetical protein
Sjc_0009617	hypothetical protein
Sjc_0009748	hypothetical protein
