# Supplementary material for: RNAi screening of uncharacterized genes identifies promising druggable targets in Schistosoma japonicum
Source: PLoS Pathog. 2025 Mar 28;21(3):e1013014. doi: 10.1371/journal.ppat.1013014 (PMC11977999; doi:10.1371/journal.ppat.1013014)
Supplement: S2 Table — (XLSX) [file ppat.1013014.s013.xlsx]

## Sheet: Sheet1
S2 Table. List of uncharacterized genes in S. japonicum that show similarity to Homo sapiens proteins.
query acc.	subject acc.	% identity	alignment length	mismatches	gap opens	q. start	q. end	s. start	s. end	evalue	bit score
Sjc_0002317	NP_848551.1	39.683	126	68	5	14	135	15	136	1.85e-21	83.2
Sjc_0007565	NP_001273965.1	24.138	203	119	4	869	1069	447	616	1.07e-08	59.7
Sjc_0008859	XP_047304377.1	24.46	139	81	2	12	150	147	261	4.99e-06	45.1
Sjc_0008878	NP_001338653.1	66.667	33	11	0	1	33	312	344	5.05e-10	52.8
Sjc_0009398	XP_016869648.1	16.57	344	275	1	2	333	38	381	1.33e-08	55.8
Sjc_0009449	NP_001186275.1	45.283	53	26	1	1	50	1	53	1.26e-07	44.7
Sjc_0000064	XP_011518052.1	22.794	136	90	3	6	130	244	375	1.02e-07	51.6
Sjc_0000066	XP_011518052.1	24.06	133	92	4	6	130	244	375	7.07e-07	49.3
Sjc_0000242	XP_047290954.1	33.143	175	117	0	25	199	3	177	1.99e-28	108
Sjc_0000675	NP_001018024.1	35.484	62	36	1	22	79	6	67	4.42e-06	40
Sjc_0001947	XP_011535241.1	31.068	103	62	2	373	475	247	340	1.48e-06	51.2
Sjc_0009606	XP_016869648.1	16.185	346	290	0	79	424	35	380	5.54e-09	58.9
Sjc_0009621	XP_016869648.1	16.185	346	290	0	19	364	35	380	2.71e-11	64.7
Sjc_0009678	XP_047293944.1	28.657	335	213	5	16	324	200	534	5.21e-06	48.1
