# Supplementary material for: RNAi screening of uncharacterized genes identifies promising druggable targets in Schistosoma japonicum
Source: PLoS Pathog. 2025 Mar 28;21(3):e1013014. doi: 10.1371/journal.ppat.1013014 (PMC11977999; doi:10.1371/journal.ppat.1013014)
Supplement: S3 Table — (XLSX) [file ppat.1013014.s014.xlsx]

## Sheet: Sheet1
S3 Table. List of uncharacterized genes in S. japonicum that show similarity to Mus musculus proteins.
query acc.	subject acc.	% identity	alignment length	mismatches	gap opens	q. start	q. end	s. start	s. end	evalue	bit score
Sjc_0002317	NP_082434.1	37.097	124	73	4	14	135	15	135	4.19e-19	77.4
Sjc_0007565	XP_006537921.1	24.138	203	119	4	869	1069	458	627	1.24e-08	59.7
Sjc_0007736	XP_006516083.1	22.363	237	148	7	508	737	1324	1531	5.48e-06	50.1
Sjc_0008531	NP_795980.2	30.488	164	99	6	708	871	414	562	3.02e-06	52.8
Sjc_0008859	XP_011240784.1	24.219	128	73	2	10	137	126	229	9.01e-08	50.1
Sjc_0008878	XP_011238578.1	66.667	33	11	0	1	33	312	344	5.26e-10	52.8
Sjc_0009057	NP_001157080.1	36.538	52	32	1	121	172	289	339	7.09e-06	46.2
Sjc_0009449	NP_001345235.1	55.882	34	15	0	1	34	24	57	9.92e-08	45.4
Sjc_0000064	NP_080438.2	22.963	135	89	3	6	129	244	374	7.22e-08	52.4
Sjc_0000066	NP_080438.2	24.242	132	91	4	6	129	244	374	5.32e-07	49.7
Sjc_0000242	XP_036018037.1	66.99	206	32	9	24	195	2	205	6.63e-40	135
Sjc_0000675	NP_034969.1	34.545	55	36	0	22	76	6	60	3.36e-06	40.4
