# Supplementary material for: RNAi screening of uncharacterized genes identifies promising druggable targets in Schistosoma japonicum
Source: PLoS Pathog. 2025 Mar 28;21(3):e1013014. doi: 10.1371/journal.ppat.1013014 (PMC11977999; doi:10.1371/journal.ppat.1013014)
Supplement: S4 Table — (XLSX) [file ppat.1013014.s015.xlsx]

## Sheet: Sheet2
S4 Table. TMM normalization counts of uncharacterized genes
GeneID	Sj14F_1	Sj14F_2	Sj14F_3	Sj14M_1	Sj14M_2	Sj14M_3	Sj16F_1	Sj16F_2	Sj16F_3	Sj16M_1	Sj16M_2	Sj16M_3	Sj18F_1	Sj18F_2	Sj18F_3	Sj18M_1	Sj18M_2	Sj18M_3	Sj20F_1	Sj20F_2	Sj20F_3	Sj20M_1	Sj20M_2	Sj20M_3	Sj22F_1	Sj22F_2	Sj22F_3	Sj22M_1	Sj22M_2	Sj22M_3	Sj24F_1	Sj24F_2	Sj24F_3	Sj24M_1	Sj24M_2	Sj24M_3	Sj26F_1	Sj26F_2	Sj26F_3	Sj26M_1	Sj26M_2	Sj26M_3	Sj28F_1	Sj28F_2	Sj28F_3	Sj28M_1	Sj28M_2	Sj28M_3
Sjc_0006800	91.035	76.699	65.102	487.238	112.679	217.233	121.013	76.632	52.523	123.357	111.395	62.205	56.383	55.606	85.073	61.517	60.605	61.763	80.11	76.055	139.795	96.214	76.564	122.198	50571.6	4307.58	21488.1	76.838	62.319	80.441	81587.8	13876.5	36138.6	67.584	85.958	97.234	139199	178750	166580	160.866	78.149	55.573	76530.4	135896	54208.1	64.739	98.685	702.156
Sjc_0001266	2315.06	2322.64	2281.82	2668.34	2592.22	2376.91	2892.93	2627.11	2868.5	2613.05	2813.42	3149.94	3800.17	3692.36	2041.78	3371.59	3274.98	2940.87	5367.1	3962.1	4144.9	3356.63	3231.81	3412.53	12019.2	7916.58	8674.13	2632.73	3814.92	3397.34	14746.4	5129.85	9673.91	3454.4	3040.85	3237.65	20413.8	73356.3	41802.4	3421.85	4279.6	3135.83	11516.8	33799.3	12304.7	4443.87	4770.99	5233.56
Sjc_0007461	12.993	8.606	15.128	37.689	11.359	21.427	11.605	10.189	15.11	11.608	12.273	12.377	6.775	9.289	13.088	8.671	10.675	13.737	13.241	10.542	20.797	12.757	10.453	17.534	1735.62	310.628	2052.44	9.192	13.026	19.248	2261	1631.09	4707.73	6.944	14.438	12.687	7492.94	2804.71	2809.92	15.639	15.96	11.599	3851.38	3797.81	6035.63	12.845	15.472	50.125
Sjc_0001816	1025.8	1137.47	1002.52	1571.8	1321.88	1184.07	1191.83	1217.88	919.739	1539.31	1516.35	1336.68	1347.48	1330.18	908.55	1329.62	1490.61	1417.66	1946.47	1478.38	1525.13	1457.22	1397.42	1513.98	4418.15	2383.34	2980.35	1317.5	1497.42	985.368	3994.34	2317.33	2762.68	1637.88	1393	1355.19	3185.62	4880.59	4565.42	1235.32	1415.2	1116.59	3097.24	7601.74	3872.73	1593.17	1137.63	1719.01
Sjc_0001093	585.685	684.247	706.458	617.79	544.165	587.973	552.078	599.831	573.632	622.505	590.602	643.325	518.557	594.214	479.692	502.685	579.729	604.975	801.5	593.763	788.154	594.43	598.637	613.913	1812.43	1307.71	1515.39	523.288	691.838	601.641	1588.83	887.681	1247.85	526.908	598.135	509.914	1492.14	6190.91	3987.61	493.352	633.874	584.577	1131.27	3263.36	1302.44	524.097	671.167	612.367
Sjc_0002124	924.784	1001.9	875.449	711.6	627.224	549.825	1073.72	1144.55	975.72	409.928	553.976	623.889	1783.09	1618.76	1159.51	915.932	1060.28	614.663	1953.67	1915.42	1334.05	888.816	1693.01	859.422	1792.39	2328.79	1279.62	1109.44	1106.36	1118.8	2109.41	1352.6	1593.48	954.32	1382.63	970.642	1309.7	3238.29	2098.34	910.873	1338.35	901.664	2123.62	4078.47	3098.6	1728.53	1455.91	1754.53
Sjc_0004357	53.62	50.781	90.37	42.377	42.692	59.932	87.797	51.035	121.031	47.744	51.024	98.652	81.725	98.325	90.738	91.982	63.904	73.942	130.592	131.336	114.094	85.819	87.509	98.579	571.748	298.11	578.76	70.811	119.303	235.752	827.299	413.343	804.143	100.869	138.94	187.729	1223.83	4814.49	3176.43	66.037	171.246	136.611	838.661	2400.51	980.467	150.234	209.42	219.251
Sjc_0003849	399.155	366.367	378.163	456.187	445.153	384.503	437.853	476.147	399.109	482.007	544.204	487.784	516.563	505.183	425.753	760.163	720.186	698.89	699.419	574.846	591.319	1115.8	995.93	964.477	1085.86	899.854	849.583	1459.2	1359.49	1431.83	1347.67	821.034	904.911	1826.94	1613.92	1532.6	1044.76	2177.22	1747.81	2069.09	2024.43	1638.66	946.839	1798.91	1086.61	2179.17	2324.31	2490.29
Sjc_0008125	1025.77	961.533	1394.57	1455	1662.82	1762.66	1285.95	1188.4	1288.77	1526.84	1960.33	2230.67	1799	1632.02	1317.35	2156.27	2112.97	1697.64	2597.63	1946.83	2157.45	2898.99	2833.64	3439.65	2787.84	3281.84	2356.31	1985.76	2876.04	2227.16	2018.17	1840.34	1844.89	2687.07	3236.58	2642.89	916.694	2411.96	1620.4	1831.35	2406.21	2773.13	971.516	1136.58	783.059	2202.78	2131.94	2737.49
Sjc_0009367	272.074	286.389	305.228	344.795	361.241	319.445	351.542	330.54	320.72	362.269	400.849	406.224	410.295	430.264	322.813	391.035	458.262	452.146	555.05	446.282	488.81	510.657	486.95	468.98	1066.47	710.086	753.8	442.718	523.577	477.83	980.676	538.228	671.269	469.424	457.058	412.168	911.83	2585.61	1987.01	393.871	448.154	402.881	589.764	1474.07	632.884	409.655	447.757	447.09
Sjc_0003078	333.834	403.781	372.756	703.661	721.529	663.199	457.695	416.815	423.393	794.589	743.366	888.174	489.079	511.998	312.905	796.832	909.203	792.836	583.259	461.923	485.253	861.862	873.374	825.405	996.149	689.806	697.391	700.833	851.064	725.092	934.83	493.875	625.212	715.645	694.275	623.695	821.949	2629.36	1787.92	629.5	672.373	650.276	585.842	1430.7	625.938	678.55	761.828	764.343
Sjc_0007077	209.105	230.775	241.606	257.59	251.867	256.167	300.607	285.695	277.131	275.798	296.572	309.433	314.845	361.274	243.351	275.924	332.216	302.637	399.836	327.929	360.238	329.186	344.808	346.241	714.301	508.628	523.59	308.202	352.573	337.904	662.278	387.299	472.832	322.29	317.643	302.595	657.113	1797.56	1177.31	284.809	336.338	311.128	411.305	998.195	454.614	312.921	367.716	341.102
Sjc_0008211	283.833	273.567	318.459	261.359	261.582	270.955	317.97	315.798	345.228	265.2	254.666	336.882	408.981	413.757	306.039	286.739	312.953	317.247	400.458	382.152	416.907	291.726	305.459	305.529	574.952	537.633	466.579	257.955	330.168	302.58	527.19	393.943	448.956	264.802	278.575	269.241	488.605	1447.37	1083.92	253.962	287.703	282.458	352.008	860.069	389.213	266.666	307.365	318.268
Sjc_0006745	1.116	1.51	1.98	2.252	0.961	4.091	1.994	1.449	3.405	2.092	3.124	2.146	2.507	1.621	3.238	1.172	1.956	3.284	5.069	2.734	3.363	3.308	3.079	3.818	235.46	28.261	129.576	3.008	3.465	2.424	345.266	75.343	214.034	3.054	1.267	2.942	479.034	1283.71	953.888	2	2.953	2.154	194.889	710.915	311.77	6.053	3.403	3.478
Sjc_0004091	183.481	192.833	157.831	295.329	294.167	234.809	249.274	242.42	225.619	364.581	404.031	390.983	349.148	364.061	207.562	655.306	663.51	596.569	530.315	433.628	406.911	955.983	916.559	837.414	855.561	701.553	639.786	1044.38	1154.03	983.587	693.954	497.146	503.002	1242.91	1201.04	1214.73	436.515	888.325	702.66	1303.31	1549.52	1262.83	550.165	975.4	572.264	1440.58	1556.33	1633.59
Sjc_0002476	171.516	170.104	167.925	191.714	189.29	163.525	209.331	209.063	198.197	174.098	192.811	215.755	229.501	226.896	212.652	228.473	247.719	225.331	247.951	224.174	208.524	261.56	279.737	241.296	297.497	279.285	257.265	244.361	285.272	285.866	397.913	239.66	292.108	267.762	276.752	272.745	394.786	737.492	555.01	312.031	328.159	299.178	308.916	503.687	351.435	326.439	354.702	373.873
Sjc_0007189	271.453	282.358	311.838	278.744	295.979	270.74	324.823	362.686	337.949	312.912	348.993	358.611	421.062	452.977	339.638	366.858	418.816	414.392	529.083	416.606	494.795	465.722	463.587	484.505	716.513	651.825	540.228	486.499	589.268	542.507	580.328	424.186	410.573	528.079	551.967	510.464	381.177	1198.76	1030.5	546.412	587.914	592.746	386.27	869.183	437.529	570.881	659.329	688.402
Sjc_0000023	171.109	210.315	149.996	197.458	196.378	154.508	167.138	170.312	125.195	158.28	186.551	159.695	205.621	176.651	139.867	192.239	208.553	115.974	200.359	215.309	166.367	215.455	211.31	139.144	321.457	203.176	160.001	198.93	136.954	167.141	442.88	202.535	190.759	192.024	132.838	131.358	376.688	482.595	794.859	187.82	182.601	152.395	336.282	531.155	276.409	243.6	218.609	182.047
Sjc_0007614	227.609	251.378	242.939	144.657	125.547	110.306	260.534	283.759	256.172	99.265	105.565	154.087	405.112	382.545	317.119	204.576	185.944	127.428	377.36	396.851	316.287	178.427	227.639	161.662	414.189	515.551	326.842	188.285	221.766	199.357	503.728	315.588	381.312	164.597	218.236	144.792	375.358	1215.05	712.175	160.182	236.307	173.574	486.606	1168.89	743.438	295.14	271.157	294.492
Sjc_0002632	159.601	164.604	187.228	165.966	181.798	172.332	187.616	219.418	196.398	179.38	198.953	213.785	224.146	247.45	189.914	183.536	205.809	203.091	299.647	221.328	251.496	241.483	240.384	231.161	488.526	371.828	367.144	208.899	262.191	215.188	409.281	285.385	314.759	202.458	213.052	208.427	352.907	1132.16	814.595	216.113	250.586	216.096	259.395	635.421	269.539	227.34	247.162	251.538
Sjc_0005289	165.643	158.033	161.888	152.59	155.662	140.898	194.236	175.352	186.563	177.941	156.292	200.881	202.757	217.492	158.588	167.023	193.377	179.994	248.528	201.035	225.891	196.713	196.165	177.384	402.778	308.447	299.222	151.564	179.915	162.865	375.749	220.505	257.822	150.76	161.945	141.882	349.278	992.729	741.83	133.239	163.082	152.983	232.745	634.431	278.264	150.092	169.883	172.856
Sjc_0006785	180.975	176.523	227.571	195.476	198.399	218.62	187.432	213.211	235.555	197.803	194.025	266.127	202.772	208.918	220.796	200.598	199.61	279.209	249.67	186.553	257.086	208.966	235.233	272.205	378.969	334.397	351.759	229.416	304.621	302.489	331.762	317.882	391.307	237.921	300.149	257.875	346.601	721.448	628.877	236.547	303.011	295.828	224.43	525.07	323.377	247.75	320.759	328.279
Sjc_0005077	0.26	0.235	0.462	1.139	0.28	0.239	0.155	0.282	0.278	0.61	0.219	0.215	0.46	0.473	0.462	0.182	0.685	0.335	0.323	0.383	0.589	1.004	0.419	1.169	90.573	11.942	50.596	2.106	1.258	0.848	99.71	39.104	117.046	2.495	1.675	1.52	341.042	149.385	125.032	2.916	1.526	1.357	135.018	90.151	140.997	2.766	3.027	3.398
Sjc_0009522	190.82	160.195	161.454	201.407	188.256	180.738	187.032	184.162	194.317	207.742	152.824	225.722	145.065	222.793	171.274	229.19	197.576	222.387	157.54	172.576	112.772	214.046	210.539	143.089	181.468	191.841	218.223	169.317	275.452	200.782	276.081	158.089	168.421	170.698	212.107	183.46	333.939	337.014	309.491	214.302	191.953	214.184	217.125	178.285	137.151	244.106	183.452	195.493
Sjc_0009272	121.163	120.581	126.791	149.128	140.461	132.287	130.453	118.732	125.949	118.793	152.854	144.532	148.788	156.964	140.655	151.492	152.321	165.408	196.491	174.495	185.011	190.897	182.6	166.706	281.74	226.828	232.724	212.009	218.644	217.577	316.254	219.248	235.451	207.988	207.197	205.174	306.508	550.687	531.404	214.805	225.01	211.264	246.868	420.081	244.951	220.15	219.123	237.96
Sjc_0008497	163.711	144.32	154.838	149.784	154.803	140.341	184.244	147.604	181.998	153.443	164.919	189.554	220.135	208.206	189.935	173.33	172.434	185.371	259.401	207.557	242.038	186.564	194.295	187.936	369.066	310.912	329.367	159.38	196.334	185.287	390.96	218.706	284.52	157.762	154.27	164.482	300.455	1006.81	756.325	141.897	183.926	164.576	206.511	625.995	260.139	170.912	185.629	192.393
Sjc_0000795	0.774	2.442	1.647	0.78	2.331	1.984	5.067	5.355	4.719	0.725	0	1.062	21.843	18.258	20.197	1.083	0.542	1.138	232.47	158.024	124.69	26.596	9.958	1.323	552.891	460.781	497.043	2.085	4.003	8.118	520.04	348.664	402.396	0.529	1.463	2.039	289.696	713.61	649.179	1.732	1.462	0.896	370.481	938.374	585.622	0.699	2.063	1.807
Sjc_0000026	180.145	205.466	220.503	199.061	192.391	183.378	182.174	167.832	179.675	171.972	191.537	227.45	209.805	175.128	189.868	196.542	209.818	178.757	209.319	203.113	205.327	229.392	224.788	200.908	280.597	289.581	250.892	173.139	193.989	200.051	398.464	257.692	257.63	187.781	206.598	206.683	288.655	630.143	846.463	189.1	263.699	232.537	278.514	585.527	330.38	230.443	288.733	248.32
Sjc_0006304	170.365	177.616	178.945	178.168	186.629	155.877	188.806	186.646	187.349	183.342	186.091	200.775	211.792	221.12	168.811	193.955	209.065	183.082	276.553	201.249	216.861	215.506	198.518	206.82	407.631	308.611	271.17	192.261	212.223	211.225	370.833	223.861	254.376	194.535	188.332	173.209	284.201	765.772	584.636	170.143	176.49	179.168	240.234	497.556	240.463	189.119	210.408	184.286
Sjc_0007888	307.134	343.434	338.962	339.524	315.241	235.047	535.349	406.594	411.974	362.333	433.868	373.543	528.505	505.205	369.138	390.751	423.165	367.688	712.711	604.679	617.387	499.666	511.336	410.932	796.542	755.788	693.569	407.35	482.616	435.454	605.067	468.856	445.422	377.783	453.732	345.049	281.968	705.092	662.911	351.465	366.189	404.679	145.667	411.88	154.775	338.014	385.423	390.134
Sjc_0009676	114.779	131.397	122.569	120.257	115.897	101.111	145.882	124.621	111.092	145.853	113.052	109.709	132.09	122.63	97.828	126.344	131.532	115.666	133.03	121.646	124.277	109.254	116.695	103.339	318.08	160.855	207.344	129.685	114.594	128.998	318.668	160.792	255.389	147.219	111.051	125.06	256.788	990.952	529.355	149.761	131.394	119.715	267.627	690.008	276.653	147.13	147.606	159.881
Sjc_0008848	95.373	111.559	132.188	113.263	113.733	147.811	138.417	125.074	157.578	123.378	122.342	156.592	134.523	117.242	120.405	122.426	123.276	147.228	164.861	145.03	153.4	148.993	147.977	165.232	357.716	270.9	256.447	127.449	173.408	167.889	308.752	211.43	283.446	142.716	181.514	168.675	253.167	815.653	570.146	145.044	207.642	177.945	160.205	431.616	211.604	143.217	210.095	175.257
Sjc_0000565	154.918	162.783	153.91	160.467	167.351	149.877	166.955	172.249	147.433	142.297	124.004	147.617	152.606	145.696	133.326	130.164	137.93	125.9	186.733	144.192	159.277	141.421	126.058	119.887	288.481	186.04	206.652	131.101	127.722	141.271	213.981	184.562	212.946	149.424	106.656	132.388	252.888	249.299	228.215	147.084	159.26	114.82	225.399	258.122	213.234	146.318	174.728	145.393
Sjc_0007811	170.46	170.829	210.478	198.987	221.065	221.272	174.119	182.564	199.661	203.438	215.852	234.044	179.645	196.969	194.87	209.53	208.464	254.634	241.431	211.915	216.841	259.124	251.462	271.44	290.934	272.161	249.177	303.004	320.141	293.342	306.139	239.194	272.157	301.103	320.972	313.158	248.46	468.248	406.22	359.305	371.092	379.31	235.152	439.445	269.069	332.778	389.999	435.167
Sjc_0009525	101.257	106.812	106.812	230.591	179.883	231.392	246.492	157.792	143.427	180.95	167.67	133.357	224	236.145	176.423	139.705	137.438	145.831	246.888	128.7	273.59	250.414	196.951	208.698	389.079	278.168	162.388	451.386	266.218	428.717	394.454	253.632	92.343	606.549	467.731	596.234	245.511	980.238	388.384	486.23	578.096	511.883	279.325	631.862	294.948	575.636	270.742	390.444
Sjc_0007633	115.609	97.83	107.621	97.637	104.264	99.49	136.511	117.736	115.896	115.663	109.067	127.522	134.837	131.599	105.094	116.646	139.103	117.747	133.518	128.541	124.503	111.651	126.302	126.627	247.912	167.326	184.85	140.735	130.843	131.382	277.246	156.191	199.31	122.181	143.727	128.122	235.553	589.828	414.91	134.673	143.604	126.864	171.672	455.624	227.084	165.833	186.353	169.715
Sjc_0002198	100.778	130.417	125.411	112.482	121.946	119.357	120.009	135.855	121.623	129.364	114.457	123.53	134.033	142.663	114.399	107.889	122.359	124.605	145.904	134.512	143.014	124.672	122.875	131.137	226.835	186.889	166.571	108.642	128.476	118.918	244.662	170.231	210.885	113.899	132.045	123.164	235.183	423.663	381.371	106.618	141.316	124.037	159.378	239.942	144.539	121.446	133.566	137.643
Sjc_0002323	36.243	25.334	45.652	26.815	29.637	51.799	29.133	46.256	45.326	29.724	29.417	31.848	44.192	46.062	39.136	36.162	29.855	37.984	53.112	45.274	56.645	30.078	40.821	38.74	110.617	73.16	81.192	24.42	44.383	32.788	130.478	80.876	174.435	18.595	41.815	35.475	234.244	191.316	151.823	25.97	41.779	37.775	54.93	76.19	135.64	20.473	32.454	33.874
Sjc_0005762	213.882	244.085	242.936	242.053	232.115	218.902	274.435	277.46	279.044	299.952	290.829	310.556	339.564	362.508	258.913	325.177	347.484	297.257	351.581	325.102	360.612	324.613	302.453	340.707	451.206	426.407	389.816	355.309	393.201	313.511	348.942	290.863	286.206	326.635	301.199	304.074	233.089	443.68	466.003	294.638	331.059	364.461	224.155	423.389	234.742	317.189	367.769	410.622
Sjc_0008282	113.123	102.857	117.002	88.718	96.583	101.036	77.445	66.972	98.068	63.101	54.861	88.79	57.9	47.562	69.088	64.455	73.526	66.019	85.831	52.5	79.341	52.125	53.479	64.227	189.678	99.657	121.719	49.373	56.243	53.697	176.992	102.705	163.291	58.899	50.588	54.483	232.743	479.759	313.357	53.328	59.545	50.563	149.929	426.475	208.903	40.98	63.173	52.079
Sjc_0001886	1.502	0.677	0.639	3.03	1.68	0.88	1.073	0.52	0.458	1.407	2.017	1.072	0.771	0.545	0.484	1.893	1.684	1.657	0.744	0.294	0.905	1.958	0.966	1.156	42.234	3.494	32.416	3.885	1.45	2.391	116.505	20.714	85.918	0.822	1.704	1.809	209.19	580.263	307.599	1.345	2.043	2.435	61.175	143.105	52.653	2.986	2.403	3.509
Sjc_0008562	115.002	104.481	147.788	68.914	81.351	114.938	71.711	85.758	91.078	56.442	57.585	81.993	60.652	62.259	72.52	60.904	56.583	67.357	69.396	71.702	80.952	69.906	69.211	72.95	120.849	95.003	95.387	61.312	58.28	69.915	135.189	88.845	128.492	59.503	66.757	49.749	201.399	336.911	307.15	62.178	67.648	68.77	145.014	257.875	139.071	61.986	53.859	47.553
Sjc_0006488	104.258	135.751	113.76	107.033	86.705	101.406	219.37	192.293	191.049	178.539	161.914	147.669	235.936	227.716	206.183	175.912	152.777	166.328	138.497	177.03	144.954	156.131	158.205	133.728	149.608	156.36	166.43	143.24	163.329	185.235	205.034	245.473	224.861	180.176	171.395	174.999	199.762	200.068	195.384	196.947	191.394	190.943	285.135	234.979	127.982	166.497	153.529	153.856
Sjc_0006498	302.465	304.904	293.553	307.157	282.046	341.22	365.482	237.339	343.715	308.508	308.736	343.632	316.849	355.332	476.001	335.318	305.595	386.021	286.437	357.354	329.448	291.794	299.913	320.765	219.961	281.03	294.406	329.267	364.16	384.159	226.582	322.652	303.708	344.845	427.377	456.584	197.13	206.683	188.399	399.733	400.112	451.011	312.799	380.951	361.982	392.638	465.523	563.534
Sjc_0002202	85.643	105.749	99.126	97.343	112.746	94.659	93.806	117.696	91.363	102.593	101.519	96.084	120.503	119.072	77.65	95.881	105.634	92.292	134.986	116.666	107.283	100.992	111.59	90.858	217.28	152.932	137.109	100.721	100.795	96.124	203.911	125.679	158.354	105.893	86.277	91.035	192.825	333.296	277.545	106.246	106.628	90.165	145.487	203.966	108.132	108.451	101.216	108.081
Sjc_0004510	151.642	148.965	142.982	140.068	135.254	156.033	156.436	161.547	173.94	137.776	146.121	169.814	167.524	178.229	157.666	161.188	168.201	165.893	184.48	179.611	165.125	162.754	159.234	153.51	184.732	173.422	159.145	150.271	182.721	167.834	178.758	150.813	180.855	153.144	161.063	170.786	190.947	130.753	174.586	166.092	183.276	189.147	144.426	166.413	132.408	170.653	185.416	190.813
Sjc_0000453	114.913	107.625	114.729	112.897	104.039	100.873	129.226	124.623	126.079	131.479	116.301	146.452	144.234	150.889	118.443	124.937	149.524	127.34	167.71	147.379	143.205	139.113	139.321	139.945	227.346	201.031	190.681	105.335	128.431	127.225	222.657	145.133	183.267	113.16	118.476	113.258	189.962	535.345	366.805	102.532	124.71	131.801	128.364	368.529	179.495	107.249	130.771	119.048
Sjc_0008272	196.432	201.509	253.346	191.489	170.63	189.938	273.333	260.865	321.9	189.057	192.521	286.171	392.185	397.049	323.926	314.708	319.39	281.265	394.049	364.35	354.895	304.395	345.341	280.772	420.682	480.209	374.524	220.812	308.275	297.003	320.537	332.89	305.58	253.816	306.932	304.556	185.309	746.118	499.007	258.866	365.681	344.234	227.408	474.695	230.127	334.7	399.922	417.879
Sjc_0000503	88.376	92.232	110.051	132.094	118.914	127.56	117.337	99.321	115.678	117.742	144.805	162.718	147.327	141.887	137.738	177.338	172.338	204.704	234.822	190.092	195.107	234.839	210.769	232.502	308.725	266.219	311.003	154.042	241.083	234.768	295.546	266.017	255.011	225.606	253.867	239.901	183.079	458.126	409.922	163.167	280.268	194.234	209.378	352.215	238.816	243.298	222.432	285.875
Sjc_0005088	56.034	63.038	67.101	64.932	65.663	68.969	72.711	68.642	76.728	69.788	73.47	92.824	81.007	88.575	66.847	69.512	84.224	70.439	88.374	86.676	85.443	79.609	79.66	75.388	164.243	121.695	117.992	59.094	81.099	74.386	156.62	99.406	140.941	66.871	69.119	64.545	182.877	511.914	390.149	64.237	81.49	71.24	118.525	325.31	132.329	66.608	97.008	79.694
Sjc_0002003	67.124	64.022	75.009	68.587	67.186	67.574	75.186	74.77	79.466	76.533	75.146	80.509	75.837	82.086	62.255	63.835	76.806	70.835	82.807	71.182	88.332	72.261	67.983	78.07	196.332	123.01	131.594	68.48	74.61	65.332	173.836	105.577	142.295	70.195	69.17	66.224	177.236	448.393	302.549	70.833	80.774	72.175	107.89	256.704	129.581	71.476	75.946	77.718
Sjc_0006302	102.201	109.487	108.311	103.043	105.022	87.756	115.73	115.238	114.6	106.649	108.104	117.741	128.751	134.621	106.363	114.69	117.735	108.64	163.416	125.165	133.896	126.316	131.727	112.248	248.655	183.61	163.74	109.34	122.429	113.758	222.225	130.028	153.341	111.237	107.803	95.681	170.082	457.084	354.024	100.574	106.225	103.462	145.488	304.036	141.394	112.051	107.447	110.054
Sjc_0003451	3.703	1.431	2.628	1.067	2.732	3.877	2.52	2.288	2.582	0.496	2.369	0.872	1.697	1.921	3.41	2.963	0.742	0.778	0.873	1.036	2.39	1.881	1.945	3.166	112.804	26.06	63.019	3.992	2.19	3.063	104.152	74.918	148.268	0.724	0.4	2.39	160.19	140.965	150.674	3.79	4.398	2.859	103.897	77.426	71.213	3.825	8.868	5.768
Sjc_0001624	61.939	78.424	76.796	87.882	88.121	76.575	83.501	78.066	70.725	83.686	75.884	73.427	73.799	70.614	77.299	75.936	78.489	78.731	73.907	98.013	70.245	91.722	80.375	95.936	115.585	90.524	110.197	99.782	88.852	94.223	156.615	117.591	111.414	88.899	99.91	92.743	153.31	178.243	171.998	104.677	101.768	96.182	138.863	231.846	144.421	113.654	110.258	112.867
Sjc_0000022	100.778	112.237	102.609	129.379	112.015	66.476	114.791	78.859	77.518	85.832	91.729	83.503	104.883	107.236	77.114	107.378	112.427	63.162	113.588	106.035	70.297	117.4	117.234	64.07	152.352	104.638	89.234	107.698	61.971	56.447	210.538	90.503	148.463	101.31	86.189	74.888	147.583	205.694	285.722	102.432	83.796	82.879	160.44	259.956	150.996	122.37	87.819	101.014
Sjc_0007585	168.882	162.528	116.834	217.672	194.769	146.926	121.255	122.98	114.171	176.404	169.407	146.602	119.648	106.215	102.566	174.69	166.233	132.788	128.725	113.157	85.484	127.285	142.492	114.482	118.927	98.787	93.965	92.619	84.072	122.482	118.971	102.673	111.718	94.646	100.663	102.931	143.808	98.329	107.459	113.159	84.274	94.809	106.597	79.463	76.372	105.664	88.285	70.861
Sjc_0008016	143.077	143.999	89.925	79.952	77.347	48.116	110.643	160.789	100.191	67.256	84.239	85.646	197.075	182.946	95.048	91.475	91.742	65.447	207.437	200.868	108.589	92.829	136.966	66.022	197.848	208.193	108.825	67.951	71.174	53.669	198.062	106.671	95.231	60.575	65.838	49.758	142.092	202.988	217.752	52.941	61.99	40.581	136.983	189.174	123.37	89.101	50.529	83.747
Sjc_0001516	61.394	65.181	76.262	68.257	67.971	67.214	66.047	71.415	69.983	64.131	71.805	73.226	72.701	75.573	61.598	66.21	74.955	66.397	87.545	73.924	83.758	79.231	76.19	80.391	149.865	118.815	118.321	70.743	86.418	83.262	151.458	101.596	117.178	75.505	84.42	73.182	140.344	377.792	269.141	74.959	87.129	78.179	96.276	226.262	106.206	80.106	93.741	87.55
Sjc_0002032	1041.81	935.454	1509.31	1365.19	1489.23	1351.97	999.627	1568.45	2127.6	1333.97	1410.01	2875.82	869.785	796.235	2120.41	1008.18	2358.63	1497.66	1775.73	1989.25	1219.42	350.411	1866.19	1481.15	525.68	2407.38	1048.64	1280.27	3260.36	4313.43	163.356	936.462	591.059	1150.28	1969.7	2489.53	139.645	203.333	270.493	3274.03	3668.32	2467.45	71.027	16.586	36.116	110.104	71.53	60.661
Sjc_0000833	54.194	52.442	66.329	61.392	61.568	68.827	73.681	63.219	67.997	67.041	80.321	82.061	72.092	74.731	63.367	77.274	82.754	80.2	90.39	76.958	86.928	85.58	77.87	83.865	151.223	125.062	120.87	73.325	97.939	87.337	156.689	99.054	118.779	81.049	84.657	84.912	139.376	418.299	305.45	74.875	95.531	92.32	102.686	273.328	120.58	86.659	92.632	101.165
Sjc_0007588	157.532	153.752	122.355	192.827	168.115	141.238	118.673	115.052	120.058	152.099	152.712	153.616	117.278	102.647	107.434	154.212	139.728	134.268	118.688	110.31	93.705	120.795	127.475	109.802	112.015	111.678	101.382	94.493	88.719	118.524	121.551	104.059	121.167	88.094	96.725	111.674	139.247	116.166	110.569	103.679	84.474	97.197	100.634	95.63	88.064	106.301	83.887	78.197
Sjc_0002828	12.544	8.703	8.73	21.579	21.386	16.619	4.022	9.184	9.271	13.566	11.612	11.791	6.657	5.956	8.086	12.499	8.794	16.144	9.759	5.199	7.995	14.299	11.755	13.82	73.81	18.322	56.496	9.882	11.816	16.062	77.981	42.173	101.424	10.891	11.68	15.801	137.554	109.285	102.396	9.939	8.935	5.028	112.311	118.323	141.052	12.645	6.986	4.885
Sjc_0008601	0	0.309	0	0.46	0.884	0.251	0	0	0.209	0.321	0	0.376	0.22	0	0.882	0.24	0.24	0	0.282	0.335	0.258	0	0.629	0.293	31.196	3.278	22.647	1.107	0.236	0	56.31	36.851	71.14	0.468	0.259	0.515	134.453	83.468	114.664	0.306	0	0.528	42.315	50.083	63.94	0.309	0	1.332
Sjc_0002020	473.201	477.724	437.779	602.731	485.948	366.004	498.107	596.85	527.888	691.256	722.81	760.488	554.979	610.526	436.739	727.695	793.371	558.648	615.67	476.695	454.612	257.381	843.74	530.154	465.566	734.689	379.417	861.466	859.725	918.588	317.5	316.889	176.27	532.247	577.386	647.263	134.2	307.218	359.757	909.743	879.108	628.439	39.826	35.165	12.375	36.646	26.205	12.791
Sjc_0006108	374.326	358.239	383.135	174.228	162.633	152.625	629.023	556.376	563.308	194.703	185.934	222.04	835.073	874.56	588.388	351.002	336.843	255.879	691.466	644.422	673.692	352.258	382.466	259.285	432.477	605.074	363.584	277.604	322.379	279.369	299.277	297.114	234.673	293.241	302.027	266.161	132.057	366.501	300.704	271.136	295.241	307.036	96.068	138.408	95.935	223.1	273.266	280.073
Sjc_0004480	32.941	38.64	30.644	40.525	33.203	37.028	26.016	32.786	30.925	29.755	26.751	34.121	33.517	30.245	29.378	30.952	26.085	23.223	40.583	36.622	31.625	28.936	28.405	24.228	91.261	61.432	98.892	22.264	22.962	22.235	104.333	77.433	133.407	20.316	19.498	20.433	130.61	131.559	130.603	12.383	14.063	18.712	147.344	173.023	140.272	17.895	18.6	22.998
Sjc_0004599	64.74	59.738	75.371	73.846	64.714	74.345	61.463	57.825	78.626	59.561	59.452	84.875	70.457	61.317	65.969	64.548	60.864	72.848	75.864	66.353	82.696	54.824	70.772	63.013	119.411	98.399	127.29	48.244	71.835	72.118	125.38	91.334	113.264	53.471	69.068	61.549	128.696	285.616	217.459	45.695	62.243	63.342	73.07	186.294	110.606	48.806	62.524	58.324
Sjc_0007114	62.462	68.34	57.237	77.632	71.296	71.257	78.585	81.774	82.174	72.543	77.223	82.479	77.032	78.101	73.18	84.046	84.342	90.079	75.783	84.878	69.343	71.476	85.396	75.24	120.867	96.259	106.466	71.142	78.13	87.857	151.64	99.165	136.979	80.626	79.513	83.221	127.177	190.397	181.261	76.136	91.761	92.044	133.026	161.966	100.954	84.19	89.613	90.951
Sjc_0001175	8.095	6.058	2.139	8.109	6.227	2.525	5.333	3.949	4.623	4.278	3.76	3.311	4.697	4.753	4.941	3.678	2.958	4.687	6.47	7.087	9.016	4.594	6.334	4.124	74.658	24.101	48.58	6.963	4.812	4.737	91.742	47.39	81.103	3.181	7.688	5.057	122.893	146.525	136.48	5.862	6.705	5.452	86.871	102.451	65.236	11.13	6.825	7.713
Sjc_0002910	82.687	89.335	80.418	163.648	169.742	175.706	88.195	92.908	96.17	185.946	177.48	202.559	91.431	91.587	89.354	175.146	168.692	189.878	105.101	85.384	82.668	160.445	174.478	174.477	135.136	127.204	128.115	144.933	183.659	180.393	136.362	115.411	130.327	151.786	169.67	167.064	119.077	190.848	180.25	156.383	203.249	163.041	121.172	175.539	104.89	175.813	210.802	182.547
Sjc_0001264	75.73	72.802	90.01	58.064	62.503	66.011	57.523	61.751	65.782	47.612	39.076	61.103	53.399	43.228	47.012	35.131	33.646	31.859	46.57	45.495	43.426	25.863	28.368	27.981	94.876	70.799	81.557	19.15	26.876	25.262	97.083	69.888	81.356	9.38	13.911	14.783	118.32	120.746	122.716	17.865	18.375	22.376	82.373	122.778	80.469	17.463	16.862	17.476
Sjc_0004262	32.749	43.252	43.575	44.841	42.283	45.862	62.676	47.059	66.357	53.716	41.246	65.52	62.674	51.389	51.272	42.175	54.937	56.773	38.142	37.815	44.929	39.519	41.402	65.509	96.698	64.826	99.446	47.283	47.609	50.366	105.696	69.454	117.087	39.204	59.728	59.882	113.173	388.42	236.808	43.475	51.72	64.112	100.685	236.766	113.984	49.155	80.219	65.588
Sjc_0000911	36.395	36.629	35.108	34.955	33.919	33.17	34.221	33.725	33.068	34.596	33.135	38.417	36.001	36.366	29.009	30.483	32.753	33.475	45.817	37.176	47.439	34.988	36.944	37.449	105.705	63.938	70.353	36.545	38.762	39.293	92.041	54.267	68.775	36.962	37.885	36.99	106.896	287.501	203.64	35.219	38.438	34.409	70.938	164.662	74.774	35.927	40.981	42.821
Sjc_0001466	57.559	59.172	67.783	53.701	60.199	63.203	66.086	60.336	63.18	64.003	64.899	75.347	76.391	77.759	59.582	67.458	76.509	68.733	71.876	59.223	65.73	70.685	71.891	62.626	85.76	75.665	72.896	61.606	66.754	63.606	101.554	74.114	85.471	62.942	65.553	67.103	105.45	207.652	121.853	64.49	68.148	66.259	79.043	135.889	86.432	54.819	66.975	67.164
Sjc_0008358	45.977	46.82	50.914	53.62	53.858	57.001	49.011	48.445	47.389	55.257	60.812	54.829	49.731	51.23	46.492	47.38	52.443	53.313	55.025	51.404	58.09	49.234	50.456	60.955	93.398	67.869	80.043	53.962	57.749	54.475	105.699	70.226	86.301	47.938	53.579	52.066	105.032	162.282	143.285	45.582	58.648	56.895	89.239	125.436	91.642	57.808	55.383	59.851
Sjc_0008012	90.919	91.39	59.272	55.627	53.273	25.892	86.42	109.474	45.275	46.201	71.74	54.295	151.139	131.062	64.261	74.014	66.235	36.052	137.689	152.399	71.163	70.128	98.199	29.506	127.383	95.381	59.397	41.922	33.064	30.126	136.415	63.433	33.742	35.593	26.105	21.031	103.567	111.717	133.837	39.736	40.78	23.468	95.627	90.405	85.568	65.838	33.6	32.42
Sjc_0009473	53.075	52.359	38.841	59.684	49.968	40.115	51.352	28.702	39.461	35.755	43.635	50.1	46.833	47.578	49.184	45.291	47.092	28.666	50.665	47.125	37.478	48.175	47.274	35.457	82.019	47.667	51.511	41.124	41.194	37.812	97.486	52.611	50.45	51.056	48.938	43.083	102.909	113.902	133.167	40.853	43.254	40.976	72.395	80.064	36.66	42.723	44.239	39.4
Sjc_0009750	67.388	69.198	57.366	67.204	60.604	53.011	74.691	61.278	65.14	62.904	56.082	56.306	61.213	61.697	60.873	59.868	57.538	55.113	51.896	59.031	52.618	61.505	52.495	48	73.172	53.437	73.231	54.596	48.764	57.214	81.879	76.236	93.852	56.519	47.141	55.285	98.74	98.473	85.664	54.95	44.092	36.133	92.189	113.911	103.694	55.324	49.995	44.575
Sjc_0003141	75.719	83.938	78.648	180.672	168.583	143.236	88.657	75.766	75.095	164.142	169.537	153.564	85.511	82.331	68.993	182.449	186.829	161.155	84.864	90.764	79.973	172.015	190.19	145.773	105.246	82.494	89.164	173.289	161.972	148.176	112.506	73.331	76.225	157.995	157.775	121.984	98.736	184.706	150.029	130.337	121.188	132.92	90.268	141.622	75.65	149.488	146.999	143.316
Sjc_0001641	41.203	40.541	56.651	46.609	45.138	47.7	49.066	48.413	42.56	49.151	46.913	45.129	33.653	35.363	31.24	29.997	36.927	38.74	38.462	33.946	43.907	33.861	30.35	33.631	95.871	57.509	76.283	35.585	35.856	34.395	90.816	55.608	72.291	33.951	34.537	33.138	98.565	201.564	154.62	29.146	35.746	34.702	74.368	169.15	86.556	32.796	42.461	36.102
Sjc_0008984	7.294	8.223	3.882	2.453	0	0	13.028	1.578	5.562	10.254	4.083	5.007	19.893	29.133	10.579	12.767	12.783	0	34.624	33.943	6.867	4.324	13.412	1.559	81.717	44.917	53.845	1.966	6.29	3.959	91.098	56.494	60.379	2.495	4.139	5.492	96.973	310.25	142.582	13.066	6.892	0	26.53	85.182	75.111	9.888	1.39	4.261
Sjc_0005032	42.81	43.197	44.247	49.687	50.947	43.38	41.967	41.049	42.723	41.289	42.109	47.891	47.407	44.297	37.647	40.572	48.146	40.042	52.689	48.805	48.665	46.468	49.435	46.169	96.355	69.485	67.861	48.343	53.382	52.156	87.47	58.327	68.108	56.406	51.872	49.582	94.947	259.573	190.372	50.384	60.28	45.696	70.942	163.403	77.283	59.519	69.811	69.764
Sjc_0005276	18.751	21.141	26.197	23.254	17.653	24.909	12.56	23.83	19.661	12.083	19.68	20.596	24.067	18.299	20.399	20.514	16.021	22.841	21.77	18.371	22.951	20.146	17.24	22.548	76.064	32.077	29.834	28.426	25.469	21.204	74.91	44.522	67.234	22.447	24.382	21.618	94.355	124.927	74.457	23.093	23.033	28.048	72.467	114.057	57.694	19.595	29.472	31.49
Sjc_0003488	33.595	32.603	32.391	63.309	61.618	65.141	32.241	30.05	30.094	65.501	63.636	71	29.656	30.986	28.237	52.802	56.446	56.714	33.354	27.638	37.583	52.265	54.349	54.667	87.185	49.856	65.388	60.209	64.253	65.864	94.566	54.48	75.756	65.163	63.81	55.499	94.234	253.394	173.786	62.721	66.112	63.585	59.123	149.437	74.2	70.209	70.973	67.236
Sjc_0006831	45.691	51.134	45.33	54.669	53.148	51.343	54.411	53.912	56.639	64.291	59.824	61.101	60.734	59.19	56.016	56.36	60.287	56.64	50.976	57.855	50.312	50.31	59.971	51.263	73.906	61.148	73.162	46.837	48.718	59.068	109.7	76.107	85.673	48.996	56.396	58.577	93.703	107.935	117.569	68.879	69.077	70.292	89.564	125.692	87.864	73.055	75.8	86.65
Sjc_0009674	49.943	54.935	113.24	39.328	41.941	79.459	69.628	81.159	137.479	86.771	64.094	104.365	81.3	70.772	109.94	76.762	79.42	108.403	53.301	68.028	96.339	57.766	52.64	72.914	99.77	100.023	223.271	44.649	86.562	88.161	150.355	167.138	237.325	53.33	111.512	77.041	93.575	871.502	273.849	48.007	153.772	110.974	82.709	489.388	237.427	63.856	122.537	110.054
Sjc_0008221	59.753	74.983	52.85	66.984	52.178	70.452	69.093	53.95	57.056	53.57	51.383	53.743	60.576	63.52	70.342	51.539	57.068	54.774	61.486	38.18	39.136	35.934	52.551	46.652	61.56	49.776	49.382	58.815	42.419	53.274	61.08	58.133	70.688	59.239	43.896	38.469	89.552	56.808	53.205	41.885	36.003	45.464	50.399	43.152	41.763	50.875	42.237	42.492
Sjc_0008380	144.81	173.357	184.038	153.185	154.109	147.624	174.012	152.638	219.249	169.042	159.169	161.23	157.983	170.177	178.221	179.742	167.047	198.482	132.597	181.862	159.643	196.652	223.926	185.742	120.029	146.832	136.733	242.682	283.372	318.225	90.918	145.668	145.981	246.749	282.856	355.838	89.46	26.987	40.441	310.113	379.139	337.434	105.346	22.55	109.779	304.597	281.91	306.572
Sjc_0002557	1.617	0.729	0.861	0.544	0.696	0.593	1.926	2.799	2.467	0.379	0	0.444	3.633	3.23	4.432	1.133	0	0.595	16.358	9.508	21.016	0.959	1.115	1.383	89.984	37.077	36.646	2.616	1.116	1.463	105.765	37.883	65.08	1.66	0.306	1.218	89.007	352.3	105.021	0.724	0.611	0	50.989	76.19	36.97	0.365	0.308	1.89
Sjc_0007671	63.582	77.061	78.608	86.2	76.107	58.251	95.236	81.234	79.698	71.233	72.849	81.297	103.921	121.571	84.54	98.08	96.81	72.701	113.598	91.982	110.373	99.525	95.454	75.607	180.393	162.812	151.238	90.499	75.738	75.856	164.23	112.494	115.521	91.066	80.047	78.915	88.792	372.695	278.137	54.725	89.365	83.604	116.841	217.355	105.802	97.872	86.688	86.275
Sjc_0001189	55.312	51.423	50.115	47.722	47.091	35.391	22.87	23.882	32.739	23.555	16.279	26.249	30.953	24.628	24.833	18.749	19.042	29.824	24.962	22.15	24.757	33.633	21.392	27.262	74.792	29.137	53.92	35.848	42.931	21.406	67.166	60.839	65.581	43.242	39.563	36.564	87.953	108.663	97.079	46.053	46.041	43.635	73.983	78.44	48.515	23.359	27.808	31.797
Sjc_0002636	45.236	50.716	51.933	42.054	41.538	49.639	53.968	56.279	50.533	47.432	49.42	50.747	49.173	48.82	51.56	43.719	43.774	48.33	53.49	51.473	56.766	47.958	43.058	47.221	76.26	61.16	63.581	47.861	50.953	48.835	78.679	56.276	79.815	54.999	46.033	46.823	84.059	225.206	159.024	51.793	56.651	52.03	74.282	139.835	87.439	50.214	62.87	55.626
Sjc_0006941	35.978	36.966	39.349	40.29	40.067	42.543	28.268	35.302	29.755	33.895	33.426	44	29.396	27.475	29.052	31.683	38.354	42.145	37.511	31.797	44.42	33.859	30.01	39.011	93.141	61.546	69.116	27.989	45.677	41.473	81.207	54.721	73.547	39.327	38.303	34.768	81.094	169.937	157.702	32.225	42.195	46.39	54.864	160.274	76.206	32.685	44.094	38.854
Sjc_0005095	56.622	54.925	62.377	60.036	55.577	54.805	72.817	74.795	77.767	64.052	65.585	70.811	72.803	74.974	71.675	65.7	71	70.491	68.75	76.02	65.336	67.009	68.521	59.297	85.481	78.35	71.738	58.439	62.899	54.991	86.305	73.708	71.329	60.817	58.398	53.498	78.447	141.639	117.823	51.887	57.511	54.818	61.336	94.67	63.86	54.175	54.953	53.03
Sjc_0008406	21.95	22.405	19.743	23.877	19.904	19.861	28.613	26.418	25.294	24.383	28.517	26.888	28.578	30.307	34.764	41.237	38.502	29.829	19.539	30.887	20.751	31.056	38.453	26.494	29.314	23.549	36.608	31.94	29.228	38.767	64.507	41.046	58.847	24.593	31.094	27.34	75.128	59.44	49.947	30.987	23.693	26.222	58.265	69.907	60.532	30.452	25.883	26.453
Sjc_0000601	18.589	30.686	23.148	30.433	30.794	31.105	18.795	23.975	20.113	21.368	20.026	19.841	19.582	17.83	17.184	16.7	14.507	17.025	27.509	21.649	22.984	20.375	19.672	14.996	94.853	49.2	59.287	10.587	17.423	20.308	90.708	49.677	76.437	14.876	14.064	15.581	73.576	122.951	109.704	22.619	21.21	19.768	73.145	101.587	68.363	19.337	24.591	18.303
Sjc_0008307	215.756	200.981	546.672	224.579	222.248	467.139	229.972	250.956	612.371	261.232	275.595	811.59	250.136	223.988	491.603	252.605	299.539	602.467	241.786	199.606	538.682	93.091	322.605	558.322	163.977	771.09	372.408	302.753	789.167	945.609	106.025	338.147	177.042	198.402	451.695	559.247	73.152	295.83	421.775	329.476	998.865	613.866	25.731	17.625	6.396	13.426	18.329	11.57
Sjc_0006569	31.454	26.619	29.761	41.79	47.463	35.007	18.959	31.92	15.398	52.411	44.342	50.331	25.917	22.561	20.027	70.692	68.331	43.982	66.043	42.611	58.205	110.95	98.9	74.048	129.02	117.712	82.642	113.447	104.484	130.122	106.132	86.796	75.057	125.381	92.248	120.751	72.281	116.223	113.867	103.649	98.333	111.826	84.748	151.171	99.487	88.093	197.385	134.89
Sjc_0007630	15.901	13.485	19.199	20.113	17.977	15.481	10.174	10.678	12.306	14.014	15.41	18.769	22.997	18.442	14.534	20.605	19.133	13.789	29.39	30.693	17.518	11.536	18.111	9.132	22.738	19.65	26.824	7.164	6.222	8.416	39.755	21.884	36.003	4.546	9.516	5.182	71.872	120.168	107.7	3.826	4.844	5.314	37.983	62.085	36.72	9.009	5.245	6.839
Sjc_0007635	58.777	53.58	43.493	48.868	43.404	38.476	45.615	45.75	45.128	45.673	37.681	40.282	43.241	39.356	45.016	38.12	38.212	42.951	34.165	40.545	38.501	32.31	35.104	32.057	34.935	32.313	44.505	34.66	29.157	33.54	53.149	39.791	56.964	30.241	31.165	30.165	71.616	41.322	44.193	29.81	25.822	29.574	48.728	41.363	44.984	29.286	26.751	25.775
Sjc_0007312	49.634	45.723	55.698	16.114	12.988	17.461	50.437	46.268	44.652	9.552	8.15	9.377	51.304	44.409	50.94	8.897	10.856	7.593	49.829	48.37	54.832	5.806	8.64	5.999	99.611	99.444	66.175	6.278	5.205	4.119	97.634	55.751	76.851	6.7	3.605	2.691	70.391	278.385	139.536	5.69	5.403	2.555	94.041	254.334	142.288	9.929	8.271	9.896
Sjc_0006946	33.099	30.502	35.232	43.073	39.638	32.696	35.131	23.658	22.826	22.93	33.027	32.009	39.249	25.082	32.47	35.266	30.266	31.222	29.702	26.789	39.021	29.857	26.463	24.611	58.933	43.82	54.219	24.046	20.85	24.996	64.495	46.709	47.098	18.704	23.408	29.796	69.092	79.651	63.297	21.268	19.58	30.553	54.089	61.624	47.712	31.216	19.74	31.943
Sjc_0001626	83.017	83.59	87.921	73.823	72.663	79.93	79.354	79.1	83.27	79.384	79.46	77.117	78.431	77.573	75.719	71.556	70.762	69.499	70.272	70.912	72.442	75.019	74.141	65.362	76.152	68.684	72.417	76.667	75.143	60.893	72.205	77.97	79.237	71.25	68.526	68.092	68.869	51.084	59.426	72.853	68.256	63.012	83.851	59.295	59.355	65.289	71.16	65.639
Sjc_0006791	69.456	71.834	92.663	42.98	38.263	69.233	70.58	76.926	101.129	16.492	37.324	38.146	135.503	114.334	115.224	60.304	39.604	24.52	121.567	110.695	103.934	57.092	56.198	48.306	118.784	235.1	104.674	43.928	68.365	72.386	114.308	113.404	158.319	30.408	65.159	74.608	68.405	484.107	139.658	29.862	72.804	40.039	143.725	273.996	277.27	73.657	114.331	125.503
Sjc_0009449	23.361	22.787	24.867	30.611	25.917	28.6	26.583	25.903	28.556	29.032	31.48	29.271	28.762	26.768	24.765	24.959	29.601	34.68	33.145	26.703	36.104	33.748	29.991	37.511	77.283	47.837	57.355	33.112	40.054	31.811	74.121	43.274	53.036	34.447	34.824	35.308	67.999	196.347	132.896	30.689	36.102	34.468	50.145	115.06	52.331	35.034	36.199	38.142
Sjc_0000024	42.246	52.102	15.602	63.5	46.383	13.902	52.875	24.245	25.773	45.657	51.156	19.414	56.159	42.264	18.62	51.011	41.706	19.657	47.335	45.192	16.235	45.486	51.923	15.851	59.29	15.339	19.314	41.361	15.465	17.472	103.885	14.628	20.25	51.311	18.916	21.747	67.505	55.674	57.184	44.018	15.315	18.305	87.81	46.99	37.681	63.508	16.755	21.152
Sjc_0007534	31.409	30.293	31.999	33.258	33.594	34.303	24.071	27.716	26.845	28.128	25.937	28.096	19.957	15.471	20.649	16.331	15.152	20.127	25.675	21.481	26.235	16.96	14.011	18.349	46.376	32.984	51.459	12.74	12.766	12.491	41.813	42.784	56.757	14.04	10.705	12.176	64.548	33.469	41.47	12.952	12.106	14.286	52.034	41.646	51.553	15.318	12.442	18.771
Sjc_0009529	29.453	39.195	65.788	40.271	59.433	158.188	87.973	23.396	83.95	19.46	48.65	68.947	70.029	62.417	192.055	24.004	23.018	97.657	62.984	23.18	293.858	76.707	24.417	254.336	56.709	322.136	172.084	120.762	330.124	490.982	109.973	292.071	129.023	301.893	734.25	662.743	64.197	1882.64	455.769	575.198	1588.78	1111.63	70.252	1181.95	288.157	302.427	1404.89	1295.92
Sjc_0008086	164.418	170.956	142.504	212.514	190.178	166.065	142.483	148.536	152.274	201.046	208.767	205.274	161.94	165.25	176.38	249.413	242.5	232.017	227.08	218.678	178.668	262.894	312.564	262.049	119.203	198.677	144.466	280.023	290.086	270.276	79.035	144.096	120.785	310.21	257.189	291.723	61.615	36.313	54.192	298.286	261.594	256.737	106.998	36.361	111.313	260.238	243.358	279.444
Sjc_0003156	55.563	50.863	73.562	133.87	112.07	135.541	68.141	50.947	67.287	117.369	84.485	102.477	57.477	57.817	70.569	118.453	102.323	127.472	59.565	64.188	72.458	117.981	127.336	126.226	42.291	54.476	63.334	144.83	116.145	132.042	60.929	50.164	70.886	167.918	138.657	159.221	61.255	35.701	35.897	154.5	139.791	133.813	96.527	30.993	44.992	144.659	154.836	128.533
Sjc_0005262	35.449	38.287	35.514	34.463	35.128	39.081	25.186	24.873	23.261	27.641	18.342	26.422	21.315	19.795	21.124	18.25	16.08	18.841	35.046	28.018	24.906	15.539	17.255	16.303	65.829	43.927	58.088	11.079	13.461	12.828	51.214	47.905	60.216	11.208	13.973	15.027	60.289	42.136	53.658	13.608	12.835	13.109	59.956	52.881	68.387	14.539	17.026	16.125
Sjc_0008963	60.474	61.326	49.159	53.803	50.263	48.075	69.156	58.694	62.17	55.781	53.91	54.3	69.712	68.201	47.855	58.473	55.406	57.654	55.078	68.027	45.67	55.573	65.458	42.682	45.243	49.481	48.872	47.774	46.689	45.851	49.602	42.368	48.786	53.188	41.636	43.123	58.613	52.146	89.803	52.733	45.712	39.525	51.985	40.607	38.576	45.981	40.112	42.739
Sjc_0008081	44.21	44.422	54.49	37.04	44.063	34.961	60.497	56.709	63.878	46.889	50.362	50.478	60.476	52.666	73.001	54.307	49.753	36.793	44.184	54.714	52.286	43.218	52.772	49.079	51.54	51.215	48.572	33.864	36.387	30.874	45.588	63.509	44.198	33.426	34.621	32.995	58.436	63.6	74.187	45.851	45.437	45.21	45.139	64.012	35.846	31.896	37.238	35.641
Sjc_0006371	27.734	26.234	18.241	23.204	22.125	16.856	23.36	16.973	17.744	21.556	18.174	25.633	31.255	29.966	23.548	24.628	27.979	27.859	42.443	33.799	33.117	23.256	27.365	18.509	77.354	54.617	53.037	37.919	39.201	31.332	71.565	42.414	48.964	47.198	42.476	41.253	57.958	58.24	49.115	46.046	33.747	40.212	68.892	73.732	67.96	56.857	46.91	42.674
Sjc_0007071	305.708	297.833	281.386	257.482	274.557	251.739	338.885	359.046	348.588	306.337	306.258	308.881	352.847	362.896	364.885	282.83	307.925	341.72	428.694	320.661	422.602	301.14	314.357	325.997	209.119	360.231	232.785	292.489	338.236	277.867	105.367	172.12	132.248	248.797	270.059	261.316	57.116	52.532	64.972	198.318	245.699	262.053	63.775	34.303	57.138	221.652	240.167	232.149
Sjc_0000329	35.785	38.557	36.656	31.911	34.845	26.465	44.928	41.892	36.056	44.62	44.594	51.668	57.257	51.154	43.216	75.735	71.062	64.428	72.056	63.776	56.103	74.677	79.949	88.893	93.587	88.308	75.847	78.203	96.968	91.526	84.229	67.488	62.346	119.85	113.072	113.992	56.693	135.432	107.398	128.791	159.12	114.388	57.721	135.907	80.366	144.008	139.441	162.058
Sjc_0003461	26.448	25.487	28.152	55.614	62.185	66.518	31.992	32.159	28.193	68.104	65.139	60.93	31.533	27.092	28.446	53.995	64.309	59.378	33.442	31.777	31.454	52.644	51.962	54.754	52.057	34.099	46.917	54.923	50.034	59.036	46.022	43.846	54.454	52.943	49.075	53.87	56.55	35.669	49.175	54.235	59.239	53.197	55.358	44.218	49.228	62.276	56.859	52.907
Sjc_0000865	136.688	110.677	111.329	77.312	98.938	122.951	103.583	95.424	97.601	125.203	104.335	103.221	98.684	81.219	139.186	97.882	109.982	123.377	50.013	65.439	73.707	84.709	84.261	108.914	33.605	48.892	56.94	123.913	108.235	96.678	38.801	58.437	62.199	108.38	104.587	107.594	55.071	35.026	26.027	94.605	88.06	100.733	67.799	77.4	101.437	84.233	94.697	78.635
Sjc_0001447	61.315	55.474	50.583	49.54	52.614	40.208	64.651	61.184	56.34	53.376	53.448	58.643	64.809	67.137	55.008	62.337	65.01	54.937	68.252	63.886	61.982	70.104	71.909	56.164	79.058	69.818	66.784	70.09	65.09	57.221	73.082	57.833	61.177	66.486	58.021	54.383	54.824	111.49	95.953	64.78	61.199	59.575	49.485	77.151	46.25	56.79	63.073	66.014
Sjc_0004765	30.74	32.116	40.538	31.187	25.798	33.42	27.15	28.593	37.975	25.451	28.678	35.172	26.961	26.231	23.946	31.389	21.012	29.391	30.455	22.086	32.03	24.904	22.611	26.943	46.317	40.141	38.345	26.788	30.222	27.625	40.277	30.235	47.541	29.089	28.102	29.317	54.116	101.352	77.978	23.633	28.271	25.315	33.544	82.174	43.753	23.848	24.403	28.93
Sjc_0001103	205.704	226.456	246.497	170.532	169.287	159.342	251.559	263.964	254.864	184.912	148.929	218.732	307.758	318.308	224.589	195.921	189.114	112.787	348.809	313.17	333.382	153.09	193.664	96.727	125.632	276.597	163.683	81.886	45.606	43.534	103.772	111.763	79.203	19.942	16.929	18.394	53.68	321.106	171.422	17.836	14.587	58.327	64.219	168.471	67.24	20.039	28.161	17.268
Sjc_0007745	80.977	79.094	68.968	50.935	55.283	57.483	62.417	67.328	59.619	58.895	54.185	53.376	53.552	54.996	68.426	56.698	53.143	53.708	49.009	66.329	58.9	56.833	51.741	57.494	27.318	38.877	45.198	56.339	56.24	51.958	34.256	51.933	53.797	57.981	48.123	58.121	53.37	13.293	23.606	56.351	50.007	51.79	61.211	23.079	63.519	58.536	45.18	48.098
Sjc_0004733	116.383	97.259	117.311	56.554	60.924	48.743	113.702	119.61	101.718	48.976	42.544	56.874	146.327	161.797	110.551	72.841	73.598	56.598	161.188	159.172	129.882	68.144	96.962	64.18	148.287	158.299	139.793	68.11	67.84	56.383	102.609	104.075	76.454	56.542	62.174	44.35	53.334	128.542	121.385	47.228	64.275	62.347	52.988	128.71	77.317	80.287	57.198	68.816
Sjc_0002394	15.33	19.03	26.202	24.835	24.12	28.391	11.385	14.263	15.184	19.466	13.655	17.2	10.367	11.013	12.751	9.579	8.667	13.214	15.786	11.305	20.237	10.944	8.336	10.853	56.549	29.326	43.137	8.352	9.439	9.186	53.286	45.963	62.324	8.57	8.48	8.191	53.085	64.54	85.851	5.906	10.716	8.272	53.561	81.367	63.428	6.853	10.301	10.784
Sjc_0003813	34.411	32.415	40.204	36.583	39.509	45.256	34.777	35.847	41.467	34.215	38.84	45.631	34.868	35.472	40.718	35.586	40.313	41.167	43.97	39.426	45.23	39.052	41.943	47.283	54.664	57.433	53.424	46.554	47.481	51.694	37.674	53.19	59.099	44.137	50.055	53.778	52.758	44.553	52.159	50.744	56.686	46.929	52.702	36.399	58	49.312	55.985	54.484
Sjc_0002556	22.282	18.59	31.625	31.099	33.085	32.254	12.604	19.762	19.371	42.814	43.654	61.188	27.527	19.823	27.652	42.514	52.721	47.115	65.306	44.754	59.581	44.248	45.072	53.827	127.406	129.6	105.506	39.034	42.66	34.269	98.226	101.089	86.652	24.388	37.087	33.554	51.845	202.126	95.674	27.941	25.265	41.287	62.138	135.321	86.749	26.684	25.047	27.767
Sjc_0009211	89.231	94.566	85.167	72.922	60.677	88.616	115.822	111.181	113.771	79.034	91.404	82.085	115.386	124.42	123.389	103.4	96.649	108.939	102.031	118.897	121.314	119.012	107.886	108.73	83.426	96.166	94.95	128.901	112.042	116.89	83.26	79.976	72.493	130.625	129.278	131.009	51.41	61.279	54.199	149.057	137.261	128.136	57.34	37.516	47.963	111.698	115.941	118.841
Sjc_0007278	24.851	27.094	26.259	38.665	31.969	31.624	28.618	32.254	33.986	32.635	34.394	34.271	31.808	29.451	33.009	30.976	28.718	29.022	29.761	29.298	30.237	21.854	23.477	23.235	44.945	32.515	42.407	20.902	20.819	23.322	51.966	44.219	51.417	14.758	21.074	18.917	50.429	44.226	48.809	20.424	21.262	20.135	51.984	56.983	41.293	21.72	22.788	17.973
Sjc_0006008	45.736	59.557	57.001	59.603	60.528	61.386	63.655	36.359	73.242	75.286	71.043	79.752	61.82	68.299	48.649	70.252	65.129	80.099	61.123	43.69	71.482	52.867	59.136	81.885	99.834	78.435	96.637	62.248	70.997	57.72	102.489	81.394	72.201	82.128	65.095	71.67	50.252	304.714	126.529	41.478	83.622	62.676	60.999	165.586	75.532	68.465	55.549	92.617
Sjc_0004011	6.26	4.283	6.434	5.808	5.946	4.746	2.313	3.736	4.082	1.821	2.9	3.794	4.017	4.076	5.705	2.267	2.421	4.763	4.455	3.595	3.902	1.535	4.565	3.876	15.345	7.09	6.814	4.189	4.319	1.875	27.913	9.873	28.425	1.772	5.553	5.363	49.746	35.401	28.634	5.607	6.037	4.5	15.703	29.244	26.025	4.682	10.035	8.406
Sjc_0009028	0.799	0.432	0.567	0.322	0.412	0	0.951	0.276	0.195	0.599	0.358	0.175	0.615	0.696	0.515	0.447	0.896	0.47	0.659	0.939	1.203	0.757	0.734	0.41	34.803	16.066	35.781	0.517	0.661	0.578	28.868	29.574	53.996	0.656	2.658	1.563	48.135	17.354	30.555	0.715	0.604	1.973	73.977	29.1	77.348	2.021	0.974	1.99
Sjc_0002419	28.651	32.372	27.385	35.571	33.428	29.768	35.507	31.268	34.92	35.422	31.663	31.842	33.191	31.59	32.907	29.898	29.721	34.022	26.339	30.536	26.571	27.276	27.359	24.815	34.796	28.253	39.296	25.662	22.391	29.306	45.887	40.642	49.277	20.733	23.115	24.944	47.674	26.286	36.666	22.146	16.417	22.168	41.806	42.896	45.306	22.901	21.273	18.254
Sjc_0008922	40.231	42.299	42.416	43.141	40.17	45.156	44.075	48.536	49.927	57.531	56.878	46.21	48.98	54.594	43.127	56.981	54.474	46.158	50.106	49.327	37.055	38.974	49.038	39.513	58.263	49.552	57.118	40.644	39.651	41.096	46.617	52.91	65.147	50.323	45.394	42.58	46.867	49.955	48.793	44.683	46.05	47.034	81.948	52.981	57.742	51.113	44.149	47.806
Sjc_0007296	5.135	6.176	7.896	5.757	5.157	4.391	10.192	2.962	6.788	8.022	5.749	6.581	8.239	5.594	9.932	5.393	6.6	6.295	10.599	5.87	6.447	3.044	7.082	5.123	18.517	7.614	5.229	6.459	14.172	5.575	23.896	10.102	21.091	4.684	7.123	10.955	46.782	124.573	54.975	6.133	5.176	9.912	4.151	22.657	12.899	9.283	4.566	5.999
Sjc_0005223	42.44	36.959	40.087	39.767	35.775	43.762	47.054	41.281	56.424	46.088	39.976	44.688	45.268	43.15	50.38	49.595	47.4	51.879	40.355	48.463	48.281	49.274	46.018	52.059	48.85	47.667	55.138	36.602	53.31	49.357	47.74	47.501	54.996	47.252	49.602	48.703	46.698	91.202	66.209	44.305	50.002	56.267	38.327	64.72	47.345	45.765	46.841	52.204
Sjc_0006265	44.457	43.555	40.251	39.698	34.308	35.393	37.424	47.752	48.631	40.232	43.763	43.781	37.384	37.296	47.437	41.862	41.914	56.373	62.649	36.798	56.579	36.349	42.99	56.368	50.934	51.925	53.855	39.663	50.238	43.27	57.442	39.015	54.304	41.947	39.433	45.015	46.426	53.424	89.905	36.387	37.082	44.975	39.033	71.615	36.965	26.325	40.305	35.222
Sjc_0009296	40.831	43.354	39.245	20.858	18.24	20.077	50.469	54.113	58.016	15.986	23.723	26.399	70.649	83.703	46.314	38.722	33.698	37.252	88.328	75.451	60.341	47.182	55.125	48.174	99.839	87.001	78.418	35.102	58.479	56.858	90.377	100.655	72.835	53.741	90.717	84.445	45.048	202.37	140.73	67.126	121.113	69.032	42.613	62.776	30.118	90.157	71.292	89.768
Sjc_0006792	31.811	34.02	43.536	22.313	19.167	21.65	45.458	34.996	44.912	7.241	10.684	17.221	77.283	47.524	52.44	23.228	30.585	16.043	54.777	64.56	53.74	23.167	39.694	17.098	54.777	82.094	40.259	26.945	27.59	28.943	64.773	52.967	52.843	16.787	27.505	23.609	43.637	134.15	57.744	19.131	28.168	20.349	77.139	146.483	114.601	46.823	45.368	50.26
Sjc_0003490	169.319	175.492	160.117	192.395	180.436	153.359	199.475	190.286	191.242	189.331	203.209	200.059	210.96	217.213	209.462	221.63	241.012	232.799	262.115	208.741	219.111	232.48	229.096	209.072	144.597	201.141	153.203	220.334	208.126	207.778	95.488	131.581	104.266	215.357	182.093	205.539	42.792	48.051	52.82	180.76	163.642	213.923	70.01	40.506	62.8	179.73	171.731	196.959
Sjc_0001140	86.836	85.148	84.518	74.75	68.23	64.52	75.421	73.758	79.705	76.162	65.998	70.224	78.222	67.113	90.903	66.379	62.832	77.341	70.705	82.346	59.106	57.141	72.882	71.87	41.243	54.786	60.03	54.965	59.36	66.306	49.166	73.46	75.152	63.217	64.792	65.981	42.368	26.13	37.266	68.145	56.607	65.504	62.785	44.66	74.838	56.523	60.712	59.566
Sjc_0003212	27.959	36.313	24.603	83.873	68.347	59.016	36.624	34.837	32.066	73.899	72.617	65.106	33.014	34.924	27.757	57.163	55.274	60.455	35.086	24.654	22.323	45.743	50.385	45.425	40.614	30.61	30.178	51.842	39.35	43.303	31.223	37.95	39.185	54.317	42.305	50.943	42.13	12.609	17.959	52.089	40.155	37.127	36.611	25.252	23.596	49.023	37.074	32.228
Sjc_0008085	111.19	111.907	89.008	129.967	131.307	98.389	114.647	85.65	86.445	135.354	134.346	118.782	95.286	96.998	88.726	158.08	140.691	141.114	130.421	138.831	122.051	188.088	210.701	167.549	63.912	125.26	90.44	184.918	195.054	178.61	40.846	79.022	84.058	210.561	172.86	196.022	41.065	20.848	17.987	208.293	172.199	149.181	65.763	9.502	59.262	147.679	137.437	137.294
Sjc_0001232	19.857	19.235	14.592	10.748	12.288	11.238	10.774	8.032	7.204	5.286	5.459	5.324	7.088	8.704	8.597	8.268	6.672	4.796	12.271	9.958	12.125	8.567	9.021	8.038	13.164	8.683	12.144	9.817	8.147	7.186	17.179	14.432	23.48	11.092	10.223	10.13	40.183	18.065	20.098	11.314	12.923	9.661	21.084	14.18	18.298	11.151	8.641	10.341
Sjc_0005542	79.994	86.861	83.221	74.177	66.85	68.875	74.913	61.824	91.916	64.785	59.993	74.217	90.211	76.707	104.139	63.623	63.703	77.682	56.425	63.917	78.387	42.354	57.84	67.075	39.606	61.114	60.894	51.909	51.974	48.901	36.519	57.291	47.845	54.19	56.407	57.89	40.156	44.579	32.534	34.781	46.378	63.558	67.799	78.609	79.589	44.222	61.553	51.415
Sjc_0004569	18.378	18.757	29.516	30.904	34.136	32.966	16.702	32.641	25.669	29.011	31.404	30.546	27.934	17.562	23.072	27.768	26.447	32.369	27.152	27.483	30.6	34.403	30.238	37.634	48.581	46.332	47.77	23.462	30.364	26.602	34.112	24.974	45.065	38.378	32.565	40.784	40.011	77.333	87.117	37.688	40.214	35.846	37.529	57.237	34.986	37.155	38.7	44.449
Sjc_0004864	25.334	25.548	23.87	25.334	24.802	25.548	25.734	23.083	23.201	22.543	23.441	25.313	21.037	20.526	23.77	21.03	23.067	24.738	20.815	21.412	20.553	22.725	23.462	24.273	25.188	19.633	25.362	23.033	19.374	22.842	35.432	33.099	35.351	20.963	21.383	22.844	39.68	14.016	20.032	19.848	17.858	19.041	32.419	20.533	29.562	18.428	17.957	15.357
Sjc_0001668	58.123	58.644	60.82	34.456	45.79	19.495	38.713	72.454	73.921	24.007	37.498	43.824	36.668	41.495	36.835	40.007	36.604	23.185	43.919	28.956	70.492	43.213	14.492	38.75	25.88	64.039	43.135	33.984	38.061	27.806	18.818	21.075	28.069	33.695	36.52	20.768	39.294	42.41	45.394	14.118	24.574	47.155	43	24.544	23.754	23.15	30.781	30.691
Sjc_0003350	27.129	21.847	23.377	51.483	50.872	63.2	34.613	35.21	27.189	51.762	53.149	47.358	34.197	30.256	33.728	48.844	60.452	57.719	23.197	23.732	32.11	40.203	45.432	50.538	37.431	21.215	29.598	65.803	65.507	46.28	42.711	34.307	30.59	51.697	59.374	67.113	38.645	13.903	20.293	41.655	51.999	59.094	18.796	15.087	24.336	40.281	47.993	46.031
Sjc_0002103	17.445	17.173	18.251	15.019	12.785	17.535	20.18	15.698	19.156	16.257	16.182	17.136	16.121	17.954	19.729	16.681	17.191	15.982	13.744	15.724	15.467	17.609	15.215	17.474	20.95	17.053	19.591	17.409	16.231	15.15	24.901	18.016	26.407	20.048	15.083	18.463	38.288	28.405	26.864	19.375	20.27	18.471	19.338	23.129	23.135	17.659	18.156	18.711
Sjc_0001634	42.154	23.084	36.324	25.315	28.509	34.206	26.892	28.658	38.574	19.755	23.596	44.648	36.713	26.24	46.585	30.569	28.497	36.539	43.502	29.5	48.76	32.127	30.453	42.483	51.183	35.025	30.66	30.836	52.972	46.852	39.819	38.87	35.939	45.314	43.281	38.54	37.809	30.862	52.554	52.59	51.21	81.362	32.856	46.886	51.427	34.017	44.744	82.078
Sjc_0006629	42.342	39.039	19.364	51.896	45.76	17.93	48.181	43.964	16.934	36.599	53.722	18.862	44.684	40.658	16.378	57.317	53.431	16.954	38.064	43.789	16.301	39.601	56.234	17.299	47.257	19.315	21.079	48.182	19.15	26.218	30.418	30.541	19.564	65.009	17.441	23.025	37.531	8.68	6.569	68.265	27.383	30.147	61.606	9.524	16.071	63.357	30.834	24.917
Sjc_0003209	28.102	33.042	26.353	81.009	64.361	62.158	33.465	34.303	34.288	71.493	66.855	65.595	32.527	34.622	27.498	58.679	55.586	60.898	33.145	22.617	26.837	44.026	49.832	50.207	42.653	29.188	30.66	49.23	41.2	45.036	27.284	38.129	37.098	51.493	43.661	49.497	37.067	12.345	17.518	49.443	42.106	38.744	35.29	24.225	23.697	48.531	38.243	34.786
Sjc_0008415	88.721	80.441	88.671	72.172	88.363	70.133	105.652	102.491	96.348	87.51	87.884	95.156	98.074	115.033	92.531	86.839	105.835	95.315	98.559	90.111	111.26	92.518	96.095	101.287	56.709	95.037	86.086	85.63	95.18	88.752	38.223	60.65	66.175	89.607	96.642	92.681	36.369	28.567	33.728	81.547	84.621	91.09	52.941	23.87	45.736	93.622	98.764	97.682
Sjc_0001102	134.927	150.463	189.758	136.406	116.14	104.286	228.841	212.27	236.962	120.333	107.11	148.655	263.44	252.989	268.329	82.45	99.178	102.843	247.096	265.994	277.787	47.504	62.405	59.437	136.48	244.526	133.23	24.684	15.797	21.306	80.508	97.12	98.866	4.475	4.949	8.004	36.241	222.955	129.028	9.522	2.473	17.677	45.608	134.978	59.976	5.913	3.116	7.643
Sjc_0009433	20.723	29.074	22.058	34.846	35.674	20.251	26.048	24.904	21.772	30.213	21.91	28.452	35.463	30.935	22.265	35.468	20.984	27.941	34.217	34.966	21.679	21.838	25.404	24.611	28.466	27.572	24.618	18.616	19.857	30.829	35.525	33.121	21.277	31.501	16.549	19.937	35.715	47.201	38.581	14.436	14.794	12.444	27.917	50.196	23.133	22.891	21.934	17.933
Sjc_0001126	49.741	44.391	44.968	44.561	44.529	44.178	51.743	40.545	45.149	47.996	51.46	51.642	48.705	48.266	48.893	69.214	65.994	57.129	42.407	51.918	41.729	53.813	62.794	51.722	47.87	50.893	41.363	57.239	58.834	71.543	51.602	50.612	51.502	60.809	60.789	61.248	35.618	36.962	42.668	73.847	67.235	72.353	51.221	45.298	37.757	60.637	61.593	64.581
Sjc_0001286	75.175	73.156	79.237	64.956	71.88	70.411	86.515	83.507	83.559	73.773	79.001	85.208	87.494	88.791	92.083	85.164	85.846	86.995	87.026	83.981	88.382	92.043	83.28	88.571	54.819	72.215	53.732	93.563	94.106	99.45	51.476	58.994	55.995	94.733	102.001	100.419	35.433	53.31	52.882	103.517	104.92	116.712	46.377	60.742	45.533	103.372	119.052	122.312
Sjc_0008013	37.871	40.16	22.444	20.904	19.96	9.604	32.843	43.217	20.467	16.205	20.507	16.579	52.438	49.725	23.087	23.346	22.75	11.202	51.544	56.262	25.528	22.774	31.099	11.733	52.693	42.392	25.36	18.342	14.815	12.612	52.12	24.394	20.71	13.986	17.077	9.453	35.068	40.365	35.733	12.229	15.662	7.839	38.265	39.315	31.914	24.679	12.496	16.351
Sjc_0004583	26.135	27.71	22.634	21.525	20.476	14.777	25.66	28.891	19.523	13.698	18.988	16.697	29.505	32.925	20.837	18.15	16.378	14.044	28.975	33.758	25.23	15.303	20.499	15.051	50.444	48.322	35.846	18.285	16.044	13.279	52.355	30.218	27.848	18.243	16.706	11.807	34.355	60.137	53.773	12.326	15.805	11.448	38.802	56.81	42.978	25.261	16.665	20.439
Sjc_0005665	20.407	23.139	28.549	26.864	23.337	23.504	30.55	25.73	23.12	23.772	33.29	24.016	28.063	31.758	24.996	24.495	22.277	24.657	38.028	27.706	30.083	26.267	24.66	29.416	45.052	34.311	48.981	29.228	22.325	26.163	41.981	29.893	35.695	19.943	25.585	25.681	34.023	58.568	51.291	23.24	27.766	20.932	28.278	56.291	35.734	32.936	29.77	28.609
Sjc_0008014	32.867	35.007	24.788	15.83	15.425	9.018	29.993	40.585	16.524	14.551	16.363	14.604	47.324	43.899	20.336	20.642	18.005	9.171	38.043	48.949	21.024	17.133	29.004	8.756	42.496	35.882	19.929	11.573	9.344	10.638	38.345	19.676	17.869	9.264	12.808	8.332	33.426	28.101	25.829	11.465	10.3	5.164	32.641	37.934	32.44	19.555	11.076	10.098
Sjc_0004103	18.336	17.551	22.97	15.605	13.69	19.542	24.955	21.775	23.799	21.483	22.622	24.714	24.015	27.109	22.134	21.289	24.398	23.669	24.175	24.931	30.653	24.844	24.945	26.559	51.757	39.562	41.82	17.75	27.496	30.672	39.316	32.298	39.407	21.503	27.533	24.372	33.307	100.877	95.231	21.954	30.903	27.374	29.265	82.454	38.161	20.039	27.591	26.741
Sjc_0008805	37.299	44.358	96.167	35.307	35.824	110.458	27.353	29.844	54.954	28.616	30.149	75.731	31.145	29.859	83.091	27.377	24.786	78.802	30.854	33.511	68.5	31.33	28.071	54.492	21.254	62.279	52.132	28.411	57.875	74.523	15.448	64.431	58.61	29.554	52.897	68.257	33.082	32.917	34.487	24.702	53.668	40.638	44.526	63.464	138.612	22.713	53.777	55.858
Sjc_0004154	31.756	36.402	25.514	41.214	31.549	24.608	27.071	23.665	26.755	27.076	22.866	23.203	25.003	22.453	25.026	27.328	22.557	26.545	22.291	22.067	22.971	18.244	21.223	18.362	29.942	25.319	27.636	20.51	17.373	22.477	31.143	30.185	38.836	19.427	19.739	23.225	33.066	22.512	23.343	15.788	15.28	17.551	36.807	23.2	37.949	18.397	16.418	16.18
Sjc_0009432	34.172	26.619	41.151	36.566	31.642	37.189	41.31	39.872	42.325	35.911	41.734	42.369	45.521	40.609	46.395	38.428	36.661	30.844	35.479	37.539	39.778	24.553	32.372	25.679	41.606	53.143	51.668	19.536	25.005	29.228	64.669	50.798	50.636	14.876	21.544	28.848	32.89	59.438	68.682	30.144	32.484	25.583	57.754	91.912	29.651	23.866	26.436	30.244
Sjc_0000686	141.673	110.656	149.25	139.498	124.461	140.231	146.098	69.507	145.235	128.68	99.741	144.385	111.538	100.766	147.825	174.872	138.23	212.687	120.582	151.683	194.718	180.082	159.804	228.553	74.483	127.924	99.645	171.623	219.668	174.414	103.015	117.438	88.853	165.853	207.737	202.341	32.365	74.852	95.852	172.682	149.044	181.545	70.834	186.495	92.446	178.208	212.592	207.034
Sjc_0000936	24.179	20.65	21.258	19.285	19.523	21.328	16.307	23.698	22.452	23.264	17.966	19.625	20.46	17.249	25.105	15.581	16.201	16.996	23.142	23.27	19.824	16.996	15.739	14.272	32.736	24.305	33.118	14.532	11.81	12.079	30.498	29.043	42.511	11.417	13.274	13.372	32.242	9.65	23.902	15.716	16.174	13.546	45.141	33.653	46.22	13.151	11.577	12.666
Sjc_0008015	36.467	37.662	26.197	19.506	18.179	12.92	33.547	40.915	27.645	14.935	20.935	23.236	50.909	48.574	27.119	25.001	22.221	16.575	47.116	55.744	32.571	20.818	30.574	13.863	40.757	47.494	29.637	15.427	16.407	10.607	45.408	23.28	25.474	12.769	13.625	11.79	32.17	47.051	47.542	12.291	16.2	10.141	35.037	50.488	32.784	23.4	13.355	18.28
Sjc_0003125	107.159	94.539	98.872	73.51	77.202	68.703	129.638	136.778	116.45	91.053	84.906	83.891	148.885	168.022	118.524	74.882	92.151	66.277	154.779	125.236	137.358	64.658	67.578	69.043	118.52	115.893	109.118	63.847	52.178	48.106	81.705	81.092	64.146	49.841	45.935	45.555	32.102	79.921	82.103	45.224	48.311	55.264	31.513	47.439	29.966	43.901	48.544	41.979
Sjc_0004063	19.808	22.376	24.361	42.428	37.246	28.684	29.886	28.122	27.571	40.647	47.366	37.337	38.506	38.199	29.445	47.601	46.717	45.19	48.188	30.336	43.312	61.104	51.898	56.818	60.479	52.507	46.803	58.88	55.66	61.729	50.443	36.176	39.542	65.91	58.854	64.58	31.962	89.099	75.459	62.012	67.598	72.605	33.111	71.274	31.495	82.303	86.177	83.58
Sjc_0001798	12.952	11.682	34.721	16.455	14.864	13.711	29.133	21.168	13.169	9.442	8.055	12.646	28.629	19.857	25.048	5.038	6.053	12.701	39.207	22.559	50.945	15.355	9.262	30.764	93.403	99.456	105.506	12.411	9.928	20.83	52.865	58.386	59.842	1.969	27.218	17.336	31.889	97.352	106.499	6.445	8.702	11.11	41.876	80.672	33.254	2.601	15.353	16.812
Sjc_0001086	53.359	57.467	58.265	35.214	38.446	45.31	57.56	56.634	53.342	44	42.217	38.684	56.459	57.242	57.488	43.664	38.87	38.277	51.9	56.632	52.501	43.517	42.986	42.489	42.274	43.941	42.649	46.735	44.277	40.659	32.986	45.547	43.47	46.148	44.754	44.626	31.508	14.574	16.887	42.74	40.451	49.787	43.099	21.66	41.769	44.629	38.337	36.232
Sjc_0000325	33.201	29.946	37.821	19.393	25.57	22.413	34.335	36.288	38.91	22.111	29.344	28.791	38.689	39.34	39.991	39.153	37.364	34.057	49.051	36.809	54.622	26.932	29.723	29.885	45.907	67.558	64.057	31.083	38.579	34.147	34.664	44.472	40.369	26.298	35.034	32.892	30.978	55.524	54.9	32.086	40.287	28.331	33.899	38.095	24.579	33.956	37.953	30.622
Sjc_0008057	47.311	50.741	46.164	55.79	47.902	42.899	48.574	48.94	40.888	36.242	48.042	44.721	48.656	44.71	45.847	49.158	54.96	55.762	53.331	49.176	51.854	64.539	70.129	60.165	71.472	70.972	52.19	86.803	80.973	81.212	59.27	56.042	43.439	91.697	86.386	76.609	29.794	91.702	58.863	99.42	97.888	69.189	38.977	69.657	34.431	87.987	83.896	89.758
Sjc_0006744	26.251	24.081	25.922	27.575	27.692	28.246	20.22	19.912	22.625	24.71	21.635	26.933	18.496	17.604	18.508	17.442	17.072	23.661	18.261	15.76	20.11	14.171	15.098	15.379	22.96	16.74	23.091	11.44	9.017	11.723	31.352	20.519	29.936	10.24	10.649	9	29.374	25.648	28.389	9.806	8.866	8.021	31.152	46.271	34.568	9.188	9.279	6.699
Sjc_0009468	27.081	28.583	24.124	29.066	27.278	27.027	27.103	28.917	25.484	36.723	30.318	19.462	29.212	29.71	20.43	29.451	24.842	28.604	26.401	29.638	23.653	30.398	18.277	24.143	22.706	24.248	24.642	27.952	19.876	23.561	18.627	25.715	26.844	29.562	25.937	23.861	28.941	6.496	12.873	34.836	22.866	16.904	23.753	10.767	22.577	26.82	24.809	22.887
Sjc_0007898	33.628	25.194	27.809	46.788	45.403	42.436	22.122	33.791	25.809	44.355	60.114	44.013	30.196	32.792	34.092	61.713	61.79	61.532	47.466	38.793	38.913	72.02	77.174	72.585	35.623	40.826	27.891	81.422	84.851	64.967	28.692	32.309	29.237	89.233	83.301	92.396	28.245	16.122	26.886	98.742	81.794	91.916	28.607	15.414	24.25	82.847	81.532	85.439
Sjc_0009657	64.503	46.244	60.444	37.823	38.438	47.275	44.314	55.812	62.557	35.654	47.215	42.692	40.333	52.249	61.841	53.849	34.205	48.048	46.426	46.182	44.847	29.412	35.736	32.528	38.338	37.347	50.524	28.528	43.36	40.698	38.885	28.061	47.761	35.073	37.538	34.868	28.098	32.21	31.177	44.442	36.256	40.861	40.106	28.33	33.234	21.675	20.167	19.966
Sjc_0003010	2.377	3.216	1.687	9.593	7.161	6.098	6.369	4.114	2.9	5.57	5.322	8.486	1.144	1.726	0.766	4.161	4.999	4.808	4.416	3.493	5.819	8.454	9.835	12.196	51.428	20.739	39.939	11.532	11.48	12.473	36.676	26.303	40.729	10.57	11.69	15.66	28.093	36.547	78.831	16.501	27.851	23.858	20.175	44.419	19.106	29.541	40.306	37.954
Sjc_0005651	146.785	148.022	211.944	189.917	201.803	317.516	184.507	164.934	264.287	255.092	231.656	329.178	148.493	151.757	205.682	211.261	190.087	362.099	165.788	110.856	247.993	207.859	208.064	373.063	67.735	164.61	137.012	235.162	340.377	317.964	49.429	154.149	100.475	210.584	330.067	320.809	27.105	18.807	38.43	157.951	255.814	326.596	42.021	15.873	58.375	177.81	277.322	239.762
Sjc_0007889	34.874	33.947	42.193	26.725	28.296	33.381	33.586	39.657	41.271	29.114	31.788	32.079	31.858	35.983	37.593	27.954	27.722	31.465	31.23	32.581	36.531	25.643	29.612	27.295	31.069	34.817	31.921	25.269	26.755	29.998	29.263	29.943	37.421	24.378	29.268	30.921	27.026	32.815	34.593	24.409	27.298	26.924	31.655	33.829	28.719	25.061	29.626	25.974
Sjc_0001785	140.524	121.726	116.999	170.787	115.568	107.582	101.895	97.513	135.381	134.97	157.318	186.828	100.448	96.495	110.323	148.075	133.142	147.862	76.961	72.247	77.026	85.774	142.636	164.183	75.253	129.477	55.962	149.99	200.618	248.215	47.022	60.041	38.035	134.198	144.734	164.991	26.72	84.139	99.081	176.96	214.023	129.975	15.182	14.083	8.387	17.605	24.917	31.967
Sjc_0008393	12.792	7.1	12.337	8.604	9.6	6.972	8.984	6.244	7.604	7.993	6.243	7.386	7.578	10.243	9.938	8.727	7.129	6.272	17.602	14.14	11.365	10.888	14.778	10.378	41.058	35.463	37.409	14.144	17.878	10.683	40.969	36.295	50.013	18.399	22.582	20.745	26.651	43.707	45.343	22.916	30.497	24.818	33.407	22.474	18.784	33.5	34.246	39.343
Sjc_0005400	13.798	15.317	19.357	11.779	11.968	16.18	15.167	19.928	18.906	15.121	14.377	16.205	18.118	17.42	16.079	16.498	18.602	16.314	15.422	17.158	19.826	15.854	15.906	15.792	29.195	23.095	23.02	14.073	14.572	16.438	20.586	21.922	25.745	13.069	15.417	12.786	26.184	45.473	36.902	15.02	19.255	13.766	16.729	30.245	20.9	12.662	14.316	14.549
Sjc_0005078	0.244	0.441	0.694	0.493	0	0.358	0	0.212	0.298	0	0.274	0.537	0.471	0.178	0.788	0.171	0.171	0.18	0.202	0.239	0.736	0	0	1.463	2.266	1.004	7.218	1.054	1.349	0.531	5.747	7.573	10.729	1.003	2.589	2.024	25.277	13.529	7.168	0.876	2.772	0.755	25.488	14.845	39.294	3.535	2.049	1.713
Sjc_0002128	18.199	17.493	15.271	19.835	17.666	15.87	19.378	17.126	16.045	17.555	17.474	17.035	15.174	16.062	15.286	16.602	16.763	16.511	18.534	16.724	18.01	16.693	16.733	15.789	28.945	20.724	26.106	15.824	15.901	16.103	25.082	17.246	20.51	16.538	14.723	17.303	24.824	43.162	33.387	14.873	14.861	14.768	19.005	29.683	18.484	15.908	15.843	15.416
Sjc_0000263	38.231	36.231	43.026	24.99	24.843	30.309	38.601	39.323	39.156	28.061	29.9	26.734	33.519	35.898	42.558	29.86	29.973	26.85	31.563	35.452	38.368	26.556	27.527	27.811	19.139	29.403	32.021	27.283	25.336	29.696	18.989	28.281	33.753	28.142	23.465	26.271	24.659	13.688	13.383	27.491	23.2	25.359	28.726	12.242	27.915	22.679	22.733	18.788
Sjc_0005981	14.789	16.46	21.324	17.883	17.198	17.988	22.482	18.922	17.564	22.119	15.852	22.897	18.577	21.023	14.909	18.506	22.169	21.29	19.613	16.031	20.974	14.175	18.226	20.583	32.579	35.31	24.351	15.773	19.972	20.495	31.902	25.3	24.957	18.511	19.044	19.663	24.404	65.47	61.95	15.642	19.266	17.491	21.364	50.222	23.235	21.898	19.303	25.119
Sjc_0008770	11.922	8.737	12.69	5.513	6.414	8.192	11.535	10.96	10.909	7.682	10.01	6.547	12.91	9.74	13.449	7.826	6.268	7.672	8.612	10.22	15.153	7.067	9.591	6.371	16.12	13.256	18.968	6.426	12.851	9.167	14.233	17.589	18.361	9.175	5.073	12.342	24.216	10.692	9.364	8.009	6.759	10.355	34.33	24.365	26.95	6.061	10.221	9.285
Sjc_0004639	41.863	41.725	50.802	38.214	33.006	33.519	17.385	29.07	17.598	12.859	14.375	9.95	11.401	14.562	18.483	6.774	7.029	8.15	12.924	11.202	19.343	10.218	6.469	7.671	25.008	15.165	17.195	13.463	7.038	7.638	22.486	17.128	19.099	9.385	11.977	12.449	24.166	14.063	15.965	6.144	8.775	6.654	15.782	10.134	11.31	13.195	9.115	8.494
Sjc_0006925	17.577	18.457	30.16	23.822	28.679	34.803	21.557	24.062	24.647	29.999	41.119	32.707	25.928	24.006	20.972	39.31	41.566	38.011	27.074	26.475	25.491	41.367	49.691	49.13	45.002	38.596	36.866	63.635	70.59	86.392	39.321	41.609	36.769	85.066	69.866	78.617	23.642	63.462	45.425	91.644	100.346	75.347	52.167	62.505	54.034	78.722	83.171	85.615
Sjc_0003721	29.956	33.323	44.642	35.596	29.223	35.861	26.16	16.416	41.423	21.526	26.829	55.389	31.399	26.106	50.21	32.161	24.501	47.001	23.083	22.501	35.349	29.595	25.707	40.131	6.172	27.331	33.554	30.141	37.89	62.15	8.804	16.205	25.375	21.858	44.571	37.591	23.602	4.094	0	20.571	32.456	23.898	21.792	10.884	32.103	15.342	44.136	30.331
Sjc_0006441	12.404	13.053	13.082	14.948	13.05	17.425	11.284	10.882	9.88	14.694	12.344	12.679	7.629	6.006	7.997	6.031	6.643	9.883	8.676	8.777	10.511	5.719	4.594	6.04	25.825	15.561	23.157	2.972	4.517	5.362	23.29	23.257	32.106	4.007	3.91	3.632	23.16	21.191	29.589	4.321	2.995	6.118	25.902	34.071	28.041	6.228	5.383	5.367
Sjc_0004695	23.778	23.921	30.503	17.839	22.042	30.163	28.316	30.862	23.433	25.715	23.548	27.625	26.411	25.239	29.479	28.816	32.699	18.161	29.447	37.633	26.176	11.927	21.022	15.641	39.572	23.154	31.663	16.761	15.774	18.533	26.877	26.986	28.171	21.271	11.07	17.215	22.968	35.621	42.142	17.202	22.813	14.121	39.919	37.027	50.536	18.185	11.848	18.52
Sjc_0006232	13.421	14.471	11.385	8.197	9.428	9.271	12.125	11.079	14.587	8.531	10.535	11.607	10.593	13.444	9.647	9.829	7.246	10.098	9.68	13.301	11.62	9.145	6.383	8.179	12.635	10.662	10.211	6.652	7.237	6.364	12.468	10.242	15.325	6.332	6.536	5.343	22.79	15.496	18.525	6.356	6.88	6.193	8.23	6.966	8.68	6.414	5.173	5.407
Sjc_0002722	36.787	37.826	28.636	33.672	33.825	31.222	30.28	29.659	32.031	34.294	31.054	32.065	28.312	28.97	32.997	29.966	28.522	32.01	26.991	30.995	28.156	27.327	27.448	28.181	21.331	24.314	24.345	28.266	25.061	26.959	24.165	24.36	27.159	27.65	23.734	27.748	22.538	12.727	13.556	27.922	26.759	28.962	33.953	22.523	32.58	30.085	24.461	29.269
Sjc_0006782	1.135	0.341	0.268	0.509	0.651	0.277	1.352	1.637	0.923	1.064	1.271	1.039	0.971	0.824	0.732	1.06	1.061	1.113	5.934	2.965	3.989	4.037	2.435	2.588	27.477	16.826	29.277	6.118	7.83	6.024	27.795	13.395	31.754	7.764	8.3	11.678	22.355	42.654	59.692	17.281	14.87	14.02	12.843	42.415	20.145	18.464	28.254	22.983
Sjc_0009237	47.779	50.203	55.927	55.991	55.966	54.874	65.109	74.585	58.596	71.559	81.061	73.311	90.089	88.714	65.731	110.018	112.573	81.147	80.519	62.737	78.283	94.018	80.614	71.182	76.88	88.306	58.182	173.108	71.364	60.603	50.665	49.416	38.31	42.456	55.153	62.676	21.83	67.653	57.086	43.236	53.616	221.326	29.861	44.487	24.744	91.264	144.894	77.495
Sjc_0007929	14.755	15.127	14.414	14.456	14.478	13.734	13.763	15.15	16.472	13.737	13.985	14.289	13.351	13.323	15.029	12.156	14.481	14.577	15.389	14.649	14.336	12.245	12.3	12.196	21.965	19.789	22.386	10.021	12.453	11.675	22.62	17.814	23.785	10.093	13.358	10.961	21.361	34.582	24.792	9.559	12.863	12.037	19.321	25.886	22.236	10.846	10.157	10.994
Sjc_0002183	21.901	19.975	23.051	15.062	12.921	12.986	21.099	18.737	25.821	9.687	11.295	15.136	23.372	19.479	26.651	10.51	14.491	13.031	15.643	19.529	25.207	7.293	16.517	19.148	23.957	41.59	20.547	17.509	21.901	14.426	32.182	26.684	25.961	17.843	22.527	17.972	20.721	43.887	43.638	11.902	19.531	16.719	29.239	63.992	55.875	21.574	19.128	30.09
Sjc_0000675	16.296	17.28	16.698	14.009	12.59	12.235	14.2	16.164	17.507	15.945	13.794	13.709	12.141	14.779	14.81	13.859	14.378	13.681	12.601	13.863	15.448	11.969	12.06	12.575	17.321	14.687	19.994	10.455	13.382	14.556	16.704	14.66	20.201	12.181	11.547	12.33	20.434	45.629	38.85	11.962	13.58	11.845	17.542	39.364	16.932	13.723	14.236	12.259
Sjc_0001127	9.863	11.367	8.069	14.743	12.971	12.249	7.83	5.69	5.85	7.961	9.662	10.383	7.033	6.566	7.507	11.702	9.796	8.362	9.161	9.529	9.699	6.659	11.462	10.191	10.162	8.905	10.881	9.009	9.546	8.229	17.915	10.409	13.503	5.06	6.944	7.633	20.237	17.692	12.625	6.258	5.281	4.865	16.61	20.052	14.727	7.553	4.489	5.975
Sjc_0001268	39.497	37.832	29.274	32.438	35.906	32.232	46.044	41.53	42.751	39.271	39.252	37.98	49.034	48.209	45.296	45.509	46.343	38.663	51.792	52.411	42.693	43.211	46.934	37.843	38.407	41.156	34.104	44.173	41.145	38.314	33.125	32.373	30.451	43.609	42.184	45.042	19.722	15.815	21.802	49.362	49.061	52.463	23.972	26.616	26.687	48.975	45.378	51.918
Sjc_0001311	1.235	0.371	1.315	0.138	0.709	0.905	0.735	1.247	0.754	0.579	0.691	1.809	0.793	1.495	1.327	0.865	1.01	1.06	4.419	1.815	2.791	1.464	2.271	2.993	20.361	10.143	17.399	4.661	3.267	3.874	21.478	16.401	25.048	3.38	5.14	5.89	19.464	10.973	27.884	7.376	8.403	6.199	23.463	30.775	25.234	6.885	12.394	8.979
Sjc_0000767	42.524	39.058	38.413	47.167	43.487	40.745	40.186	37.976	41.769	46.255	46.405	41.459	37.617	39.878	39.674	40.769	39.863	41.891	30.357	34.783	30.781	41.28	41.161	45.536	21.855	23.625	25.325	60.142	53.292	38.752	20.924	21.224	23.508	62.048	51.504	57.499	19.451	6.598	10.35	61.151	47.921	62.197	21.522	14.58	20.774	52.361	55.373	56.592
Sjc_0003085	14.827	10.698	13.327	9.973	8.508	44.916	8.24	9.408	24.723	13.897	8.853	38.543	9.515	12.921	22.303	13.842	20.789	26.898	8.977	8.716	17.868	15.234	20.903	29.583	10.693	15.556	18.117	9.59	29.324	30.046	5.81	28.437	30.447	13.523	29.165	23.071	18.983	20.263	11.042	7.083	17.932	32.815	11.985	32.323	32.772	8.934	22.598	19.246
Sjc_0002761	20.969	27.739	28.769	12.224	18.049	30.738	24.971	21.773	27.29	24.895	32.865	32.246	27.811	18.274	38.752	31.322	22.541	30.844	24.237	24.654	29.483	21.546	29.563	28.69	19.443	30.61	25.623	34.662	27.005	28.329	8.217	28.875	18.301	34.427	27.498	37.892	18.587	8.597	5.856	33.808	39.099	28.061	20.34	19.592	15.45	20.216	20.242	20.687
Sjc_0006401	20.65	17.795	20.627	14.509	13.472	15.328	23.181	21.623	23.43	16.026	14.872	16.903	28.445	26.363	24.42	26.707	22.038	19.637	38.006	37.242	29.919	23.546	32.894	24.631	31.098	38.61	33.349	23.679	28.856	24.845	19.134	29.981	29.879	28.972	19.305	24.163	18.459	18.335	19.284	28.274	32.412	25.082	25.197	12.084	29.072	31.027	30.07	28.274
Sjc_0001832	37.213	45.996	37.166	38.008	24.913	26.264	29.543	41.74	47.926	59.423	41.66	46.174	38.918	36.034	38.206	54.042	60.873	64.874	40.964	43.211	53.983	35.948	58.293	70.714	27.689	50.927	51.928	52.004	86.53	60.848	12.151	37.618	29.718	67.883	71.948	94.433	18.325	11.302	21.17	71.601	85.43	86.191	26.738	10.731	29.079	52.319	54.618	60.114
Sjc_0001180	47.664	39.083	43.818	36.917	40.717	35.199	49.45	40.93	41.414	32.491	39.212	33.119	50.517	62.675	55.868	34.638	39.491	30.541	63.499	56.959	54.396	41.097	46.813	37.67	63.614	65.231	40.446	50.216	50.572	40.769	38.203	41.82	36.705	50.391	42.344	47.578	18.137	23.688	29.748	63.392	56.228	48.787	19.264	17.993	16.326	53.523	48.982	61.873
Sjc_0008374	8.593	11.054	13.695	12.791	11.762	14.558	11.239	12.067	12.375	10.959	8.201	13.307	10.487	9.719	8.355	8.088	9.974	9.428	15.235	9.799	9.337	8.517	9.973	6.746	16.545	12.531	14.918	6.226	6.512	7.137	24.425	21.199	23.865	7.902	7.034	6.682	18.105	21.947	17.113	5.173	6.495	6.308	19.471	13.161	14.011	6.875	5.797	6.364
Sjc_0003124	16.218	19.08	17.514	27.192	28.527	21.361	19.033	18.304	19.644	32.604	43.943	33.175	19.609	16.216	17.728	53.815	49.104	56.182	15.136	17.962	15.756	100.038	79.961	94.665	20.341	21.391	15.796	133.028	130.215	143.573	25.213	20.633	20.453	167.217	145.637	162.459	18.056	44.811	19.364	174.737	158.305	142.995	23.369	25.986	29.991	176.959	171.956	187.275
Sjc_0000352	12.824	13.13	16.971	14.687	14.619	25.911	21.463	14.095	21.567	15.268	22.893	21.51	18.017	22.906	26.142	26.938	22.841	24.726	17.455	24.789	25.062	27.12	34.417	35.862	17.675	29.646	19.058	35.497	35.39	37.878	14.26	26.079	23.755	32.719	43.267	43.32	17.921	9.947	9.679	33.218	46.897	49.772	17.65	9.175	19.152	37.591	43.846	39.143
Sjc_0004902	18.151	17.099	19.579	13.782	14.791	16.615	11.336	10.61	10.532	11.796	10.747	11.963	10.924	10.194	12.378	9.32	8.766	9.374	13.72	10.749	13.55	8.799	9.198	9.865	15.459	12.531	17.333	9.654	9.017	7.649	13.277	17.08	19.072	6.953	9.643	8.504	17.877	4.961	8.899	11.2	8.964	10.713	24.258	7.16	19.29	8.531	9.714	9.865
Sjc_0002317	19.098	17.225	19.856	14.04	12.616	15.625	14.809	21.52	17.882	14.986	16.408	14.147	18.241	19.998	13.743	15.859	23.663	19.272	26.4	13.924	28.769	19.482	23.684	25.825	27.454	27.047	28.039	19.152	21.142	24.75	24.799	22.278	19.153	23.09	23.521	21.067	17.715	23.672	26.047	23.073	28.2	29.831	14.001	22.822	16.51	21.676	35.538	26.635
Sjc_0008851	1.997	3.603	1.417	1.343	0	7.319	4.756	6.912	4.873	0	4.471	3.29	10.253	8.702	6.437	1.398	1.4	8.813	6.595	3.913	12.034	0	12.853	6.831	21.603	25.964	20.336	10.765	16.534	24.571	20.542	27.991	30.758	10.929	15.109	19.547	17.701	131.006	61.349	8.944	15.096	4.626	9.686	27.988	18.058	14.44	18.263	26.442
Sjc_0009462	43.639	46.516	22.522	28.462	42.115	10.661	51.966	36.615	61.311	48.338	32.569	19.609	40.734	45.137	34.1	22.222	37.083	14.589	30.569	41.46	24.901	28.22	42.555	14.7	4.087	26.241	20.198	34.214	20.071	5.742	13.602	10.73	16.293	23.52	18.008	9.957	17.582	2.711	3.693	50.931	15.994	20.419	41.687	6.178	9.3	26.294	7.054	10.299
Sjc_0005331	12.473	12.054	10.116	31.461	27.992	19.917	4.774	7.324	7.066	26.305	34.91	38.167	5.718	7.117	7.467	61.447	63.71	45.541	12.137	10.911	8.053	66.545	78.232	55.997	19.964	14.022	13.609	45.623	60.546	44.492	13.092	15.445	22.984	57.29	48.195	69.095	17.111	20.091	20.527	34.315	63.98	60.532	9.722	26.36	21.483	70.46	52.96	72.515
Sjc_0001051	3.262	4.413	4.63	2.194	5.615	2.391	3.884	1.411	4.975	1.529	1.826	4.479	3.14	2.369	4.206	9.136	6.86	10.795	8.079	9.588	6.142	3.867	4.499	15.341	30.245	12.276	26.572	17.582	21.379	11.804	33.552	10.828	10.047	29.008	17.275	22.104	16.866	66.868	38.715	17.53	18.493	11.332	19.775	17.778	9.832	17.689	18.644	26.676
Sjc_0007489	44.236	42.317	75.626	43.729	52.5	63.37	46.293	48.136	56.836	39.577	51.774	43.805	46.454	54.03	59.628	56.785	49.808	65.069	47.035	53.848	59.571	61.98	59.777	66.484	33.145	50.908	43.68	78.036	89.709	92.651	25.607	43.015	36.646	101.786	97.867	98.911	16.833	12.366	13.103	108.061	112.982	109.703	11.377	6.262	27.609	86.627	92.962	91.876
Sjc_0003749	25.315	26.413	26.483	18.037	18.749	21.853	18.33	18.973	16.891	17.512	13.981	15.498	16.463	17.611	19.347	16.132	14.456	15.237	16.624	15.223	19.615	17.503	15.844	17.425	15.708	15.103	18.434	22.125	18.3	16.43	13.941	20.924	19.383	21.059	16.369	22.486	16.375	5.656	6.691	19.857	18.368	24.44	15.963	7.236	14.784	18.112	18.075	16.437
Sjc_0003130	8.309	7.494	0	14.903	15.495	2.03	11.543	13.18	0.845	15.575	15.503	0.761	6.221	11.062	0	13.574	18.445	0	11.433	10.854	1.043	6.567	8.912	0	6.42	0	0	17.914	0	0	12.209	1.022	1.066	9.473	1.048	2.085	16.366	2.839	0	17.364	0	2.138	6.716	0	0	11.264	0	0
Sjc_0004264	13.875	25.688	26.948	16.7	13.829	11.775	20.871	18.956	16.038	9.583	14.716	10.027	16.871	18.032	16.948	17.385	10.751	8.056	12.058	12.163	15.952	12.987	10.072	10.616	12.414	11.493	12.642	11.022	5.038	7.928	16.096	12.929	13.497	8.992	8.287	9.897	16.182	4.491	10.197	7.195	5.52	10.712	3.542	9.097	11.739	7.92	5.565	5.688
Sjc_0002551	37.778	38.134	32.67	33.651	34	34.173	30.815	31.197	29.71	31.996	27.917	28.617	27.635	30.022	30.562	26.698	25.606	26.604	22.301	26.734	24.002	20.793	21.885	21.759	17.242	18.885	21.446	20.004	18.258	19.55	19.328	23.132	18.57	17.46	19.992	20.367	16.077	5.056	9.347	21.109	19.264	20.915	24.018	13.35	17.542	17.231	17.841	15.062
Sjc_0008017	13.674	15.223	8.917	12.015	6.468	7.223	14.083	14.177	11.424	7.043	9.654	10.216	20.397	18.43	13.025	9.833	8.896	6.342	11.595	19.433	9.001	6.28	12.913	3.16	12.946	18.208	10.663	11.023	7.734	1.783	13.758	10.905	9.961	7.247	6.99	5.936	16.015	20.709	19.954	6.069	7.17	6.087	17.924	14.004	9.778	7.905	5.257	10.554
Sjc_0004375	11.753	19.875	15.811	35.407	19.389	17.407	19.827	11.228	20.762	17.441	18.091	24.608	16.656	13.514	26.675	33.087	25.061	20.889	16.576	25.908	20.102	19.158	27.015	28.684	20.432	28.649	22.937	26.395	15.879	34.732	22.666	20.229	17.158	25.459	34.084	37.976	15.915	17.567	15.043	17.983	17.398	25.141	53.436	61.384	53.873	35.407	35.266	36.614
Sjc_0003471	11.094	10.006	11.002	19.134	18.242	16.784	8.469	10.584	8.417	17.597	15.764	14.295	7.211	6.094	5.593	10.756	8.476	10.252	9.159	8.919	7.392	8.431	7.454	9.852	17.364	9.635	14.049	5.367	8.145	5.559	17.138	9.758	14.02	3.697	4.412	5.462	15.759	24.784	21.251	6.752	6.451	7.467	13.106	20.598	12.432	4.371	4.227	5.539
Sjc_0006668	25.344	23.812	29.226	3.551	2.727	0.774	57.846	49.341	57.336	3.959	4.729	2.32	79.967	86.66	70.8	0.739	2.221	3.107	107.235	78.632	73.177	3.756	3.884	2.709	48.957	91.769	69.895	3.415	0	3.821	52.758	76.341	52.858	1.445	1.598	2.385	15.6	30.307	45.711	0	1.596	2.446	23.047	31.243	26.524	1.909	0.805	0.822
Sjc_0009350	13.899	15.899	19.967	13.453	20.134	17.64	7.266	10.266	18.406	15.251	9.488	16.384	8.484	9.848	11.145	7.121	8.556	9.474	8.396	8.635	8.937	7.234	10.597	8.986	25.146	19.485	30.377	3.289	4.444	5.152	27.895	21.256	23.755	2.783	3.847	6.381	15.525	36.831	39.762	4.858	8.969	4.449	26.305	49.62	16.348	6.128	6.458	4.224
Sjc_0007840	12.735	13.3	10.464	7.889	8.654	3.193	15.165	14.789	13.084	5.968	9.004	8.835	12.259	14.116	18.148	7.274	6.578	12.57	17.431	11.164	21.961	14.303	16.947	16.907	32.627	25.454	20.816	23.844	24.739	16.735	25.114	27.688	29.42	16.506	27.636	19.429	15.347	45.342	59.429	17.71	24.826	12.678	34.132	53.229	42.761	31.198	19.154	36.02
Sjc_0009215	32.378	29.366	33.374	31.267	26.624	31.287	31.879	31.146	30.677	30.686	27.54	33.478	31.109	27.717	33.116	27.103	28.405	31.928	21.803	28.001	23.706	28.092	24.78	27.377	13.697	24.259	18.419	24.18	21.589	19.637	11.429	22.55	20.058	26.974	20.937	26.421	14.964	5.191	5.051	19.442	24.748	27.79	13.597	7.605	22.353	23.051	21.366	22.259
Sjc_0005104	18.94	23.489	21.421	15.924	24.964	16.918	21.849	17.925	22.748	13.869	13.252	14.953	12.534	17.194	19.46	19.892	24.896	16.541	17.103	12.758	22.29	16.139	15.237	13.665	17.378	18.225	20.492	17.866	20.009	20.133	6.958	20.521	10.483	21.054	21.046	23.619	14.864	10.92	15.703	23.326	19.686	12.795	8.612	14.746	16.65	13.374	19.846	18.9
Sjc_0002684	5.717	3.094	4.666	4.23	3.691	3.981	3.064	2.473	3.488	4.823	7.68	5.652	4.77	1.661	5.528	7.405	5.812	5.256	3.54	3.921	6.459	8.133	6.045	9.777	4.859	4.499	7.859	11.402	12.622	10.344	2.1	7.802	6.604	12.906	11.029	12.698	14.78	8.204	4.391	13.058	15.558	10.814	2.08	6.232	8.616	11.884	15.467	13.136
Sjc_0008277	11.982	9.006	19.132	19.477	18.909	19.76	15.458	14.688	25.585	27.141	38.008	38.388	21.787	17.404	25.105	47.542	36.402	50.673	24.732	26.415	36.101	66.294	47.741	71.724	33.948	46.462	34.571	58.129	75.091	69.377	38.149	31.674	22.299	56.011	74.034	57.89	14.751	83.926	44.617	43.825	90.576	62.444	0	9.329	3.01	43.32	74.574	55.995
Sjc_0004090	11.234	13.346	14.039	7.335	7.547	8.475	10.115	12.092	10.598	7.653	8.037	8.397	9.073	11.144	10.916	6.715	7.492	7.698	11.085	11.168	12.837	7.277	5.996	7.732	17.446	14.737	15.011	6.971	7.713	8.25	14.334	13.098	16.121	8.547	7.421	6.932	14.653	24.153	24.563	6.577	8.078	7.277	11.163	17.494	11.507	7.182	7.726	8.494
Sjc_0000768	23.155	23.24	22.567	16.582	17.205	19.543	19.317	21.072	19.139	17.731	18.064	16.149	17.002	17.717	19.977	16.423	14.013	17.219	19.93	17.948	21.857	15.73	16.095	17.934	17.594	18.275	16.997	16.103	16.477	15.395	12.075	16.355	15.853	16.103	16.126	15.984	14.163	14.126	13.327	15.334	17.438	17.282	14.53	11.064	11.868	14.042	15.656	16.368
Sjc_0003737	15.924	14.626	14.929	14.543	13.707	14.294	14.179	16.433	12.7	17.732	16.846	15.084	16.876	16.551	16.811	22.146	18.23	18.803	20.383	21.828	21.622	24.941	30.424	25.297	10.611	23.392	19.413	44.019	36.94	39.596	8.479	19.237	19.687	55.664	38.187	45.703	14.136	4.792	4.08	70.268	56.761	54.646	19.13	4.55	18.714	52.684	61.734	57.347
Sjc_0005951	22.556	23.376	19.942	22.602	22.634	19.703	29.512	25.914	26.086	27.953	24.171	25.538	27.145	31.725	25.941	24.529	24.53	27.526	18.033	23.993	19.521	22.409	23.559	21.3	14.216	16.584	15.099	25.766	21.706	20.277	12.468	18.189	14.459	25.056	22.69	22.17	14.086	4.736	6.159	23.853	18.797	21.014	18.334	14.259	18.358	18.906	16.902	15.474
Sjc_0000501	20.173	21.528	20.85	28.156	24.664	24.598	19.839	19.237	23.652	26.573	22.177	24.62	15.473	14.342	17.887	17.985	18.389	24.728	20.306	15.313	24.868	20.325	15.373	19.84	24.528	23.214	28.869	15.87	19.685	18.064	26.171	19.529	21.506	20.555	19.937	18.199	13.961	34.151	30.791	14.054	21.843	17.773	17.481	20.282	16.555	14.729	16.712	17.174
Sjc_0000418	46.042	40.579	34.453	22.151	26.398	27.755	24.475	25.416	25.077	15.927	12.773	17.021	26.068	20.333	28.899	16.657	12.367	11.724	17.169	28.541	15.603	10.649	14.805	11.002	14.255	16.555	19.61	10.904	12.449	10.307	15.695	21.369	20.314	11.071	13.468	13.586	13.866	7.796	8.587	10.944	12.967	12.619	21.388	12.6	19.024	13.969	11.47	10.462
Sjc_0006494	0	0	0.175	0.332	0.425	0.724	0	0	0.301	0	0	0.271	0	0	0	0	0	0	0	0	0	0	0	0	5.723	0.676	3.268	0.266	0	0.357	11.247	2.368	10.647	0	0	0.372	13.86	71.873	26.202	0.442	0	0	2.395	25.375	11.659	0.223	1.317	0.385
Sjc_0009572	4.67	4.212	8.522	1.795	1.149	1.467	5.562	4.618	4.477	0.625	1.494	3.298	2.141	1.938	7.742	1.401	0.935	5.888	2.203	3.268	4.02	0.791	0	2.853	2.062	8.218	21.061	0.719	1.381	0.483	8.824	6.891	16.441	0	1.514	0.502	13.799	39.665	40.992	0	0	3.091	11.325	77.922	20.11	0	1.525	1.559
Sjc_0004869	21.916	21.099	17.932	17.829	18.04	15.097	18.777	17.547	20.432	17.286	18.725	20.302	19.624	20.178	18.606	21.914	20.178	21.227	19.972	20.221	19.695	24.799	22.72	23.861	17.582	21.907	18.699	20.915	25.393	24.529	16.952	18.317	16.754	25.505	26.215	25.999	13.741	17.513	15.608	26.531	28.365	24.594	17.037	14.919	14.759	26.194	28.779	26.894
Sjc_0000185	39.687	39.123	30.583	37.86	39.165	35.724	40.937	37.629	36.18	40.76	35.356	37.974	41.36	35.195	46.34	39.725	36.953	41.809	29.166	36.364	28.377	33.068	35.719	34.414	14.166	19.43	20.149	31.214	24.411	36.247	18.645	21.318	17.562	26.307	30.025	32.28	13.708	8.479	8.586	28.938	26.535	30.122	21.823	12.708	21.734	28.493	22.236	24.031
Sjc_0003751	7.605	12.347	8.635	5.798	8.292	19.324	10.264	10.529	5.568	3.802	10.217	6.683	6.182	5.523	11.113	6.745	9.597	6.712	8.372	7.451	9.166	11.421	10.256	9.972	7.835	10.061	9.293	13.665	9.095	10.275	4.47	8.977	8.98	13.874	8.823	12.98	13.482	2.079	2.832	13.624	11.498	14.875	2.459	2.369	5.604	8.707	11.592	9.873
Sjc_0009262	12.458	14.29	6.438	5.374	5.128	4.764	5.644	4.921	3.883	6.473	4.548	4.908	7.908	4.032	4.277	10.714	8.069	3.884	2.571	3.715	2.04	3.05	4.607	3.937	4.604	2.131	3.171	3.066	2.429	2.352	10.347	4.994	13.764	3.52	2.561	2.549	13.403	10.548	8.887	2.426	1.74	1.15	20.03	12.441	15.509	3.304	2.58	2.215
Sjc_0004108	36.243	24.517	51.439	36.566	51.474	50.471	32.37	36.064	45.326	39.065	40.575	62.701	29.074	40.797	39.72	46.947	49.547	82.632	38.899	30.183	28.664	34.375	41.655	43.388	8.401	34.72	33.215	44.932	52.51	49.838	13.314	32.083	12.559	39.668	43.872	38.204	13.385	0	0	29.216	58.902	46.169	17.577	0	9.103	29.481	53.859	40.931
Sjc_0009222	27.565	25.484	22.006	29.202	17.202	19.193	20.516	23.255	26.906	22.607	21.602	15.896	20.343	20.019	17.326	21.231	23.673	25.342	12.517	18.905	11.419	16.34	19.009	17.678	14.909	12.26	12.631	26.002	12.837	19.95	10.126	17.792	11.144	17.914	13.034	15.047	13.235	2.825	2.887	20.986	14.586	20.218	15.04	3.219	13.155	21.177	18.381	14.492
Sjc_0001386	2.043	2.457	2.9	1.374	1.466	1.997	1.217	3.536	1.247	0.958	1.525	2.057	1.093	0	0.659	2.862	1.194	2.004	1.968	1.668	1.026	1.211	1.253	0.874	4.737	1.165	3.468	0.734	1.175	1.725	10.009	1.759	7.081	1.398	3.092	1.026	13.081	26.53	15.693	0.61	1.287	0.526	3.303	20.683	9.581	1.539	1.038	2.122
Sjc_0006839	56.288	54.455	44.996	38.215	43.458	39.999	52.117	58.742	57.098	38.549	42.06	38.661	56.257	58.781	57.617	39.781	39.461	42.852	75.203	52.953	60.369	40.165	37.937	41.256	49.299	54.212	42.552	44.765	40.653	42.074	23.825	40.648	28.931	51.039	38.397	42.778	13.048	13.512	10.86	41.68	39.559	37.249	16.942	6.979	16.423	44.083	40.786	38.912
Sjc_0006821	25.091	42.999	30.27	31.222	23.757	31.263	29.88	32.566	26.022	21.166	19.663	28.939	35.425	38.267	34.777	19.325	39.579	28.603	33.145	23.354	23.624	20.823	53.061	22.529	21.326	16.311	33.215	32.459	24.235	28.147	9.217	20.36	17.39	34.328	34.169	47.23	12.974	0	5.255	32.588	44.572	62.958	21.296	5.861	15.126	31.749	26.77	28.337
Sjc_0002344	36.751	33.147	31.047	27.662	25.232	22.446	28.134	35.585	33.63	38.956	34.286	41.329	42.115	31.456	40.615	30.327	24.844	33.143	29.98	39.436	20.431	15.561	26.147	16.087	34.482	41.014	28.067	6.131	13.885	7.916	36.645	19.042	33.354	11.971	13.24	9.553	12.927	60.988	49.484	5.878	13.559	8.444	26.523	22.482	18.901	13.445	10.336	13.63
Sjc_0007936	19.202	16.426	15.452	15.978	14.313	12.768	24.045	20.554	20.771	15.956	17.508	22.396	24.391	24.727	21.312	23.147	22.205	18.344	14.709	18.425	12.525	12.438	19.839	11.849	13.766	14.223	11.893	9.817	12.018	10.172	19.198	9.2	8.689	10.833	10.633	10.433	12.867	18.261	17.414	12.766	9.876	7.336	11.041	16.646	15.712	10.198	8.146	12.334
Sjc_0005087	8.217	6.738	10.072	2.345	1.286	1.46	7.116	4.309	6.988	0.7	1.394	1.094	8.629	3.978	4.976	1.918	2.269	2.014	12.54	7.807	5.439	0.59	1.832	0.852	23.857	12.097	11.156	1.074	1.718	1.802	21.953	15.429	13.806	0.681	1.507	2.062	12.507	32.668	30.944	0.892	3.764	1.538	10.868	32.57	17.512	2.476	2.467	1.164
Sjc_0003104	16.461	15.871	16.434	18.631	19.055	23.047	16.763	15.52	14.336	23.621	21.732	23.63	12.166	14.675	14.637	21.143	22.762	17.366	12.746	13.681	13.254	18.304	20.562	18.25	14.912	13.516	12.947	16.399	15.038	14.953	10.176	13.483	16.348	18.172	14.429	17.18	12.41	6.283	5.548	18.303	16.133	15.513	10.461	7.601	13.002	16.109	15.486	15.119
Sjc_0001666	24.045	18.661	34.523	16.925	21.659	15.574	21.974	30.482	39.912	16.247	13.772	20.883	13.636	17.462	22.35	17.227	20.777	13.571	20.313	13.149	34.537	15.248	8.74	15.301	10.37	32.906	21.068	11.454	19.289	16.997	9.038	13.612	17.224	9.945	15.653	9.683	12.391	24.072	28.109	7.513	12.258	17.7	23.052	14.803	15.169	6.57	14.489	14.372
Sjc_0001295	9.122	8.976	18.832	7.251	12.135	10.941	7.9	9.328	12.142	6.218	6.499	13.208	7.451	8.432	8.554	11.032	4.07	10.369	10.955	10.563	8.12	8.849	10.675	9.928	5.126	11.349	7.6	7.152	11.443	11.404	4.874	7.953	18.52	2.269	11.921	8.742	12.251	10.2	9.264	5.942	8.149	3.842	2.011	3.874	7.499	7.495	10.112	5.813
Sjc_0008290	45.029	44.297	42.37	42.906	37.049	33.407	44.948	43.068	47.938	41.791	34.719	35.095	45.541	48.17	50.515	33.151	31.955	40.422	38.633	39.9	38.821	33.888	33.385	36.617	15.179	29.377	23.375	27.484	25.584	29.474	10.703	24.343	20.482	29.746	27.053	31.078	12.228	3.167	6.318	26.789	24.026	27.948	25.425	2.75	22.62	25.237	23.802	19.083
Sjc_0005571	49.902	51.903	51.045	17.538	23.992	22.077	51.93	51.737	58.418	16.012	11.576	20.493	70.108	60.728	47.531	20.146	15.444	16.202	49.365	46.249	51.132	12.792	17.774	11.917	25.706	50.143	34.334	8.724	8.995	8.785	27.746	20.893	21.118	5.536	6.462	5.077	11.955	41.472	15.066	8.054	10.195	8.33	10.902	13.301	6.324	10.971	12.334	11.205
Sjc_0003099	7.804	5.183	6.847	11.309	13.007	15.911	4.9	5.341	5.54	12.501	9.134	11.494	4.507	4.173	4.391	7.103	7.361	7.879	5.974	4.449	4.649	6.392	6.588	6.309	12.827	7.767	10.764	4.971	5.629	5.905	13.135	9.368	10.708	4.174	4.938	4.327	11.843	14.398	14.562	5.655	6.382	6.682	9.118	12.042	8.696	7.438	5.677	5.968
Sjc_0008435	36.504	40.064	29.342	32.896	36.506	35.933	27.714	34.857	25.369	41.301	42.851	40.162	35.102	32.774	37.775	69.151	47.87	44.138	26.041	36.46	24.292	60.225	69.626	60.915	13.327	24.089	18.886	54.381	45.561	49.505	10.242	23.355	18.65	49.619	43.258	51.412	11.693	12.351	8.413	65.181	51.973	51.258	17.188	12.693	13.056	40.254	42.944	40.761
Sjc_0005969	17.969	19.632	16.002	13.903	16.208	16.412	19.253	18.596	18.915	17.429	15.339	15.48	17.712	17.399	19.332	16.391	14.052	15.893	16.354	17.835	15.834	13.367	14.686	13.725	10.648	13.34	14.47	12.154	12.694	12.92	10.872	13.544	12.722	14.461	12.736	12.615	11.624	8.587	9.402	14.972	14.5	11.304	15.664	9.571	12.783	11.995	12.888	10.672
Sjc_0006309	22.106	22.032	17.413	17.099	27.591	27.625	20.797	17.598	18.139	19.062	16.334	18.09	19.79	19.666	19.096	19.657	17.357	15.445	15.787	13.428	20.064	15.332	16.26	21.928	14.519	17.32	18.458	19.542	22.114	25.359	13.643	20.547	19.236	22.532	25.17	24.633	11.593	9.063	10.495	23.067	32.752	30.721	16.618	11.876	10.55	23.376	26.449	22.899
Sjc_0005733	8.896	5.015	7.891	6.732	0.957	1.63	3.973	7.697	4.749	2.085	2.49	2.443	5.709	6.461	5.735	5.45	1.559	0.818	4.59	5.447	5.863	1.318	5.112	1.902	5.155	3.044	6.794	4.795	2.302	0.805	3.268	4.102	11.132	0	5.048	5.024	11.499	2.28	6.211	3.984	0.841	2.576	13.483	0	14.524	2.01	2.542	0.866
Sjc_0005671	13.379	12.757	19.463	14.334	15.629	20.242	9.104	10.915	10.785	12.987	10.163	12.859	8.954	9.3	12.321	6.423	7.771	8.364	9.389	9.176	9.573	6.458	5.975	7.273	12.996	11.77	16.543	4.739	4.615	6.363	8.706	18.399	17.809	5.883	5.856	4.461	11.435	2.351	4.537	6.163	4.623	6.788	13.672	3.869	19.298	5.787	5.171	6.475
Sjc_0002501	30.7	19.037	21.786	29.038	27.251	28.829	35.416	33.205	27.508	24.278	27.925	15.28	26.474	31.353	34.016	24.183	28.248	23.99	32.474	28.199	32.518	28.435	30.873	32.815	13.343	25.602	15.631	48.61	31.109	24.996	14.097	26.893	10.343	27.564	37.743	44.063	11.338	0	2.679	23.201	26.832	25.183	11.632	4.482	9.639	21.677	24.858	21.669
Sjc_0009032	4.918	4.095	2.953	2.29	2.605	2.773	2.253	5.892	2.539	3.191	5.506	4.363	3.156	2.198	4.634	1.854	2.122	2.782	5.31	3.707	6.269	7.176	3.478	1.941	19.877	10.614	13.483	4.078	4.698	5.476	17.789	12.279	16.023	4.658	6.01	6.836	11.177	24.817	26.941	9.149	8.293	4.673	11.009	18.262	9.882	13.335	10.955	13.554
Sjc_0001780	18.261	16.934	15.717	13.368	14.582	13.223	11.266	14.595	14.63	14.504	11.494	12.607	13.037	14.167	10.59	9.756	10.026	9.709	12.109	14.227	12.484	8.26	8.226	9.219	15.867	14.804	16.728	6.246	6.982	5.838	14.764	13.254	14.119	6.12	7.546	5.577	11.159	13.831	14.029	7.554	6.652	7.191	11.026	14.161	10.979	7.291	6.036	6.397
Sjc_0005122	30.187	20.42	21.422	21.827	18.189	21.572	15.278	16.325	18.876	18.391	22.812	19.48	13.076	14.798	16.541	20.08	22.75	23.867	14.953	17.746	7.958	17	15.265	25.168	10.496	12.91	8.453	20.339	23.951	28.948	7.763	11.691	11.042	23.748	22.838	30.115	11.149	12.377	26.345	27.714	23.389	26.802	7.32	19.978	16.681	28.648	24.155	37.618
Sjc_0009653	19.61	19.768	14.734	32.199	24.822	28.322	30.22	13.973	28.5	33.516	44.552	28.508	37.383	47.75	27.886	57.748	82.081	53.447	44.284	55.378	19.549	65.643	92.272	34.03	33.869	33.546	17.032	40.415	53.32	42.16	18.645	25.528	19.986	61.548	79.852	56.453	11.076	20.1	16.107	24.797	38.802	73.472	16.783	32.332	20.861	77.671	31.646	48.964
Sjc_0000531	66.5	67.974	56.606	57.42	56.586	46.428	56.528	52.459	49.359	44.95	42.672	36.373	47.213	48.769	49.776	38.224	38.005	39.511	46.193	40.595	42.512	39.968	39.546	38.266	28.318	33.337	26.743	39.45	38.189	39.629	20.135	29.201	19.429	39.577	37.394	41.145	11.005	7.691	11.389	43.053	46.281	47.689	20.174	14.394	20.596	45.459	46.493	46.416
Sjc_0007441	41.357	44.913	38.226	41.214	43.959	36.676	39.201	43.426	38.339	35.176	41.247	30.312	40.928	42.54	45.068	35.518	35.975	37.055	41.961	43.067	40.536	38.678	37.845	37.965	25.852	33.603	26.427	43.103	36.656	35.577	14.562	27.54	18.436	42.822	36.819	37.012	10.944	6.135	6.302	35.988	36.083	37.232	29.503	6.035	19.469	32.856	30.022	29.307
Sjc_0008426	25.02	32.797	21.543	18.848	18.952	11.003	19.069	24.247	14.45	19.699	11.204	15.207	27.189	23.743	19.786	25.927	17.073	15.948	22.309	37.261	19.348	21.753	17.79	23.392	17.013	18.034	18.683	36.323	23.936	32.353	9.804	15.258	17.212	31.492	37.858	36.672	10.842	6.839	9.316	27.191	31.269	28.589	18.606	11.948	28.154	25.026	41.694	26.762
Sjc_0009263	11.337	15.029	5.811	5.661	5.964	2.644	5.932	5.153	4.925	4.562	3.846	4.466	9.517	4.491	4.799	8.94	7.507	2.106	2.175	4.432	1.078	4.073	3.685	1.273	4.778	1.724	2.974	3.518	1.817	1.823	9.087	2.999	6.967	2.82	1.516	1.38	10.743	5.282	4.397	2.051	0.996	1.901	13.191	8.203	11.161	3.467	2.618	2.408
Sjc_0009652	12.923	16.549	15.625	12.234	13.184	14.032	17.67	21.536	21.316	14.954	15.897	15.334	20.273	20.972	26.125	20.555	19.127	18.775	23.842	18.758	20.79	18.726	21.271	18.827	21.697	20.088	18.034	26.832	22.786	24.249	17.818	14.83	15.235	24.23	24.745	21.743	10.371	11.12	9.58	26.152	26.05	22.788	12.381	9.441	14.747	26.389	18.603	25.474
Sjc_0008864	29.915	27.467	23.211	21.928	19.694	17.517	21.618	21.098	18.545	21.445	18.279	16.725	20.06	20.516	21.848	15.418	16.228	15.089	17.16	19.996	17.597	13.435	13.432	13.962	9.628	15.068	15.641	15.459	12.08	13.294	6.866	14.065	13.4	11.389	11.987	11.687	10.315	3.193	3.075	12.027	12.585	12.647	14.977	4.433	13.922	12.912	12.361	11.838
Sjc_0001200	30.902	37.313	46.334	43.917	31.747	44.567	23.741	40.97	41.961	49.051	78.118	75.551	36.144	41.264	34.059	134.01	143.612	118.036	48.968	30.276	36.415	144.181	145.272	163.236	33.89	34.446	29.437	159.046	179.499	150.784	21.239	19.854	19.958	159.566	190.049	168.497	10.308	22.479	23.663	102.233	143.545	195.096	12.086	14.746	7.511	136.045	151.934	149.455
Sjc_0001550	7.492	7.309	7.487	4.217	5.528	6.276	6.009	6.747	6.343	3.869	4.279	3.947	5.691	3.775	6.407	3.426	3.43	4.723	3.535	4.944	7.601	1.994	4.358	3.399	5.198	3.034	7.629	2.967	2.321	4.205	10.56	7.67	10.008	3.347	3.008	3.223	10.165	10.971	11.956	1.37	3.352	4.25	9.269	11.905	9.985	2.764	3.962	2.263
Sjc_0006438	3.123	3.286	6.279	5.252	3.584	3.052	1.24	3.603	1.905	1.951	2.331	1.429	1.336	2.646	3.691	1.822	2.189	3.445	1.289	1.53	3.136	1.234	3.35	3.561	8.044	4.274	7.95	3.367	0.718	2.26	8.413	4.608	5.211	3.561	3.544	3.135	9.996	4.268	7.995	0.466	2.361	3.215	0	10.537	12.028	1.882	4.76	3.649
Sjc_0008753	61.039	57.676	51.419	51.808	57.901	50.824	60.82	55.869	75.614	62.854	59.967	58.266	73.014	71.318	65.984	68.469	68.846	65.659	69.934	58.99	65.21	58.828	64.903	59.829	25.988	53.417	35.306	66.698	73.481	55.897	17.694	28.946	22.383	71.296	61.573	62.84	9.815	10.64	10.436	49.465	52.731	61.712	13.593	7.113	12.307	58.17	58.858	54.494
Sjc_0002857	7.71	11.233	8.838	15.557	13.783	14.344	8.475	6.158	6.151	12.229	12.615	11.4	12.56	6.03	6.117	17.856	13.305	11.341	7.345	8.135	6.701	16.875	12.542	14.2	9.165	6.087	9.059	10.869	13.912	10.301	9.586	7	7.764	13.794	15.704	12.95	9.637	15.805	3.313	15.405	10.759	10.073	4.314	8.312	11.917	15.545	7.683	12.01
Sjc_0005029	42.444	36.155	49.363	28.945	30.952	47.526	43.523	53.048	65.812	27.626	38.937	55.038	53.341	43.667	74.485	48.292	44.22	59.397	50.615	39.274	68.823	48.922	35.773	60.49	20.953	45.985	40.218	37.495	54.092	49.064	22.522	34.789	23.606	29.034	42.815	47.935	9.579	25.378	18.932	27.456	41.441	47.333	5.718	5.508	11.253	29.304	39.983	33.976
Sjc_0003068	13.665	20.357	19.721	31.911	35.551	39.499	17.37	20.725	22.48	38.28	33.862	34.658	19.707	19.514	23.855	38.272	35.952	44.153	19.268	19.857	19.892	44.051	40.375	47.003	13.287	17.651	15.322	47.008	46.715	43.116	10.378	14.724	15.371	48.525	50.647	45.895	9.527	7.239	4.288	41.808	39.113	41.608	15.638	5.499	13.267	37.607	40.485	35.876
Sjc_0002740	3.208	8.681	5.692	12.948	5.523	8.23	11.462	11.105	6.851	9.021	12.571	2.643	7.206	10.485	15.513	12.356	6.748	8.259	6.622	6.287	9.666	7.607	13.275	5.487	19.833	3.293	3.267	10.376	6.641	6.966	2.357	4.734	4.941	8.779	7.282	3.624	9.479	3.289	0	12.932	9.701	17.339	7.78	2.498	1.612	10.149	9.78	13.744
Sjc_0000156	39.291	41.243	36.106	26.33	27.385	28.85	37.627	33.474	34.257	32.405	24.377	28.86	35.835	35.264	37.557	28.781	28.003	25.979	20.534	28.303	23.052	21.111	25.56	19.778	8.749	15.628	14.659	20.422	18.795	20.172	10.025	15.527	11.644	18.9	15.851	18.89	9.436	5.704	6.182	16.383	14.777	18.996	16.721	12.508	19.349	18.281	15.266	12.983
Sjc_0000693	29.901	35.958	26.362	16.455	19.498	17.93	21.58	25.088	28.743	23.779	25.359	22.891	24.422	32.901	43.225	22.839	31.761	26.656	21.694	14.204	19.792	25.781	20.827	17.045	11.202	21.08	11.994	20.513	18.128	21.64	1.331	18.715	16.048	27.272	25.363	27.971	9.37	1.857	1.265	20.289	23.287	30.78	26.366	5.644	10.924	19.654	29.001	24.7
Sjc_0003815	0	0	0	0	0	0	0	0.362	0	0	0.468	0.23	0.268	0	0	0	0	0	0	0	0	0	0	0	8.401	0.286	4.258	0.451	0	0.303	12.29	3.393	4.508	0.572	0	0	9.267	17.146	11.679	0	0.948	0	7.099	19.536	7.983	0	0	0
Sjc_0001050	5.008	6.775	8.884	6.315	4.849	7.34	7.454	7.583	5.728	5.867	6.307	6.875	6.427	1.818	6.053	7.451	4.388	11.509	13.953	4.293	14.144	7.421	10.935	29.439	27.085	18.418	29.32	19.569	32.821	20.839	23.914	14.776	21.691	29.117	30.782	30.163	9.247	66.725	40.206	20.744	31.702	14.498	21.25	30.216	13.836	18.669	19.558	28.276
Sjc_0006929	4.293	5.007	3.73	2.937	2.549	2.333	2.468	1.921	2.529	1.388	1.409	1.22	3.42	2.419	2.481	0.829	0.934	1.524	1.894	2.031	1.338	1.492	1.906	0.949	7.435	2.583	6.03	1.835	1.175	1.339	5.982	5.024	7.011	1.722	2.072	2.118	9.185	1.973	4.444	0.796	1.902	1.829	12.744	5.763	11.825	1.472	0.903	1.557
Sjc_0004246	5.457	4.81	5.281	3.754	5.978	5.545	5.317	6.332	4.54	4.069	4.582	4.496	4.537	5.044	6.396	5.558	4	5.564	5.017	4.375	5.605	5.293	4.789	5.833	9.008	5.856	7.072	5.616	5.562	5.116	7.472	6.862	7.641	7.466	5.348	4.669	9.161	9.662	9.352	6.221	6.375	6.894	6.917	8.112	9.47	6.502	5.766	5.989
Sjc_0004354	17.894	16.139	13.889	14.292	21.178	15.164	7.325	11.612	24.903	18.868	14.398	14.741	16.507	21.523	23.431	12.529	12.153	20.152	17.543	18.079	22.323	10.607	11.825	20.083	10.37	26.784	22.776	12.056	15.817	16.997	12.325	17.325	24.114	11.476	16.499	13.894	9.087	4.585	11.712	9.516	14.371	12.52	14.916	0.871	17.978	10.613	17.046	16.985
Sjc_0002844	6.347	6.305	7.18	4.671	4.117	4.719	5.367	5.134	4.826	3.492	3.141	3.031	5.195	5.378	5.782	5.636	5.32	3.856	7.063	7.03	7.483	5.18	5.032	4.916	5.402	7.616	7.259	8.082	5.299	6.491	8.988	7.091	9.102	7.299	4.941	6.233	9.037	9.994	8.67	7.374	5.597	6.498	8.476	11.316	11.136	4.864	6.309	8.525
Sjc_0003918	30.58	26.203	65.102	27.768	35.535	69.48	38.237	11.907	88.614	24.363	32.523	78.096	26.493	31.092	88.713	34.259	45.021	89.962	26.509	26.965	86.375	27.191	35.146	84.985	33.08	99.394	93.417	32.967	93.885	98.488	15.727	41.733	56.517	41.838	90.229	73.679	9.035	72.092	72.59	30.129	75.126	96.798	11.123	28.571	21.507	27.639	107.2	123.851
Sjc_0008177	8.434	7.426	6.982	6.213	5.012	7.211	6.934	8.687	8.575	6.964	6.744	7.499	9.407	10.937	7.12	8.436	8.587	7.236	16.412	11.214	10.89	9.998	10.339	10.646	17.998	14.839	12.064	13.205	9.975	11.19	17.113	9.184	13.298	12.637	14.736	9.827	8.899	17.289	13.458	12.77	11.384	10.077	13.634	18.136	14.324	10.526	10.1	14.388
Sjc_0006898	59.839	54.141	47.39	52.74	49.731	40.008	46.687	49.18	49.322	38.68	35.911	40.591	41.17	46.318	53.088	39.928	37.611	42.492	36.239	35.655	38.573	29.8	38.462	26.788	18.263	31.063	22.731	26.491	26.013	27.152	12.404	23.524	19.068	35.16	31.932	28.106	8.868	7.306	7.072	25.035	22.546	28.82	19.56	6.718	16.773	27.974	31.021	29.951
Sjc_0002642	1.248	3.939	1.771	4.826	4.028	3.43	6.316	2.969	3.426	2.924	2.445	2.399	4.605	5.211	3.62	3.713	5.03	4.359	5.924	4.279	4.23	7.767	7.458	4.268	7.232	6.831	7.942	5.381	5.381	5.645	11.002	3.682	6.487	5.122	4.957	5.403	8.757	17.268	8.277	5.309	6.131	4.095	6.809	11.659	5.955	4.793	4.993	6.561
Sjc_0007729	1.472	2.654	4.177	0.495	1.267	0.539	4.381	1.91	2.693	0.69	1.647	2.02	6.61	8.015	6.166	3.091	3.095	2.706	4.252	4.325	8.867	0.872	4.059	3.146	10.233	13.09	11.987	3.173	5.584	2.13	12.974	5.97	9.065	5.033	5.566	3.324	8.695	12.066	22.602	4.613	7.23	4.544	1.784	19.477	17.002	2.66	7.85	6.304
Sjc_0007742	4.605	5.192	2.451	2.71	2.973	0.844	2.742	3.487	1.053	4.316	2.578	1.265	6.28	3.762	2.227	5.643	4.843	2.54	3.802	5.64	6.07	3.412	1.588	1.477	5.337	7.09	5.861	1.862	3.574	2.083	10.15	4.246	7.092	3.15	2.613	3.467	8.504	5.9	8.038	3.094	1.305	2.222	5.583	10.756	4.627	4.682	0.877	2.69
Sjc_0001584	21.177	17.686	18.606	19.821	25.462	23.487	21.483	23.075	19.823	24.365	28.977	27.138	24.592	24.331	20.37	32.48	28.358	23.404	22.942	26.787	22.534	27.365	34.41	27.307	23.896	27.602	26.585	29.836	31.695	33.654	16.3	22.235	18.206	28.973	27.636	34.421	8.442	6.432	10.17	43.758	45.737	37.631	12.77	7.154	10.244	29.571	35.266	31.068
Sjc_0003756	0.847	0.382	1.202	0	0	0.155	1.26	3.297	2.712	0.198	0	0	6.112	3.689	7.914	0	0	0	29.532	30.484	20.885	0.753	1.362	0.181	22.242	29.545	18.535	0	0	0	9.019	23.108	21.841	0	0	0	8.442	7.376	8.275	0	0.32	0.163	11.292	7.251	13.822	0.383	0.161	0
Sjc_0005433	42.466	53.29	55.03	31.047	20.66	43.303	24.186	33.549	55.192	8.653	24.804	27.379	31.992	25.477	26.186	21.977	23.299	28.516	27.438	12.663	47.284	21.889	6.79	22.104	17.12	21.478	11.281	33.837	33.119	17.372	10.852	14.982	8.531	12.63	26.54	34.754	8.183	0	0	18.191	26.518	25.658	13.432	0	12.985	16.688	7.035	8.628
Sjc_0004025	15.742	13.887	14.486	16.639	25.91	20.794	18.747	18.86	17.624	35.347	39.508	25.747	20.649	25.378	21.524	27.132	36.869	30.917	13.854	15.593	14.594	25.226	32.13	24.852	8.02	11.956	8.103	31.144	24.706	22.912	3.813	5.998	6.528	28.165	19.894	28.655	8.178	1.419	4.106	20.763	26.415	31.921	7.131	2.694	4.345	23.14	19.775	16.438
Sjc_0007839	24.112	22.129	23.715	6.259	6.19	3.1	25.69	21.961	35.096	4.361	3.315	3.02	27.418	46.081	25.906	6.812	8.6	9.644	21.653	24.867	42.376	28.084	24.114	29.299	16.996	38.497	24.552	60.651	48.446	80.823	18.026	19.347	13.03	52.665	81.608	63.381	8.124	23.413	11.813	45.088	86.334	75.441	2.052	7.246	5.525	66.907	94.131	94.226
Sjc_0007151	8.632	8.711	8.127	6.553	8.092	8.644	8.345	11.536	10.74	9.612	9.951	10.936	12.505	12.537	16.639	11.968	16.237	17.474	26.318	22.943	20.084	21.176	18.623	20.024	11.49	22.457	20.451	28.377	27.359	22.329	9.293	16.455	11.32	32.155	29.161	28.571	7.954	1.927	3.461	30.39	36.759	27.977	8.497	3.593	10.991	25.954	28.788	31.152
Sjc_0008482	6.265	8.073	3.176	7.826	4.622	5.248	13.856	10.842	7.644	3.356	14.028	7.373	17.231	14.3	4.616	10.027	10.667	7.241	6.65	8.769	6.067	10.611	12.344	10.715	4.149	14.699	9.114	4.824	4.94	7.773	5.261	4.622	9.649	13.47	9.48	5.391	7.933	14.678	1.25	11.223	3.383	11.747	8.682	4.181	12.589	4.045	4.092	11.154
Sjc_0008854	0.892	0	3.166	0	0.768	3.27	1.063	0.772	2.177	0	1.998	3.43	1.718	0.648	0.575	9.996	10.009	28.219	13.26	13.114	27.556	27.505	28.715	58.752	9.653	92.197	107.217	38.478	150.211	100.099	18.356	55.95	37.793	40.286	175.521	98.761	7.909	76.827	57.314	18.382	185.488	104.025	8.655	79.201	31.377	37.098	137.361	268.261
Sjc_0003086	15.311	15.01	15.589	8.06	22.92	26.835	15.062	10.944	12.183	25.581	23.848	18.28	11.107	9.669	15.878	23.305	22.868	24.969	7.694	9.783	9.527	21.309	19.586	18.216	5.144	4.1	8.812	22.247	13.319	23.126	4.891	16.696	7.177	24.59	18.131	15.538	7.867	2.729	0	13.118	16.606	27.239	4.843	3.11	13.376	6.017	16.234	10.369
Sjc_0008798	39.953	47.003	40.679	47.515	44.358	37.346	36.545	29.56	32.498	30.392	22.04	25.123	21.181	23.128	31.729	18.244	17.455	28.107	19.122	17.019	20.498	13.043	21.296	23.271	12.527	15.849	19.457	18.102	12.783	18.02	11.061	13.241	10.701	15.052	11.828	16.131	7.699	5.935	7.277	11.41	10.067	14.752	21.062	3.607	22.107	9.943	15.886	7.667
Sjc_0005075	9.715	8.325	6.09	12.852	11.429	9.376	7.906	8.687	9.286	19.578	22.478	26.679	9.872	8.702	8.977	52.947	46.77	45.135	17.245	12.692	11.709	112.687	77.865	90.97	13.763	18.282	17.478	107.355	133.499	108.988	11.659	11.348	16.085	119.629	126.67	117.65	7.655	21.244	14.923	100.944	130.845	122.013	10.994	19.92	19.36	93.957	190.281	146.294
Sjc_0002939	12.795	12.759	12.407	17.747	16.828	19.047	13.439	16.297	15.126	19.888	21.531	18.506	15.555	17.661	15.319	19.531	21.896	19.171	19.487	12.458	18.078	23.272	21.556	19.843	14.615	17.728	15.214	24.845	22.809	19.038	11.911	12.194	11.995	23.594	20.683	21.003	7.631	8.797	12.207	19.219	19.464	19.757	9.828	9.9	10.54	23.56	19.986	21.354
Sjc_0008515	12.361	10.22	13.889	12.471	24.826	22.649	15.946	16.934	20.109	20.275	29.983	20.366	35.035	27.679	27.89	45.438	34.663	30.303	19.56	22.203	13.19	42.742	41.672	33.471	9.551	14.097	17.831	26.651	37.665	43.239	9.082	15.197	19.037	29.595	44.42	48.085	7.609	19.005	11.507	44.286	45.939	54.078	24.978	8.02	10.349	38.171	82.424	55.357
Sjc_0005915	2.744	4.949	3.074	4.176	3.356	2.223	1.032	0.75	2.555	1.218	0.808	1.824	0.649	0.839	1.21	0.809	0.709	0.743	1.073	0.424	0.435	0	0.797	0.494	6.025	1.779	2.5	0	0.299	0.105	5.092	1.704	3.892	0.198	0.218	0.109	7.466	4.44	5.444	0	0.109	0.223	9.104	9.669	17.555	0	0.11	0.337
Sjc_0004486	28.247	35.487	25.057	27.821	27.788	23.661	27.631	23.569	22.771	23.639	25.976	28.257	35.608	27.108	40.322	30.374	26.875	20.775	33.315	39.536	20.516	23.92	20.406	29.33	9.354	15.187	11.3	44.59	27.144	16.793	13.342	16.372	18.645	40.026	25.95	18.989	7.452	8.272	5.635	40.662	18.302	33.491	17.124	3.142	8.109	28.266	29.983	21.215
Sjc_0004315	1.858	2.707	2.536	3.749	2.584	4.085	3.404	3.215	3.662	4.153	2.72	3.454	3.027	3.01	1.566	4.003	3.407	3.784	2.478	3.781	2.045	3.05	4.468	4.644	3.534	2.445	3.638	4.16	4.043	2.586	6.091	3.796	5.063	3.52	2.703	3.336	7.39	4.395	5.588	3.328	2.809	3.862	6.239	9.793	11.775	3.229	4.901	3.34
Sjc_0008602	2.921	4.479	4.56	4.912	4.526	4.282	6.261	6.066	7.128	10.951	9.157	8.503	6.749	7.213	9.416	10.226	9.42	10.312	4.1	9.444	6.381	8.658	7.52	10.741	3.611	4.797	8.031	9.762	10.883	9.936	2.575	4.741	5.849	12.789	11.271	14.076	7.336	2.395	2.039	10.727	11.04	12.178	8.5	1.365	5.576	7.92	13.802	9.783
Sjc_0009072	2.965	5.349	18.237	15.291	10.21	20.285	16.479	19.671	16.884	33.352	32.091	29.315	24.739	20.1	19.754	27.684	29.797	25.444	15.505	25.179	8.19	17.578	20.903	18.595	7.638	13.527	16.104	26.64	24.55	27.184	11.62	13.125	12.94	32.456	26.174	22.327	7.301	12.158	5.521	23.904	30.634	40.446	21.572	16.931	18.869	34.842	30.884	26.175
Sjc_0000216	6.783	7.478	7.755	14.195	9.731	9.943	9.424	11.413	11.725	12.363	13.922	14.902	16.687	20.253	12.147	11.874	21.664	13.581	16.179	12.554	17.315	16.084	20.097	16.435	18.636	23.724	13.815	18.282	20.54	18.819	7.199	11.398	12.479	14.952	17.677	17.025	7.237	35.537	20.522	18.565	18.516	20.366	7.311	14.084	6.437	18.393	19.816	22.014
Sjc_0002500	39.183	36.646	39.013	36.005	36.736	32.164	37.615	35.573	35.966	35.03	34.688	33.041	37.989	42.64	52.929	30.727	30.428	34.758	37.923	39.216	42.59	37.591	31.592	39.073	11.924	30.689	24.308	48.479	32.273	31.412	9.744	26.058	18.475	35.133	36.941	39.759	7.124	3.213	3.367	39.415	30.712	29.972	23.096	5.257	26.527	33.671	28.298	26.574
Sjc_0008976	31.567	28.472	3.733	36.802	36.228	3.856	26.313	29.59	3.21	47.339	45.941	6.068	24.647	17.958	3.731	36.837	47.579	2.709	31.274	15.979	1.585	13.722	42.568	4.049	29.269	4.68	0	51.612	6.533	3.046	23.965	0.388	0	27.352	5.174	2.377	6.995	0	2.204	43.353	0.795	0.406	5.103	0	0.529	2.853	0.401	0
Sjc_0005451	4.66	6.304	8.267	8.619	9.025	4.269	5.549	4.032	8.528	4.368	7.825	2.559	4.486	6.768	7.51	6.525	2.45	7.711	6.732	5.707	8.775	2.762	6.427	9.962	3.601	7.174	13.049	7.535	0.804	5.902	3.424	3.437	2.691	3.188	7.051	6.14	6.884	0	0	4.174	12.328	8.095	11.3	3.628	12.875	6.317	10.653	6.351
Sjc_0000753	33.87	30.838	28.745	22.166	21.826	22.107	28.615	31.049	29.123	21.707	23.57	22.548	28.785	29.517	31.129	22.882	22.975	20.938	25.96	28.61	29.855	22.899	23.062	22.465	14.429	22.863	16.732	23.882	23.304	22.095	8.676	14.35	10.644	25.862	24.516	23.813	6.694	5.536	6.391	20.703	23.527	30.531	8.213	3.421	7.45	21.346	19.847	21.638
Sjc_0004415	18.326	18.635	17.339	13.897	14.537	12.905	20.325	25.029	22.03	12.293	9.051	12.038	28.479	30.923	24.902	11.447	14.989	8.721	28.183	24.996	24.764	7.242	10.572	8.603	19.99	23.358	24.698	10.846	7.685	7.152	12.936	17.76	10.792	8.849	8.291	9.334	6.635	9.208	9.282	7.242	7.062	11.097	3.921	5.316	5.054	8.769	9.447	8.956
Sjc_0009376	19.553	19.811	18.058	19.217	15.985	16.949	10.42	12.129	14.216	17.992	13.294	13.044	11.574	10.245	13.526	11.128	8.137	11.163	9.288	11.635	10.558	6.88	9.523	7.177	5.381	9.653	7.91	7.604	3.881	6.462	4.592	10.077	10.657	4.153	5.201	6.319	6.595	1.098	2.244	5.518	5.467	4.136	8.227	2.225	9.419	4.519	5.784	5.215
Sjc_0009253	3.646	2.558	3.45	3.451	4.417	2.375	4.181	3.388	3.295	3.291	3.628	3.189	3.033	3.334	2.002	2.553	4.544	2.483	4.125	4.631	1.933	3.362	3.601	2.656	2.295	2.495	1.788	3.931	1.956	2.443	4.762	2.49	4.367	2.586	3.065	2.847	6.583	3.876	2.828	3.145	3.164	3.023	2.947	3.995	4.07	2.563	2.367	2.735
Sjc_0005490	15.401	12.757	12.268	11.628	14.069	13.822	11.603	8.975	13.998	11.489	9.149	15.536	15.33	13.468	9.118	14.745	18.289	11.327	7.266	12.318	5.919	10.434	10.404	7.257	8.257	8.388	5.121	7.793	4.988	13.194	3.695	8.579	4.115	9.461	7.372	7.573	6.501	14.175	10.972	5.349	4.277	8.251	5.335	11.747	2.842	5.113	9.581	6.365
Sjc_0002987	16.342	17.021	11.873	28.853	27.882	22.671	16.449	14.393	15.726	29.722	30.056	24.628	18.852	17.59	15.426	41.001	33.142	31.406	22.647	18.489	14.287	44.514	32.823	27.698	10.673	13.911	11.589	28.523	31.273	29.005	7.718	10.835	8.165	25.02	27.082	25.78	6.466	3.39	4.754	22.566	21.838	25.008	9.671	3.332	10.164	23.298	21.349	23.259
Sjc_0000880	4.767	3.941	3.101	1.069	1.71	1.165	8.988	3.781	7.513	2.234	1.334	1.745	11.217	15.29	6.658	1.947	2.228	0.584	6.231	4.671	5.984	2.826	1.826	2.378	5.525	2.718	1.618	2.998	1.37	4.313	4.086	9.377	1.53	2.174	1.803	3.29	6.455	4.072	6.656	10.674	3.303	3.68	2.89	4.949	0.798	6.463	2.422	8.663
Sjc_0007045	8.285	7.472	10.097	11.508	10.077	12.276	13.726	13.87	15.053	19.075	19.76	16.222	12.598	13.472	14.165	11.854	17.551	14.968	15.613	10.764	15.872	13.025	15.235	20.329	20.318	17.377	20.724	15.144	14.662	14.338	14.026	12.489	13.314	12.32	12.945	13.289	6.386	16.614	25.149	12.26	16.065	15.852	6.988	11.499	8.867	14.162	14.686	15.29
Sjc_0007749	3.414	7.697	4.845	1.722	0.735	1.251	2.033	4.431	1.562	5.599	0.955	7.499	2.191	2.479	1.1	5.975	7.179	1.883	4.932	4.181	1.286	6.071	3.139	6.568	1.319	2.336	7.821	4.6	0.589	1.853	1.254	2.518	3.943	2.335	1.937	0.643	6.304	0	2.383	3.822	3.225	3.953	8.278	2.658	5.144	5.399	0.65	0.665
Sjc_0009257	18.209	21.251	11.579	5.136	6.124	4.975	6.14	7.229	7.008	3.732	3.434	5.09	10.052	6.067	10.098	6.352	4.85	2.256	2.371	6.522	1.721	1.702	2.94	1.395	2.421	2.501	2.06	2.885	1.621	2.031	4.124	2.937	3.418	1.161	2.321	1.278	6.267	2.141	1.914	1.695	0.987	0.957	9.496	3.151	8.59	1.711	1.194	1.83
Sjc_0007117	4.242	7.174	5.118	10.201	12.324	13.215	6.062	6.24	6.276	13.42	14.723	15.902	7.01	7.009	6.495	18.565	11.748	17.16	7.443	5.715	6.87	17.981	16.675	16.687	9.998	10.45	8.316	24.125	21.439	18.959	10.442	6.572	9.066	29.166	17.653	22.199	6.11	7.175	6.516	23.084	18.92	24.565	6.172	11.396	11.828	23.102	31.037	34.941
Sjc_0003481	10.663	10.782	10.195	11.928	12.004	12.936	11.662	11.606	10.477	15.938	13.1	14.24	11.003	12.512	12.934	12.437	13.023	12.321	7.668	11.244	8.771	11.344	12.745	9.814	4.553	6.644	7.915	10.739	10.744	8.855	4.082	7.473	7.109	10.557	9.681	9.55	6.094	2.013	2.664	8.847	7.403	9.142	7.417	4.719	9.614	7.938	8.04	8.196
Sjc_0001491	28.67	29.225	24.712	26.316	25.103	23.241	30.315	29.041	27.185	28.748	26.064	20.904	32.229	31.752	32.089	27.152	26.008	26.648	27.445	29.881	26.77	25.492	28.951	26.502	6.569	21.546	15.78	28.456	25.526	26.169	5.157	14.841	8.736	27.998	23.485	25.68	6.061	3.395	2.761	23.93	22.961	26.695	12.107	3.425	9.982	24.058	19.588	18.845
Sjc_0004479	0.963	1.302	0.854	3.723	1.657	2.293	0.86	0.625	0.734	2.255	2.155	1.454	0.618	0.35	0.931	2.864	0.843	0.708	0.993	0.236	0.544	1.997	1.549	1.029	0.744	2.141	0.98	1.297	1.162	0.697	7.072	0.888	7.783	1.975	0.91	1.993	6.043	2.96	4.032	1.724	0.182	2.044	10.503	20.609	22.242	1.522	0.367	2.624
Sjc_0004564	24.482	29.244	22.617	23.366	17.182	13.094	26.528	31.967	25.095	23.567	17.902	15.808	31.352	26.99	29.717	21.775	19.096	17.195	35.873	32.847	31.98	17.651	26.769	18.672	9.885	31.845	18.641	21.875	15.978	19.794	6.32	19.281	14.862	17.049	14.935	13.119	6.028	4.069	3.234	21.336	14.088	16.177	12.569	3.778	15.734	17.244	16.893	14.001
Sjc_0009617	17.629	19.434	10.425	4.035	6.849	4.755	5.54	6.568	6.049	2.811	3.426	4.538	9.742	5.023	9.51	5.014	3.304	2.926	2.476	5.937	1.66	1.016	2.42	1.256	2.649	2.262	1.808	2.31	1.267	1.551	3.778	2.303	2.97	0.67	2.362	1.198	5.878	1.757	1.709	1.316	0.602	0.803	9.054	3.05	6.58	1.881	1.399	1.859
Sjc_0006845	26.752	25.309	25.147	24.539	23.44	25.716	29.57	25.64	29.179	29.941	26.675	24.998	26.606	28.017	33.338	28.203	28.728	29.047	23.924	25.654	22.286	29.646	30.014	27.391	10.521	17.857	14.709	32.227	28.211	27.794	6.733	18.092	10.956	33.555	26.743	30.426	5.867	3.131	3.169	27.401	26.423	33.423	12.593	4.689	12.233	26.585	26.473	24.472
Sjc_0005562	9.897	13.184	9.401	11.573	9.437	3.348	10.517	10.277	10.311	8.42	7.159	5.185	12.703	8.957	12.957	6.93	5.124	5.823	16.468	15.068	14.91	7.943	5.18	7.942	10.824	18.338	12.249	13.46	8.614	11.241	10.068	16.287	9.967	12.291	8.064	11.35	5.848	7.491	5.741	12.138	11.28	12.343	9.231	8.536	14.686	13.212	13.809	14.587
Sjc_0008458	7.829	7.944	16.666	9.873	16.004	21.516	10.488	10.161	16.118	10.089	14.242	13.436	11.932	13.503	19.556	10.963	15.093	24.47	9.695	15.34	19.901	19.722	15.296	16.736	3.024	11.383	9.964	21.099	38.482	24.08	2.876	11.55	5.275	18.743	21.47	26.524	5.782	4.012	9.565	26.295	16.273	16.621	4.746	7.619	13.764	18.573	29.084	35.821
Sjc_0008000	10.346	9.332	15.602	26.966	21.151	59.715	4.62	6.714	22.091	20.606	17.374	45.457	9.129	4.696	5.836	27.165	20.853	62.776	10.677	11.404	10.715	53.663	27.349	51.976	19.985	30.088	22.387	26.489	41.043	54.287	1.9	17.172	16.93	42.464	34.245	45.765	5.732	42.418	18.058	18.534	104.601	39.938	9.408	22.152	32.483	33.897	60.119	28.203
Sjc_0006678	28.764	32.363	21.885	19.247	20.292	23.69	33.194	30.79	31.748	25.987	21.578	24.836	33.017	30.58	33.741	24.292	24.947	25.844	22.401	28.036	20.549	18.457	23.311	16.355	8.707	12.58	11.776	19.98	18.208	20.71	9.586	14.765	8.106	21.299	19.742	22.104	5.695	3.039	3.52	17.53	13.449	19.918	11.865	7.388	13.705	17.287	14.689	9.816
Sjc_0009172	5.781	4.635	5.014	3.457	7.188	4.708	5.355	0.556	1.959	1.806	4.315	2.822	3.71	1.866	2.485	2.249	0.45	7.087	6.364	3.776	5.806	2.285	8.269	4.944	14.891	5.714	5.233	9.003	8.864	8.369	11.327	5.686	6.431	8.789	8.262	7.255	5.694	6.584	16.146	11.508	12.14	8.431	1.558	15.005	5.809	9.29	6.854	10.006
Sjc_0009054	0	0	0	0	0	0	0	0	0	0	0	0	0	0.911	0	0	0	0	0	1.229	0	0	0	0	1.939	0.858	0	0	0	0	1.843	0.925	4.831	0	0	0	5.56	10.287	7.007	0	0	0	0	3.907	1.26	0	0	0
Sjc_0003694	0.78	0.704	1.108	1.26	1.612	1.601	0.929	0.675	0.571	1.024	0.874	0.771	0.601	1.02	0.906	0.437	0.547	0.803	1.289	1.835	1.998	2.22	1.722	1.868	13.265	5.66	10.33	5.552	3.015	6.1	2.981	11.513	14.182	6.619	7.793	8.813	5.533	1.6	2.833	14.399	11.915	10.363	9.84	2.673	7.997	18.62	22.955	23.825
Sjc_0003683	0.875	2.565	0.931	0.441	0.753	0	2.345	1.704	2.135	0.615	1.224	0.721	5.054	3.177	4.654	1.379	0.92	1.448	10.114	8.573	6.426	2.593	2.816	1.496	14.536	14.071	13.588	3.773	1.811	2.533	11.572	15.008	15.666	0.898	5.131	3.953	5.494	3.139	10.691	4.702	6.945	4.898	10.609	2.725	3.517	5.931	6.502	5.111
Sjc_0007818	9.29	11.172	4.395	8.748	10.129	4.539	6.638	8.574	3.023	5.805	3.467	3.061	7.552	8.096	1.996	10.841	8.25	3.189	7.159	4.854	2.332	2.937	9.681	6.355	6.7	1.271	0.631	6.677	4.7	7.62	2.73	5.026	1.431	4.237	4.686	5.13	5.49	0	0.865	9.985	1.873	5.738	3.004	1.929	1.867	8.397	4.72	1.93
Sjc_0002102	61.457	56.383	64.202	56.771	55.397	59.156	57.166	47.015	73.697	52.905	60.534	69.099	72.109	71.258	108.655	78.121	64.72	97.965	64.24	82.437	90.395	87.245	79.546	81.648	13.451	49.994	22.024	91.276	77.339	69.104	8.914	27.046	13.609	81.195	81.617	94.134	5.455	4.326	6.261	78.908	78.955	102.227	14.071	11.5	17.49	76.524	67.137	123.876
Sjc_0004970	0	0	0.434	0	0	0	0	0	0	0	0	0	0	0	0	0	0	0	0	0	0	0	0	0	2.835	0.419	3.737	0.659	0.422	0	3.595	0.902	3.297	0	0.463	0	5.421	15.045	6.832	0.548	0	0	1.483	9.524	3.687	0	0	0
Sjc_0001947	22.376	23.421	20.976	20.731	22.419	19.552	23.027	22.639	22.149	23.34	20.102	21.457	21.527	23.1	27.349	21.663	20.971	22.087	18.017	23.237	18.964	19.229	19.775	18.796	10.489	14.096	13.261	21.016	19.086	16.166	9.104	13.1	8.783	19.545	16.003	18.066	5.364	2.67	3.802	16.896	14.408	17.732	11.866	4.24	11.934	16.05	15.157	13.462
Sjc_0001728	4.033	3.637	5.723	2.17	3.124	6.502	5.282	2.791	3.69	2.646	2.257	3.101	5.176	4.393	4.159	1.976	3.11	2.669	3.329	3.161	6.075	2.39	1.483	3.793	6.232	5.243	5.338	4.347	6.677	3.21	7.703	5.057	3.416	4.965	2.441	2.429	5.362	12.4	7.883	3.251	3.048	3.736	1.956	7.535	4.051	1.093	2.458	2.199
Sjc_0000336	0.765	1.149	1.989	2.742	1.316	3.175	1.517	2.205	0.933	2.389	2.282	3.079	4.906	3.701	2.629	3.033	2.144	1.687	2.104	2.247	3.263	3.625	3.749	3.922	5.12	5.58	4.671	3.022	2.813	3.135	7.115	3.76	6.083	3.835	4.242	2.878	5.27	8.881	9.963	3.196	5.779	4.525	4.944	5.556	2.304	4.837	2.719	3.573
Sjc_0004441	13.844	9.605	16.122	6.685	5.806	7.805	14.795	14.743	19.707	14.972	9.538	16.376	15.947	13.148	15.561	13.422	12.194	10.965	10.551	12.868	10.16	7.996	9.792	13.053	12.069	12.145	10.844	6.506	6.612	8.221	7.303	14.926	10.388	7.771	8.325	9.087	5.244	8.005	7.931	6.041	8.587	7.4	6.026	14.372	12.126	5.775	7.304	4.424
Sjc_0007407	19.389	23.093	22.226	16.887	18.615	17.308	20.425	21.939	21.837	17.474	22.541	18.567	21.536	21.663	21.473	22.452	21.086	23.767	19.907	18.996	21.532	24.166	26.284	25.507	5.378	10.036	7.087	27.334	26.754	18.71	2.922	9.719	7.274	27.207	20.687	23.956	5.141	0	1.041	19.816	20.105	26.292	6.028	0.387	11.488	19.771	21.406	15.488
Sjc_0003957	4.373	2.151	3.174	3.209	2.652	4.516	1.894	2.666	1.879	2.981	2.448	1.91	1.403	1.01	2.242	1.879	1.463	2.631	2.051	1.753	1.647	2.828	2.376	3.144	5.682	3.06	4.554	2.25	2.537	2.949	4.673	3.299	5.587	3.127	2.556	2.993	5.138	8.353	7.216	3.917	3.531	3.529	4.82	8.666	5.092	3.234	3.257	3.019
Sjc_0008925	23.884	25.098	38.342	20.12	14.77	32.122	13.807	18.66	22.776	17.17	18.951	17.83	16.965	13.136	36.475	19.971	17.557	22	11.104	16.358	15.021	13.471	18.123	38.468	3.225	13.963	36.599	25.748	19.838	26.181	1.704	36.606	8.214	21.89	23.859	35.093	5.138	1.901	4.209	14.124	21.911	29.003	26.429	9.749	47.061	13.832	15.728	26.73
Sjc_0003812	1.484	2.081	1.404	2.55	2.98	2.295	1.767	0.998	1.911	2.626	1.292	2.173	2.856	1.796	1.806	1.731	2.542	1.818	2.722	1.615	4.345	1.563	2.425	2.396	11.717	4.286	10.071	3.021	3.07	2.863	8.72	5.229	7.997	3.834	4.739	3.351	5.114	10.475	12.199	8.268	4.859	3.945	8.794	10.78	5.299	8.045	5.904	6.676
Sjc_0001503	9.333	7.653	4.215	1.141	2.191	4.975	3.031	7.342	2.07	4.771	13.298	0.466	4.356	8.627	2.188	1.188	1.19	3.12	7.005	2.494	1.278	3.018	3.12	3.628	5.245	7.548	0	4.573	1.171	1.228	2.494	3.129	0	2.322	3.21	5.749	5.014	3.479	1.185	4.56	3.848	1.31	8.23	3.964	5.115	2.301	5.173	2.643
Sjc_0004250	7.456	7.211	7.801	4.24	4.499	3.944	6.774	7.849	9.614	5.188	5.25	5.826	7.942	8.318	9.316	5.974	5.874	4.862	5.458	8.134	7.817	3.099	7.139	4.667	7.722	6.943	7.045	5.055	4.72	4.673	7.568	7.485	6.097	5.364	4.885	3.878	4.997	6.146	6.548	3.03	4.358	3.442	6.524	8.858	8.882	5.489	5.155	5.508
Sjc_0007549	7.269	5.044	7.143	5.266	5.776	8.197	7.991	11.128	10.234	5.765	10.642	7.985	11.483	9.746	13.698	9.005	10.976	9.459	15.696	15.888	10.53	6.629	5.655	9.085	8.641	17.218	12.527	6.028	18.904	8.903	5.752	12.787	7.751	11.476	14.807	11.789	4.956	8.024	3.904	8.014	12.258	10.361	8.136	6.095	6.18	6.065	9.375	12.63
Sjc_0007208	12.522	12.2	10.586	11.282	12.508	9.687	19.422	15.717	16.74	13.91	16.874	12.268	22.123	20.938	22.573	18.239	16.853	17.339	19.655	23.098	17.583	17.411	17.128	15.797	4.659	15.021	9.839	18.665	16.692	14.769	3.975	9.75	7.321	17.978	14.444	16.47	4.91	2.377	1.619	14.331	14.373	14.979	8.81	2.167	7.766	15.02	12.606	11.92
Sjc_0003477	5.454	6.203	8.077	9.889	6.94	15.294	9.601	5.745	5.931	6.668	7.699	8.726	8.522	5.683	5.35	9.298	9.975	8.546	5.286	4.414	4.287	3.936	6.977	10.139	4.397	7.302	4.588	10.992	9.489	9.439	2.091	4.373	4.2	11.679	9.688	14.64	4.904	1.458	3.311	12.531	12.547	10.252	6.9	1.846	4.765	14.788	13.373	11.82
Sjc_0001646	10.599	9.659	11.831	9.357	9.123	8.982	10.387	8.789	11.315	9.417	8.034	10.066	8.431	8.579	9.537	7.267	7.508	7.795	8.295	7.031	6.985	5.89	6.294	8.308	5.972	6.497	7.42	4.88	5.408	6.073	4.543	7.33	7.652	3.927	4.511	5.57	4.893	11.543	7.554	3.857	5.425	3.239	6.158	8.252	6.323	4.89	3.954	4.042
Sjc_0006680	15.393	11.9	10.924	13.312	11.357	4.029	15.712	11.416	9.391	14.428	11.078	7.85	15.523	7.985	11.341	8.468	14.646	9.704	14.524	12.927	9.11	10.428	8.088	4.701	10.195	5.267	5.598	11.853	6.069	7.162	11.31	1.622	5.08	12.034	10.814	6.623	4.873	2.254	4.606	5.909	4.156	5.942	7.999	10.273	9.942	4.969	5.865	5.994
Sjc_0008429	6.579	2.967	2.918	1.659	1.888	2.21	2.285	3.558	2.843	3.34	1.227	7.075	5.981	5.176	6.538	6.142	2.114	4.838	2.489	5.371	11.149	7.474	7.561	9.61	3.812	9.191	7.536	6.205	6.052	13.093	2.819	7.077	4.855	2.625	9.539	12.589	4.859	2.248	4.976	17.432	13.261	8.042	8.641	3.842	6.885	8.919	12.742	10.247
Sjc_0007396	9.859	6.587	11.142	13.508	9.743	7.493	7.392	10.426	7.128	11.294	6.949	10.027	8.201	5.569	5.885	7.67	7.423	9.668	6.331	3.577	3.3	5.628	5.372	8.43	2.821	6.246	4.09	3.936	8.061	5.55	3.756	7.542	3.374	7.993	7.735	3.849	4.855	8.982	7.138	4.579	3.588	5.356	6.198	13.646	11.739	5.94	5.287	5.403
Sjc_0003911	10.737	10.082	11.481	10.783	7.976	8.085	12.435	7.127	10.139	9.098	10.703	9.774	11.138	11.429	10.525	12.358	13.817	16.118	11.9	9.078	8.53	13.427	12.982	9.307	6.364	6.944	6.44	11.099	10.249	7.025	3.458	4.34	5.21	8.25	8.123	8.527	4.78	3.92	4.107	7.904	8.338	10.447	5.35	6.184	5.32	10.502	10.312	13.632
Sjc_0001379	14.292	14.139	10.633	9.458	10.219	8.11	13.039	11.17	7.594	8.21	9.033	7.28	12.205	11.97	10.254	9.119	9.939	7.629	8.659	13.1	9.463	9.019	8.69	7.786	6.056	7.65	7.159	11.804	8.747	7.925	9.146	5.782	7.988	13.404	9.679	9.459	4.768	4.017	4.667	9.911	7.754	8.009	6.988	5.205	6.138	8.959	7.378	6.464
Sjc_0004488	13.828	19.187	8.303	17.886	10.987	14.812	11.4	13.805	14.276	11.963	15.48	13.436	20.478	15.449	17.828	17.129	15.659	9.387	19.319	19.8	6.409	10.088	12.714	13.643	3.287	8.006	4.332	28.667	16.144	6.928	7.815	11.77	4.915	29.105	12.071	9.61	4.714	2.18	4.456	24.77	8.04	13.139	10.317	0	3.206	10.575	15.401	7.456
Sjc_0007409	3.679	3.318	3.307	2.804	2.111	4.134	5.549	4.881	4.638	4.827	4.942	2.829	2.518	3.74	3.162	4.636	6.706	5.051	2.025	2.883	2.586	4.943	4.51	2.307	2.274	2.014	1.998	7.139	4.569	4.615	0.36	2.352	2.644	6.711	3.154	4.432	4.71	0.503	0.685	5.272	4.449	5.302	2.379	0.764	2.957	3.99	3.551	3.247
Sjc_0007644	10.072	8.706	11.987	7.692	8.038	9.074	10.245	10.077	12.93	13.571	13.038	11.755	12.793	14.02	10.755	12.489	11.033	11.035	13.08	14.289	12.17	10.573	11.769	9.331	9.566	11.846	8.44	7.691	8.831	8.201	4.934	7.662	7.676	7.464	8.414	9.638	4.65	3.656	3.077	8.458	10.072	7.047	5.852	1.307	4.217	6.259	6.796	9.888
Sjc_0002108	2.075	8.421	28.709	11.164	14.287	85.914	1.235	0.898	78.472	4.861	6.968	116.223	2.663	2.26	67.543	15.253	18.181	74.767	3.426	2.033	30.472	7.379	21.937	102.897	0	71.692	14.788	21.248	212.558	415.926	1.524	18.366	21.568	9.935	180.506	228.846	4.597	21.265	18.83	52.961	402.262	134.548	10.062	1.615	1.042	12.188	17.392	21.814
Sjc_0004229	0	1.856	1.704	2.537	5.314	1.76	1.634	1.187	1.255	1.286	4.991	2.637	2.201	1.743	3.095	2.401	3.606	3.027	2.548	3.024	4.133	1.626	2.838	1.76	4.77	5.163	2.794	1.109	3.313	1.489	3.528	4.301	3.433	2.346	2.335	1.808	4.56	7.734	4.31	1.229	1.037	3.707	2.495	6.409	13.783	0.62	1.568	0.801
Sjc_0004646	10.008	6.249	8.013	8.803	11.707	10.156	14.057	11.99	16.751	13.95	16.088	19.872	15.645	19.754	21.175	19.405	21.948	23.214	19.703	14.834	25.901	17.341	19.819	28.965	12.293	21.774	17.246	18.535	31.691	24.887	9.427	11.358	10.078	21.065	28.345	26.857	4.549	9.469	12.183	18.848	28.709	28.331	3.111	4.396	4.641	13.916	28.748	29.98
Sjc_0007408	17.45	13.887	15.054	11.737	15.02	11.034	16.298	16.283	16.073	20.524	15.705	15.409	18.664	15.903	17.425	20.603	17.271	18.873	15.537	16.761	14.948	17.037	19.505	15.214	3.701	10.536	6.62	22.5	20.301	13.124	3.519	5.805	5.533	22.47	16.826	17.518	4.549	1.403	0.478	16.243	15.777	21.133	1.659	1.066	2.406	10.514	13.82	8.794
Sjc_0006473	9.72	7.974	12.938	7.055	7.563	9.659	7.782	10.738	9.514	8.287	10.82	8.565	8.493	8.375	9.169	8.305	7.661	9.854	6.12	8.393	8.645	9.57	8.735	9.72	7.213	7.778	7.549	9.413	10.343	9.499	5.648	7.616	7.02	9.541	8.932	10.791	4.543	2.927	3.757	9.345	9.298	9.37	5.193	5.131	8.552	8.289	8.495	8.212
Sjc_0006594	13.644	11.606	11.572	10.669	11.935	11.22	12.483	11.518	14.922	13.152	13.722	11.149	12.422	12.889	12.693	11.728	13.376	13.135	12.455	11.303	12.032	11.639	11.168	13.517	9.771	10.513	9.545	10.404	10.982	10.718	5.134	8.306	6.748	9.106	9.19	9.981	4.506	3.752	5.034	14.705	11.613	8.778	7.397	4.837	5.74	10.828	12.553	11.404
Sjc_0002824	7.908	5.349	7.014	2.659	5.956	2.898	1.177	5.987	4.824	2.779	1.107	1.629	4.44	4.307	4.461	1.384	5.544	5.089	4.896	8.716	4.467	4.687	9.088	7.607	13.748	5.411	6.039	14.918	18.413	12.161	7.262	10.208	6.089	21.637	20.191	18.606	4.381	8.105	6.901	9.739	23.91	31.288	4.794	16.931	13.903	25.015	33.144	39.263
Sjc_0009754	109.068	71.277	78.789	26.357	58.184	62.706	139.215	103.132	151.801	68.865	46.063	36.227	138.102	109.327	230.304	51.216	104.392	46.112	128.868	115.818	133.066	53.426	82.568	80.42	1.009	66.141	19.951	56.678	33.794	72.319	1.919	16.381	6.538	82.205	43.481	28.521	4.342	4.686	0	15.209	15.057	38.825	10.294	0	13.451	18.889	65.947	33.064
Sjc_0000195	12.985	10.014	8.947	5.569	6.479	8.965	11.093	9.119	9.644	8.025	9.059	7.906	10.929	11.753	10.13	10.409	9.367	7.958	17.09	15.119	10.702	11.378	12.804	11.747	8.579	9.465	9.006	15.621	13.178	9.602	4.977	6.733	5.217	14.418	11.817	9.989	4.309	4.051	3.81	15.086	13.158	14.166	5.476	3.077	4.538	11.566	9.178	10.846
Sjc_0009126	57.636	53.107	49.434	59.126	51.395	60.781	88.879	63.504	85.499	91.33	68.702	89.496	85.417	75.583	87.944	68.227	63.661	80.204	45.872	68.25	47.472	50.142	62.524	53.894	9.612	30.643	18.578	49.618	53.495	57.018	6.702	25.082	13.411	48.787	50.192	57.756	4.288	0.85	2.316	50.881	38.239	45.778	15.082	0	12.081	28.107	43.291	31.972
Sjc_0009686	3.123	1.95	3.239	3.555	2.688	2.113	2.861	1.871	2.638	3.603	0	2.243	3.083	1.396	2.943	2.86	3.032	2.474	5.752	0.941	2.895	1.709	5.08	3.903	4.455	3.123	4.403	2.849	5.304	3.825	0	4.076	0.74	7.56	0	5.788	4.259	0	2.348	2.582	1.271	3.339	11.069	1.496	2.414	2.606	5.126	2.432
Sjc_0004968	1.894	1.139	0.448	11.678	5.163	11.337	1.504	0.819	3.081	6.213	3.534	6.761	6.077	2.98	1.831	15.914	9.737	4.643	4.17	7.113	1.664	5.614	8.997	2.699	5.366	3.456	3.536	2.382	2.831	2.285	4.638	3.26	2.188	0.432	1.672	2.614	4.197	14.236	8.816	1.131	2.386	1.706	4.593	15.238	7.929	4.28	0.722	1.967
Sjc_0002327	22.918	24.805	25.092	27.894	25.739	22.236	36.649	26.818	38.082	26.186	31.522	29.129	42.302	38.36	37.991	25.064	25.401	21.992	24.147	30.366	27.291	19.925	25.487	24.637	15.179	29.273	16.891	22.589	32.225	21.958	11.225	13.203	14.623	31.056	28.403	29.088	4.192	8.501	8.838	25.415	35.803	35.725	5.822	5.778	6.579	28.21	35.929	30.77
Sjc_0009470	14.779	15.135	11.962	11.804	10.799	10.38	19.707	15.984	13.101	20.922	15.425	12.428	17.733	18.335	17.863	19.078	13.706	15.568	8.579	15.083	15.48	21.171	11.536	17.705	4.877	6.162	8.465	21.408	16.409	10.752	5.316	6.359	10.906	14.848	9.026	7.534	4.094	2.84	1.182	21.303	12.626	12.836	8.026	4.315	4.795	11.757	14.078	10.251
Sjc_0006544	2.053	4.321	1.942	0	3.534	2.508	1.63	2.961	2.505	3.207	5.363	2.255	2.196	5.467	1.323	2.875	3.358	1.007	0.565	1.341	3.093	2.434	5.033	2.341	1.058	1.873	1.394	3.689	4.249	4.457	2.011	3.534	5.27	3.745	2.071	1.546	4.044	9.82	4.778	3.065	5.69	3.17	3.319	4.262	4.125	3.711	2.086	4.264
Sjc_0008836	0.903	0	1.282	0.608	0	0	0	0.782	0.551	0	1.011	0	0	1.312	0	0	0	1.329	0.746	0.885	0	1.071	0	0	0	0	0	0.974	0.623	0	0	0	0	0	0	0	4.003	0	2.523	4.045	0.683	0	4.381	0	5.445	0.816	1.377	0.704
Sjc_0007748	2.157	2.675	1.53	1.995	1.624	0.593	0.963	2.333	0.658	6.822	1.811	3.553	3.287	1.762	2.259	3.209	0.567	2.577	1.78	2.641	3.249	1.598	1.983	2.536	2.083	2.582	1.922	1.453	1.488	1.561	2.377	3.58	1.038	3.319	3.671	5.886	3.982	3.316	5.27	1.449	1.426	2.081	5.883	4.618	1.354	4.873	1.849	1.26
Sjc_0007873	0.985	0.808	0.826	2.409	1.387	0.656	0.746	1.472	1.748	2.434	2.005	2.36	2.815	1.691	1.962	3.636	2.762	4.017	3.326	2.807	2.63	5.413	4.61	4.364	5.949	3.921	5.196	3.764	5.436	6.026	3.947	4.953	5.378	7.594	6.232	6.404	3.968	1.652	1.25	4.25	5.143	5.53	3.908	2.649	9.625	6.312	4.298	5.857
Sjc_0009057	3.871	4.834	6.972	5.207	4.1	5.455	2.482	6.183	5.086	2.791	4	3.597	5.35	4.757	5.566	5.003	4.383	4.598	3.196	6.418	4.261	5.648	3.285	5.347	3.221	2.852	6.064	5.457	8.422	5.603	3.938	6.809	3.898	3.666	4.956	3.811	3.959	4.272	4.157	2.4	3.376	2.758	2.888	3.245	2.692	2.96	2.496	3.71
Sjc_0009214	8.285	6.975	8.558	6.997	5.705	8.839	7.783	6.532	8.536	7.507	6.596	7.28	7.266	6.752	8.664	6.897	6.647	9.546	4.56	6.223	6.032	6.221	6.348	6.927	3.841	4.472	5.343	7.145	5.907	7.062	2.976	5.704	4.75	5.794	4.875	5.961	3.944	1.321	1.671	6.844	5.358	7.605	7.59	1.577	5.734	6.074	5.542	4.876
Sjc_0000596	11.982	15.01	14.172	10.746	12.606	14.149	17.44	12.672	11.371	13.727	7.452	10.602	13.243	5.318	9.87	13.517	14.001	14.198	8.793	15.001	7.02	17.363	12.241	11.385	5.144	8.199	6.779	19.376	8.726	13.008	2.935	6.384	4.101	16.394	8.562	12.53	3.934	2.729	3.718	14.906	16.606	12.335	3.229	2.073	4.682	16.245	9.639	11.406
Sjc_0006844	16.502	15.668	17.874	15.579	22.678	23.129	18.962	18.538	20.841	21.98	23.012	14.469	18.394	22.497	19.411	18.65	17.658	16.821	15.537	13.048	17.009	20.937	19.698	19.31	8.053	11.886	13.561	25.905	19.375	18.229	5.105	14.523	5.797	23.37	19.932	27.03	3.849	1.781	3.638	19.967	19.696	22.129	2.808	0.902	8.145	21.457	18.754	13.98
Sjc_0009484	7.547	9.624	7.942	6.477	7.169	8.393	7.748	7.431	8.097	8.782	8.158	9.434	9.186	10.584	10.402	7.107	7.663	10.145	9.669	7.905	10.194	8.948	7.179	10.46	15.685	11.041	8.215	9.82	11.312	9.23	9.178	7.295	9.42	13.174	11.617	8.23	3.845	5.869	7.268	13.987	11.804	11.855	9.467	4.053	8.367	13.878	18.247	15.608
Sjc_0002567	80.394	64.091	76.927	55.47	41.074	44.477	56.206	77.192	66.132	48.614	47.034	48.141	73.228	81.739	57.177	55.564	54.179	47.302	60.807	50.817	62.117	46.734	54.366	39.473	25.649	45.784	18.485	48.087	41.867	37.163	6.859	17.983	7.988	39.739	51.798	42.957	3.831	15.949	13.036	26.481	45.088	48.453	11.32	5.654	7.817	47.347	41.108	40.801
Sjc_0004150	0.37	1.334	1.837	1.243	4.774	1.626	1.761	0.32	1.353	1.733	2.07	1.828	1.898	1.343	2.384	3.107	2.851	2.447	3.053	2.173	4.456	5.26	7.819	6.007	2.857	2.53	6.024	7.972	8.673	6.69	4.89	3.273	1.139	6.07	9.511	8.073	3.823	4.548	2.065	8.61	11.738	8.564	3.586	1.727	2.229	9.023	9.862	11.231
Sjc_0001139	6.655	7.776	6.976	6.409	5.728	5.321	5.583	7.721	6.459	6.521	6.096	5.732	6.697	6.481	7.118	6.566	8.271	8.12	6.119	6.52	7.291	7.531	7.092	9.053	2.805	6.003	4.004	7.174	7.096	6.787	4	3.905	3.96	6.622	5.035	7.402	3.798	4.031	1.478	7.044	6.631	7.94	4.401	2.826	2.887	7.655	7.492	7.304
Sjc_0008425	6.159	6.018	5.099	4.488	2.209	3.762	6.112	4.441	2.505	4.329	5.171	4.228	6.258	4.845	3.97	8.265	4.318	5.662	3.814	10.56	6.572	7.91	6.606	6.583	4.759	2.81	4.704	12.172	11.685	11.143	6.033	5.679	3.952	12.639	15.143	19.321	3.791	0	0.717	11.952	9.699	13.868	4.978	0.799	4.125	13.452	23.467	7.595
Sjc_0002954	31.442	28.984	31.108	38.636	38.499	48.592	23.037	23.589	19.242	31.395	30.492	27.526	23.242	22.457	23.475	33.378	30.94	28.801	22.425	26.298	21.782	36.749	35.711	37.569	11.469	17.351	13.25	45.55	35.483	36.327	7.67	14.672	10.001	47.62	37.132	43.939	3.691	2.384	3.143	39.729	34.782	39.803	10.438	3.968	8.301	34.857	33.237	35.317
Sjc_0008838	0	0	0.883	0	0	0.912	0	0	0	0	0	0	0.798	0	0	0	0	0.915	1.027	4.875	0.937	0	0	1.064	0	0	0	0	0	0	0	0	0.958	0	0.941	0	3.675	0	1.737	3.343	0	0.96	0	0	0	0	0.948	0
Sjc_0007869	7.401	5.648	7.811	5.744	7.677	6.259	11.525	9.031	10.766	8.36	7.648	9.38	9.743	10.887	7.707	11.56	12.106	9.491	9.244	7.623	6.289	10.799	8.899	8.763	4.692	6.363	4.831	7.774	8.903	6.318	7.25	4.2	6.43	5.452	5.743	3.429	3.644	4.279	5.565	4.759	4.447	5.714	3.221	5.615	2.669	4.974	4.628	5.469
Sjc_0000581	0	0	0.58	0.55	0	1.199	0.974	0	0	1.533	0	0.449	0.525	0	0	0	0	0.601	3.376	0.801	2.464	0	0	0	8.846	2.798	5.829	0.882	0.564	0.592	7.21	10.858	6.927	2.238	0	0	3.624	23.469	20.553	0.732	0	1.263	3.966	29.288	17.253	0.739	1.87	1.274
Sjc_0008073	3.67	0	2.604	6.582	5.264	3.586	7.283	3.175	0.746	1.146	4.108	2.015	0.785	0	2.366	0.856	1.715	5.398	0	2.397	0	0	0	3.138	1.89	0	1.246	6.593	3.376	2.656	3.595	1.805	1.884	3.347	4.627	0.921	3.614	0	1.708	2.191	3.699	0	5.932	1.905	3.687	0	4.661	0.953
Sjc_0003757	11.059	12.825	10.498	14.201	13.97	11.263	11.63	10.688	12.091	12.115	10.612	10.097	14.01	11.265	15.277	7.643	7.048	10.457	14.111	9.287	14.713	5.789	7.263	5.772	6.437	11.695	8.629	6.193	6.936	5.301	4.221	8.37	5.53	7.27	5.433	5.083	3.607	5.3	4.813	3.345	3.691	5.877	6.617	8.051	6.349	7.01	5.91	6.935
Sjc_0007753	1.877	3.627	0.951	1.803	2.769	1.375	1.596	3.48	1.799	7.79	2.101	3.387	2.925	1.947	2.074	3.191	1.316	2.76	1.328	2.101	3.029	1.907	1.726	1.834	2.072	2.018	2.457	1.445	2.22	2.134	1.97	2.769	1.032	3.668	2.434	4.643	3.565	4.946	4.492	1.921	1.216	2.484	4.551	4.592	1.347	4.604	1.226	2.088
Sjc_0007145	7.16	8.611	23.712	12.843	13.354	22.741	5.684	8.261	28.393	20.133	10.688	39.324	3.063	6.933	13.078	20.889	25.099	33.352	13.793	3.508	25.168	4.244	14.264	19.389	9.221	35.93	29.164	11.579	39.52	42.321	12.275	19.367	16.542	9.796	27.988	32.347	3.526	31.803	14.997	16.033	52.32	24.876	0	1.858	1.199	2.157	0.909	2.788
Sjc_0004837	11.609	8.75	11.06	6.953	7.392	11.189	11.363	10.871	13	10.583	13.175	9.52	11.022	13.051	13.635	13.473	13.602	12.983	10.372	11.842	11.978	16.78	12.721	12.103	7.127	6.747	10.04	14.401	17.006	12.43	4.674	10.91	6.98	15.448	15.882	15.326	3.524	2.934	3.109	13.674	12.622	13.874	7.327	3.715	8.948	10.205	9.817	11.519
Sjc_0006679	25.194	21.077	17.361	15.104	16.5	17.127	22.393	22.274	22.275	23.443	17.577	16.444	23.081	24.131	22.833	22.498	22.91	21.215	16.128	21.465	16.777	11.472	15.779	14.519	6.207	11.493	7.808	16.336	14.863	18.102	11.804	14.006	6.467	16.485	16.989	16.495	3.506	2.994	1.784	15.371	10.902	17.196	8.854	6.823	8.621	14.521	9.322	9.811
Sjc_0000568	23.809	21.329	16.246	17.572	19.056	12.91	21.104	19.203	17.416	21.306	22.614	15.62	22.608	21.985	22.016	21.536	22.054	21.829	21.435	24.013	21.138	23.82	22.782	18.931	8.241	18.282	10.806	21.195	20.737	20.701	4.828	13.669	7.923	26.973	19.928	22.752	3.501	1.656	1.354	22.821	22.843	21.833	5.747	3.271	6.44	19.328	21.387	21.48
Sjc_0007325	20.646	20.44	13.337	27.371	24.242	14.294	21.213	21.447	18.943	27.98	25.919	20.554	30.904	27.496	28.06	28.073	28.452	34.376	28.244	26.153	23.799	27.061	25.745	25.76	15.322	19.644	14.145	33.239	27.925	25.154	11.207	16.436	11.075	31.079	27.984	28.752	3.46	2.792	3.499	24.25	25.325	31.838	7.926	2.29	5.528	28.901	24.162	24.312
Sjc_0007116	3.495	3.152	3.582	5.746	4.345	3.415	4.162	3.024	2.843	2.184	3.478	2.346	4.236	2.538	5.758	2.447	3.267	4.57	5.45	4.565	6.435	6.445	3.57	3.653	5.401	7.971	7.908	6.698	4.554	2.81	2.853	4.583	5.383	7.969	7.932	2.339	3.442	2.388	1.627	3.13	3.229	3.897	3.767	3.628	3.901	3.861	3.847	3.629
Sjc_0008176	1.482	1.145	1.953	1.993	2.186	1.241	1.764	1.099	1.42	2.381	1.185	1.511	2.309	1.691	1.637	1.927	2.374	2.335	1.747	2.281	1.275	1.757	3.698	1.448	1.635	2.897	3.017	2.054	2.774	2.604	5.598	2.967	3.749	3.764	4.804	2.869	3.439	15.186	5.615	3.223	2.4	5.719	4.619	7.91	6.805	6.504	5.968	4.451
Sjc_0000789	16.689	11.973	10.497	13.776	6.856	6.672	16.712	11.158	12.726	8.176	10.191	6.874	14.604	12.946	12.47	6.639	7.179	8.927	11.586	11.148	14.284	8.094	9.765	11.352	9.964	12.458	10.428	16.356	13.869	12.078	9.475	8.674	6.718	12.973	13.487	15.707	3.362	9.33	3.707	11.551	14.909	12.592	6.438	7.087	2.667	15.083	25.147	21.27
Sjc_0007636	0.759	0	0	0.51	0.653	0	0	0	1.388	0.711	1.698	0	1.46	0.551	2.934	0.531	0	1.674	0	0.743	2.857	0.899	0.697	0.649	0	0	0	0	1.57	0	0	1.679	0	1.038	0	0.571	3.362	0	0	2.718	2.294	2.343	0	0	0	0.686	0	0
Sjc_0008094	5.176	5.487	4.382	3.481	3.752	3.527	5.298	5.893	5.484	4.511	3.761	2.743	6.41	5.737	6.849	3.624	3.056	2.872	6.447	5.338	5.608	6.136	3.59	4.504	2.947	3.48	2.959	5.58	4.886	4.14	1.601	3.416	2.587	5.715	4.259	4.923	3.354	2.048	1.648	7.239	5.011	6.239	4.404	3.535	6.751	4.35	3.875	4.243
Sjc_0007740	2.581	5.819	0.916	1.736	1.111	0.236	2.689	2.512	1.574	5.443	2.528	1.417	2.484	2.577	1.664	3.614	1.809	1.661	0.799	2.529	0.243	3.06	0.89	1.379	1.994	1.324	1.642	0.348	0.89	1.634	2.844	0.952	0.497	3.531	2.197	2.429	3.336	3.968	4.955	1.156	0.975	0.996	7.823	2.512	0.648	3.79	0.492	1.508
Sjc_0005495	7.47	5.39	6.361	6.532	5.144	4.927	6.672	4.848	7.291	3.151	7.526	5.538	7.43	7.595	8.187	7.061	4.189	9.065	9.867	9.514	12.66	8.413	7.212	10.859	5.772	8.178	5.325	10.469	9.792	7.299	4.939	5.786	2.301	8.176	8.76	5.343	3.311	3.828	4.172	7.694	7.058	6.632	1.811	0	6.004	7.764	12.239	7.854
Sjc_0002013	32.76	32.026	29.547	30.138	31.473	25.327	25.294	28.62	27.335	32.092	27.684	24.724	25.838	27.628	31.61	19.978	23.411	25.026	23.644	21.122	23.561	13.907	15.449	18.886	7.675	14.39	9.9	15.835	10.572	10.937	3.727	10.914	7.161	9.253	11.353	9.548	3.278	1.516	0.59	8.708	5.672	9.954	4.869	0.987	4.141	10.697	6.765	6.42
Sjc_0000598	5.864	7.272	7.542	5.423	5.678	7.521	6.547	6.025	6.26	4.809	2.872	4.831	5.174	5.323	7.324	4.876	3.083	4.313	5.749	5.745	6.625	1.304	5.729	3.761	0.566	4.765	4.852	4.741	4.804	4.775	1.616	4.055	4.516	7.02	7.764	6.347	3.249	5.259	4.606	4.924	3.325	9.338	1.777	5.707	6.26	4.306	3.631	6.28
Sjc_0002767	1.868	7.581	3.093	4.816	4.555	3.879	5.19	3.502	4.748	3.793	4.879	2.223	6.992	5.426	3.612	3.052	6.984	2.29	8.996	3.355	7.504	7.382	8.873	4.526	11.065	10.012	6.657	9.733	6.873	6.309	8.692	8.956	6.713	3.833	7.066	4.454	3.219	18.507	7.39	5.856	3.295	7.21	3.775	3.878	4.379	3.658	5.457	6.062
Sjc_0007656	32.075	42.66	39.351	35.835	35.564	36.259	60.855	36.221	49.417	24.968	19.476	45.682	40.819	54.879	34.346	11.42	18.294	13.194	23.339	27.165	14.741	5.801	9.997	2.789	1.68	10.416	4.982	2.344	4.501	0.787	7.19	2.005	2.512	5.95	2.879	1.228	3.212	2.229	3.796	0.487	0.411	4.197	2.637	0.847	1.639	2.948	1.657	2.117
Sjc_0008510	2.713	1.958	3.466	6.935	6.072	5.17	3.231	4.695	3.973	8.138	4.252	4.768	3.134	2.759	4.198	12.918	8.369	7.184	6.72	4.785	1.226	12.867	8.482	1.856	5.031	3.713	2.21	5.85	5.241	4.32	4.784	0.801	3.761	11.136	4.516	2.043	3.207	5.562	4.546	5.346	1.231	7.122	3.948	1.69	3.271	7.357	6.617	7.185
Sjc_0006255	1.436	0	1.528	1.448	0.618	0	0.855	1.242	1.314	0	0	0	0.461	0.521	0.463	0	0.503	0.528	1.185	0	0.541	0.851	0.66	0	1.109	0.491	1.462	0	0.495	0	3.164	0.529	2.211	0	0	0	3.181	0	3.007	0.643	1.085	0	1.741	5.589	7.211	1.297	0.547	2.236
Sjc_0000701	3.812	4.029	4.353	3.245	3.179	3.187	5.603	5.205	4.651	5.08	6.268	4.122	4.892	5.969	7.257	5.296	5.804	5.476	5.212	6.069	7.582	6.214	5.421	4.94	5.614	6.399	5.58	6.485	6.78	6.035	4.726	5.097	3.532	6.763	5.362	4.888	3.168	1.221	3.41	7.575	6.393	6.943	3.755	2.875	2.753	7.536	7.217	7.793
Sjc_0008775	2.389	3.564	6.325	2.719	2.373	2.896	7.003	6.281	6.614	4.823	4.423	4.592	11.027	8.541	8.885	7.463	8.245	5.609	6.903	8.012	6.644	5.12	9.04	5.186	2.84	6.727	4.585	6.637	6.086	6.717	3.915	5.355	4.104	3.646	6.534	5.88	3.122	2.449	2.053	7.242	6.807	9.009	3.342	2.719	2.862	8.886	5.602	6.441
Sjc_0004845	10.795	7.124	8.221	6.021	4.759	7.14	9.72	8.429	10.28	10.118	7.958	7.375	8.617	10.517	7.468	10.508	10.337	9.101	8.043	9.029	10.511	12.486	10.41	7.88	5.696	5.225	6.971	12.489	15.803	10.862	5.416	6.798	4.663	13.688	12.748	12.291	3.112	2.159	3.309	9.669	7.563	11.383	5.746	2.87	6.878	9.995	10.434	7.587
Sjc_0009278	2.104	2.056	2.613	3.775	2.566	4.756	4.177	2.58	3.317	4.602	3.927	4.045	4.277	5.222	5.766	4.42	3.319	5.417	3.62	2.749	5.019	7.901	4.192	8.248	7.317	7.2	4.286	6.995	8.832	10.915	6.958	5.175	4.997	12.716	12.737	17.957	3.109	7.909	4.653	11.467	17.233	21.122	3.827	5.189	8.986	12.68	18.577	14.068
Sjc_0008852	1.048	1.891	2.976	0	0	0	1.249	1.814	0.64	0	0	0	0.673	3.046	4.055	0.734	0	0.771	4.328	0	0	1.243	1.928	0	8.101	4.305	3.203	0	0.723	0	7.703	2.32	3.23	0	0.793	0.789	3.098	6.448	2.928	0	0.793	0.809	2.542	3.265	3.16	0	0.799	0
Sjc_0007370	10.462	13.022	10.246	15.904	18.011	13.496	17.193	12.493	12.765	18.435	15.695	11.722	11.817	12.157	16.727	15.969	17.163	23.084	9.329	11.685	14.973	15.877	14.622	17.535	4.85	11.168	7.884	18.046	16.168	17.415	2.767	7.409	3.867	16.031	16.464	14.022	3.091	2.574	1.753	12.182	10.755	18.578	6.089	2.281	3.784	12.293	12.119	12.875
Sjc_0000207	14.74	15.904	11.634	12.463	9.961	7.522	12.96	11.503	12.984	14.655	11.336	12.522	12.775	12.706	14.254	10.417	11.493	12.057	11.089	13.565	9.598	9.963	12.73	9.424	4.364	8.861	6.593	9.579	11.12	7.328	3.036	8.13	4.933	9.33	8.025	8.661	3.053	1.271	2.02	8.329	8.279	8.349	4.51	1.18	4.844	8.467	6.352	6.974
Sjc_0000912	0.23	0.621	0.163	0.772	0.988	0.336	1.367	0.199	0.28	1.721	1.285	0.63	0.884	0.5	0.592	1.607	0.644	0.675	0.568	0.675	0.173	2.449	1.266	2.159	4.256	0.942	1.402	1.237	2.375	0.664	3.71	0.677	1.768	0.942	0.521	0.864	3.052	4.235	2.564	0.206	1.388	0.532	2.226	4.289	5.073	0.622	0.875	0.536
Sjc_0009329	0	0.929	0.731	0	0	0	0	1.783	0.628	0	5.766	1.697	1.983	3.74	0	0.721	3.611	0	3.402	0	0	0	1.894	0	7.959	0.705	0	1.11	0	0	0	0	0	0	0	0	3.043	0	0	0.923	0.779	0	0	1.604	1.035	0	0	2.407
Sjc_0009647	0	1.226	0	0.914	1.17	1.494	3.237	0	0.829	1.274	0	0.746	1.308	0.494	0.438	0.952	0.476	1	0	0.666	0.512	0	1.874	0	3.15	0.465	3.46	1.465	0.938	0.492	0.999	3.509	0.523	0	0	0.512	3.012	4.179	4.744	0.609	0.514	1.049	16.479	7.407	3.414	1.228	1.036	2.117
Sjc_0009766	3.042	0.457	0	2.046	2.182	0	1.208	2.632	0	0.95	1.703	0	1.302	2.209	0	2.485	1.777	0	3.349	1.49	0	2.404	1.399	0	0.784	0	0	1.093	0	0	3.725	0	0	0	0	0	2.996	0	0	0.908	0	0	1.23	0	0	2.291	0	0
Sjc_0007856	1.344	3.03	3.337	9.037	6.939	2.954	4	9.882	4.508	3.148	3.76	6.272	4.742	8.294	3.898	11.289	2.826	2.964	1.109	3.291	3.036	9.557	7.412	3.447	10.381	6.436	4.104	3.621	4.635	0.972	2.961	2.478	10.864	2.757	3.049	0	2.977	19.28	6.566	9.627	2.031	6.224	4.887	3.138	6.074	2.429	4.608	6.279
Sjc_0007858	1.344	3.03	3.337	9.489	6.939	2.954	4.8	9.882	4.508	3.148	4.512	7.379	3.88	8.294	5.197	10.818	2.826	2.964	1.109	3.291	3.542	9.557	6.794	4.021	10.381	6.436	4.788	3.621	6.952	0.972	2.961	1.982	10.864	2.757	3.049	0.506	2.977	19.28	7.504	9.627	2.031	6.224	3.258	3.138	7.424	2.429	4.096	6.279
Sjc_0007757	10.633	12.887	6.484	6.481	4.433	2.801	9.892	9.632	4.358	10.9	4.278	6.022	6.61	6.033	10.068	8.608	8.037	3.299	5.898	6.511	4.38	5.712	5.346	8.098	1.54	2.615	5.583	4.836	3.897	4.088	0.732	3.554	1.279	7.046	4.902	4.503	2.945	0.681	1.16	4.018	3.642	3.592	4.432	0	3.171	5.105	2.785	2.976
Sjc_0002444	5.143	6.067	10.95	6.121	8.514	10.439	12.721	5.82	10.62	5.562	3.543	11.516	10.664	10.057	10.202	9.973	13.591	18.041	8.166	10.466	7.748	6.098	7.639	7.781	7.337	4.332	20.144	3.839	15.013	11.74	5.814	28.894	1.828	8.661	0.898	12.809	2.922	0	5.525	5.316	8.374	6.109	23.026	8.009	5.963	9.297	6.935	8.936
Sjc_0009002	0.975	0	0	0.656	0	0.715	0	0.844	0.297	0	0	0	0.626	0	0.943	0.683	0.342	0.717	0.805	0.478	0.367	0	0.448	0.417	0	1.001	1.49	0	1.009	0.353	1.433	1.079	1.878	0.667	0.738	1.469	2.882	0	2.724	0.437	0	0.376	2.365	0	0.98	0.882	0.372	0.38
Sjc_0005074	0.972	0	0	0.218	0	0.237	0	0.841	0.395	0	0.363	0	0.832	0.471	0.418	0.227	0	0.477	1.07	0.635	0.244	0	0.298	0	3.004	3.769	1.32	0.349	0.671	0.469	0.476	1.195	3.493	0	0.245	0.244	2.872	0	0.452	0.58	0.245	0.5	1.571	0	1.302	0.586	2.716	0
Sjc_0008975	12.928	11.092	1.79	19.725	16.014	1.618	13.143	9.549	0.577	23.053	21.534	2.944	8.904	9.847	0.61	17.442	20.117	3.479	11.194	5.561	0.475	8.224	23.774	1.618	10.72	0.863	0	28.894	5.656	5.021	11.12	0.93	0.728	14.668	0.954	2.137	2.795	0.646	0	15.816	4.052	2.191	3.059	0	0.634	1.71	0.481	0.246
Sjc_0004547	16.937	40.736	30.715	36.707	32.397	41.378	24.651	19.54	29.849	40.568	25.281	26.872	18.115	24.6	29.116	35.576	26.386	47.057	26.412	22.125	26.931	37.928	44.987	41.839	14.541	28.329	11.497	52.747	50.635	47.669	13.826	22.211	11.593	43.769	56.949	46.758	2.78	7.716	0	42.139	45.52	62.474	4.563	2.93	15.126	47.624	50.194	27.848
Sjc_0000735	0	0	0	0	0	0	0	0	0.569	0	0	0	1.196	0	0	0	1.307	1.371	0.769	1.826	0.702	0	2.571	0.797	1.44	0	0.949	1.005	2.572	3.373	1.369	0	0	5.1	9.166	4.21	2.754	1.911	0	1.67	5.636	7.915	0	0	3.745	2.527	6.392	6.533
Sjc_0006165	0	0	0	0.625	0	0.681	1.106	0	0	0	0	0	0.596	0	0	0	0	1.367	0	0	0	0	0	0	0	0	0	0	0	0	0	0.685	0.715	0	0	0	2.745	0	0	0	0	0	4.506	1.447	4.667	0.84	0	0
Sjc_0009328	0	0.835	0.657	0	0	0	0	0	0	0	0	0	0	0	0	0.648	0	0	0	0	0.698	0	0	0	2.862	0.634	0	0.998	0	0	0	0	0.713	0	0	0	2.736	0	0	0.829	1.4	0	0	0	1.861	0	0	0
Sjc_0009675	8.743	11.206	5.878	6.19	4.753	2.361	13.151	9.954	8.141	3.882	4.121	2.78	12.698	15.372	6.526	6.444	2.581	1.692	9.877	11.721	5.892	4.364	5.077	0.787	0.711	4.093	4.686	4.464	2.54	1.332	4.057	2.376	1.772	6.925	3.481	4.157	2.719	0.943	3.213	4.534	3.826	2.842	1.116	2.15	0.925	3.743	4.559	1.792
Sjc_0008806	0.786	0.709	0.743	0.881	0.451	0.384	1.247	0.227	0.639	0.982	0.88	1.151	0.336	0.38	1.013	0.367	0.367	1.156	0.216	0	0.197	0.31	0.963	0.448	0.405	0.717	4.533	0.565	0.542	0.758	0.385	0.58	1.008	1.075	0.198	0.592	2.708	1.074	3.657	0.938	0.396	0.202	8.891	8.156	14.208	0.947	0.599	1.02
Sjc_0008508	1.828	0.899	1.651	1.676	1.43	1.461	1.385	1.869	1.216	2.18	3.348	2.007	2.985	1.81	0.75	2.908	4.426	2.077	1.783	3.256	0.751	4.53	3.513	0.426	3.081	1.251	1.692	3.224	2.178	1.924	2.441	0.858	1.024	2.5	1.634	1.751	2.7	4.428	1.392	1.19	1.381	2.437	2.417	2.587	2.838	2.703	3.672	1.035
Sjc_0001502	4.43	3.729	3.144	1.589	1.78	3.247	2.462	3.833	1.441	2.768	6.613	0.487	3.791	6.864	1.333	1.241	1.035	2.607	2.438	2.604	2.002	1.401	2.987	3.283	7.759	5.052	1.203	4.457	1.834	1.283	3.906	2.397	0.682	0.808	4.916	3.78	2.618	1.816	0.825	2.381	4.688	1.596	2.865	4.139	5.341	3.203	4.051	1.61
Sjc_0007615	11.358	10.77	13.227	11.362	10.278	11.1	11.098	10.332	16.701	8.735	7.499	24.472	11.027	15.863	12.579	13.663	14.905	13.709	10.099	11.984	12.065	13.121	17.406	14.444	5.401	11.559	5.635	17.582	15.472	11.171	5.563	8.164	3.588	11.954	11.237	11.183	2.581	5.373	3.66	9.13	16.071	18.663	2.825	5.442	2.926	9.476	12.207	14.064
Sjc_0007472	8.106	5.745	6.574	4.089	3.738	5.199	4.137	5.511	5.917	5.698	6.806	4.134	5.202	5.572	7.372	6.588	4.871	5.323	4.422	3.546	6.651	3.604	4.126	6.808	4.027	4.061	5.159	7.959	6.691	6.391	2.127	4.485	5.128	8.714	9.857	8.719	2.566	0	2.223	10.891	11.818	7.153	5.967	4.057	4.218	8.897	11.363	9.132
Sjc_0004109	18.186	18.746	14.134	19.222	26.089	13.963	21.656	14.237	11.623	14.61	21.329	14.744	17.784	16.352	16.19	21.222	12.142	15.286	15.014	15.272	11.741	12.32	15.128	7.405	4.015	11.259	2.645	14.937	14.339	15.042	3.817	5.749	6.669	17.772	16.379	13.692	2.559	3.551	2.418	16.289	11.783	14.709	2.1	1.348	3.48	12.523	16.499	10.792
Sjc_0001609	26.654	30.114	19.251	19.267	22.616	16.198	19.767	20.272	17.302	16.714	20.282	15.472	19.053	18.186	20.301	16.603	16.358	19.324	27.174	19.702	27.149	16.081	15.611	16.06	12.606	20.899	16.227	15.236	14.855	11.602	8.92	14.554	9.861	11.679	12.917	13.212	2.522	4.278	4.238	13.254	13.91	12.962	4.6	3.102	4.098	10.802	10.987	11.746
Sjc_0009261	1.512	1.765	0.568	0.957	0.995	0.521	0.847	0.154	0.38	0.834	0.597	1.319	1.141	1.292	0.401	2.802	1.87	0.981	0.955	0.261	0.268	2.109	0.899	0.608	0.55	0.243	0.453	2.397	1.595	1.352	1.045	0.59	0.822	0.608	2.018	2.076	2.496	0.182	0.124	1.115	0.471	0.755	3.666	0.831	2.859	1.608	0.949	1.039
Sjc_0001460	7.686	7.609	4.922	6.431	7.745	5.908	8.483	6.488	7.319	6.501	4.827	5.766	9.143	7.352	9.789	5.907	6.308	8.824	14.239	10.836	9.037	7.779	4.999	7.214	9.56	10.006	6.299	4.648	6.079	5.563	4.683	8.436	7.507	5.642	5.815	5.646	2.492	1.537	2.618	6.884	7.794	6.513	4.091	1.168	7.345	7.963	5.572	5.548
Sjc_0002816	10.226	10.933	10.229	10.377	9.751	9.724	10.813	9.383	10.918	9.626	12.436	9.805	9.618	9.956	11.452	11.358	10.661	11.022	8.698	11.358	10.458	13.483	11.429	12.891	4.973	9.471	8.169	15.967	13.411	15.09	2.526	7.609	4.888	15.8	14.407	15.001	2.474	1.084	1.231	16.819	13.595	13.511	5.344	2.334	5.137	13.665	11.892	11.02
Sjc_0001654	5.018	0.754	4.748	3.375	1.44	4.291	1.992	3.618	3.572	1.568	0.936	0.919	1.073	3.644	8.088	2.928	2.345	2.461	1.381	4.097	4.41	1.983	1.538	2.861	3.878	3.434	3.407	2.705	2.885	2.421	4.916	3.085	4.508	4.577	2.531	3.149	2.471	6.858	11.679	2.247	3.793	1.937	2.028	6.512	5.042	3.024	3.824	5.211
Sjc_0004487	6.26	10.996	3.273	7.092	7.941	2.898	9.809	7.697	2.814	10.191	8.484	3.438	5.709	4.307	8.496	9.689	9.239	3.877	9.521	8.393	1.985	7.031	5.453	6.48	2.037	2.255	4.362	8.17	2.728	3.1	1.937	2.674	2.03	6.762	3.739	3.473	2.434	0.675	3.681	8.853	2.242	4.579	7.191	1.026	1.986	9.529	2.009	1.796
Sjc_0002882	2.636	2.377	2.104	2.438	2.269	4.105	1.177	2.851	2.412	2.162	2.582	4.162	1.48	1.196	2.124	2.768	1.848	3.15	1.36	1.291	1.489	1.562	1.212	1.69	1.018	1.127	2.349	3.552	2.046	3.338	0.484	1.458	3.806	4.959	4.238	1.737	2.434	3.377	1.38	2.361	1.743	4.324	0.799	1.026	3.31	0.893	1.507	3.336
Sjc_0007402	3.058	3.33	2.62	1.313	1.761	1.62	2.633	2.686	2.21	2.138	2.133	1.731	2.626	2.511	3.108	2.404	1.88	1.418	2.427	3.779	2.817	2.788	2.357	2.031	1.963	1.931	2.323	3.245	1.996	1.992	1.728	2.203	2.844	3.089	2.349	2.532	2.397	1.591	1.478	2.338	2.205	2.397	2.566	1.795	4.253	2.041	2.115	1.777
Sjc_0009743	0.811	1.707	0.767	1.091	1.163	0.991	0.322	1.17	0.165	0.76	0.605	0.742	1.041	1.963	1.046	1.325	1.327	0.199	2.232	1.854	1.222	3.525	2.485	0.925	1.671	1.295	1.927	4.08	0.559	1.174	0.794	1.396	1.873	2.219	1.023	0.814	2.396	0.554	0	5.085	2.043	2.296	3.278	0.421	1.901	4.153	2.472	2.316
Sjc_0007649	8.908	7.67	6.609	2.633	2.556	1.979	7.233	6.54	6.587	2.151	2.569	1.853	9.268	8.528	6.352	1.701	1.987	2.482	8.358	6.744	7.422	1.76	1.117	1.154	4.797	5.911	4.81	2.037	2.142	1.368	3.173	5.078	2.806	2.401	1.225	1.016	2.393	3.597	3.769	1.33	1.428	1.355	2.946	2.102	5.696	1.83	2.366	1.367
Sjc_0001607	1.156	1.173	1.333	1.458	2.115	2.119	1.549	1.501	0.882	1.761	1.456	0.873	1.206	1.05	0.745	0.911	0.912	1.169	1.313	0.85	1.415	0.857	0.797	1.236	1.117	0.989	3.385	1.091	0.598	1.674	2.124	2.026	3.228	1.187	0.656	2.177	2.349	0.593	1.816	0.906	1.42	1.004	5.258	1.801	6.245	0.914	0.661	1.013
Sjc_0000389	4.826	5.254	5.462	4.142	3.76	3.385	3.22	4.032	3.756	4.641	4.611	3.382	3.204	3.384	4.291	3.583	3.15	3.672	3.263	4.28	3.917	2.318	3.213	3.38	1.736	2.818	2.076	3.768	3.387	3.433	1.773	3.069	3.492	3.245	2.77	2.506	2.336	0.512	1.627	2.832	2.359	2.795	2.421	2.268	4.765	3.234	3.107	2.625
Sjc_0004162	7.892	7.118	11.2	6.37	4.076	16.195	5.639	6.828	8.666	2.959	10.602	4.334	8.103	5.731	4.07	3.315	7.745	5.804	9.121	3.093	8.322	0	11.61	2.699	0	5.4	3.214	3.403	10.889	6.854	0	2.329	3.646	6.478	1.194	8.319	2.332	0	0	7.068	11.931	2.437	0	2.458	0	4.28	3.608	6.146
Sjc_0007455	2.665	2.262	2.447	3.057	3.103	2.642	4.293	3.797	5.737	3.232	2.457	3.185	4.828	3.415	4.446	3.183	1.868	4.726	5.823	7.525	6.139	5.017	2.882	5.897	7.024	6.542	6.384	9.969	6.164	6.92	6.218	4.972	3.862	9.006	7.233	8.025	2.315	8.675	4.596	6.739	5.45	5.566	6.081	7.322	4.567	8.783	4.897	6.836
Sjc_0004966	5.21	5.126	3.271	3.738	3.098	3.471	3.647	4.235	4.18	3.758	3.535	2.878	3.364	3.302	4.966	3.493	3.276	2.926	3.206	3.96	3.211	2.957	1.887	2.97	2.781	2.83	2.765	3.54	2.854	3.428	3.016	3.261	2.796	2.16	2.675	2.567	2.286	1.683	2.028	2.376	2.482	2.779	4.134	4.277	2.982	2.625	2.286	1.254
Sjc_0000498	17.552	17.528	11.224	15.601	12.743	9.825	5.627	8.971	7.678	7.774	7.288	4.502	4.549	2.942	7.274	4.389	3.888	7.199	7.166	5.291	6.756	6.917	4.434	6.309	2.236	3.762	3.781	5.406	3.194	4.153	3.047	3.13	3.305	4.288	3.539	4.139	2.28	0.593	1.279	3.585	2.442	4.803	5.613	2.778	5.329	3.617	4.153	3.23
Sjc_0006299	0	0.464	0.365	0.346	0.443	0	0.612	0	0.314	0.482	0.576	0.282	1.32	0	0.994	0.36	0.721	0.378	0	0	0.387	0	0	1.319	2.384	0.352	1.047	0.554	0	0.744	1.511	0	1.98	1.407	0.778	1.936	2.279	0	5.025	0.461	0	1.191	1.247	1.601	6.715	0.465	0.392	0.4
Sjc_0006760	3.371	1.106	0.87	3.71	1.055	0.898	1.46	1.856	1.122	4.595	4.46	4.207	0.787	0.668	0.988	3.648	1.719	8.339	1.265	0.6	0.923	1.453	1.691	1.834	0.947	0	0.312	2.973	5.074	4.657	0.45	0.678	2.36	1.677	1.623	2.769	2.263	0	0	2.745	2.78	1.893	0.743	1.909	4.002	2.77	4.904	5.012
Sjc_0009737	8.291	9.585	6.381	0.864	1.005	0.941	5.006	5.456	3.847	1.532	0.784	0.513	7.194	5.088	5.797	1.39	0.409	0.859	4.242	4.119	3.518	1.523	1.611	1.398	1.805	2.397	2.497	1.385	2.336	1.268	0.686	1.034	1.798	2.077	3.269	2.374	2.243	0.958	1.304	1.255	2.472	2.434	1.133	0.364	1.056	4.855	1.958	2.819
Sjc_0005672	5.283	8.849	6.962	4.568	7.146	7.191	5.392	3.918	11.51	4.244	6.759	5.803	5.327	2.192	6.811	6.341	3.174	8.881	4.361	2.958	3.979	1.789	0.694	7.099	2.332	3.098	5.379	2.441	2.083	5.462	2.218	3.897	4.649	5.163	7.422	8.523	2.23	4.641	2.108	5.408	4.564	1.748	9.15	3.526	3.791	2.728	3.451	6.466
Sjc_0009124	64.736	59.294	51.281	51.643	50.971	44.872	54.381	65.132	76.23	63.968	41.012	57.051	57.002	59.04	54.35	52.705	51.364	54.992	41.016	56.05	45.358	41.646	45.679	38.191	11.633	21.29	17.374	35.705	32.545	38.135	8.849	15.548	5.024	35.702	33.41	43.074	2.224	2.057	0	31.014	23.139	32.932	2.434	0.781	6.554	21.317	27.153	16.807
Sjc_0006930	4.516	5.431	5.342	2.025	7.775	4.414	14.342	18.237	11.021	7.055	3.371	4.134	6.763	7.653	9.705	9.487	9.499	7.751	14.915	7.375	14.741	8.924	5.537	2.575	6.98	12.362	9.198	3.246	13.503	9.806	4.424	7.774	5.797	6.179	7.973	3.401	2.224	3.086	2.102	2.697	9.104	13.948	0	2.344	7.563	4.082	17.209	7.035
Sjc_0001674	12.207	12.622	11.409	7.209	8.201	5.237	5.673	7.986	3.996	6.139	6.666	1.635	4.777	5.622	3.647	4.169	7.097	2.628	4.67	5.834	3.14	6.354	6.023	3.055	3.221	1.426	3.941	4.173	4.93	2.37	2.625	2.855	0.688	5.703	2.253	3.587	2.199	0.61	2.079	6.667	1.35	4.367	3.61	0.927	0.897	3.767	2.269	3.247
Sjc_0009418	1.91	2.01	3.162	2.712	1.37	2.1	2.401	4.039	3.366	2.585	3.445	3.147	3.268	1.772	2.257	2.451	2.306	2.575	2.628	2.391	2.557	1.761	0.878	1.905	1.967	4.283	3.997	3.317	3.66	3.686	2.183	3.835	4.575	2.758	3.773	3.115	2.194	0.87	1.333	3.991	3.449	3.276	3.087	2.643	5.01	4.986	4.285	3.884
Sjc_0005204	4.448	4.012	3.156	0.997	3.829	1.087	1.766	2.566	2.714	2.779	1.66	0	2.854	2.154	2.867	0	4.158	0	0	0	6.701	0	2.726	2.536	0	3.044	1.51	3.197	3.069	0	4.357	1.094	2.284	2.028	2.243	1.116	2.19	6.079	2.07	2.656	1.121	3.434	3.595	2.309	5.959	1.34	2.26	3.464
Sjc_0008764	0	0	0	0	0.638	0	0	0	0	0	0	0	0	0	0	0	0	0	0	0	1.117	0	0	0	0	0	0	0	1.534	0	1.089	0.547	0	3.043	1.122	2.791	2.19	0	0	0	0	1.145	0	3.463	1.49	1.34	0	2.31
Sjc_0009056	1.314	5.183	4.544	3.755	3.816	4.573	4.693	5.683	3.706	3.539	4.411	3.607	5.901	5.127	5.292	5.403	4.259	4.589	4.609	4.987	4.081	3.309	4.227	3.229	2.284	2.247	3.344	5.31	6.004	6.298	1.93	3.634	2.908	4.043	4.596	3.338	2.183	2.693	2.063	2.5	2.358	2.155	2.787	2.045	2.969	2.078	2.628	1.918
Sjc_0006932	11.31	11.532	7.328	4.961	8.465	9.371	8.198	8.084	9.9	5.992	8.808	8.372	10.414	9.285	12.997	6.542	6.895	7.956	4.872	7.227	7.408	9.911	8.59	8.41	7.599	8.412	8.012	9.012	6.785	12.456	3.613	9.794	1.893	5.382	5.952	7.035	2.179	0	4.806	10.571	13.01	9.491	1.192	0.766	1.976	5.778	9.743	8.043
Sjc_0007082	8.36	10.645	9.422	8.93	5.926	11.173	13.468	4.68	10.2	7.835	7.157	11.613	14.201	12.142	21.556	14.461	9.308	11.573	10.961	13.008	14.445	12.826	9.947	16.399	2.28	6.73	4.507	19.614	10.856	15.303	2.89	5.441	4.165	13.455	15.625	15.92	2.179	2.016	4.806	16.737	8.921	14.047	10.732	6.126	3.952	12	10.493	22.98
Sjc_0000939	0	1.327	0.522	1.485	0.633	1.079	0	0.637	2.244	0.69	1.647	1.212	0.472	0.534	1.897	0.515	0	1.623	0	0.721	1.663	0	1.353	0	0	0.503	0	1.586	0.508	1.065	0	1.086	0	0	0.557	0.554	2.174	0	1.027	0.659	0.556	2.272	0	3.437	11.827	0	1.682	0.573
Sjc_0002022	16.269	17.989	15.328	13.601	11.155	9.97	14.338	19.008	15.532	8.787	10.084	10.247	15.926	16.354	14.872	10.49	11.598	9.802	11.003	11.707	11.354	10.788	11.831	13.754	8.522	10.818	5.148	23.186	22.765	16.032	3.241	5.085	2.406	22.132	13.003	14.533	2.173	5.464	3.337	24.615	27.374	20.863	2.675	1.002	1.847	8.972	13.659	9.091
Sjc_0004046	21.908	18.443	11.401	21.612	25.144	34.255	8.696	21.484	24.057	16.427	13.081	24.064	4.686	8.486	23.539	23.521	33.79	20.409	7.235	10.017	5.501	10.389	5.372	19.983	13.542	8.995	10.411	7.873	10.077	8.456	4.292	8.619	4.499	1.998	5.525	14.296	2.158	8.982	2.039	2.616	2.208	7.893	7.083	2.274	2.935	3.96	0	2.275
Sjc_0004277	1.367	0.986	1.487	2.513	1.961	0.735	0.651	1.971	0.723	1.879	1.326	1.001	0.76	0.728	1.586	0.638	0.767	2.412	2.482	2.142	2.127	0.756	1.005	0.701	3.661	2.307	1.856	1.277	0.566	0.33	0.937	1.411	1.123	0.499	0.965	0.686	2.154	0.187	1.654	0.326	0.207	0.703	3.977	2.128	1.007	0.988	0.417	0.284
Sjc_0000595	7.834	8.681	8.975	5.872	6.455	7.711	7.73	7.941	7.784	5.77	6.265	7.376	7.039	6.828	8.802	7.601	6.042	7.079	6.838	6.141	5.732	9.421	6.998	7.848	3.286	4.518	5.242	9.049	8.648	7.614	3.125	5.449	4.223	7.962	8.806	10.618	2.149	2.753	2.813	10.125	9.052	9.505	3.8	3.486	3.036	7.384	6.994	6.102
Sjc_0008516	1.696	1.529	0.859	5.539	4.587	3.551	2.596	3.144	1.773	5.449	4.068	1.33	2.332	2.815	0.781	5.936	6.283	3.385	4.399	3.56	1.46	5.169	4.9	1.45	1.872	1.989	2.713	3.656	3.008	2.63	2.847	0.536	0.373	7.291	5.131	2.188	2.147	2.979	1.353	4.99	1.648	3.74	2.349	2.263	1.947	7.224	3.507	3.396
Sjc_0009567	0	0	0.618	0	0.25	0.426	0	0	0.531	0	0.325	1.116	0	0	0.936	0	0	0.427	0.719	0	0.437	0	0	0.993	0.897	0.795	5.322	0	0.601	0	2.56	0.857	2.46	1.192	0	0.437	2.145	4.762	6.487	0	0.219	0.897	1.408	18.991	3.793	0	0	0.226
Sjc_0002052	0.871	1.833	1.442	0.586	0.25	1.064	0.346	0.503	1.594	1.089	0.975	1.276	1.304	0.844	1.498	0.61	0.611	1.495	2.637	2.56	3.062	0.689	1.335	2.235	2.244	1.987	3.253	1.878	0.601	1.051	1.707	4.284	4.025	0.397	3.295	3.279	2.145	7.143	3.244	1.04	2.853	1.345	5.633	7.687	5.543	2.362	2.434	3.166
Sjc_0004390	0	0	0	0	0	0	0.857	0.623	0	0	0	0.395	0	0	0	0.504	0	0	0	0	0.542	0	0	0.615	0	0	0.733	0	0	0.521	0	0	2.216	0	0.544	0	2.126	0	0	0.644	0.544	0	0	1.12	0	0	0	0.56
Sjc_0004468	5.251	4.736	4.065	9.311	10.272	7.697	7.958	3.717	6.698	13.422	9.619	17.565	1.225	2.08	6.462	12.701	9.37	19.309	4.335	3.274	2.876	11.318	11.85	14.695	0	1.96	5.347	14.409	17.784	16.928	2.806	5.634	2.573	22.205	16.974	12.22	2.116	1.957	0.667	11.544	10.464	3.685	6.945	1.487	4.316	15.963	12.005	13.012
Sjc_0003658	2.143	1.933	3.548	3.363	1.844	1.571	8.506	5.562	4.793	8.034	2.399	5.1	9.626	6.225	3.223	12.503	10.015	5.253	8.846	11.197	10.76	8.468	15.105	9.162	4.415	9.286	2.909	10.01	10.841	8.271	5.248	4.215	4.95	3.909	4.323	5.378	2.11	5.857	3.99	4.478	2.7	8.823	5.196	4.449	1.435	3.873	2.722	8.345
Sjc_0009323	2.616	1.27	2.999	2.707	3.984	1.622	4.073	3.482	5.156	9.052	2.478	7.072	4.39	3.361	5.707	5.776	3.244	4.292	4.651	4.534	1.364	2.863	4.625	3.613	0.311	1.101	15.367	3.688	7.774	3.204	4.139	1.187	1.859	3.854	6.089	3.484	2.081	0.412	1.405	0.901	2.586	9.631	2.928	16.606	1.819	2.364	1.533	8.306
Sjc_0005876	7.479	4.919	5.087	11.214	12.205	9.479	5.196	7.281	6.844	10.369	11.688	9.756	6.4	6.224	7.333	11.347	9.941	13.981	5.918	5.801	7.981	15.148	12.465	19.32	6.02	5.225	6.981	22.006	21.071	20.187	3.663	4.943	6.12	29.846	26.525	32.616	2.072	1.597	2.393	36.427	35.925	28.512	4.912	3.154	4.07	31.969	33.012	37.258
Sjc_0004678	7.836	7.217	7.024	6.047	5.751	5.683	9.725	8.137	8.001	6.03	9.05	7.022	8.311	10.843	10.05	7.277	8.674	7.098	8.376	9.536	7.704	7.041	7.888	7.829	3.569	4.967	4.284	6.58	6.203	5.791	3.151	4.381	2.414	7.9	5.367	6.149	2.072	1.184	1.037	6.428	4.926	5.986	2	1.67	3.564	5.07	5.217	5.782
Sjc_0008669	1.369	1.234	1.457	1.841	1.178	1.505	1.63	0.592	3.757	3.207	1.532	1.879	0.439	0	1.323	1.437	1.919	3.523	3.39	2.011	2.062	2.434	5.033	1.755	0	2.341	2.787	5.164	1.888	0.495	1.006	4.038	1.054	4.681	2.589	3.607	2.022	0	0	1.839	2.586	3.698	6.638	0	1.375	8.04	2.086	4.264
Sjc_0003333	3.764	4.012	4.613	3.222	1.473	6.52	4.074	3.849	3.548	3.207	4.214	4.51	1.537	2.733	4.191	2.875	2.159	3.271	2.542	3.688	3.35	2.028	2.202	2.341	1.058	3.044	3.484	2.951	1.416	1.981	0	2.524	2.371	2.809	1.812	2.061	2.022	0	1.433	0.306	2.069	2.377	0	5.861	4.125	0.618	1.564	1.599
Sjc_0005070	0.905	0.816	0.963	0.304	0.779	0.332	1.077	0.783	0.552	0.848	1.519	0.994	1.161	0.329	1.75	0.95	2.22	0.665	0.373	2.216	1.363	1.073	1.248	0.774	0	1.857	0.921	1.463	0	1.31	1.329	1.001	0.348	0.619	0	0	2.005	4.636	3.158	0.81	0.684	0.349	2.194	2.818	1.818	2.044	0.689	0
Sjc_0003521	2.909	2.274	3.853	5.608	5.508	6.964	3.694	4.866	4.613	7.997	8.032	6.496	2.862	4.506	2.5	7.739	9.38	4.706	3.202	4.18	3.651	6.667	7.31	6.467	3.296	5.042	4.146	6.48	6.154	6.736	1.14	3.29	1.941	6.897	6.015	9.198	2.005	3.18	2.708	6.252	8.208	4.94	1.881	2.717	3.312	7.01	8.571	6.343
Sjc_0008480	1.35	1.217	0.958	0.454	1.162	0	2.411	1.752	0.823	0.633	2.267	0	3.465	2.941	1.305	0.945	1.892	0	1.114	1.322	1.017	2.4	0.621	0	1.043	0.462	0	2.183	1.397	0.977	0	0	0	0.923	0.511	0.508	1.994	1.383	0	3.022	0.51	2.084	0	0	1.356	1.83	1.029	2.628
Sjc_0000428	14.745	18.74	9.513	10.369	9.808	6.386	9.578	7.539	11.449	18.218	13.506	12.516	14.194	10.709	9.938	15.017	10.337	13.802	7.194	11.164	12.116	15.892	10.476	14.902	0	6.421	6.142	12.283	11.098	16.008	0.985	7.416	1.548	16.506	8.62	17.158	1.98	2.748	1.872	14.408	12.159	9.314	3.251	1.044	6.734	11.51	12.77	10.441
Sjc_0007739	7.431	9.196	7.266	5.667	4.983	4.37	6.482	6.729	5.245	7.491	6.675	6.549	5.074	6.024	6.239	5.445	5.331	5.91	3.959	6.011	4.946	3.893	5.045	5.726	1.669	3.341	3.783	4.145	3.994	3.627	0.317	3.06	2.196	5.083	3.497	3.741	1.979	0.177	0.241	3.56	3.331	4.036	3.038	0.269	1.693	3.475	3.095	3.567
Sjc_0007755	1.322	2.385	1.877	0.889	1.138	0.969	0	2.288	0.807	6.197	2.961	5.084	0.849	0.96	3.41	1.852	1.854	0.973	0	2.591	2.988	1.568	1.216	5.654	0	0	5.386	1.426	3.649	0.957	1.943	2.926	0	1.809	2.001	2.987	1.954	0	1.846	1.184	1.999	1.021	0	6.178	3.986	2.39	1.008	0
Sjc_0001496	0.876	0.198	0.155	0.147	0.566	0	0.261	0	0.134	0	0.245	0	0	0	0.141	0.153	0.154	0.322	0.362	0	0.165	0.26	0.403	0.187	1.354	0.15	1.562	0.472	0.151	0.634	3.541	0.323	3.037	0	0.497	0.165	1.942	2.695	1.835	0.196	0.166	0	2.656	6.823	3.522	0	0	0.171
Sjc_0009009	0	0	4.63	1.755	0	5.738	0	1.129	5.572	2.446	1.461	5.733	1.675	7.58	5.888	0	1.829	4.798	1.077	2.557	4.914	7.734	3.599	16.736	0	8.035	2.657	0	4.501	11.332	1.917	6.737	3.014	5.355	2.961	7.859	1.927	0	7.288	7.012	4.931	5.037	0	2.032	3.933	2.359	8.949	5.081
Sjc_0009277	6.198	4.119	3.009	5.485	5.335	5.499	2.719	2.822	4.577	4.892	3.287	4.837	3.768	2.843	4.416	3.883	2.744	3.598	3.501	2.237	2.211	1.547	3.899	2.789	1.008	3.348	1.993	0.703	2.025	1.653	0.959	0.722	2.261	2.231	3.208	2.702	1.927	2.006	2.733	5.259	2.219	0.755	3.164	3.556	1.639	2.064	3.232	2.795
Sjc_0002443	1.302	2.936	3.233	2.189	3.922	7.156	6.976	1.69	6.354	3.661	0.729	9.295	5.848	3.309	3.777	5.469	5.02	11.968	4.299	5.102	4.903	6.174	1.795	2.783	3.018	1.782	11.268	2.807	12.574	4.711	4.782	20.648	1.003	4.453	0.492	6.371	1.923	0	4.545	2.332	4.428	2.513	9.471	3.041	1.308	4.707	2.976	1.521
Sjc_0008878	4.222	2.929	2.305	3.276	1.118	1.428	3.48	3.934	1.387	3.957	1.454	1.962	1.459	2.358	0.837	1.137	2.277	0.478	2.413	3.182	0.489	0.77	2.687	1.111	3.011	1.333	0.992	1.4	1.568	0.705	1.432	0.479	1.25	1.777	2.211	1.467	1.919	0	1.36	1.454	0.245	0.752	1.575	1.011	1.631	1.761	0.495	1.518
Sjc_0003684	8.265	8.253	6.451	10.602	8.232	9.043	7.944	7.56	9.219	11.287	8.525	8.429	7.501	7.46	9.742	9.052	9.394	8.293	5.8	6.189	6.714	8.538	9.119	8.279	1.733	4.443	4.749	10.882	9.042	9.1	1.214	4.572	2.909	11.469	10.004	9.201	1.919	0.726	0.412	11.368	10.442	10.619	1.002	0.643	2.135	12.752	11.832	9.931
Sjc_0001615	6.354	12.609	10.822	2.564	2.188	3.726	6.054	4.399	10.854	4.765	5.691	7.678	11.418	13.844	10.651	11.568	9.8	7.477	4.197	8.716	9.572	12.053	9.348	15.214	3.928	5.218	2.588	8.22	26.304	12.877	0	1.875	3.915	19.126	17.307	20.094	1.877	0	1.775	7.968	13.449	16.68	6.164	1.979	6.384	4.595	11.622	7.919
Sjc_0006847	8.093	9.69	6.04	5.912	11.169	8.283	4.486	5.554	3.916	8.108	5.936	7.203	8.596	8.41	6.296	11.235	11.64	8.928	8.524	6.835	5.675	10.256	11.674	9.187	3.234	4.01	4.689	14.891	10.685	10.098	1.845	4.632	2.471	12.79	9.923	9.665	1.855	2.288	2.338	10.998	10.336	12.496	4.06	1.521	0.981	9.963	7.656	8.694
Sjc_0000258	0.863	0.708	0.724	1.162	0.878	1.381	0.654	0.679	0.479	0.956	1.142	0.733	0.655	0.741	1.113	0.824	0.605	0.635	1.166	1.077	1.478	0.465	0.722	0.873	2.911	1.88	2.877	1.439	1.083	1.647	1.499	4.343	4.292	3.222	1.9	2.66	1.855	0.644	1.425	3.586	3.263	2.303	5.52	0.856	4.337	4.966	5.204	5.502
Sjc_0004844	7.502	5.639	4.614	2.859	4.52	2.749	5.062	6.058	4.729	1.641	7.279	3.433	5.135	4.722	3.869	3.502	3.506	3.494	3.303	4.655	4.144	4.743	5.518	2.78	3.478	2.738	2.546	8.896	2.76	3.62	1.47	3.136	1.926	7.184	3.405	1.13	1.847	2.563	1.397	6.719	1.89	4.44	1.213	2.336	1.507	4.52	2.477	2.727
Sjc_0007315	0	0	0	0.417	0	0	0	0	0	0.582	0	0.341	0.398	0.901	0	0.435	0	0	0	0.608	0.467	0.736	1.141	0	0	0.849	0	2.007	2.997	1.797	5.472	0.916	1.912	5.944	1.878	5.14	1.834	2.545	2.6	5.559	2.346	3.354	1.505	0.966	0.624	5.61	3.311	5.801
Sjc_0000570	20.966	21.743	16.322	16.72	16.828	13.454	17.066	19.864	18.133	19.527	20.699	16.13	21.602	19.306	20.445	17.963	17.334	19.226	16.104	17.551	15.559	16.414	15.902	15.243	3.486	9.201	5.405	18.025	15.655	14.982	1.82	4.829	2.316	16.037	13.185	14.753	1.83	0.997	0.865	11.886	10.933	15.538	2.682	0.413	2.133	12.673	11.697	10.473
Sjc_0008308	13.626	36.869	4.395	10.831	11.728	4.539	7.375	10.718	4.534	8.127	12.481	4.082	3.18	2.699	3.993	18.213	4.342	5.466	1.023	0	0.933	0	5.695	5.296	0	2.543	2.523	25.372	3.418	7.172	0	0.914	0	11.863	4.686	3.731	1.83	0	0	22.19	5.618	4.782	0	0	0	1.12	0	0.965
Sjc_0000737	13.176	14.112	16.07	22.432	22.328	17.201	14.709	10.332	20.848	13.893	21.664	17.186	10.833	10.466	9.821	29.982	11.546	10.296	7.139	4.034	10.234	17.085	21.2	17.604	8.272	9.016	5.45	7.546	12.215	15.794	5.445	14.579	9.829	11.83	9.657	12.71	1.825	9.285	15.523	9.589	11.827	14.94	6.989	3.847	10.342	13.769	6.276	11.545
Sjc_0004145	13.438	13.075	10.812	2.349	2.414	1.939	5.733	6.5	6.035	1.091	1.303	0.901	3.972	4.495	5.355	1.297	0.668	0.817	4.368	4.665	5.101	0.941	0.876	0.814	2.616	3.548	3.933	0.798	0.547	0.498	1.633	4.644	3.707	0.434	0.28	0.677	1.798	0.759	0.295	1.137	0.72	0.817	2.951	0.33	4.093	0.669	1.048	0.989
Sjc_0001608	12.885	10.271	7.585	4.703	6.706	4.539	9.516	10.372	9.567	4.962	4.697	4.334	10.064	12.405	12.557	5.595	5.532	4.775	10.721	9.884	13.618	3.434	5.419	4.442	7.872	8.475	6.815	5.492	3.721	3.542	4.403	6.558	4.384	4.236	4.308	2.783	1.771	1.433	1.813	3.668	3.096	3.779	1.938	1.089	2.308	2.257	2.284	2.412
Sjc_0005513	3.157	3.203	1.96	3.583	2.547	2.892	1.88	3.926	2.528	1.849	4.197	3.576	1.899	2.292	2.798	3.453	3.596	4.063	3.746	2.126	4.012	5.847	6.53	4.892	4.878	6.345	7.232	7.231	4.9	9.995	2.609	3.638	4.254	7.288	7.015	7.576	1.749	1.618	2.755	6.892	6.86	6.702	3.827	1.229	2.18	3.923	7.367	6.3
Sjc_0002461	3.537	4.254	2.51	3.172	3.044	0.864	1.404	2.04	6.473	2.21	1.32	2.59	2.27	2.569	2.28	2.477	0	1.734	3.893	2.31	1.776	0	0	3.024	0	0.807	0	3.813	0.813	1.707	0	0	0	0	0	0	1.742	0	0	1.056	0.891	0	0	0	0	0	0.898	1.837
Sjc_0002114	4.306	2.824	5.278	2.633	3.032	2.869	4.195	3.048	2.865	1.834	3.067	1.505	2.512	2.843	3.533	2.741	0.823	3.455	2.585	0.767	3.538	2.784	2.879	3.347	1.815	2.143	1.594	4.22	4.591	3.399	0	2.31	0.301	10.175	4.738	3.242	1.735	0	0	4.908	3.255	3.929	0	0	2.36	3.184	4.176	2.744
Sjc_0002855	2.93	3.171	2.495	3.941	1.513	2.577	2.093	1.521	1.072	2.197	2.624	3.218	2.256	2.553	1.511	5.334	2.876	3.879	1.451	3.445	2.648	3.473	4.849	1.002	2.717	1.604	6.563	3.158	3.234	2.12	0	0.865	2.256	5.612	3.103	2.647	1.731	0	0.818	3.674	1.772	1.357	2.842	3.65	1.766	6.885	3.572	1.826
Sjc_0003328	1.329	1.799	1.12	3.074	1.43	2.01	1.781	1.582	1.774	3.738	3.814	4.016	2.346	2.534	2.143	5.818	4.835	4.033	1.715	3.012	2.253	5.123	4.355	4.903	2.44	2.615	1.523	4.837	4.414	7.096	1.587	2.452	1.92	5.002	5.658	6.632	1.719	4.599	4.409	5.135	6.658	6.479	2.216	1.294	0.835	5.332	5.319	4.789
Sjc_0000178	6.295	10.323	8.934	2.309	6.404	10.905	2.726	2.971	5.935	3.755	3.203	5.657	5.509	3.74	11.805	4.408	4.413	7.155	5.669	2.243	6.466	2.035	7.892	9.298	2.653	5.482	4.079	4.318	6.317	3.728	3.364	7.176	2.644	6.263	6.061	10.341	1.691	2.346	3.196	3.588	3.461	4.418	5.551	0.891	3.45	5.689	3.925	4.903
Sjc_0005647	21.564	27.98	21.477	12.214	12.374	15.25	15.317	12.439	19.156	14.183	13.976	10.596	16.995	18.408	15.609	11.92	12.996	13.912	12.493	12.232	9.973	13.904	13.218	11.646	5.262	7.507	7.705	22.839	13.311	13.142	6.115	13.954	4.953	14.492	13.738	19.654	1.677	0.776	0.528	11.182	14.298	15.48	11.009	4.713	7.222	13.335	15.28	9.429
Sjc_0003989	2.097	1.301	1.907	1.146	1.918	2.114	1.171	2.042	1.839	2.334	2.055	2.052	1.935	1.571	1.056	1.927	2.435	2.121	1.245	1.862	1.086	2.642	2.591	1.737	1.722	1.884	2.136	2.826	1.311	2.609	0.867	2.224	2.473	2.78	2.926	3.257	1.646	0.134	1.373	3.288	4.36	3.542	1.907	0.204	1.712	3.317	3.996	5.462
Sjc_0000830	3.918	3.897	2.21	2.5	2.162	2.504	1.555	1.652	1.594	2.166	1.687	1.435	1.483	1.386	1.878	1.337	1.409	1.626	1.41	1.673	1.286	2.144	1.57	1.89	1.242	1.581	1.944	2.274	1.664	2.618	0.443	2.298	1.857	1.237	2.28	1.664	1.633	0.618	0.421	2.88	2.506	2.948	1.949	1.252	1.211	3.632	2.45	3.365
Sjc_0000888	0.338	0.763	0.3	1.366	0.583	0.372	0.101	0.22	0.31	0.317	0.663	0.232	0.489	0.246	0.218	1.303	0.83	0.311	0.279	0.249	0.255	0.602	0.467	0.434	0	0.347	0.086	1.003	0.817	0.918	0.373	0.811	0.651	0.347	0.896	0.955	1.625	0.694	0.354	0.53	0.448	0.588	1.026	0.395	1.36	1.147	0.903	0.659
Sjc_0009442	16.493	15.867	14.045	20.337	10.884	13.297	17.676	21.882	21.464	15.458	20.31	17.512	19.404	17.567	24.1	15.012	13.104	21.025	29.956	29.624	31.056	16.946	19.208	15.983	11.044	22.195	16.234	17.78	22.378	15.517	2.423	11.355	7.197	28.581	19.964	19.868	1.624	2.254	4.606	14.772	18.7	10.611	2.666	5.136	4.971	20.372	16.758	27.832
Sjc_0008598	0	0	0.389	0.368	0	0	0.652	0	1.002	0	0	0	0.351	0.796	0.706	0	0.768	0.403	0	1.073	0	1.948	0	0.468	0.846	0	0.558	0	0	0	1.61	0	0.844	0	0.414	0.412	1.618	4.491	0.765	0.981	0	0	2.656	1.706	2.751	0.99	0.417	0.427
Sjc_0004148	3.276	2.652	2.563	3.559	2.241	3.386	2.401	1.381	2.613	3.464	3.855	2.63	2.857	3.782	3.411	5.822	5.182	6.672	4.23	5.02	4.872	7.867	8.109	6.824	3.375	5.863	4.875	11.862	10.721	8.572	2.839	5.701	3.881	14.02	10.168	11.321	1.613	0.689	1.407	13.843	12.572	14.072	3.87	1.962	4.642	12.906	11.906	18.841
Sjc_0005735	3.262	2.942	0.772	0.731	0.936	0.797	5.179	1.882	3.317	3.057	1.217	3.583	2.093	0	1.402	0.761	0	3.199	0	0	0.819	2.578	1.999	3.719	0	2.232	0	2.344	0.75	0.787	0	0.802	0	0	0	1.637	1.606	0	0	0	0	1.679	0	0	0	4.914	1.657	5.081
Sjc_0005487	0	0.979	0	0.73	0.467	0	0	0	0.662	1.526	0.607	2.384	0.696	0.788	0	1.52	0.761	0	0	0	1.226	1.93	0.499	1.856	0.839	1.485	0.553	1.17	1.498	0	1.595	0.4	0.418	0	0.411	1.226	1.603	0	1.515	0	0.82	1.676	0	0.845	0.545	0.49	0.414	1.691
Sjc_0004236	7.583	6.514	5.894	6.072	5.595	11.115	12.47	7.186	7.71	7.107	6.872	7.536	6.257	6.294	8.613	7.838	7.594	9.029	6.26	7.076	6.528	8.134	5.976	3.705	1.674	3.212	4.78	5.061	4.484	6.272	2.122	7.458	2.503	5.434	6.83	4.35	1.6	2.961	2.521	5.175	9.007	6.133	3.503	0.562	2.902	8.485	5.779	5.906
Sjc_0007054	10.833	6.839	3.075	4.372	7.46	2.382	14.19	11.248	4.626	11.169	6.064	2.38	9.733	2.36	2.793	4.551	3.797	3.187	4.472	8.491	3.264	5.137	3.984	1.853	0	2.965	0	3.503	0.747	0	1.592	0	0	5.928	0	0.816	1.6	0	0	2.911	0.819	0.836	0	0	1.088	3.916	1.651	2.531
Sjc_0004971	0.541	0	0	0	0.465	0	0	0	0.33	0	0	0	0	0	0	0	0.379	0	0	0	0	0.641	0.497	0	0	0.74	0	0	0	0	2.383	2.393	0.833	0	0	0	1.597	1.108	1.51	0.484	0	0	0	1.684	0.543	0	0	0
Sjc_0009612	4.813	7.717	6.071	2.158	3.682	9.406	4.457	4.164	5.872	5.012	5.986	2.643	5.491	5.437	2.758	10.858	7.123	3.54	2.649	4.715	7.653	16.483	12.783	17.376	0	6.22	3.267	7.494	16.601	18.576	0	4.734	1.235	10.974	12.946	14.897	1.58	0	0	12.932	15.36	5.367	6.483	2.498	2.686	21.265	31.786	3.332
Sjc_0002755	11.158	10.064	20.927	3.038	4.345	2.921	22.779	18.39	14.911	2.988	2.379	4.815	39.896	33.379	22.95	7.069	3.539	3.712	11.625	16.659	17.209	2.205	3.908	2.726	2.053	26.542	7.034	4.296	2.566	2.115	1.562	10.191	1.637	2.181	4.02	4.801	1.57	2.179	1.484	2.856	0.803	4.718	3.865	7.86	14.147	5.043	5.871	6.828
Sjc_0005864	3.864	1.83	2.468	1.04	1.33	1.204	4.371	4.597	3.772	1.63	1.081	1.432	5.269	4.911	4.671	1.556	1.558	1.918	6.779	4.259	4.366	2.176	1.688	1.156	1.791	3.9	2.656	1.875	1	1.328	1.561	3.278	2.157	1.189	1.462	1.164	1.57	0.792	0.674	1.211	1.095	2.237	1.171	1.203	2.62	0.873	1.325	1.279
Sjc_0007974	11.083	10.74	8.534	7.058	7.104	7.086	6.88	6.733	4.963	7.293	3.564	4.144	7.415	7.021	6.992	6.604	7.108	5.463	8.663	8.086	6.927	5.731	7.371	6.856	2.369	4.921	3.362	8.643	6.101	4.778	1.559	2.696	2.361	8.226	5.976	6.835	1.568	0.242	0	5.702	3.832	5.735	2.573	0.551	1.658	5.648	4.313	3.489
Sjc_0008833	0.53	0.478	0.188	0.356	0	0	0.316	0.459	0.485	0	0.297	0.291	0.51	0.577	0.171	0.371	0.371	0	0.219	0.26	0	0.314	0	0	0.409	0	0.27	0.857	0	0.575	0.389	0	1.224	0.362	0	0.199	1.566	2.173	0	0	0	0.409	0	0	0.532	0.239	0.404	0.206
Sjc_0008860	0	0	0	0	0	0	0	0	0.647	0	0	0	0	0	0	0	0	0.779	0	0	0	0	0	0	0	0	2.158	0	0	0	0	0	0	0	0	0	1.566	2.173	0	0	0	0	0	0	0	0	0	0
Sjc_0001145	3.703	3.817	7.132	2.49	5.008	4.652	3.149	5.035	8.067	4.462	6.514	5.52	5.431	4.994	3.751	2.963	5.192	5.835	3.057	4.146	7.171	6.271	1.459	3.618	3.27	3.619	4.309	6.273	3.649	3.063	3.109	3.902	1.222	2.895	3.602	1.991	1.563	2.169	0.739	0.948	1.599	1.634	8.979	3.295	1.594	2.39	1.209	2.06
Sjc_0008835	0	0	0	0.35	0	0	2.479	0	0	0	0	0.286	0	0.378	0.336	0	0	0.766	0.43	0	0.392	0.617	0	0.445	0.804	0.356	0	0	0	0.377	0	0.384	1.603	0	0	0	1.538	0	1.454	0	0	0.804	2.524	0	1.046	0	0.397	0.405
Sjc_0006531	7.474	7.053	6.365	4.022	4.454	4.045	5.34	6.268	6.314	6.251	6.308	4.989	9.593	9.186	7.858	4.831	6.852	6.174	7.31	6.647	6.583	6.953	5.075	5.506	2.488	4.249	2.693	9.917	7.378	4.577	1.014	3.563	2.391	6.608	4.959	5.887	1.529	0	0.803	5.665	5.476	6.214	1.673	0.716	2.08	5.196	4.469	5.374
Sjc_0007616	0.509	1.071	0.361	0.342	0.438	0.497	0.202	0.734	0	0.318	0.19	0.373	0.218	0.37	0.656	0.238	0.357	0.499	0.56	0.333	0.767	0.604	0.156	0.435	0.524	0.464	0.691	0.732	0.351	0.368	0.748	0.25	0.915	0.464	0.514	0.383	1.504	5.914	3.791	0.304	0.641	0.786	0.823	2.378	1.534	0.613	0.647	1.189
Sjc_0000055	23.83	24.238	17.99	12.277	13.966	10.777	21.736	19.742	19.178	17.583	14.758	16.151	21.15	21.725	18.631	20.591	14.929	13.797	15.488	14.903	17.949	14.427	12.587	10.406	5.485	8.674	5.163	11.479	8.046	12.477	0.745	5.984	5.857	13.874	13.042	8.017	1.498	1.039	0.708	6.358	8.815	14.484	0	0	1.528	7.79	9.273	6.318
Sjc_0000597	6.053	1.82	8.591	1.357	4.342	5.915	7.208	4.365	3.693	6.619	5.647	4.432	3.884	4.396	11.056	5.651	3.536	5.194	0.833	2.965	6.079	7.176	3.71	1.725	3.118	4.832	1.027	2.175	6.96	5.841	4.447	2.977	1.554	5.521	6.106	5.317	1.49	4.136	1.409	4.518	6.863	2.337	2.446	3.142	2.027	6.383	3.075	6.286
Sjc_0007410	1.009	0.91	1.074	1.696	1.303	1.848	2.403	3.928	1.231	5.673	1.694	2.493	2.913	2.198	3.902	1.766	2.829	2.226	1.666	2.471	3.419	2.99	1.855	3.882	0.78	0.69	2.568	2.719	2.088	2.555	0.741	1.488	2.331	1.38	1.908	1.899	1.49	1.034	1.409	2.259	2.288	2.337	2.446	0	0.507	2.279	1.153	2.75
Sjc_0002929	3.016	5.441	8.205	14.539	9.952	19.895	7.782	7.394	7.053	8.481	10.13	8.006	5.484	3.286	5.185	10.207	6.343	11.091	5.395	5.91	6.437	5.364	11.555	9.027	1.554	3.096	5.119	10.838	15.953	8.004	1.477	4.821	3.097	6.877	13.691	20.438	1.485	0	2.808	8.105	11.4	15.136	0	1.566	0.505	8.632	11.11	9.788
Sjc_0002714	0	0	0	0	0	0	0	0	0	0	1.118	0.548	0	0	0	0	0	0	0	0.978	0	0	0	0	0	1.367	0	0	0	0.723	0	0	0	0	0	0	1.475	0	4.183	0	0	0	0	0	2.006	0	1.522	0
Sjc_0001505	1.994	1.349	0.354	0	0.429	0	1.187	1.294	0.608	1.401	0.558	0.547	1.279	1.448	0	0	0	0	2.057	0.977	0.375	0	0.458	0	1.54	0.341	0	0.537	1.375	0.361	0.732	0.368	0	0.682	0.754	0.375	1.473	0	0	0.893	0	0	1.209	0	2.504	0.45	0.76	1.165
Sjc_0007657	19.114	31.385	13.912	16.812	19.827	6.466	38.519	29.261	22.125	14.699	8.779	13.458	41.202	36.66	16.113	6.863	12.026	6.128	22.254	20.167	11.444	4.648	6.759	1.257	5.302	3.689	2.994	1.585	1.691	1.064	2.881	2.169	3.397	2.682	1.483	0.369	1.448	4.019	2.737	0.439	0.37	1.514	3.565	0.763	1.97	2.658	0.373	0
Sjc_0008834	0.244	0.22	0.173	0.329	0	0	0	0.423	0.447	0	0.821	0.268	0.314	0.533	0.315	0.171	0.514	0	0.404	0.239	0.368	0	0	0	0.378	0	0.498	0.791	0.169	0.531	0	0	1.129	0.334	0	0.184	1.444	2.004	0	0	0	0.377	0	0	0.491	0	0.559	0.381
Sjc_0000335	3.856	3.044	2.052	3.567	2.075	3.18	1.722	2.503	1.47	2.259	1.619	2.383	3.094	4.201	2.797	2.7	1.352	1.773	0.796	2.834	2.905	1.143	3.546	0.412	2.235	3.628	4.418	2.598	3.658	2.442	4.958	1.422	2.598	4.617	2.553	3.267	1.424	1.976	5.385	3.886	5.466	3.722	1.169	3.753	1.453	1.307	1.102	2.253
Sjc_0002030	0.481	0	0.342	0.647	1.243	0.353	0	0.416	0.294	4.06	4.849	1.322	2.471	2.097	0.621	2.696	0.675	0.708	0.795	1.415	0.725	1.712	2.655	0.412	2.231	0.329	1.47	3.113	2.656	0.697	0	1.775	0.371	1.975	2.913	1.087	1.422	0.987	0	3.017	1.455	2.972	1.167	0.749	0	2.175	1.1	0.375
Sjc_0002217	3.838	3.461	1.362	1.936	2.477	2.109	2.285	1.66	1.171	2.698	1.074	1.581	3.694	2.787	1.237	3.359	1.345	0.706	0.792	0.94	0.723	0	0	0.82	0	0	0	1.034	0.662	0	0	0.708	2.216	1.313	1.452	0	1.417	0	0	1.719	0	0	0	0	0	0	1.462	0
Sjc_0009322	0	0	0	0.645	0	0	0	0	0	0	0	0	0	0	0	0	0	0	0	0	0	0	0	0	0	0	0	0	0	0	0	0	0	0	0	0	1.417	0	0	0.859	0	0	0	0	0	0	0	0
Sjc_0004274	0.895	0.699	0.931	1.645	1.284	0.481	0.426	1.136	0.473	1.286	0.868	0.754	0.536	0.433	1.038	0.459	0.544	1.58	1.527	1.403	1.393	0.566	0.603	0.561	2.305	1.551	1.215	0.836	0.37	0.216	0.614	0.924	0.735	0.326	0.632	0.449	1.41	0.122	1.083	0.214	0.135	0.461	2.604	1.393	0.659	0.647	0.273	0.186
Sjc_0001924	4.607	5.133	3.173	4.193	3.966	2.185	3.711	2.931	3.017	3.937	4.096	2.642	4.478	3.395	4.455	4.222	4.275	2.84	3.748	4.381	3.623	5.06	4.298	4.229	1.885	2.735	3.656	5.916	3.459	4.364	1.692	3.149	2.296	3.708	4.152	5.203	1.401	0.694	0.378	3.945	5.019	4.185	1.807	0.528	1.974	4.286	4.027	4.696
Sjc_0002116	27.517	23.87	22.653	23.175	18.15	17.026	18.844	19.965	19.926	21.955	19.068	17.36	19.035	18.682	24.147	20.195	17.87	21.471	13.225	19.017	15.325	17.374	19.603	17.498	2.048	10.028	5.636	26.177	17.048	20.423	2.463	7.849	3.812	22.503	19.226	22.039	1.382	0.479	0.762	18.607	14.407	18.567	4.537	1.153	7.205	18.248	16.337	17.364
Sjc_0000890	26.178	18.552	10.615	6.288	6.438	6.852	2.227	2.427	5.133	5.258	2.093	7.189	7.8	4.753	7.233	6.546	5.244	2.75	3.859	6.412	4.929	3.325	3.438	3.997	1.445	2.559	7.616	3.024	5.16	8.12	0	2.069	0.72	5.116	7.781	7.039	1.381	0	0	2.512	4.947	2.887	2.267	0	1.879	1.69	7.125	4.369
Sjc_0000891	7.456	14.29	6.614	8.149	6.418	8.88	1.11	8.87	11.94	6.988	7.303	9.725	4.187	6.768	9.012	6.525	4.574	5.483	3.078	7.305	6.318	3.315	3.428	4.782	2.88	1.275	0.949	5.023	2.572	3.373	0	3.437	2.153	1.275	6.346	2.105	1.377	1.911	2.603	1.67	2.113	3.598	2.26	2.902	3.745	3.369	3.551	5.081
Sjc_0003809	4.637	4.245	4.518	4.748	4.825	4.261	5.686	6.168	5.193	6.746	6.74	5.473	5.596	6.483	7.272	5.185	5.434	6.413	4.285	5.56	5.265	5.087	5.472	3.847	1.39	3.315	2.537	4.178	5.395	3.206	1.119	3.114	1.972	5.018	3.403	3.856	1.329	1.277	0.58	4.463	3.034	3.687	0.671	0.539	1.53	2.94	3.27	3.126
Sjc_0006736	2.669	1.605	0.631	1.795	3.063	0.652	2.119	1.539	1.085	0.834	0.996	0.489	1.713	1.938	1.72	2.492	3.118	1.309	0	0.872	1.34	1.055	0.818	1.521	0	1.217	0	1.918	0.614	0	0	2.625	1.37	0	2.019	1.34	1.314	1.824	0	0.797	0.672	0.687	2.157	1.385	2.681	1.608	0	0.693
Sjc_0002386	4.646	5.387	5.652	8.482	10.378	8.35	7.903	7.37	7.49	9.331	11.145	8.991	8.163	7.631	7.701	12.934	12.252	11.145	8.402	8.02	8.332	9.704	12.408	10.121	5.983	6.585	5.181	11.805	10.302	9.046	3.901	4.977	4.515	10.593	8.703	10.744	1.307	1.587	1.081	9.412	10.117	11.7	1.341	1.55	1.778	11.797	8.683	9.046
Sjc_0005838	1.468	0.265	0.625	0.197	0.505	0	1.398	0.762	0.895	0	0.329	0.484	1.884	0.64	1.136	0.617	0.206	0	1.212	1.726	0.884	0.696	0.81	0.502	0.454	4.218	1.495	0.949	0.405	0.212	0.431	1.083	1.809	1.607	0.444	0.442	1.301	1.805	0	2.629	1.775	0.227	4.271	0.457	1.18	1.327	2.461	0.915
Sjc_0008575	10.724	10.913	5.659	5.549	3.503	3.104	3.275	5.187	3.59	3.093	3.571	2.537	3.318	3.315	3.014	5.237	2.892	2.346	4.177	5.065	1.947	2.673	3.388	5.596	2.805	2.86	5.768	4.565	5.881	1.035	1.616	5.071	5.421	6.772	6.324	8.737	1.3	0.789	1.766	5.714	3.7	10.02	4.134	1.199	5.691	6.362	5.742	6.082
Sjc_0001341	4.351	3.925	5.146	1.561	1.748	1.063	8.982	5.522	3.539	1.903	0.974	1.753	6.516	3.581	3.927	1.625	2.44	0.853	3.592	6.537	5.244	1.376	0.8	1.24	2.241	4.367	2.363	1.564	2.001	2.939	0.853	2.996	1.564	1.984	1.317	2.184	1.286	1.189	0.81	0.779	0.658	1.344	1.407	0.452	2.332	2.097	0.221	2.259
Sjc_0008928	4.07	5.238	9.475	3.322	3.385	6.938	2.723	3.126	8.662	2.979	3.635	5.538	3.052	2.889	14.887	3.33	3.318	8.694	2.209	3.405	6.665	2.629	3.721	8.7	0.565	3.739	7.753	4.658	7.224	6.834	0.202	10.002	2.254	3.535	5.207	7.953	1.283	0.609	1.245	2.212	5.375	8.914	6.099	2.207	13.185	3.038	5.558	6.286
Sjc_0000591	5.768	5.722	6.139	8.729	5.461	6.552	4.464	2.745	3.343	5.136	3.551	5.385	3.331	2.932	4.09	2.827	3.639	4.242	5.238	1.978	2.824	3.419	3.712	3.699	1.783	3.157	3.817	4.041	3.382	1.878	2.542	1.915	0.888	2.762	2.836	3.257	1.278	2.365	3.221	2.583	3.052	3.562	0.699	0.898	2.318	1.564	2.417	2.471
Sjc_0008325	2.575	4.645	3.655	3.464	6.65	3.775	3.067	2.228	2.618	3.218	1.922	5.186	1.653	2.494	2.213	3.005	0	2.525	0	1.682	1.293	2.035	0	2.202	2.653	0.587	0.874	2.776	2.369	1.243	0	2.533	1.322	0	3.247	0.646	1.268	0	0	1.538	2.595	0	0	1.337	4.312	0.776	0	2.674
Sjc_0009318	12.759	12.129	9.054	14.244	13.079	11.098	12.231	11.865	13.436	15.333	13.81	12.096	14.881	13.073	17.884	12.863	12.174	14.602	9.572	10.53	10.647	9.917	12.705	13.763	1.718	8.187	4.475	17.18	12.492	13.794	1.011	4.296	2.691	14.921	12.337	12.636	1.251	0.434	0.517	12.092	11.246	11.895	4.879	0.412	5.106	13.925	11.055	9.608
Sjc_0008978	0	1.522	0.599	0	0	0	1.005	1.46	1.029	3.163	2.833	1.39	3.79	4.288	1.088	4.725	2.366	0	6.268	8.265	0.635	4	10.083	2.164	1.304	0	0	0.909	1.746	0.611	6.198	0	0	3.462	0.638	0.635	1.246	0	0	3.022	0	1.303	0	0	0	4.575	1.286	0
Sjc_0001596	2.834	3.976	2.309	0.777	0.903	0.846	1.625	1.726	1.729	0.885	1.175	0.576	2.021	2.363	2.098	1.176	0.515	0.772	2.686	1.851	1.66	1.991	1.351	0.987	2.757	2.729	2.244	0.792	1.014	1.519	2.159	1.781	4.93	2.298	1.906	1.422	1.24	1.291	2.785	2.914	2.46	2.35	4.581	1.144	2.425	3.889	5.279	3.679
Sjc_0008064	0	0.754	0	1.125	0	0	0	0	0	0	0	0	1.073	0	0	0.586	0	0	0.691	0	0	0	0	0	0	0	0	0	0	0	0	0	0	0	0	0	1.236	0	0	0	0	0	0	0	0	0	0.637	0
Sjc_0008522	1.104	2.489	0.783	4.083	5.225	2.427	2.957	2.149	0.673	4.655	3.398	1.97	4.072	1.002	0.356	3.477	8.898	3.45	3.417	2.703	1.039	5.888	4.82	2.359	2.985	1.888	1.967	3.569	3.617	1.198	5.676	0.814	0.637	7.55	2.922	2.908	1.223	1.697	2.697	3.46	1.251	2.556	4.014	3.867	1.663	6.484	4.416	3.868
Sjc_0008542	0	0.371	0.292	0.554	0	0	0.49	1.069	0.502	1.544	2.305	2.035	1.057	0	0.265	2.018	2.021	2.12	1.36	0.403	0.62	0.976	0.757	1.056	0	0.563	1.258	2.663	1.136	1.49	0	0.304	0.634	0.563	2.181	1.55	1.217	1.688	1.15	3.688	1.245	1.589	0.998	1.923	2.482	1.861	1.883	1.603
Sjc_0004252	9.046	13.351	40.265	24.89	15.572	83.173	22.523	12.096	100.333	18.498	24.856	85.809	30.08	27.471	75.277	29.94	25.942	98.581	26.477	17.725	81.759	43.871	44.609	122.352	11.437	128.293	38.518	38.119	180.412	155.929	12.083	50.349	38.628	33.751	103.274	177.076	1.215	106.202	13.779	47.876	96.348	153.639	7.976	51.22	25.612	33.445	163.562	169.724
Sjc_0001365	1.475	1.265	1.293	0.956	1.097	1.201	1.323	1.45	1.5	1.741	1.325	1.22	1.473	1.243	1.397	1.479	1.302	1.259	1.278	1.588	1.537	1.209	1.524	1.495	1.97	1.732	2.226	1.453	1.257	1.107	1.552	2.002	2.104	1.047	1.199	1.591	1.184	0.747	0.788	1.86	2.051	1.73	2.076	1.106	2.196	1.844	1.652	1.617
Sjc_0007193	0	2.153	3.387	2.676	4.109	5.831	1.895	2.754	5.824	1.491	1.781	3.059	1.021	1.733	4.103	1.114	1.673	5.851	1.314	0.779	1.198	0.943	0.731	3.402	0	0.544	2.43	0	2.744	1.152	3.507	2.348	1.838	2.177	0.602	5.99	1.175	0	0	1.425	0.601	0.614	5.788	6.194	3.997	1.438	1.213	1.239
Sjc_0000064	1.559	1.582	0.415	1.049	0.839	0.429	2.089	0.506	0.832	1.279	1.309	0	0.5	0.849	0.377	0.819	0.683	1.147	0.805	0.573	0.294	0.231	0.896	0.333	1.205	0.8	1.786	1.261	0.269	0.282	1.146	0.144	1.201	0	0.147	0.294	1.152	0.799	0.272	0.873	0.442	0.15	2.364	0.607	0.783	0.352	0.891	0.152
Sjc_0007655	6.197	7.685	2.748	3.647	3.334	0.568	11.069	6.702	2.363	4.356	2.601	0.425	8.948	8.438	2.996	3.254	2.172	1.139	7.674	6.071	3.501	0.918	0.712	0.662	3.591	1.06	0.789	1.67	1.069	0.561	0	1.143	0	0	0	0.583	1.144	6.352	4.326	0	0	0.598	0	0	0.778	1.4	0	0
Sjc_0005582	7.645	3.448	1.628	4.114	2.632	0	3.642	7.938	3.731	5.016	2.568	0	4.906	4.997	0.986	2.676	2.144	0	5.049	4.494	1.728	1.813	0.703	0	1.181	2.093	0	0.824	0	0	0	0.564	0	0	0	0	1.129	0	0	0	0	0	3.708	0	0	1.382	0.583	0
Sjc_0000074	0.376	0.679	1.603	1.266	1.62	1.379	0.448	1.303	1.378	0.353	0.421	0.62	0.725	0.547	0.971	1.581	1.055	0.554	1.554	0.369	0.567	0.446	0.346	0.322	0.582	0	1.533	1.217	1.298	0	1.106	0.833	2.029	0.515	0.285	0.567	1.112	1.543	0	0.337	0.285	0.291	0	0	0.756	0.68	0.574	0
Sjc_0004404	0	0	0	0.502	0	0.547	0	1.293	0	0	0	0	0	0	0	0	0	0	0	0	0	0	0	0	0	1.022	0.761	0	0	0	0	0	0.575	0	0	0.562	1.104	0	0	0.669	0.565	0.577	0	1.163	0	0.675	0	0
Sjc_0000104	0	0.669	0	1.995	0	1.63	1.766	0.641	1.357	0.695	1.66	0.814	0.951	2.692	3.345	2.076	0.52	3.271	0.612	1.453	2.234	0.879	2.726	4.437	2.291	3.044	1.51	4.795	5.626	4.829	4.357	1.094	1.142	4.057	6.73	4.465	1.095	6.079	4.141	1.992	3.362	2.289	5.393	1.154	3.724	3.35	3.955	9.238
Sjc_0009680	1.472	1.991	0.522	0.99	0.633	0.539	3.505	1.273	0	0.69	1.647	0	1.417	1.603	0.474	1.03	2.063	0.541	0	1.442	1.108	3.489	0	0	5.685	0	0.749	0.793	1.015	0.533	0	0	1.133	1.007	0	1.108	1.087	4.525	0	0	0	1.704	1.784	0	0.739	1.995	1.121	0
Sjc_0000821	0.364	0.984	0.774	1.957	1.566	1.333	0	0	0.666	1.705	2.851	1.998	0	0.528	1.173	1.019	1.53	1.873	1.201	1.069	0.274	1.294	0.334	2.177	0	0.996	1.482	0.392	1.004	1.58	3.742	1.342	0	0	0.55	1.369	1.075	0.746	2.032	0.978	0.275	0	0.882	0	0.365	1.973	1.109	1.133
Sjc_0006720	0	0	0.514	0.975	0	0.531	0.863	1.254	0	0.679	0	0	0.465	0	0.467	1.015	2.033	0.533	0	0.71	0.546	0.859	0	0	2.24	0.496	1.476	0	1	1.049	3.195	0	1.116	1.983	1.097	1.092	1.071	4.458	0	0	0	2.239	1.758	0	0.728	0.655	1.657	0
Sjc_0004402	0	0	0	0	0	0.527	0.857	0.623	0.439	0	0	0	0	0	0	0	0	0	0	0	0.542	0	0	0.615	0	0.985	0	0	0	0	0	0	0.554	0	0.544	0.542	1.063	0	0	0	0	0.556	0	0	0	0	0	0
Sjc_0000495	13.959	16.088	14.259	37.604	34.287	30.228	12.677	16.593	12.989	36.344	29.045	28.614	13.03	12.288	14.271	19.548	18.09	25.304	8.44	9.739	8.019	15.965	18.28	22.065	3.269	5.307	2.728	19.685	14.495	12.399	0.932	4.057	2.335	14.758	12.855	16.509	1.042	0.434	0.394	11.556	9.912	12.084	2.564	0.329	1.558	11.533	8.758	8.566
Sjc_0005349	1.807	2.444	2.071	1.215	1.734	1.528	1.82	2.225	2.543	1.824	2.489	1.183	1.828	2.22	1.747	2.043	2.387	2.146	1.721	2.315	2.46	1.565	2.108	1.782	1.718	1.664	2.123	3.221	1.774	2.414	1.327	1.281	1.231	2.662	3.417	3.139	1.026	1.567	1.455	3.485	4.359	3.272	1.853	0.433	0.977	3.454	4.395	4.275
Sjc_0000822	0.347	0.939	0.739	1.867	1.493	1.272	0	0.3	0.635	1.951	1.942	1.906	0.223	0.504	1.119	0.729	1.46	1.276	0.859	1.02	0.261	0.823	0.319	2.077	0.536	1.187	1.06	0.374	1.436	1.507	3.059	1.28	0.267	0	0.525	1.306	1.025	0.711	1.454	1.243	0.262	0	0.841	0	0.349	2.195	0.793	0.811
Sjc_0008595	0.692	0	0.491	1.397	0	0.507	0.825	0	0	0	1.55	0.38	0	0	0	0.97	0	0.509	0.572	0	0	0	0	0	3.21	0.948	0.705	0	0.955	0	0	0	1.6	3.789	2.095	1.043	1.023	1.419	4.834	1.24	0	0.535	1.679	0	5.565	0.626	1.055	1.618
Sjc_0002028	1.597	0.617	0.647	1.074	1.571	1.337	0.815	0.987	1.252	2.566	3.83	1.253	1.757	2.154	1.029	2.555	0.8	0.503	0.753	1.341	1.203	1.623	3.985	2.341	1.058	0.468	0.697	3.443	3.147	2.476	0.67	1.178	2.108	2.497	3.797	1.374	1.011	0.468	0	3.473	2.242	2.642	1.106	0.355	0	2.268	1.391	0.711
Sjc_0004999	2.712	2.446	1.925	3.192	2.918	0.994	1.615	0.587	2.895	0.635	1.518	1.117	0	1.97	0.437	1.899	1.426	0.499	1.679	0	0	0	0.623	1.16	0	0.464	0	0.731	2.339	2.944	0	0.5	0	3.71	2.565	3.063	1.002	0	0	0.607	1.537	2.617	0	0	0.681	3.064	0.517	1.056
Sjc_0009159	3.374	3.044	6.705	2.27	1.162	4.946	3.215	1.752	6.587	1.898	2.267	1.483	3.465	2.451	3.916	0.945	1.892	3.474	2.229	2.645	1.017	0	1.862	2.885	3.129	3.233	1.374	0.728	0.931	1.465	1.983	2.489	2.598	3.693	1.532	1.524	0.997	0	3.769	1.813	0	0.521	1.637	4.204	2.712	1.22	2.572	1.577
Sjc_0004383	0	0	0	0	0	0	0.787	0.572	0	0	0	0	0	0	0	0	0	0	0	0	0.498	0	0	0.565	0	0	0.673	0	0	0	0	0	1.018	0	0.5	0.498	0.977	0	0	0.592	0.5	0	0	0	0	0	0	0
Sjc_0000119	1.966	2.955	0.233	4.187	2.256	1.441	1.951	1.418	0	1.535	2.201	0	0	2.142	0.211	3.212	2.297	0	0.812	1.284	0.247	1.942	1.506	2.241	1.519	0	0	9.184	1.582	1.66	0	0	0	7.172	3.966	2.96	0.968	0	0	7.63	0.248	2.783	0	0.51	0.658	8.588	1.998	1.021
Sjc_0004611	0	0	0	0.22	0	0.24	0.779	0	0.199	0	0	0	0	0	0.211	0	0.229	0	0.27	0	0	0	0	0	1.01	0.447	0.333	0	0	0	0.961	0	1.007	0	0	0	0.966	6.032	1.826	0	0.494	0	2.378	2.036	1.971	0	0.498	0.764
Sjc_0008432	2.891	2.897	1.596	4.537	5.529	4.002	3.06	1.945	3.919	6.623	2.157	4.057	5.771	4.432	3.934	6.522	5.179	2.362	1.326	4.72	2.177	1.523	3.839	3.845	0.993	1.758	1.308	6.233	3.989	11.39	0.944	1.895	1.237	9.668	6.075	8.222	0.949	0	0.448	4.891	4.127	2.232	0	0.5	0.968	4.935	4.161	4.503
Sjc_0005640	0	0	0	0	0	0.469	0	0	0	0	0	0	0	0	0	0	0	0	0	0	0	0	0	0	0	0	0	0	0	0	0	0	0	0	0	0	0.945	0	0	0	0	0	0	0	0	0	0.487	0
Sjc_0002549	2.045	3.289	2.966	3.589	2.143	2.477	6.142	3.694	3.472	5.418	5.376	3.224	4.965	7.298	4.873	6.102	5.861	6.672	4.405	5.664	4.22	5.799	5.56	3.574	2.199	2.86	3.713	5.944	5.583	4.248	1.176	2.755	1.849	4.624	4.441	4.754	0.92	1.094	1.242	4.54	2.017	4.326	0.863	0.692	1.608	2.653	2.575	2.494
Sjc_0009381	0	0	0.436	0.413	1.057	0	0	0	0.375	0	0	0	0	0	0.396	0.43	0	0	0	0	0.463	0	0	0.525	0	0	0	0	0	0	1.805	0	0	0.84	0.465	0	0.907	5.036	1.715	1.1	0	0	0	2.869	1.234	1.11	0.468	0.478
Sjc_0007938	6.968	6.695	10.105	3.362	4.303	6.994	7.216	5.636	12.383	4.117	3.731	9.484	7.68	6.711	10.742	4.243	5.31	7.464	2.251	5.343	6.504	4.49	3.343	5.052	2.575	5.701	4.782	2.613	5.539	3.399	2.003	4.47	2.8	3.938	4.24	4.676	0.895	5.9	4.442	1.764	3.321	3.859	1.102	3.774	1.218	1.506	3.117	5.781
Sjc_0000066	1.182	1.244	0.14	1.06	0.339	0.144	2.581	0.511	0.12	0.369	0.441	0.108	0.506	1.145	0.762	0.276	0.276	0.145	0.976	0.965	0	0.934	0.362	0.337	0.304	0.135	0.401	0.425	0.408	0.143	1.158	0.581	0.91	0.27	0.149	0.593	0.873	0.404	0.275	0.882	0.149	0.152	0.478	0	0.99	0.534	0.3	0
Sjc_0004333	0.585	0.264	0	0.394	0.252	0.215	0	1.266	0.357	0	0.655	0.643	0.376	0.425	0	0.205	0.205	0.431	0	0.287	0.441	0.347	0.269	0.25	0.452	0	0	0.631	0	0.212	0.86	0.432	0.451	0.801	0.443	0.661	0.865	0.6	0	0.524	0.442	0.678	2.129	1.823	1.47	0.794	0.446	0.684
Sjc_0008859	0	0.525	1.24	0.392	0.501	0.427	0	2.52	0	0	0	0.32	0.374	0.423	1.127	0	0	0.428	0	1.141	0	0	0.536	0	0.9	0.797	0.593	0	0.402	0.843	0.856	1.719	0.449	0.797	0	0	0.86	2.388	0.813	1.043	0.44	0	0	1.814	1.756	0	0	0
Sjc_0008259	0.574	1.555	0.815	0.515	0.33	0	2.965	5.302	3.037	1.615	0	0.631	6.636	6.119	3.457	0.67	0.403	0.282	3.004	3.565	2.019	0.227	0.352	0.491	0.296	1.572	0.39	0.206	0.528	0	0.281	0.565	0.442	0.786	0.435	0.433	0.849	0.785	0.535	1.029	0.724	1.035	0.929	3.28	1.732	0.865	1.168	1.79
Sjc_0004701	2.298	1.865	1.508	3.207	1.731	1.684	2.463	1.79	1.647	3.285	1.608	2.335	2.581	1.794	2.111	2.655	2.698	2.408	4.364	3.096	3.072	2.18	2.324	1.67	0.266	2.319	1.521	1.672	1.625	1.871	0.253	1.992	1.681	1.651	1.434	1.557	0.849	0.236	0.321	1.184	1.78	1.508	0.975	0.447	3.001	2.544	1.751	1.79
Sjc_0009508	14.487	18.703	16.126	9.744	7.457	9.264	14.545	12.412	15.943	7.322	6.519	7.176	11.029	10.108	13.093	2.983	3.286	4.492	7.856	6.818	10.056	1.852	1.698	2.308	0.878	4.47	1.591	2.756	0.98	0.514	0.835	2.305	0.766	1.554	0.537	1.176	0.839	0.873	0.198	1.145	0.322	0.548	1.033	0.663	0.428	1.027	0.649	1.217
Sjc_0008322	1.409	2.033	1.4	0.189	0.485	0.206	1.678	1.95	4.297	0.264	0	0.309	4.52	4.501	4.177	0.197	0	0	1.628	3.312	2.759	0	0.259	0	0.435	1.928	1.148	0	0	0	0.414	2.078	1.736	0.385	0.213	0	0.832	1.155	1.18	0	0	0	3.416	0.877	0.849	0	0	0
Sjc_0003567	0.772	0.796	0.391	1.039	0.855	0.889	0.263	0.286	0.606	1.137	1.235	1.212	0.425	0.481	0.427	0.695	0.309	1.055	0.182	0.432	0.415	1.308	0.913	1.226	0.682	0.755	0.562	3.211	3.349	3.034	0.486	0.244	0.34	5.434	5.843	4.984	0.815	0.905	0.462	9.19	8.84	7.751	0.803	0.515	1.441	12.464	16.142	13.662
Sjc_0008839	0.55	0	0.39	0	0.473	0	1.964	0	0.671	0	0	0	0	0	0	0.385	0	0.809	0	1.077	0.414	0	0	0	0	0.376	0.56	0.593	0.379	0.796	1.616	0	0.847	0.752	0	2.484	0.812	1.127	0	0	0.831	0	0	0.856	0	0.497	0.419	0
Sjc_0002107	7.893	8.8	2.256	8.479	7.454	2.41	7.441	5.312	2.408	4.521	8.959	3.191	3.306	4.697	3.604	8.75	8.146	2.338	4.706	3.759	1.156	2.989	10.382	1.781	2.033	1.275	0.335	11.818	4.462	4.205	1.772	1.051	0.675	8.399	2.654	3.136	0.81	0.225	0.306	20.423	4.64	3.893	1.861	0	0.33	4.26	2.339	2.049
Sjc_0007460	0.268	0	0.381	0.361	0	0	0	0.232	0.327	0	0.3	0.294	0	0	0	0.375	0.188	0.592	0	0.263	0.202	0.636	0.493	0.229	0	0.183	0	0	0.74	0.194	0.394	0.198	0.619	0	0.203	0.202	0.792	2.198	1.123	0.48	0.811	0.207	0.65	0.835	0.539	0.485	0.409	0.209
Sjc_0000267	0.535	0.965	0	0.36	0	0.392	0	0	0	0	0	0	0	0.388	0	0	0	0	0	0	0.403	0	0	0	0.826	0.732	0	0	0	0	0	0	0.412	0	0	0	0.79	0	0.747	0	0	0	1.297	0	1.074	0	0	0
Sjc_0000848	1.331	0.48	1.7	0.537	0	0.39	0.951	1.382	0.487	0	0.298	0.731	0.342	1.546	1.544	0.559	0.56	0.391	1.318	1.565	1.203	0	0.245	0.683	1.645	0.546	1.897	0	0	0	1.955	2.16	0.82	0.728	0	0.601	0.786	0	2.602	0.238	0	0.205	1.291	2.901	3.209	0.241	0	0.207
Sjc_0007459	0.531	0.239	0.188	0.536	0	0	0	0	0.486	0.249	0	0	0.17	0	0	0.186	0.186	0.586	0	0.26	0	0.315	0	0	0	0	0	0	0.366	0	0.78	0.392	0.204	0	0.201	0.2	0.784	0.544	0.371	0.475	0	0	0.644	0.413	0.533	0.48	0	0.207
Sjc_0008428	1.058	1.431	0	0.356	0	0	3.149	2.746	0	0.496	0	0	1.697	0.768	0	1.481	0.742	0.389	2.184	1.555	0	0	3.404	0	0.817	0	0	0.57	0	0	1.555	0	0.407	0.724	0	0	0.781	0	0	0.948	0.4	0.408	0	0	0	2.868	0.403	0.412
Sjc_0008311	1.045	2.356	2.595	0.703	4.047	4.594	3.732	3.616	2.231	4.406	3.509	4.016	1.341	1.517	0.673	2.56	3.662	1.921	2.156	1.535	1.18	1.239	2.401	4.02	2.422	1.072	2.128	0	0.721	1.512	1.535	0	0	0	0.395	1.573	0.772	0	0	0.468	0	0.807	0	0	0	1.416	0.796	0
Sjc_0009288	0.522	0.707	0	0.527	0.899	0.383	0.311	1.356	0.319	1.224	2.047	0.717	0.67	0.948	0.505	1.646	1.831	0.96	1.294	0.768	0.393	1.239	1.441	0.893	0	0.357	0.532	3.66	1.622	0.945	1.151	0	0.201	1.072	1.383	2.36	0.772	0	0.365	4.679	1.382	2.621	3.167	2.847	1.574	3.305	2.189	1.831
Sjc_0004436	11.401	19.631	8.274	34.682	23.195	28.866	29.621	13.228	21.023	19.914	39.16	26.042	32.924	24.274	37.249	26.669	20.345	22.296	21.606	19.294	24.981	30.412	40.977	26.809	0	3.546	3.958	33.24	19.485	10.877	3.427	2.103	1.995	11.698	19.799	37.262	0.766	0	0	19.495	5.68	17.204	1.885	0	4.946	15.925	6.911	18.566
Sjc_0009063	0	0	0	0.173	0	0	0	0	0	0	0	0	0	0	0	0	0	0.189	0	0	0.193	0	0	0.219	0	0	0.261	0	0	0	0.377	0	0	0	0.194	0	0.758	0	0.358	0	0	0	0.622	0	1.031	0.464	0	0
Sjc_0007990	5.498	4.568	6.058	3.941	3.549	3.022	5.772	4.695	4.59	4.679	2.754	3.417	4.782	4.151	5.27	2.837	2.891	3.618	5.136	5.245	5.885	3.088	2.328	2.227	0.559	4.208	2.431	3.042	2.695	2.304	0.532	3.042	1.448	2.672	2.299	2.778	0.748	0	0.202	2.203	1.969	2.681	2.105	0.113	1.672	2.485	2.371	2.423
Sjc_0009003	0	0	0	0	0	0	0	0.215	0	0	0	0	0	0	0	0.348	0	0	0	0.243	0	0	0	0	1.15	0.17	0.253	0	0	0	0.365	0.183	0.764	0	0	0	0.733	0.509	0	0	0	0	1.204	0	0	0	0	0
Sjc_0002587	0.491	1.328	1.045	1.981	0	0.36	3.508	0.425	2.695	1.38	4.397	2.696	3.15	1.783	2.532	5.5	3.097	1.444	3.242	5.291	3.328	6.402	0.451	3.778	0	2.016	1	4.234	4.742	2.132	0.721	1.811	5.293	4.702	4.457	0.37	0.725	0	4.113	0.44	5.937	3.411	0	0.764	8.385	2.662	0.374	3.441
Sjc_0009321	0	0	0.345	0.327	0	0	0	0.421	0	0	0	0	0	0	0	0	0.341	0	0	0	0	0	0	0	0.752	0	0.496	0	0	0	0	0.359	0	0	0.368	0	0.719	0	0	0	0	0	0	2.274	0.978	0	0	0.379
Sjc_0002464	6.688	5.386	5.255	4.499	6.579	4.027	7.111	3.1	4.226	3.134	1.872	2.886	2.913	3.816	3.234	2.342	2.847	2.108	1.972	2.574	3.598	2.266	3.075	2.86	0.738	1.471	1.459	1.545	1.978	3.285	1.404	1.938	0.368	2.941	1.626	3.237	0.706	0.49	0.667	1.926	1.444	2.029	0.579	0.372	1.68	2.807	1.456	1.116
Sjc_0008842	0.478	0.287	0.339	0.536	0.137	0.233	0.759	0.276	0.389	0.299	0.178	0.437	0.511	0.347	0.103	0.892	0.223	0.586	0.658	1.092	0.48	0.189	0.293	0.409	0.738	0.218	0	0.859	0.44	0.807	0.234	0.47	0.368	0.872	0.482	0.24	0.706	0.327	0.222	1.141	0.241	0.123	1.931	0	0.8	0.576	0.728	0.124
Sjc_0008623	0.936	0.422	0	0.315	0.806	0.343	0	0	0.571	0	0	0.257	0.3	0	0.906	0.328	0	0.344	0.387	0.459	0	0	0	0	0	0	0	0.505	0	0	0	0.345	0	0	0.354	0.353	0.692	0	0	0	0.354	0	0	1.458	0.941	0.423	0.357	0
Sjc_0000995	0	1.261	0.992	2.507	1.203	1.025	2.775	2.016	2.843	2.621	3.13	0.768	2.691	1.692	2.403	1.958	0.653	0.685	1.924	3.196	0.702	2.21	0.857	0.797	0.72	1.594	1.423	1.507	2.25	2.361	0	0.687	0.359	1.275	1.058	1.053	0.688	0	0.651	0.417	0.352	1.799	1.13	0.726	1.873	0.421	0.355	1.089
Sjc_0000068	0.454	0.819	1.288	0.61	0.391	0	3.242	0.785	1.384	1.276	0.508	0	0.582	0.33	0.585	0	0	0.667	1.873	1.334	0	0.538	0.417	0	0	0	1.848	0.489	0.313	0	0.667	0.335	1.048	0	0	0.683	0.67	0	0	0.813	0	0.701	0	0	0.456	0.41	0	0.353
Sjc_0003072	0	0	0	0	0	0	0	0	0	0	0	0	0	0	0	0	0	0	0	0	0	0	0	0	4.162	0.307	0.457	0	0	0	0	0	2.074	0	0	0	0.663	4.601	1.88	0	0	0	0	5.592	4.059	0	0	0
Sjc_0009629	0	0	0.311	0.295	0	0	0	0.759	0	0	0.491	0.482	0	0.637	0	0.922	0.308	0.968	0	0.43	0.331	0	0.403	0.375	0.678	0.3	1.787	0	0.908	0	0	2.59	0	0	0	0.661	0.648	2.699	1.838	0.393	0.332	0.339	2.128	6.15	6.172	0	0.669	0
Sjc_0009300	8.464	6.362	6.107	7.211	11.293	6.514	7.224	6.958	6.455	12.561	10.423	10.459	6.971	6.147	6.821	12.347	13.154	12.347	6.289	5.805	7.119	14.718	13.23	13.993	2.834	5.116	3.16	17.185	17.032	11.639	1.036	2.081	1.955	16.212	12.594	16.995	0.625	1.157	0.394	10.361	10.237	16.119	2.737	0.22	1.843	10.2	12.256	12.965
Sjc_0002539	2.394	2.046	2.056	1.667	1.41	1.601	2.751	1.635	1.87	1.575	0.94	1.568	1.86	1.8	2.139	1.264	1.296	1.483	1.422	1.975	1.993	1.792	1.738	1.58	0.389	1.322	0.984	2.535	1.362	1.55	0.37	0.651	0.485	1.839	1.779	1.391	0.62	0.258	0.176	1.542	1.492	1.232	0.815	0.458	0.802	1.329	1.376	1.505
Sjc_0009580	0	0	0	0	0	0	0	0	0.252	0	0	0	0	0	0	0	0	0.304	0.341	0	0.311	0	0.38	0.353	0	0.283	0	0	0	0	0.607	0	0	0	0.312	0	0.61	0	0	0.37	0.312	0	0	0.643	1.245	0	0	0
Sjc_0003168	0.935	1.806	3.505	6.106	4.826	6.36	2.544	3.927	1.547	5.506	4.783	8.432	2.57	3.878	2.324	6.543	8.517	6.088	1.653	2.747	2.112	7.439	4.296	3.653	1.032	2.741	2.175	3.166	6.079	7.826	3.531	1.674	4.832	4.749	4.949	4.724	0.592	4.926	3.355	5.022	5.853	8.761	4.209	3.118	2.146	5.55	6.715	4.991
Sjc_0005450	0	0.536	0	0.133	0.682	0.145	0.236	0.171	0.121	0.557	0.222	0.435	0.127	0.144	0.511	0.693	0.833	1.02	0	0.194	0.298	0	0.182	0.339	0.918	0.271	0.403	0.214	0.547	0.287	0.291	0.146	0.763	0.542	0.3	0.149	0.585	0.812	1.106	0.532	0.599	0.459	0.961	3.085	1.791	0.179	0	0.617
Sjc_0003301	1.174	0	1.667	1.316	0.337	1.148	1.398	2.032	0.478	1.101	1.315	1.075	1.005	0.284	0.252	1.37	1.098	3.167	0	0.767	0.884	2.32	1.08	0.335	1.21	0	1.594	0.844	1.08	0.85	1.726	1.155	2.411	2.142	0.592	1.474	0.578	0	1.093	1.052	0.888	0.907	0.949	3.048	1.18	0.354	1.491	0.305
Sjc_0006190	1.957	3.177	3.333	1.316	1.348	0.861	0.932	1.016	1.672	1.101	0.438	0.43	0.754	0.284	1.514	2.467	1.098	1.439	1.293	0.384	0.884	2.784	1.799	1.339	0.605	0	0.399	1.266	2.43	0.85	0	0.289	0.301	2.678	5.33	1.474	0.578	0	0	2.104	2.071	2.72	0	0	1.573	2.476	1.193	2.439
Sjc_0005168	21.849	27.499	23.178	20.994	14.009	10.621	16.66	15.192	15.777	11.023	8.237	8.388	15.667	18.863	16.457	6.166	7.307	7.379	13.115	8.028	13.644	6.872	6.457	7.34	1.55	4.958	4.143	10.635	7.922	4.639	0.901	3.33	1.588	7.473	6.283	7.764	0.576	0.686	0	6.141	3.328	7.703	2.163	0.347	1.512	5.088	4.035	3.603
Sjc_0009561	4.272	3.502	8.818	2.09	3.008	7.4	4.162	1.344	15.398	0.728	3.478	11.73	3.24	2.538	12.266	3.263	2.995	8.853	1.282	4.185	10.822	2.762	2.856	7.969	0.6	7.174	5.931	2.093	8.037	8.15	1.712	7.448	3.289	2.125	5.876	10.818	0.574	3.98	0.542	2.435	6.458	7.795	1.883	1.814	4.292	1.755	4.439	7.561
Sjc_0005079	0	0	0.27	0.256	0	0	0.453	0.329	0	0	0.853	0	0	0.277	0	0.533	0	0	0	0.373	0	0	0.35	0	0	0	0.775	0	0.525	0	0.56	0.281	0	0.521	0	0	0.562	0	1.063	0	0	0.588	0.923	1.779	0	0	0.29	0.297
Sjc_0007519	0.381	0	0.27	0.512	0.328	0.558	0.907	0	0.697	0	0	0.627	0.489	0.277	0.245	0.533	1.602	0.84	0.314	0	0.574	0.451	0.35	0.977	0	0.782	0.775	0	0.263	0.276	0	0	0.293	0	0.288	0.573	0.562	0	0	0	0.288	0	0	0.593	0.383	0	0	0.593
Sjc_0008541	0	0.342	0	0	0	0	0.452	0.328	0.694	0	0	0.208	0	0.275	0	0	0.266	0.558	0.313	0	0	0.45	0.349	0.649	0	0.26	0.386	0.409	0.262	0.275	0.557	1.119	0.292	0	0.287	0.857	0.56	0.778	0	0	0	0	0	1.772	0.381	0	0	0
Sjc_0000316	2.205	0.663	0.521	2.718	0.949	2.424	0.438	0.318	0.448	1.377	1.645	0.807	1.415	0.534	1.421	0.772	0.515	1.351	1.517	0.36	0.83	0.871	1.013	0.628	1.136	0.251	1.497	2.377	0.76	3.723	2.16	1.084	1.415	3.016	2.224	3.043	0.543	0	1.026	2.304	2.5	1.135	2.673	0	2.215	2.657	2.52	1.717
Sjc_0001839	2.176	1.635	1.158	1.464	0.936	0.664	1.727	0.784	0.885	0.68	1.015	0.598	1.047	0.658	1.052	0.889	0.89	1.467	1.347	0.711	0.956	0.43	1.167	1.551	0.56	0.372	0.369	1.955	1.126	1.444	1.066	1.338	0.838	0.496	1.509	0.956	0.536	0.372	0.253	1.299	0.685	1.12	0.44	0.565	1.275	2.294	0.691	0.989
Sjc_0006619	5.708	4.168	4.308	5.18	3.354	2.391	4.424	3.45	4.256	3.057	2.84	2.14	3.721	3.882	4.264	4.251	2.287	3.332	3.291	3.285	1.501	3.867	3.332	2.014	0.84	2.604	1.568	4.689	4.688	4.722	1.465	2.139	1.395	4.215	5.827	3.889	0.535	0.929	0.127	5.032	4.315	4.197	1.538	1.129	0.91	5.651	5.041	5.857
Sjc_0007900	7.048	5.086	5.877	2.37	2.427	1.937	6.085	3.507	2.58	2.477	2.959	2.903	5.88	4.607	6.475	3.578	3.212	3.11	3.201	3.798	3.185	3.343	2.916	2.562	0	1.447	1.256	5.509	2.553	1.785	0.259	1.04	0.407	3.134	2.133	3.715	0.521	0	0	2.841	1.732	3.945	0	0.549	1.416	1.274	2.149	1.647
Sjc_0004560	0	0.6	0	0	0	0	0	0	0.203	0	0	0.183	0	0	0	0	0	0	0	0	0	0	0.306	0	0.514	0	0	0.359	0	0.482	0.489	0	0	0	1.007	0.251	0.492	0.682	0	0.894	0.755	0.514	0	0.518	0	0.602	0.254	0.259
Sjc_0008492	6.701	6.217	12.319	4.464	4.889	10.711	5.168	4.749	5.373	3.11	3.93	4.557	6.594	7.091	5.883	5.675	2.327	2.394	2.582	4.439	1.923	1.816	1.995	1.91	1.085	1.878	0.975	2.408	1.717	1.986	0.656	1.365	0.885	1.397	1.738	1.634	0.471	0.523	0.624	2.172	1.351	1.725	1.083	0.894	0.769	1.846	2.286	2.088
Sjc_0004456	13.603	7.989	8.98	9.788	5.174	5.101	13.938	7.391	10.807	4.151	7.791	6.255	11.166	10.338	12.236	3.987	3.992	2.327	9.402	7.749	7.148	4.876	9.889	3.517	7.822	11.906	7.087	5.798	2.401	3.205	6.508	5.134	5.359	2.164	3.59	3.335	0.467	14.267	6.626	0.567	2.152	1.71	5.37	8.374	6.357	3.145	2.411	4.189
Sjc_0009588	0.627	0	0.668	0.633	1.08	1.149	1.12	0.271	0.191	0.882	0	0.517	0	0	0.607	0.439	0.22	0.461	0.259	0	0.709	0.372	0	0.536	0	0	0	0	0.433	1.135	0	0.463	0.242	0.429	1.186	1.889	0.463	0.643	0.876	1.124	0.711	0.969	0	0.488	0	0.567	0	0.977
Sjc_0004010	0.78	1.547	0.664	1.468	2.013	1.6	0.928	0.809	1.332	3.799	1.047	2.654	0.6	1.019	1.106	4.476	3.06	2.064	1.158	1.375	0.47	2.773	4.444	2.666	0.723	1.28	0.476	0.336	2.151	1.58	0.687	0.46	0.6	0.853	1.062	1.056	0.461	0	0.435	1.815	1.061	1.444	0.756	0.971	4.542	0.564	1.188	1.457
Sjc_0007565	1.558	1.084	1.232	2.456	2.108	2.121	1.431	1.348	1.059	1.627	2.741	2.372	1.429	1.002	1.55	1.34	1.561	1.768	0.735	1.701	1.207	1.108	2.21	1.827	0.069	0.67	0.68	1.92	0.737	1.289	0.196	0.558	0.377	0.975	1.112	1.777	0.46	0.091	0.062	0.678	0.404	0.997	1.835	0.485	2.102	0.925	0.78	0.555
Sjc_0007736	2.363	2.224	2.187	1.52	2.21	2.861	1.957	3.2	2.068	2.696	2.99	3.441	0.725	1.119	1.987	1.223	1.584	2.569	1.781	2.113	2.089	0.731	1.417	2.02	1.111	1.757	1.255	1.107	2.197	1.561	0.604	1.137	0.87	1.405	1.399	1.005	0.455	0.632	0.143	1.38	1.242	1.586	0.747	0.8	4.541	1.671	2.896	1.36
Sjc_0006938	17.545	13.708	9.555	12.007	12.907	12.784	11.661	6.62	9.708	10.23	8.793	9.3	10.605	7.112	8.549	8.356	7.652	7.202	8.674	4.397	6.531	9.07	6.284	6.455	2.207	2.792	1.974	7.808	5.63	4.06	0.899	1.806	1.1	4.745	3.859	4.455	0.452	0.627	0	3.746	4.241	3.78	1.731	0.318	0.307	4.241	3.265	3.416
Sjc_0005990	5.293	4.645	5.685	6.062	5.295	5.348	5.111	5.075	6.197	5.498	6.407	4.714	4.774	5.403	7.009	6.411	6.118	5.892	4.843	5.747	6.681	5.088	7.235	6.484	1.99	3.916	2.185	8.174	5.823	6.213	0.631	3.166	1.653	7.829	5.737	7.54	0.423	1.466	0.599	8.329	10.165	11.266	2.428	0.446	2.444	10.086	10.467	9.694
Sjc_0008529	3.181	2.391	2.163	3.209	3.651	3.206	1.42	1.95	1.375	1.615	2.374	2.402	1.191	1.059	1.025	0.835	1.394	1.365	0.875	1.428	0.998	1.1	0.975	0.907	1.229	0.816	0.945	1.143	0.366	0.671	0.39	0.391	0.408	0.544	0.201	0	0.392	0.272	0	0	0.501	0.307	0.321	0.826	0.932	0.24	0.101	0.619
Sjc_0002727	1.56	1.094	0.923	1.399	1.268	1.334	1.548	1.725	1.956	2.031	2.038	2.237	1.891	2.077	1.732	2.185	3.221	2.614	1.503	1.529	1.502	1.952	2.311	2.224	0.134	1.008	1.059	3.364	2.153	2.007	0.382	0.767	0.467	2.49	1.574	2.48	0.384	1.066	0.363	2.251	2.293	1.472	1.892	0.27	1.045	2.193	2.048	1.688
Sjc_0008573	2.844	1.45	1.316	0.998	1.81	0.725	0.295	1.605	1.282	1.159	0.969	1.087	1.508	0.898	0.957	1.039	0.52	1.455	1.021	1.817	1.397	1.613	0.91	1.48	1.147	0.931	3.022	0.8	1.194	0.268	0.727	1.003	1.714	0.846	2.152	2.048	0.365	0.761	1.381	1.44	1.402	3.723	0.9	0.385	1.615	1.341	2.262	2.504
Sjc_0000529	0.243	0.438	0.517	0.898	0.941	1.068	0.506	0.315	0.111	0.455	0.68	0.267	0.234	0.22	0.117	0.553	0.298	0.313	0.201	0.476	0.229	0.648	0.279	0.623	0.188	0.125	0.247	0.393	0.251	0.176	0.089	0.179	0.187	0.415	0.643	0.594	0.359	0	0	1.196	0.964	0.891	0.736	0	0.305	1.866	1.481	0.378
Sjc_0001775	0.482	0.217	0.513	0.648	0.415	0.707	0.287	0.209	0.588	0.678	0.809	0.794	0.155	0	0.932	0.338	0.338	0.709	0.597	0.236	0.908	0.571	0.443	0.412	1.862	0.495	1.227	2.339	1.663	0.698	0	0.711	0.557	0.66	1.094	1.633	0.356	0.988	0.673	0.432	1.64	0.93	0.584	1.126	3.148	0.871	1.469	1.126
Sjc_0006227	1.44	0.794	0.965	1.668	2.273	2.053	3.24	2.008	3.661	1.725	2.06	1.802	4.057	2.441	1.393	2.073	1.851	3.59	2.841	0.549	3.254	1.897	3.311	1.437	0.124	1.205	2.77	1.725	0.938	2.258	1.058	0.885	0.493	2.189	2.058	0.482	0.355	1.148	0.223	3.297	0.423	1.421	2.134	0.623	2.894	1.88	0.915	0.872
Sjc_0008367	0.721	0.975	0.938	1.212	0.517	0.088	1.002	0.208	0.293	0.676	0.673	0.66	0.463	0.96	0.697	0.841	0.927	0.884	0.198	1.06	0.543	0.712	1.105	0.514	0.186	0.247	0.245	0.777	0.829	0.783	0	0.266	0.37	0.164	1.364	0.271	0.355	0.493	0.168	0.646	0.636	0.464	0.583	0	0.121	0.434	0.366	0.374
Sjc_0000072	1.163	0.839	0.66	0.626	0.2	0.341	1.108	0.403	0.568	1.09	0.521	0.128	0.299	0.169	1.8	0.652	0.326	0.513	0.96	0.684	0.35	0.552	0	0.796	0.359	0.478	1.658	1.003	0.16	0.673	1.025	0.343	0.717	0.318	0.176	0	0.344	0.477	0.325	0.208	0	0.539	1.128	0.362	0.935	0.631	0.355	0
Sjc_0008309	11.3	14.269	5.292	1.672	1.362	3.313	1.346	3.129	2.62	1.483	2.024	3.103	2.321	1.477	3.497	4.747	1.743	1.33	0.187	0.886	1.021	0.804	1.87	2.319	0.349	2.629	1.381	8.04	6.704	5.234	0	1	0.522	1.237	7.181	3.743	0.334	0	0.631	9.311	6.321	2.966	1.096	0	0	0.204	0.861	0.88
Sjc_0008841	0	0	0	0.149	0	0	0	0	0.135	0	0	0.121	0	0.161	0.143	0	0	0	0	0	0	0	0	0.189	0	0.151	0	0.238	0.153	0	0	0	0	0	0.836	0.333	0.327	0	0	0	0	0	0.536	0	0	0	0	0
Sjc_0002361	3.394	3.192	2.562	1.894	1.243	1.641	3.182	3.687	2.952	1.286	1.536	1.349	3.569	3.147	3.818	1.82	1.468	1.859	4.174	2.83	3.699	1.37	1.195	1.606	0.335	1.779	0.882	2.569	2.441	1.725	0.318	0.586	0.501	1.976	1.475	1.414	0.32	0	0.101	2.458	2.02	1.617	0.701	0.45	0.58	1.371	1.651	0.844
Sjc_0003493	0.13	0.547	0.277	0.786	0.596	1.777	0.67	0.562	0.528	2.84	1.745	2.283	0.361	0.597	0.53	2.092	2.216	2.101	0.536	0.636	0.489	1.027	1.314	1.444	0.803	0.652	0.926	2.334	2.3	1.723	0.254	0.798	0.567	2.428	3.537	3.39	0.32	0.532	0.786	6.01	4.516	4.111	0.42	0.404	0.739	7.043	6.599	7.047
Sjc_0006185	1.339	1.16	1.559	1.333	0.876	0.785	1.212	0.834	1.144	0.854	0.96	0.647	0.413	0.584	0.898	0.75	0.976	0.67	0.398	0.472	0.726	0.889	0.887	0.733	0.248	0.22	0.327	0.347	0.924	0.426	0.079	0.632	0.413	0.586	1.013	0.323	0.317	0	0	0.528	0.445	0.538	0.779	0.501	1.346	0.436	0.408	0.542
Sjc_0006901	3.083	3.65	4.444	3.24	2.986	4.237	3.786	4.669	5.231	4.786	2.373	3.069	4.019	4.058	4.037	2.698	3.04	2.693	2.227	3.965	3.266	1.713	2.746	1.813	0.893	2.044	1.864	2.077	1.662	1.116	0.566	2.274	1.929	1.714	1.604	1.378	0.285	1.383	0.673	1.467	2.258	1.785	2.336	0.3	1.839	1.567	1.101	1.201
Sjc_0000842	0.368	0.166	0.392	0.619	0.951	1.35	0.439	1.116	1.011	0.518	0.619	0.303	0.946	0.669	1.9	0.774	0.775	0.542	0.912	1.624	0.555	0.655	0.508	1.417	0.285	0.504	0.75	0.397	1.017	0.533	0.541	1.223	0.284	2.268	0.697	0.693	0.272	0.378	2.057	1.32	0.835	1.848	0.447	0.86	0	1.498	0.702	0.574
Sjc_0008853	0.368	1.658	0	0.247	0	0.404	0.219	0.795	0.224	2.068	0.823	0.808	0	0.801	1.422	1.158	1.289	0.406	0.152	0.18	0.554	1.961	1.352	0.629	0.568	0.126	0.187	2.18	1.268	1.064	0.27	0.136	0.849	5.03	1.669	4.152	0.272	0	0	0.823	2.779	2.271	0	1.145	0	2.492	4.063	1.145
Sjc_0002115	4.83	6.454	5.459	2.286	4.004	4.065	4.9	4.334	2.728	5.03	2.403	2.555	3.789	3.378	3.69	2.255	3.135	3.421	1.182	3.155	2.56	3.181	1.809	2.448	0.553	1.591	2.186	5.786	2.962	3.237	1.051	2.507	0.413	6.853	5.278	6.465	0.264	0	0	3.365	4.057	6.353	0.434	0	1.258	4.204	3.545	3.623
Sjc_0005885	1.512	2.591	1.931	1.22	1.692	0.886	3.24	3.662	4.15	3.259	3.385	4.317	5.53	4.721	5.262	3.493	3.391	4.447	7.239	4.739	5.352	2.868	3.753	3.232	0.701	4.034	2.617	2.444	3.963	3.173	1.777	1.561	1.281	3.309	3.774	2.732	0.223	0.31	0.422	2.573	1.6	2.334	2.566	0.706	2.278	3.416	1.843	2.826
Sjc_0002159	0	0.13	0.102	0.097	0.496	0.106	0	0.499	0	0.405	0.646	0.158	0.185	0.105	0.279	0.202	0.505	0.424	0	0	0.326	0.684	0	0.247	0.446	0.395	0.44	0.466	0.099	0.626	0	0	0.333	0.789	0.218	0.326	0.213	0.591	0.403	0.387	0.654	1.113	1.049	1.347	0.724	0.391	0.659	2.134
Sjc_0008791	0.138	0.248	0.488	0.092	0.118	0.403	0.327	0.595	0.336	0.387	0.616	0.529	0.088	0.399	0.177	0.096	0.964	0.303	0.227	0	0.311	0.652	0.632	0.353	0.425	0.282	0.28	1.186	0.285	0.896	0.404	0	0.424	0.752	0.52	0.828	0.203	0	0.384	0.246	0.312	0.425	0.333	0.428	0.553	0.994	0.524	0.535
Sjc_0000650	0	0	0	0.702	0	0	0	0	0	0	0.146	0.143	0.335	0.189	0.084	0.365	0.183	0	0	0	0	0.155	0.24	0.558	0.202	0	0	0.703	0.9	0.566	0	0	0.201	0.535	0.789	0.884	0.193	0.267	0	0.35	0.394	0.806	0.316	0	0.655	0.589	0.298	0.203
Sjc_0006187	0.065	0.233	0.275	0.739	0.5	0.473	0.308	0.279	0.236	0.303	0.506	0.426	0.249	0.094	0.083	0.317	0.226	0.57	0.48	0	0.341	0.383	0.416	0.773	0.2	0.221	0.395	0.975	0.936	1.215	0.095	0.191	0.199	0.707	1.466	0.729	0.191	0.662	0.18	1.041	1.269	1.396	0.627	0.402	0.779	1.459	1.871	0.755
Sjc_0006192	0.064	0.23	0.136	0.514	0.439	0.327	0.304	0.276	0.233	0.299	0.428	0.385	0.245	0.093	0.082	0.268	0.223	0.422	0.526	0	0.336	0.453	0.527	0.545	0.197	0.262	0.389	0.893	0.66	1.015	0.094	0.188	0.147	0.61	0.868	0.672	0.188	0.784	0.178	0.742	1.06	1.181	0.464	0.496	0.576	1.21	1.311	0.546
Sjc_0005751	2.007	1.018	2.493	0.844	0.864	1.747	2.092	2.388	2.066	1.764	2.107	1.309	2.013	2.004	2.507	2.196	2.551	2.214	1.346	1.598	1.134	2.529	2.768	2.146	0.194	0.773	0.383	2.164	1.471	1.907	0.369	0.648	0.483	2.746	1.329	1.511	0.185	0.257	0	2.585	2.086	1.55	0	0	0.252	1.361	1.243	1.661
Sjc_0006856	0	0.113	0	0	0	0.092	0	0	0.076	0.117	0.14	0.069	0	0.091	0	0.088	0.088	0	0	0	0.094	0	0	0	0.775	0.086	0.128	0	0.259	0.091	0.368	0.185	0.676	0.343	0.379	0.378	0.185	0.514	0.175	0.449	0.19	0.387	1.216	0.976	1.637	1.02	0.86	0.781
Sjc_0008533	1.823	1.13	1.779	0.919	1.373	1.169	0.814	0.887	1.251	1.175	1.275	1.814	0.877	0.827	1.689	1.117	1.358	1.005	0.752	1.116	1.115	1.486	1.047	0.877	0.352	0.234	0.696	1.965	1.1	0.824	0.502	0.252	0.439	0.623	0.689	0.6	0.168	0.467	0.636	0.918	0.689	1.143	0.552	0.71	0.343	0.927	0.521	1.42
Sjc_0008657	0.107	0.193	0.152	0.433	0.738	0.471	0.255	0.185	0.196	1.607	0.48	0.648	0.206	0.234	0.276	0.75	1.353	1.734	0.265	0.315	0.081	1.017	0.887	1.283	0.331	0.147	0.218	1.502	1.479	0.853	0.157	0.237	0.165	1.906	0.892	1.291	0.158	0	0	1.728	1.782	1.572	0.26	0	0.323	1.937	2.287	2.504
Sjc_0008629	0.999	0.721	0.709	0.672	1.461	0.951	0.357	0.864	0.853	0.374	0.224	0.713	0.833	1.305	0.966	0.629	0.56	0.441	0.577	0.391	0.376	0.237	0.275	0.171	0.926	0.273	0.61	0.538	0.482	0.289	0.147	0.516	0.615	0.41	0.453	0.226	0.148	0	0.558	0.984	0.302	0.308	0.969	0.155	1.705	0.18	0.152	0.389
Sjc_0006280	0.082	0	0.059	0.222	0.142	0	0.098	0	0.101	0.386	0.092	0.136	0	0.12	0.159	0	0	0.061	0.068	0.162	0	0.195	0	0.141	0	0.113	0.084	0	0.228	0.119	0.242	0.061	0.063	0	0.374	0.124	0.122	1.183	0.23	0.222	0.062	0	0	0.642	0.166	0.075	0.126	0
Sjc_0009532	0.447	0.202	0.106	0.201	0	0	0.178	0.452	0	0	0.25	0.041	0.335	0.217	0.336	0.313	0.157	0.055	0.308	0.219	0.225	0	0.411	0.127	0.115	0.102	0	0.643	0.309	0.54	0.11	0.055	0.23	0.612	0.677	0.449	0.11	0	0	1.002	0.394	0.115	0.181	0.232	0	0.472	0.398	0.523
Sjc_0008531	0.333	0.263	0.296	0.112	0.072	0.214	0.149	0.288	0.229	0.391	0.327	0.16	0.214	0.212	0.242	0.292	0.321	0.521	0.413	0.286	0.502	0.395	0.422	0.321	0.708	0.2	0.849	0.629	0.661	0.513	0.245	0.43	0.481	0.969	0.725	0.565	0.062	0	0	0.523	1.26	0.901	0.101	0.065	0.335	0.866	0.73	0.974
Sjc_0009650	3.764	0	1.068	8.607	6.479	0	1.793	0	0	1.411	3.371	2.48	1.932	2.187	0	6.325	0	1.661	0	0	0	1.785	2.768	0.644	0	3.09	4.599	6.492	2.597	2.724	8.849	1.666	1.159	5.149	5.125	3.967	0	7.716	0	3.371	0	2.325	16.428	0	4.538	4.762	4.016	3.518
Sjc_0004499	19.028	14.71	10.609	16.455	11.699	13.946	11.329	17.64	14.095	11.465	10.651	11.943	17.444	18.754	20.152	15.226	17.151	19.992	8.977	14.648	17.403	12.89	14.996	11.622	8.401	11.16	12.456	10.256	15.941	13.771	7.988	8.021	5.233	16.735	12.339	8.187	0	11.145	3.796	7.304	10.274	10.493	3.296	0	6.828	14.741	3.107	6.351
Sjc_0002526	8.328	5.634	1.478	11.203	7.169	0.763	3.719	8.107	0.635	12.684	8.158	1.143	6.681	4.536	0.671	8.747	8.028	1.531	0.859	6.12	1.568	8.639	17.229	0.89	4.826	2.137	0	13.467	0	1.507	7.649	0	0.802	14.243	0	0.784	0	0	0	12.122	1.574	2.411	0	1.621	0	8.468	0	0.811
Sjc_0004438	4.382	6.587	0	7.859	2.514	0	6.957	5.055	0	4.107	1.635	0	11.248	9.546	0	16.362	22.526	0	4.823	1.431	0	12.121	10.743	1.249	0	0	0	7.873	0	0	4.292	0	0	11.989	0	0	0	0	0	2.616	0	1.128	0	0	1.467	10.56	0	0
Sjc_0002854	0	0	0.747	0.708	0.906	2.314	0	0.455	0.642	1.479	1.178	1.445	0.675	0.764	0.678	3.315	1.475	0.774	1.303	1.546	0.793	0.624	0.484	1.8	1.626	2.52	1.607	2.836	1.089	3.427	3.865	1.164	0.81	2.159	1.99	0.792	0	0	0	2.827	1.591	1.625	0	0	0	1.902	2.406	1.639
Sjc_0003781	4.879	2.934	4.04	2.735	2.1	4.172	1.937	4.222	7.442	1.524	2.731	3.126	2.609	4.134	6.815	2.278	3.421	6.579	3.357	5.577	3.675	0.964	0.748	4.172	2.513	3.895	3.312	6.137	2.244	2.943	3.585	3.599	0.626	1.113	3.691	4.286	0	0	2.271	1.457	7.377	4.395	1.972	1.266	0.817	4.41	4.338	5.7
Sjc_0009562	9.47	5.694	14.436	5.426	6.642	11.054	7.1	7.284	15.192	5.917	10.602	14.64	9.229	7.896	17.184	10.806	8.852	12.124	4.923	8.247	11.096	9.564	7.417	12.597	2.168	7.68	4.286	8.318	8.227	10.408	3.092	5.692	4.051	6.238	8.226	8.715	0	2.157	0.49	7.854	6.098	8.124	2.552	1.092	3.876	6.657	3.475	6.556
Sjc_0005064	0.688	0	1.952	0	0.592	0	0	0.595	0.419	0	0	0	0.441	0	0.886	0.481	0	0	2.838	0.674	3.107	0	0	0	1.062	0.47	1.4	0.741	0.474	0	3.031	0	0.529	1.881	0	0	0	0	0	0	0	0	0	0	0.691	0.621	0.524	0
Sjc_0008312	2.509	5.092	4.897	10.126	9.719	7.816	3.735	1.086	2.679	11.759	13.343	16.192	3.22	2.278	6.47	3.514	8.795	11.072	3.107	3.688	3.78	7.437	10.958	8.582	3.878	2.146	3.194	3.381	6.492	5.902	2.765	1.851	0.483	5.149	4.746	6.612	0	1.286	1.752	8.428	7.113	6.78	1.521	2.93	0.63	3.969	6.693	7.817
Sjc_0005531	0	0.765	1.204	0	0.73	0	0	0	1.035	0	0.95	0.932	0	0	1.094	1.782	1.19	0.624	0	0	0	2.012	1.56	0	0	0.581	0	0	0	2.456	2.494	0.626	1.96	0	0.642	0.639	0	0	1.185	0	0	2.62	4.115	1.321	0	1.534	1.293	0
Sjc_0002870	0	0	1.599	0	1.94	2.891	0	0	0.687	1.584	1.892	0.619	0	0	1.453	0.395	0.79	0.829	0.465	1.104	1.698	2.672	0	0.964	1.742	0.771	0	2.43	1.555	0.816	2.484	0.416	0.868	1.542	0	0.849	0	0	0.787	2.019	0.426	0.87	1.366	0.877	1.132	0	0.429	2.194
Sjc_0000237	0	0.742	0.584	0.553	1.416	0	0	0	0.502	0.771	0	0	0	0	0	0	0	0	0	0	0.619	0	0	0	0	0	0.837	0.886	0	1.19	2.417	0	0.633	0	0	0.619	0	1.686	0	0	0	0	0	0	0.826	0	0	0
Sjc_0004300	0	1.418	2.51	1.322	2.368	1.728	0.936	0.68	0.719	2.578	2.64	2.374	1.009	1.142	0.253	2.752	2.755	2.023	1.947	0.385	0.888	1.864	1.807	0	1.822	0.807	4.402	0.847	0.813	2.844	2.31	0.58	2.118	2.151	2.676	0.888	0	0.806	0	2.112	3.862	1.214	0.953	0.612	1.185	2.131	0.898	0
Sjc_0006421	10.096	4.903	7.716	6.791	7.353	8.538	6.474	8.064	9.002	8.735	6.086	8.957	7.476	8.46	8.011	14.138	8.167	11.424	5.13	9.892	11.115	10.128	7.141	10.626	7.201	13.286	6.327	15.07	16.074	13.49	2.282	7.448	4.186	11.688	9.401	12.865	0	1.592	2.169	13.217	11.741	17.388	1.883	0	2.341	8.423	16.572	6.654
Sjc_0009319	0.493	0.445	0	0.996	0.849	0.723	0.588	1.281	1.505	1.387	0	0	2.216	0.717	0	0.691	2.075	0	0.407	0.967	0	1.755	0	0.422	0	0.338	1.005	0.532	1.702	1.428	2.175	1.092	1.14	0	0.747	0.371	0	2.023	1.378	2.652	1.119	0.762	0	0.768	2.974	0	2.632	0.384
Sjc_0008526	9.026	11.997	7.416	13.1	8.587	2.785	7.92	8.221	2.898	8.014	3.723	7.044	12.804	11.039	3.981	18.293	6.994	1.048	7.059	21.874	10.376	11.827	9.172	10.967	2.202	7.801	6.772	13.827	8.521	11.002	2.094	6.658	5.487	10.399	5.391	6.796	0	5.843	0.663	12.764	5.027	8.435	3.456	2.219	2.864	9.016	9.05	6.66
Sjc_0008995	0	0	0	0	0.408	0	0	0	0	0.444	0	1.04	0	0	0	0.332	0	0	0	0	0.357	0	0	0.405	0	0	0	0	0	1.713	2.087	0	0	1.296	0	0	0	0	0	0	0.358	0	0	0	1.903	0.428	0.361	1.844
Sjc_0003558	0	1.243	0	0.927	0	0	0	2.385	0	0	0	0.757	0	0	0	0	0.966	0	0	0	1.038	0	0	1.179	0	0	0	2.972	0	0.998	2.025	0	1.061	0	0	0	0	0	0	0	0	0	0	0	4.154	3.737	0	0
Sjc_0003708	0	0	0.971	0	0.589	0	1.63	0	0.835	0.641	0	0	0	0.497	0.441	0.479	0	1.007	0	0.67	1.031	0.811	0	0.585	2.115	0.468	1.394	0	0.944	0	2.011	1.514	0.527	0	0.518	0	0	0	2.867	0.613	0	0	1.659	1.066	2.063	0.618	0.521	0.533
Sjc_0005303	1.709	1.849	1.94	1.609	1.765	2.004	0.814	2.07	1.668	0.641	0.765	0.563	3.07	2.73	3.525	0.479	0	0.251	3.95	1.005	1.544	0.81	0.628	0.584	1.584	1.637	1.74	0.737	1.415	1.979	2.009	2.017	1.842	1.403	1.293	1.029	0	4.204	0	1.837	4.133	0.792	0.829	4.257	1.373	3.707	2.084	2.928
Sjc_0001522	1.353	2.44	1.92	0	0	0.992	0	1.171	1.651	0	0	0.743	0.868	0	0	3.789	0	0	0	0	1.019	1.604	0	0	0	1.851	1.378	0	0	1.958	1.988	0	1.042	0	0	0	0	0	1.889	0	0	0	3.281	0	1.359	1.223	0	1.054
Sjc_0006939	13.497	11.565	11.973	4.993	6.971	9.893	4.822	5.256	6.176	6.958	5.289	7.042	5.197	3.921	2.175	2.835	3.312	5.956	5.015	3.306	5.592	3.2	3.103	9.81	3.129	3.694	4.81	3.638	6.984	3.907	1.983	3.485	0	2.77	2.553	2.033	0	0	0.942	3.022	0.51	3.647	1.637	0	2.034	2.44	1.543	3.154
Sjc_0008433	3.502	3.733	1.13	2.998	3.015	5.367	5.688	3.857	5.439	5.67	5.347	4.372	6.334	4.162	4.926	6.465	6.25	2.342	3.154	3.432	3.837	4.907	4.977	4.084	0.984	2.614	3.242	5.149	3.734	4.839	1.871	1.174	2.942	10.019	2.168	4.315	0	0.653	0.889	5.989	6.498	4.425	1.544	0.496	2.239	8.921	4.61	3.968
Sjc_0005420	1.271	3.439	4.509	3.419	1.094	4.657	1.513	1.1	4.652	3.573	4.268	3.49	4.893	5.538	4.916	3.559	1.782	0.935	2.098	8.716	0.957	1.507	7.011	2.173	0	2.609	2.588	1.37	3.507	0	1.867	0	0.979	1.739	1.923	2.871	0	0	0	1.138	0.961	0.981	0	1.979	5.107	0	0.968	2.969
Sjc_0000317	0	2.596	1.225	3.872	5.946	2.109	0.685	0.498	2.107	1.619	3.222	2.213	1.478	0.418	2.227	0.806	2.421	1.693	0.95	1.128	2.168	5.459	2.646	2.461	0	1.182	1.172	3.723	1.191	4.166	1.692	1.699	1.773	0.788	2.613	2.6	0	0	0	4.125	0.435	5.333	1.396	0	1.735	2.081	3.509	1.345
Sjc_0009668	0	0	0.817	0	0	0	0	0	0.702	0	0	0.632	0	0	0	0	0	1.693	0	0	0	0	0	0	1.779	0	2.345	0	0.794	2.5	1.692	0.849	0.887	0	0	0	0	0	3.215	0	0	0	2.792	0	3.47	0	0.877	0
Sjc_0009641	1.125	0	0	0.757	0	0	0	0	0	1.054	0	0.618	0.722	0	0	0.788	0	0	0	0	0	0	0	0.962	0	0	2.291	1.213	0.776	0	1.653	0.83	0.866	1.539	0	0	0	0	3.141	1.007	0	0	10.91	7.006	2.26	0	0	0
Sjc_0009535	0	0	1.184	0	0.479	0	0.662	0.481	1.357	0	0	1.221	0	0.404	1.792	0.389	0.39	1.227	0.459	0	0.419	0.659	0	0	0	0.761	1.132	0	0.384	0	1.634	0.41	0.428	0.761	0.841	0.837	0	0	0.776	0.498	0	0	0	0	0	0	0	0.433
Sjc_0001774	1.359	2.145	0.964	0.457	1.462	2.241	1.214	1.176	1.451	0.955	1.141	0.933	0.872	0.987	0.876	1.19	0.238	1.249	0.842	1.332	0.512	0.806	0.625	1.162	0	0.698	0.692	1.099	0.938	0.984	1.498	0.251	0	0	0.257	0.256	0	2.09	2.372	0.913	0	0	0.824	3.175	1.707	0	0.259	0
Sjc_0000663	1.9	3.428	0	0.639	0.818	0	2.263	0	1.739	0	0	0.522	0	0	0.612	0.665	0	0.699	0	1.862	1.431	2.253	0	1.625	1.468	0	0	0	1.311	0	1.396	0	0	0	0.719	0.715	0	1.948	0	0.851	0	0	0	0	0	0.859	0.724	0
Sjc_0009721	0	0	0	0	1.56	0	0	0	0.553	0	0	0.995	0.581	0	0.584	0.634	0.635	0.666	0	0	0	0	0	0.775	0	0	0	0.977	0	0	1.331	1.337	0	0	0	0	0	0	0	0.812	0.685	0	0	1.411	1.821	0	0.691	0.706
Sjc_0004435	2.693	2.429	2.548	1.208	0.773	0	3.207	4.661	5.477	1.683	6.03	1.479	4.033	3.912	6.945	1.886	0.629	1.981	2.224	3.518	4.057	1.064	1.651	1.535	0	3.072	0	3.871	1.239	1.949	1.319	0	0.691	1.228	2.717	2.028	0	0	1.254	1.608	0.679	3.466	0	0	1.804	0.811	0.684	2.098
Sjc_0008334	0.882	0.795	0.626	1.186	0.759	0	1.05	1.526	0.538	0	0	0.484	1.132	0	1.705	0.617	0.618	0	0	0	0.664	0	1.621	0	0	1.206	0	0	1.216	0	1.295	0	0	1.206	2.668	0.664	0	0	0	0	0	0	0	0	1.771	1.594	2.016	1.373
Sjc_0009677	13.56	8.895	15.372	5.686	7.731	6.583	28.731	20.419	14.074	17.827	11.238	19.247	22.49	14.452	46.547	11.961	16.544	12.175	22.1	19.325	32.896	7.307	14.411	18.523	2.449	9.038	0.897	12.53	2.916	21.03	1.294	3.378	0.407	6.987	1.732	5.834	0	0.361	0	2.208	2.13	3.943	1.281	0	0.531	7.163	2.55	2.88
Sjc_0001784	0	0	0.31	0.294	0	0.321	0	0	0	0.41	0.49	0.481	0	0	0	0.306	0.307	0	0	0	0.33	0	0.402	0	0.676	1.497	0	0	0	0	1.286	0.645	0.337	0	0	0.329	0	0.897	0.611	0	0.331	0.338	0	0	0.879	0.395	0	0
Sjc_0008915	0	0.788	0	0.294	0	0	1.04	0.378	0	0	0	0.24	0.28	0	0.282	0	0.613	0.321	0	0	0	1.036	0	0.374	0	0	0.445	0	1.507	0.632	1.284	0	0	1.195	0.661	0.658	0	0	0	0.391	1.651	0.337	0	0	0	0	0.666	0
Sjc_0006277	2.531	5.326	1.796	2.27	2.178	0.618	2.009	0.73	2.573	3.163	1.889	2.317	5.414	0.613	3.807	7.088	2.957	5.584	2.786	3.306	3.812	8.001	3.878	4.328	0	1.732	0.859	2.728	1.164	3.663	1.24	1.867	3.248	3.462	5.106	5.081	0	0	1.178	1.511	5.101	0	0	1.314	0.848	2.287	5.143	5.913
Sjc_0009331	1.682	0.759	1.791	0.566	1.448	2.466	0	1.456	3.079	0.788	0	2.31	3.239	0.611	3.796	0.589	2.949	1.237	0.694	0.824	0	1.995	0.773	0.719	0	1.151	0	0.907	2.321	0.609	1.236	1.862	0.648	0	3.182	0.633	0	0	0	0.753	0	0.649	0	0	0.845	0	1.282	1.31
Sjc_0001090	3.262	5.149	4.051	1.097	1.404	1.793	0	1.411	2.487	0	0	1.344	1.047	0	2.629	0.571	1.715	1.799	4.039	1.598	3.071	0	0	2.092	1.26	2.232	4.152	1.758	1.688	1.771	1.198	1.805	1.256	0	1.851	3.07	0	0	0	0	0	1.259	0	1.27	1.639	1.474	0.621	0.635
Sjc_0000236	0	0.704	0.277	1.05	0.672	0	0	0	0.238	0	0	0	0	0.284	0	0.273	0	0.287	0	0	0.294	0	0	0.334	0	0	0.795	0.842	0.269	1.13	1.147	0.288	0.601	1.068	0.295	0.294	0	1.601	0	0	0.295	0.301	0	0	0.392	0	0	0.304
Sjc_0009646	0	0	0	0	0	0	0	0	0.47	0	0	0	0.494	0	0	0	0	0	0	0	0	0	0	0	0	0	0.785	0	0	0	1.132	0	0	0	0	0	0	0	0	0	0	0	0	0	0	0	0	0
Sjc_0000239	0.713	0.643	0	0.479	0.613	0	0	0	0	0.668	0	0.391	0	0	0	0	0	0	0	0	0	0	0	0.609	0	0	0.726	0.768	0.983	1.547	1.047	0	0.549	0	1.078	0.536	0	0	0	0	0	0	1.728	1.11	1.432	0.644	0	0
Sjc_0005304	2.354	1.274	2.172	0.95	1.418	1.38	1.121	1.63	1.293	0.662	1.318	0.259	2.719	2.565	2.277	0.495	0	0.173	2.138	2.076	1.596	0.279	0.866	1.007	2.91	1.772	1.199	0.761	1.787	1.874	1.038	1.216	1.088	1.288	1.425	0.355	0	4.826	0.986	1.687	1.602	1.091	0.571	3.299	1.183	4.043	2.691	2.567
Sjc_0000857	6.8	4.861	4.371	6.473	6.516	5.266	6.876	5.995	7.593	13.589	9.768	8.808	7.493	7.734	6.865	8.175	9.535	8.115	3.496	4.777	4.252	5.02	5.781	6.802	0.991	2.546	0.915	7.746	4.249	4.272	0.943	1.514	0.889	5.617	3.883	4.637	0	0	0.179	2.758	3.492	4.26	1.556	0.4	0.516	2.203	2.64	2.099
Sjc_0001854	0	0	0	0.43	0	0	0	0	0	0	0	0.351	0	0	0	0	0	0	0.528	0	0	0	0	0.547	0	0.438	0	0	0	0.463	0.94	0	0	0	0.484	0.482	0	0	0	0	0.483	0	1.551	0	1.285	0	0	0
Sjc_0000507	9.429	6.237	9.368	6.765	3.247	6.45	5.989	3.808	3.451	3.535	2.111	2.417	2.824	1.37	4.458	2.641	0.881	2.312	1.557	3.08	3.314	0	0.578	0.538	0	0.43	1.28	0	1.301	0	0.924	0.464	0	1.72	0.476	0	0	1.289	0	0	0	0.485	1.524	0	1.263	0.568	0.479	0
Sjc_0004629	3.114	2.809	2.21	2.475	2.924	1.867	1.686	1.47	3.454	4.511	3.169	3.731	2.725	1.645	3.833	3.171	3.374	2.082	3.973	3.328	2.772	5.034	2.343	3.631	1.75	2.712	2.018	2.747	2.93	1.639	0.832	2.506	1.962	5.422	4.926	3.837	0	0.58	0	3.803	2.354	1.967	2.059	0	1.707	1.535	2.373	2.646
Sjc_0004972	0.282	0.254	0.2	0.379	0	0.619	1.342	1.219	0.344	0.264	0.631	0.155	0.181	0.205	1.09	0.592	0.395	0.622	0	0.276	0.212	0.334	0.259	0	0.871	0.193	0	0	0.194	0.204	0.828	0.623	0.217	0	0.853	0.212	0	0	0	0	0.426	0.218	0.683	0	0.283	0.255	0.429	0.219
Sjc_0009648	0	0	0	0	0	0	0	0	0	0	0	0	0.357	0	0	0	0	0	0	0	0	0	0	0	0	0	0	0	0	0	0.817	0	0	0	0	0	0	0	0	0	0	0	0	0.866	0	0	0	0
Sjc_0000578	5.309	4.07	3.579	1.964	1.828	5.447	4.741	3.445	2.591	3.732	3.863	2.187	3.066	5.205	2.909	3.345	2.605	4.685	1.753	2.861	2.399	2.832	2.685	1.589	0	1.816	1.622	4.006	3.113	2.497	0.78	1.762	1.226	3.995	2.811	2.998	0	0	0	3.091	3.01	1.434	1.287	0.413	1.067	3.838	2.225	2.481
Sjc_0008431	3.56	2.569	0.505	3.671	3.473	2.087	2.826	1.643	2.606	4.226	3.454	2.085	5.178	3.447	1.071	6.481	4.825	2.269	2.351	2.558	3.575	2.814	3.055	2.638	0.367	1.786	2.175	3.838	2.456	3.263	0.697	0.525	1.279	7.468	2.155	2.502	0	0.487	0.331	5.102	2.87	2.565	1.726	0.37	1.192	6.435	3.436	4.066
Sjc_0002703	0.916	2.065	0.975	0	0.394	0.336	1.636	0.396	1.397	0.429	0	0	0.294	0.333	0.59	0.321	0.321	0.337	0.756	1.346	0.345	0.543	0.421	0.392	0	0.94	0.933	0.494	0	0.331	0.673	0	1.058	0	1.386	0.69	0	0	0	0.82	0	1.414	2.221	1.426	0.46	0	0	0
Sjc_0002111	0	0	0	0.529	0	0	0.469	0	0	0.369	0	0	0	0	0	0	0.276	0	0.325	0	0	0.467	0	0.673	0	0	0	2.97	2.715	3.418	0.578	0	0	4.307	6.848	8.296	0	0.807	0.549	10.927	11.304	8.203	0	1.226	1.581	18.139	22.192	25.746
Sjc_0000184	1.86	1.342	3.168	1.251	0.32	1.636	0.886	2.898	1.816	1.046	0.833	1.022	1.433	1.351	1.679	1.563	1.304	1.642	1.229	1.094	1.121	0.882	1.026	1.273	0.575	0.509	1.894	2.808	1.797	1.885	0.547	1.098	0.86	1.018	1.407	1.121	0	0	0	0.667	1.969	0.287	1.805	0	0	0.673	1.985	1.739
Sjc_0002362	5.6	4.32	4.288	4.461	5.962	4.969	3.071	3.252	2.967	4.489	4.042	3.885	2.506	2.355	2.66	2.683	2.79	2.818	1.521	2.238	1.554	2.184	2.168	3.024	0.114	0.555	0.45	0.953	1.576	0.907	0.541	0.326	0.17	1.21	1.505	1.276	0	0	0	1.848	1.615	1.65	0.536	0	0.222	0.866	1.348	1.377
Sjc_0000264	0.701	0.316	0.746	0.471	0.603	0.77	0.834	0.303	0.641	0.657	0	0.577	0.674	0.763	0	0.491	0.491	0.773	0.289	0.343	0	0.415	0.644	0.599	0	0.24	0	0.378	0.483	0.254	0.515	0	0	0	0.53	0.791	0	2.154	0	0	0.53	0	0	0.546	1.056	0.317	0.801	0.273
Sjc_0005765	1.689	1.219	0.959	0.454	0	0.743	1.207	2.046	1.03	0.95	0.378	0.928	1.518	0.981	0.436	0.71	0.474	0.994	2.51	1.655	1.781	1.202	0.932	0.867	1.044	0.925	0	0.364	1.165	0.733	0.496	0.249	1.301	0.924	1.533	0.763	0	0.693	0	1.21	0.255	0.782	0	0.526	0	0.611	1.802	1.052
Sjc_0003907	1.737	0.783	2.055	2.142	1.495	2.546	1.724	2.756	2.296	3.799	2.593	1.749	2.044	2.103	1.12	1.622	1.624	2.129	0.478	2.269	1.963	1.03	2.13	1.981	1.342	2.179	1.179	4.682	2.197	1.048	0.425	2.136	0.446	2.773	2.628	3.052	0	1.781	1.213	2.075	2.188	3.576	2.808	1.352	1.745	1.57	2.648	2.48
Sjc_0001509	0.371	0.67	0.395	0.437	0.879	0.272	0.332	0.241	0.85	0.522	0.624	0.153	0.238	0.539	0.838	0.78	1.041	1.366	0.307	0.728	0.28	1.761	1.28	1.747	0.143	0.318	0.095	4.604	3.651	4.569	0.409	0.342	0	6.732	5.83	4.264	0	0	0.13	4.158	10.106	6.021	0.675	0	0.653	8.14	11.674	10.557
Sjc_0002881	2.007	0.679	0.534	0.675	0.648	0.92	0.299	0.651	0.153	0.941	0.281	0.689	0.161	0	0	0.703	1.055	0.185	0.207	0	0.189	0.297	0.231	0	0.388	0.172	0	0.541	0.346	0.363	0.369	0.37	0	0	0	0	0	0	0.35	0	0	0	0.608	0	0.504	0.227	0.191	0.391
Sjc_0009141	0.66	0.794	0	0.148	0	0.161	1.572	0.19	0.134	0.206	0.493	0	0.141	0.479	0.426	0.154	0.154	0.809	0.182	1.078	0.663	0.261	0.405	0.376	0.68	0.753	0.448	0.237	0.455	0.159	0.323	0.325	0.508	0.903	0.832	1.16	0	0.902	0.307	0.986	0.333	0.17	0	1.371	0.442	0.597	0.671	0.857
Sjc_0004273	0.577	0.347	0.273	0.259	0	0	0	0	0.469	0	0	0.211	0.247	0	0	0	0.27	0	0.159	0.188	0.29	0.228	0	0	0.891	0.263	0.587	0	0.133	0.139	0.282	0.993	0.888	0	0	0.145	0	0	0	0.517	0.581	0	0	0.299	0.193	0	0.147	0.449
Sjc_0009621	0	0	0.095	0	0	0	0	0	0	0	0	0.073	0	0	0	0	0	0	0	0	0	0	0.123	0	0	0	0.136	0	0	0	0.197	0.197	0	0	0	0.101	0	0.274	0.187	0	0	0	0	0.208	0.403	0	0	0
Sjc_0008983	1.724	0.837	2.352	2.051	2.169	2.818	0.947	1.836	2.669	2.983	3.117	5.389	1.106	0.963	1.966	1.578	1.766	2.048	0.876	0.909	0.799	1.258	1.341	2.041	0.82	0.635	0.405	0.715	2.013	2.783	0.195	0.391	0.306	1.088	2.408	2.296	0	1.631	1.111	2.019	1.203	2.15	0.322	0	0	0.959	2.93	3.098
Sjc_0009627	0	0.3	0.865	0.224	0.286	0.162	0.132	0.384	0.203	0	0	0.122	0.284	0	0.357	0.233	0.078	0.245	0	0	0.083	0	0.102	0	0.171	0.152	0.903	0.119	0.306	0.481	0.163	0.981	0.171	0	0	0.417	0	0.227	0.309	0.298	0.168	0.171	1.075	1.898	1.113	0.1	0.422	0.259
Sjc_0002515	0	0	0	0.068	0.088	0	0	0.176	0.186	0	0.114	0.056	0.065	0	0.066	0	0	0	0.084	0	0	0.362	0.094	0.174	0.472	0.07	0.311	3.838	1.614	2.871	0.149	0.225	0.157	5.288	5.464	6.433	0	0.417	0.142	15.124	13.456	10.288	0.493	0.634	1.329	18.939	23.411	23.847
Sjc_0009706	0	0	0	0	0	0	0	0.044	0	0	0	0	0	0	0	0.035	0	0	0	0	0	0	0.047	0	0.078	0	0.052	0	0	0	0.149	0.112	0.078	0	0.038	0	0	0.208	0.212	0.045	0	0	0.491	0.71	0.509	0.046	0	0
Sjc_0009606	0	0.355	0.979	0.265	0.339	0.144	0.117	0.341	0.18	0	0	0.162	0.253	0	0.318	0.207	0.069	0.362	0	0	0.148	0	0.181	0	0.152	0.135	0.702	0.212	0.272	0.428	0.145	1.09	0.228	0.135	0.075	0.593	0	0.606	0.413	0.353	0.447	0.152	0.717	2.761	1.188	0.178	0.45	0.384
Sjc_0003534	3.419	2.313	1.819	2.472	2.354	2.443	0.712	1.109	1.199	1.602	1.148	1.173	1.042	0.993	0.826	0.539	1.078	0.691	0.494	0.837	0.837	0.507	0.471	0.877	0.396	0.643	0.696	1.29	1.179	0.866	0.126	0.315	0.329	0.702	0.647	0.579	0	0	0.358	1.072	1.034	0.726	0.207	0.266	0.945	0.541	0.521	0.599
Sjc_0008993	0.16	0.072	0.057	0.269	0.138	0.117	0.095	0.138	0.049	0.075	0	0.088	0.103	0.232	0.103	0.168	0.224	0.118	0.066	0.078	0.241	0	0.22	0.137	0	0	0	0	0.055	0.289	0.117	0.059	0.062	0.437	0.121	0.12	0	0	0	0.072	0	0.309	0	0	0.08	0.072	0.183	0.187
Sjc_0008633	0	0	0	0	0	0	0	0	0	0	0	0.01	0.012	0	0	0	0	0	0	0	0.014	0	0	0	0	0	0	0	0	0	0.028	0	0	0	0	0	0	0	0	0	0	0.015	0	0	0.038	0	0	0
Sjc_0004914	0	0	0	0.571	0	0	0	0	0	0	0	0	0	0	0	0	0	0	0	0	0	0	0	0	0	0	0	0	0	1.228	0	0	0.653	0	0	0.639	0	0	0	0	0	1.31	0	0	0	0	0	0
Sjc_0009699	0	0	0	0	0	0	0	0	0	0	0	0	0	0	0	0	0	0	0	0	0	0	0	0	0	0	0	0	0	0	0	0	0	0	0	0	0	0	0	0	0	0	0	0.205	0.132	0	0	0
Sjc_0003198	0.392	1.062	0.557	0	0.676	1.151	0.467	1.019	0.239	0.368	0.439	1.078	0.504	1.14	0.506	0.275	0.55	1.732	0.324	0.385	0.296	0	0.722	0.336	0	0.537	1.599	0.846	1.354	1.42	0	0.579	0	0	1.188	0.591	0	0	0	0.352	0.593	1.515	1.903	1.222	0.394	0	0.299	0.611
Sjc_0008053	0	0	0	0	0	0	0	0	0	0	0	0	0	0	0	0	0	0	0	0	0	0	0	0	0	0	0	0	0	0	0	0	0	0	0	0	0	0	0	0	0	0	0	0	0	0	0	0
Sjc_0005633	0	0	0	0	0	0	0	0	0	0	0	0	0	0	0	0	0	0	0	0	0	0	0	0	0	0	0	0	0	0	0	0	0	0	0	0	0	0	0	0	0	0	0	0	0	0	0	0
Sjc_0000130	0	0	0	0	0	0	0	0	0	0	0	0	0	0	0	0	0	0	0	0	0	1.611	0	0	0	0	0	0	0.938	0	0	0	0	0	1.028	0	0	0	0	0	0	0	0	0	0	0	0	0
Sjc_0008843	0	0	0	0	0	0	0	0.12	0	0.13	0	0	0	0.101	0	0	0	0	0	0	0	0	0	0	0	0.19	0	0.149	0.096	0	0	0	0	0	0.314	0	0	0	0	0.124	0	0	0	0	0	0	0	0
Sjc_0007838	0	0	0	0	0	0	0.844	0	0.433	0	0	0.389	0.455	0	0	0	0	0	0	0	0.534	0	0	0	0	0	0	0	0	0	0	0.523	0	0	0	0	0	0	0.99	0	0	0	0	0	0.712	0	0	0
Sjc_0000872	0	0	0	0	0	0	0	0	0	0	0	0	0	0	0	0	0	0	0	0	0	0	0	0	0	0	0	0	0	0	0	0	0	0	0	0	0	0	0	0	0	0	0	0	0	0	0	0
Sjc_0006332	0	0	0	0	0	0	0	0	0	0	0	0	0	0	0	0	0	0	0	0	0	0	0	0	0	0	0	0	0	0	0	0	0	0	0	0	0	0	0	0	0	0	0	0	0	0	0	0
Sjc_0006321	0	0	0	0	0	0	0	0	0	0	0	0	0	0	0	0	0	0	0	0	0	0	0	0	0	0	0	0	0	0	0	0	0	0	0	0	0	0	0	0	0	0	0	0	0	0	0	0
Sjc_0007651	4.678	6.33	2.49	6.293	3.02	1.714	4.178	6.072	6.422	5.481	3.928	2.569	6.755	8.494	1.508	2.457	5.74	4.301	0.966	3.438	0.881	2.773	5.377	5.001	0	0.8	2.382	2.522	4.842	3.386	0	3.451	1.801	3.2	7.964	8.806	0	0	4.899	4.19	12.377	9.03	0	0	2.35	13.742	8.913	12.753
Sjc_0005999	0	0	0	0	0	0	0	0	0	0	0	0	0	0	0	0	0.443	0	0	0	0	0	0.58	0	0.976	0	0	0	0.436	0	0	0	0	0.864	0.478	0	0	0	0	0	0	0	0	0	0.634	0.571	0	0.492
Sjc_0009636	0	0	0	0	0	0	0	0	0	0	0	0	0	0	0	0	0	0	0	0	0	0	0	0	0	0	0	0	0	0	0	0	0	0	0	0	0	0	0	0	0	0	0	0	0	0	0	0
Sjc_0005869	0	0	1.123	1.064	0	0	0	0	0	0	0	0	0	0	0	0	0	0	0	0	0.596	0	0	0	0	0	0	0	0	0	0	0.584	0	0	0	0	0	0	0	0	0	0	0	0	0.795	0	0	0
Sjc_0008300	0.979	0	2.083	0.658	0	2.152	2.331	0	0.597	1.834	1.096	2.15	0.628	0.711	0.631	1.37	4.116	0.72	0	0	0.737	1.16	1.799	0	0	0.67	0	1.055	2.701	0.708	0	0.722	2.261	5.355	2.961	0.737	0	6.018	2.733	0.876	1.479	1.511	0	3.048	0.983	0.884	0.746	2.286
Sjc_0004016	0	0	0.213	0.202	0	0	0	0	0	0	0	0	0	0	0	0.42	0	0	0	0	0	0	0	0	0	0	0	0	0	0	0	0	0	0	0	0	0	0	0	0	0	0	0	0	0	0	0	0
Sjc_0003325	0	2.385	2.815	0.889	0	0	0	1.144	1.613	0	0	0.726	0.849	0	2.557	0	1.854	0	1.092	0	0	0	0	0	0	0	0	0	1.825	0	0	0	0	1.809	1	0	0	0	0	0	1	0	0	0	0	0	0	0
Sjc_0005972	0.538	0.97	0	0	0	0	1.921	0.465	0.328	0	0	0	1.725	1.171	1.04	0	0	0.395	1.776	0	0	0	0	0	0	0	0.547	0	0	0	0	0	0	0	0.407	0	0	0	0	0.482	0	0	0	0.837	0	0	0	0
Sjc_0000025	0.567	1.022	0	0.381	0.976	0	0	0	0	0.531	0.634	0	0.364	0	0	0.397	0	0	0.468	1.111	0.427	0.672	1.042	0	0.876	0	0	0	0	0	0	0.418	0	0.775	0	0.427	0	0	0	1.015	0	0.438	1.374	0	0	0	0.432	0
Sjc_0009399	0	0	0	0	0	0.26	0	0	0	0	0	0	0	0	0	0	0	0	0	0	0	0	0	0	0	0	0.361	0	0	0	0	0.523	0	0	0	0	0	0	0	0	0.268	0	0.86	0	0	0	0	0
Sjc_0008338	1.418	0	1.006	0	0	0	0	0	0	1.329	0	1.558	0	0	0	0.993	0	0	0	0	0	0	0	0	2.192	0	0	0	0.978	0	0	0	0	0	1.073	0	0	0	0	1.27	2.144	0	3.439	2.208	4.275	1.282	0	1.105
Sjc_0009678	0.488	0	0.867	0.164	0	0.716	0	0.211	0.894	0	0.273	0.805	0	0	1.102	0	0	0.539	0	0.479	1.472	0	0	0.209	0	0.167	1.492	0	0	0.707	0	1.621	0.376	0	0	0.552	0	0	0	0	0	0.377	0	0	0.982	0	0	0.38
Sjc_0005188	4.697	5.296	3.333	0.79	1.011	3.443	4.195	2.032	0.716	1.101	6.573	1.29	3.014	5.97	5.299	2.467	1.646	1.727	1.939	1.151	2.653	0	3.239	3.012	0	1.607	0	8.861	4.051	0.85	0	0	0.904	0	4.442	2.652	0	0	0	6.311	4.438	0	0	0	0	2.123	0	3.658
Sjc_0005383	0.848	1.531	2.408	0.571	0.73	1.244	2.021	0.734	3.106	2.386	0.95	1.398	1.633	0.616	2.188	0.594	1.19	0.624	1.401	4.156	1.278	1.006	0.78	0.726	0	1.161	0	0	2.927	0.614	0	0	1.307	1.161	0	0.639	0	0	1.185	3.8	1.283	2.62	0	0	0	1.534	1.293	1.982
Sjc_0004650	0	0	0	0	0	0	0	0	0	0	0	0	0	0	0	0	0	0	0	0	0	0	0	0	0	0	0	0	0	0	0	0	0	0	0	0	0	0	0	0	0	0	0	0.845	0	0	0	0
Sjc_0009769	0	0	0	0	0	0	0	0	0	0	0	0	0	0	0	0	0	0	0	0	0	0	0	0	0	0	0	0	0	0	0	0	0	0	0	0	0	0	0	0	0	0	0	1.712	0	0	0	0
Sjc_0009549	0	0	0	0	0	0	0	0	0	0	0	0	0	0	0	0	0	0	0	0	0	0	0	0	0	0	0	0	0	0	0	0	0	0	0	0	0	0	0	0	0	0	0	0	0	0	0	0
Sjc_0000733	0	0	0	0	0	0	0	0	0	0	0	0	0	0	0	0	0	0	0	0	0	0	0	0	0	0	0	0	0	0	0	0	0	0	0	0	0	0	0	0	0	0	0	0	3.171	0	0	0
Sjc_0000432	5.242	2.364	3.1	2.351	2.256	1.281	1.04	3.024	4.264	1.638	2.934	0.96	0	1.269	1.69	1.835	3.675	2.57	0	0.856	4.607	2.072	1.607	3.736	1.35	1.196	3.559	2.826	1.808	1.265	0	1.934	0.673	1.195	3.305	1.316	0	0	2.44	3.13	3.302	0.675	2.119	0	0.878	0.79	1.998	3.402
Sjc_0009630	0	0	0	0	0	0	0	0	0	0	0	0	0	0	0	0	0	0	0	0	0	0	0	0	0	0	0	0	0	0	0	0	0	1.575	0	0	0	0	0	0	0	0	0	0	0	0	0	0
Sjc_0009736	0	0	0	0.378	0	0.412	0	0	0	0	0	0.309	0	0	0	0	0	0	0	0	0	0	0	0	0	0	0	0	0	0	0	0	0	0	0	0	0	0	0	0	0	0	0	0	0	0.508	0.429	0
Sjc_0009610	0	0	0.023	0	0	0	0	0	0	0	0	0	0	0	0	0	0	0	0	0	0	0	0	0	0	0	0	0	0	0	0	0	0	0	0	0	0	0	0	0	0	0	0	0.051	0.033	0	0	0
Sjc_0009626	0	0	0	0	0	0	0	0	0	0	0	0	0	0	0	0	0	0	0	0	0	0	0	0	0	0	0	0	0	0	0	0	0	0	0	0	0	0	0	0	0	0	0	0	0	0	0	0
Sjc_0003903	0.459	0.829	0	0	0	1.01	0.547	0.795	0.841	0	0	0.252	0	0.334	0	0.643	0.322	0.676	0.379	0	0	0.545	0	0	0	0.314	0.468	0	0	0.333	0	0.339	0	0	0	0	0	0	0	0	0	0	0	0.715	0	0.415	0	0
Sjc_0009619	0	0	0	0	0	0	0	0	0	0	0	0	0	0	0	0	0	0	0	0	0	0	0	0	0	0	0	0	0	0	0	0	0	0	0	0	0	0	0	0	0	0	0	0	0	0	0	0
Sjc_0008568	0	0	0	0	0	0	0	0	0	0	0	0.292	0	0	0	0	0	0	0	0	0	0	0	0	0	0	0	0	0	0	0	0	0	0	0	0	0	0	0	0	0	0	1.29	0	1.069	0	0	0
Sjc_0009712	0	0	0	0	0	0	0	0	0	0	0	0	0	0	0	0	0	0	0	0	0	0	0	0	0	0	0	0	0	0	0	0	0	0	0	0	0	0	0	0	0	0	0	0	0	0	0	0
Sjc_0009088	3.374	3.478	7.526	5.188	3.734	6.006	8.037	4.171	7.352	5.422	5.397	5.295	7.734	7.702	11.498	5.738	7.435	5.318	4.378	4.723	6.536	5.715	7.978	6.595	0.745	3.628	0.982	5.197	4.656	3.489	0	4.978	0.742	5.276	3.282	4.355	0	0	1.346	5.613	3.279	5.21	1.169	0.751	8.233	1.743	2.939	3.379
Sjc_0009707	0	0	0	0	0	0	0	0	0	0	0	0	0	0	0	0.124	0	0	0	0	0	0	0.162	0	0	0	0	0	0	0	0	0	0.136	0	0	0	0	0	0	0	0	0	0	0.549	0.177	0	0	0
Sjc_0009615	0.529	0.716	0.563	0.534	1.366	0.775	0.63	0.687	0.323	1.239	0.888	0.726	0.849	0.576	1.193	2.222	0.927	1.167	0.655	2.073	0.598	1.568	2.189	1.809	0	0.181	1.077	3.421	2.555	2.871	0	1.756	0.407	1.809	1.601	2.589	0	0	0	5.685	3.399	3.267	7.696	1.647	2.126	4.542	4.233	5.974
Sjc_0000240	0.285	0.514	0	0.192	0.245	0	0	0	0	0	0	0.156	0.183	0.207	0	0.199	0	0.209	0	0	0	0	0	0.243	0	0.39	0	0	0.196	0.206	0	0.21	0.439	0.779	0.215	0	0	0.584	0.398	0	0	0	0	0	0.286	0.257	0	0
Sjc_0002523	0	0	0	0	0	0	0	0	0	0	0	0	0	0	0	0	0	0	0	0	0	0	0	0	0	0	0	0	0	0	0	0	0	0	0	0	0	0	0	0	0	0	0	0	0	0	0	0
Sjc_0001216	4.813	0	2.277	5.395	1.381	1.176	0	0	4.893	1.504	0	0	2.059	0	2.068	2.246	0	3.54	1.324	1.572	2.417	1.902	0	1.372	0	0	8.168	0	0	4.644	0	0	0	0	1.214	3.624	0	0	0	0	2.425	2.477	0	2.498	1.612	1.45	0	0
Sjc_0005003	0	0	0	0	0	0	0	0	0	0	0	0	0	0	0	0	0	0	0	0	0	0	0	0	0	0	0	0	0	0	0	0	0	0	0	0	0	0	0	0	0	0	0	0	0	0	0	0
Sjc_0009395	0.815	0	0	2.194	2.106	1.793	0.971	0	0.497	0.764	1.826	2.239	0.523	0	0	3.997	0	1.799	0	0	0	2.9	0	10.46	0	0	0	0.879	1.125	5.902	0	4.211	0	0	4.936	4.298	0	0	0	0	0	2.518	0	0	0.819	2.948	0	3.811
Sjc_0003290	0	1.061	0	0.396	1.519	1.725	0.701	0.509	0.359	1.103	1.976	0.969	0	0	0.379	2.472	0.825	0.433	0	0	0	0	2.164	1.006	0	0	0.599	0.634	0.406	1.703	0	0	0.453	0	0	0.443	0	0	0	1.054	0	0.454	0	0.916	2.364	0	0.897	0.458
Sjc_0006911	0	0	0	0	0	0	0	0	0.775	0	0	0.698	0	0	0	0	0	0	0	0	0	0	0	0	0	1.739	0	0	0	0	0	0	0	0	0	0	0	0	0	0	0	0	0	0	0	0	0	0
Sjc_0001484	0	0	0	0	0	0	0	0	0	0	0	0	0	0	0	0	0	0	0	0	0	0	0	0	0	0	0	0	0	0	0	0	0	0	0	0	0	0	0	0	0	0	0	0	1.117	0	0	0
Sjc_0000678	0.728	1.971	0.517	0	0.627	0	0.867	4.412	1.778	0.683	4.078	0.8	0.467	1.058	1.409	1.53	1.532	3.75	0.601	1.427	1.646	1.727	2.009	1.246	0	2.492	0.742	2.356	0.503	1.054	0	0	0	1.993	1.102	0.548	0	0	2.034	1.305	2.753	0.562	1.766	0	1.464	0	0.555	1.702
Sjc_0001544	0	0	0	0	0	0	0	0	0	0	0	0	0	0	0	0	0	0	1.2	0	0	0.861	0	0	0	0	0	0	0	0	0	0	0	0	0	0	0	0	0	0	0	0	0	0	0	0	0	0
Sjc_0001783	0	0	0	0	0	0	0	0	0	0	0	0	0	0	0	0	0	0	0	0	0	0	0	0	0	0	0	0	0	0	0	0	0	0	0	0	0	0	0	0	0.149	0	0	0	0	0	0.15	0.306
Sjc_0001347	0	0	0	0	0	0	0	0	0	0	0	0	0	0	0	0	0	0	0	0	0	0	0	0	0	0	0	0	0	0	0	0	0	0	0	0	0	0	0	0	0	0	0	0	0	0	0	0
Sjc_0006381	0	0.901	0.709	0	0	0	0	0	0.609	0.936	0	0	0.641	0	0.644	0	0	2.203	0	0	1.504	0	0	0	3.086	0	0	0	0.689	0	0	1.473	0	0	0	0	0	0	0	0	0	0	2.421	0	0	0	0	0.778
Sjc_0002851	0	0	0	0	0	0	0	0	0	0	0	0	0	0	0	0	0.52	0	0.612	0	0	0	0	0	0	0	0	0	0	0	0	0	0	0	0	0	0	0	0	0	0	0	0	0	0	0	0	0
Sjc_0004913	0	0	0	0	0	0	0	0	0	0	0	0	0	0	0	0	0	0	0	0	0	0	0	0	0	0	0	0	0	0	0	0	0	0	0	0	0	0	0	0	0	0	0	0	0	0.769	0	0
Sjc_0009551	0.73	0	0.518	0	0	0	0	0.632	0	0	0	0	0	0	0	0.511	0	0	0	0	0	0	0	0	0	0	0	0.787	0	0	0	0	0	0	0	0	0	0	0	0	0	0	0	0	0	0	0	0
Sjc_0005587	0	0	0	0	0	0	0	0	0	0	0	0	0	0	0	0	0	0	0	0	0	0	0	0	0	0	0	0	0	0	0	0	0	0	0	0	0	0	0	0	0	0	0	0	0	0	0	0
Sjc_0005584	0	0	0	0	0	0	0	0	0	0	0	0	0	0	0	0	0	0	0	0	0	0	0	0	0	0	0	0	0	0	0	0	0	0	0	0	0	0	0	0	0	0	0	0	0	0	0	0
Sjc_0006191	0.556	0	0	0	0.479	0	0	0	0	0	0	0	0	0.202	0	0	0	0.409	0	0	0.209	0	0	0	0	0	0	0	0.192	0	0	0	0	0	0	0	0	0	0	0	0.63	0.215	0	0	0	0	0.212	0.217
Sjc_0009625	0	0	0	0	0	0	0	0	0	0	0	0	0	0	0	0	0	0	0	0	0	0	0	0	0	0	0	0	0	0	0	0	0	0	0	0	0	0	0	0	0	0	0	0	0	0	0	0
Sjc_0000665	0	1.285	4.045	0.959	0	0	0	1.233	1.739	0	0	0.783	0.915	1.035	0.919	0	0	0	0	0	2.147	0	0	0	2.202	0	1.451	0	0.983	0	0	0	0	0	1.078	0	0	0	0	0	0	0	0	0	1.432	0	1.086	0
Sjc_0004612	0	0.142	0	0.053	0.068	0.116	0	0.068	0.096	0	0	0.043	0.253	0	0	0	0.111	0	0.065	0	0	0	0	0	0.122	0.054	0	0	0	0.057	0	0.116	0.061	0.108	0	0.059	0	0.162	0	0.071	0.06	0.061	0	0	0.079	0.071	0.18	0.061
Sjc_0009037	0	0.654	0.257	0.244	0.312	0.266	0	0	0	0.679	0.406	0.796	0.465	0.526	0.234	0.508	0.254	0.533	0	0.71	0	0	0.333	0	0	0.248	0.369	0	0	0.525	0	0.802	0.279	0	0	0	0	0	0	0	0	0	0	1.693	0	0	0.276	0
Sjc_0005520	0	0	0	0	0	0	0	0	0	0	0	0	0	0	0	0	0	0	0	0	0	0	0	0	0	0	0	0	0	0	0	0	0	0	0	0	0	0	0	0	0	0	0	0	0	0	0	1.089
Sjc_0006019	0.815	0	0.579	0	0	0.598	0	0	0.497	0.764	0	0	0	0	1.051	0	0	0.6	0	0	0.614	0	0	0	0	0.558	0	0	0	0	0	0.602	0	0	0	0	0	3.343	0	0	0	0	0	0	0	0	0	0
Sjc_0007904	0	0	0	0	0	0	0	0	0	0	0	0	0	0	0	0	0	0	0	0	0	0	0	0	0	0	0	0	0	0	0	0.752	0	0	1.542	0	0	0	2.847	0	1.541	0	2.472	0	0	0	0.777	0
Sjc_0009738	0	0	0	0	0	0	0	0	0	0	0	0	0	0	0	0	0	0	0	0	0	0	0	0	0	0	0	0	0	0	0	0	0	0	0	0	0	0	0	0	0	0	0	0	0	0	0	0
Sjc_0007148	0	0	0	0	0	0	0	0.248	0.349	0	0	0	0.184	0.416	0	0.2	0	0	0	0	0	0	0.263	0	0	0	0	0	0.395	0	0	0.211	0.661	0	0.216	0	0	0	0	0	0	0	0	0	0	0.259	0	0
Sjc_0002157	0.734	0	0	0	0.632	0.538	0.874	0.635	0.448	0	0	0	0	0.533	0	0	0.515	0.54	0	0	0	0	0	0	0	0	0.747	0	0	0.531	0	0	0	0	0	0	0	0	0	0	0	0	0	0	0	0	0	0
Sjc_0009578	0	0	0	0	0	0	0	0	0	0	0	0	0	0	0	0	0	0	0	0	0	0	0	0	0	0	0	0	0	0	0	0	0	0	0	0	0	0	0	0	0	0	0	0	0	0	0	0
Sjc_0003080	5.211	6.267	4.931	9.737	7.476	6.366	4.137	2.505	6.358	8.683	11.668	9.858	4.087	5.467	8.585	10.136	7.713	11.498	2.868	1.702	2.181	8.238	2.662	7.427	0	1.189	1.769	9.988	7.99	3.772	0	2.563	0.446	4.753	7.009	3.488	0	0	0	4.149	2.188	4.917	1.404	0	0	0	1.765	3.157
Sjc_0003242	0	0	0	0.202	0	0	0	0	0	0.281	0	0	0	0	0	0	0	0	0	0	0	0	0	0	0	0	0	0	0	0	0	0	0	0	0	0.226	0	0	0	0	0	0	0	0	0.603	0	0	0
Sjc_0007090	0	0	0	1.128	0.722	0	0	0.726	0	1.572	0	0.461	0.538	0	0	0	0	0.617	0	0	0.632	0	0	0	0	0.574	0	0	0	0	0	0.619	1.938	0	0.635	0.632	0	0	0	0	0.634	0	0	0	0.843	0	0	0
Sjc_0001649	2.502	0.752	1.184	0.561	0	0	0.993	1.443	0.509	0	0	0.458	1.07	0	0	0	0	0	0	0.817	0.628	0	0	0	0	0	0	0.899	0	0.604	0	0.615	0	0	0	0	0	0	0	0	0	0	0	0	0	0	0.636	0
Sjc_0003207	0.062	0	0	0	0	0.046	0	0	0.038	0.059	0	0	0	0	0	0.044	0	0	0	0	0	0	0	0.053	0	0.043	0.191	0	0.604	0	0	0	0.048	0	0	0.047	0	0	0	0	0.236	0.289	0	0.487	0.251	0.056	0	0.049
Sjc_0006167	0	0	0.274	0	0	0	0	0.167	0.472	0	0.217	0	0.124	0	0	0	0.136	0.142	0	0.189	0.146	0.229	0	0.331	0.299	0	0	0.208	0.133	0.14	0	0	0	0	0	0	0	0	0	0.173	0	0	0	0	0	0	0	0.151
Sjc_0009021	0	0	0	0	0	0	0	0	0	0	0	0	0	0	0	0.64	0	0	0	0	0	0	0	0	0	0	0	0.986	0	0	0	0	0	0	0	0.689	0	1.875	0	0	0	0	0	0	0	0	0	0
Sjc_0000032	0	0	0.377	0	0	0	0	0.92	0	0	0	0	0	0	0	0	0.373	0.391	0.439	0	0	0	0	0	0	0	0	0.573	0	0	0	0	0	0	0.805	0.4	0	0	0	0.476	0	0	0	0	0	0	0.405	0
Sjc_0008635	0	0	0	0	0	0	0	0	0	0	0	0	0	0	0	0	0	0	0	0	0	0	0	0	0	0	0	0	0	0	0	0	0	0	0	0	0	0	0	0	0	0	0	0	0	0	0	0
Sjc_0009326	0	0	0	0	0	0	0	0	0	1.228	0	0	0	0	0.845	0	0	0	0	0	0	0	0	0	0	0	1.335	0	0	0	0	0	0	0	0	0	0	0	1.83	0	0	0	0	0	2.633	0	0	0
Sjc_0004285	0	0	0	0	0	0	0	0	0	0	0	0	0	0	0	0	0	0	0	0	0	0	0	0	0	0	0	0	0	0	0	0	0	0	0	0	0	0	0	0	0	0	0	0	0	0	0	0
Sjc_0008994	0	0	0.149	0	0	0	0	0	0	0	0	0	0.134	0	0.135	0.293	0	0	0.173	0.205	0.158	0	0	0	0	0	0	0.452	0	0	0	0.155	0	0	0	0	0	0	0	0	0.158	0.162	0	0	0.211	0	0	0.163
Sjc_0001815	0	0	0.747	0.708	0	0	1.253	0.91	0.642	0	0	0.578	0	0	0	0.737	0	0	0.869	0	0.793	0	0	0	0	0	1.071	0	1.452	0.762	0	0.776	0	0	0	0	0	0	0	0	0	0	0	0	1.057	0	0.802	0
Sjc_0001289	0	0	0	0	0	0	0	0	0	0	0	0	0	0	0	0	0	0	0	0	0	0	0	0	0	0	0	0	0	0	0	0	0	0	0	1.023	0	0	0	0	0	0	0	0	0	0	0	0
Sjc_0004911	0	0	0	0	0	0	0	0	0	0	0	0	0	0	0	0	0	0	0	0	0	0	0	0	0	0	0.563	0	0	0	0	0	0	0	0	0	0	0	0	0	0	0	0	0	0	0	0	0
Sjc_0008840	0	0	0.883	0	0	0.912	0	0	0.759	0	0	0	1.597	0	0	0.871	0	0	1.027	3.656	0.937	0	0	1.064	0	0	0	0	0	0	0	0	0.958	0	0.941	0	0	0	0	3.343	0	0.96	3.016	0	0	1.124	0	0
Sjc_0008310	4.757	3.065	4.822	6.399	5.849	8.965	4.855	7.644	4.146	8.28	6.847	7.091	2.181	3.948	3.943	8.565	6.67	8.496	2.244	0.666	6.142	4.834	3.124	5.23	2.1	0.465	0	4.396	5.626	8.853	0	0.501	0	4.649	1.542	4.605	0	0	2.847	4.261	2.568	3.673	0	1.058	0	4.914	6.732	5.822
Sjc_0004516	0	0	0	0	0	0	0	0	0	0	0	0	0	0	0	0	0	0	0	0	0	0	0	0	0	0	0	0	0	0	0	0	0	0	0	0	0	0	0	0	0	0	0	0	0	0	0	0
Sjc_0005610	0	0.981	1.543	0	0	0	0	0	0	0	0	0	0	0.79	0	0	0	0	0	0	0	0	0	0	0	0	0	0	0	0	0	0	0.837	0	0	0.819	0	0	0	0	0	0	2.637	0	0	0	0	0
Sjc_0007569	2.77	1.665	3.276	0	0	0.677	2.199	2.396	2.816	0	1.034	1.521	7.702	0.67	4.761	0.646	0	0	1.524	2.713	2.781	0	0	0	2.853	3.158	4.7	0	0.637	0	0	2.043	0	0	0	0	0	0	0	0	0	0	0	0	3.71	0	0	0
Sjc_0009642	0	0	0.079	0.074	0	0.041	0	0	0	0	0	0	0	0	0	0	0	0	0	0	0	0	0.102	0	0.086	0	0	0.298	0.153	0	0	0.041	0	0.076	0.168	0.167	0	0	0.155	0	0	0.043	0	0	0.389	0	0	0.259
Sjc_0007605	0	0	0	0	0	0	0	0	0	0	0	0	0	0	0	0	0	0	0	0	0	0	0	0	0	0	0	0	0	0	0	0	0	0	0	0	0	0	0	0	0	0	0	0	0	0	0	0
Sjc_0006278	0	0	0	0	0	0	0	0	0	0	0	0	0	0	0	0	0	0	0	0	0	0	0	0	2.192	0	0	0	0	0	0	0	0	0	0	0	0	0	0	0	0	0	0	0	0	0	0	0
Sjc_0005607	1.475	0.665	0.523	0.992	0	0	0	0.638	0.45	0	0	0.405	0	0	0	0.516	0	0	0.609	0	0	1.749	0	0	0	0.505	0	0	0.509	0	0	0	0	1.009	0	0	0	0	0	0	0	0	0	1.149	0	0	0	0
Sjc_0005538	1.179	0	0.837	0	0	0	1.404	0	0	0	0	1.295	0	0	0	0	0	0	0	0	0.888	0	1.084	1.008	0	0	0	1.271	0	0	0	0	0	0	0	0.888	0	0	0	0	0	0.91	0	0	1.185	0	0	0
Sjc_0004466	0	0.617	0.486	0	0	0	0	0	0.835	0	0	0	0	0	0.882	0.479	0.48	0	0	0	0	0	0.629	0	1.058	0	0	0	0.944	0.991	0	0	0.527	0	0	0	0	0	1.911	0.613	0	0	0	0	0	0.618	0	0
Sjc_0004812	1.882	2.829	3.561	0.844	2.7	1.839	0.747	1.086	4.975	0.588	2.809	3.101	4.026	2.733	2.426	5.71	1.319	1.384	1.036	2.458	5.197	5.206	3.461	2.682	1.939	3.434	1.277	4.057	2.597	3.632	0	1.851	1.932	5.149	0.949	7.084	0	1.286	0	7.866	3.319	3.39	0	0.977	0.63	3.969	4.302	4.397
Sjc_0001461	0	0	0	0	0	0	0	0	0.635	0	0	0	0	0	0	0	0	0	0.859	0	0.784	0	0	0	0	0	0	0	0	0	0	1.536	0	0	0	0	0	0	0	0	0	0	0	0	1.046	0	0	0
Sjc_0001541	0	0	0	0	0	0	0	0	0	0	0	0	0	0	0	0	0	0	0	0	0	0	0	0	0	0	0	0	0	0	0	0	0	0	0	0	0	0	0	0	0	0	0	0	0	0	0	0
Sjc_0009634	0	0	0	0	0	0	0	0	0	0	0	0	0	0	0	0	0	0	0	0	0	0	0	0	0	0	0	0	0	0	0	0	0	0	0	0	0	0	0	0	0	0	0	0	0	0	0	0
Sjc_0005659	0	0	0	0.378	0	0.411	0	0	0	0	0	0.308	0	0	0	0	0	0	0	0	0	0	0	0	0	0	0	0	0	0	0	0.414	0	0	0	0	0	0	0.784	0	0	0	0	0	0	0.507	0.428	0
Sjc_0008456	0	0	0	0	0	0	0	0	0	0	0	0	0	0	0	0	0	0	0	0	0	0	0	0	0	0	0	0	0	0	0	0	0	0	0	0	0	0	0	0	0	0	0	0	0	0	0	0
Sjc_0001782	0	0	0	0	0	0	0	0	0.018	0.027	0	0	0	0	0	0.02	0	0.042	0.048	0	0	0.103	0	0.025	0	0	0	0.031	0.08	0.042	0	0	0	0.04	0	0.087	0	0	0	0	0.109	0	0	0	0	0	0	0
Sjc_0000238	0.425	0.383	0	0.286	0.731	0	0	0	0	0.398	0	0.467	0.273	0	0.274	0.297	0	0.312	0	0	0	0.504	0	0	0	0.291	0	0	0.586	0.307	0	0.627	0.654	1.744	0.964	0	0	2.613	1.186	0	0	0.656	1.03	0	0.854	0.768	0.648	0.331
Sjc_0000040	2.147	2.098	2.031	3.008	0.924	1.442	1.917	1.084	1.201	1.341	1.001	1.67	1.722	1.299	1.615	1.378	1.254	1.447	0.295	1.227	1.213	0.848	1.974	1.071	0	0.857	0.546	2.7	2.592	0.906	0	0.132	0.138	5.14	2.436	2.829	0	0	0	4.326	2.299	1.934	0	0	0.18	2.102	2.318	2.647
Sjc_0006291	1.418	1.279	0	0.954	0	1.039	0	0	0	0	0	0	0.91	0	2.743	2.979	0	0	1.171	0	0	0	1.304	0	0	0	0	0	0.978	1.026	0	0	2.184	1.94	0	1.068	0	0	0	0	0	0	3.439	0	0	0	0	0
Sjc_0000977	0	0	0.837	0	0	0.864	0	1.02	0	1.105	0	0	0	0	0	0.826	0	0	0	0	0	1.398	0	1.008	1.822	0	1.201	0	0.813	0	0	0.87	0.908	0	1.784	0	0	2.417	0	1.056	0	0	0	7.344	1.185	0	0	0
Sjc_0009614	0	0	0	0	0.189	0	0	0	0	0	0	0	0.141	0	0	0.154	0	0	0.182	0	0	0	0	0	0	0	0	0	0.152	0.159	0	0.324	0	0	0	0.331	0	0	0	0	0	0.34	0	0	0.221	0	1.005	0.343
Sjc_0001441	0	0	0	0	0	0	0	0	0	0	0	0	0	0	0	0	0	0	0	0	0	0	0	0	0	0	0	0	0	0	0	0	0	0	0	0	0	0	0	0	0	0	0	0	0	0	0	0
Sjc_0008686	1.34	1.209	3.805	0	0	0	1.596	1.16	2.453	0	0	0.736	0.86	0	4.321	0	0.94	0	1.107	0	1.01	0	0	0	0	0	0	0	0	0	0	0	0	0	1.014	2.019	0	0	1.872	0	0	0	0	0	0	1.212	0	0
Sjc_0000502	0	0.447	1.405	0.999	2.131	0	0	0	0	0.464	0	0.272	0	0.36	0.319	0.347	0.694	0	0.409	0	0	0.587	0	0.423	0.765	0	0	0.534	1.025	0.358	0	0.73	0	0	0	0.373	0	0	0	0	0.374	0.764	0	0	0.497	0.895	1.132	0
Sjc_0009633	0	0	0	0	0	0	0	0	0	0	0	0	0	0	0	0	0	0	0	0	0	0	0	0	0	0	0	0	0	0	0	0	0	0	0	0	0	0	0	0	0	0	0	0	0	0	0	0
Sjc_0005131	0.122	0	0	0.082	0.105	0.179	0	0	0	0	0	0	0	0	0.236	0	0.086	0	0	0	0	0	0	0	0.189	0	0	0	0	0	0	0.09	0	0	0	0.184	0	0	0.171	0.109	0.092	0.094	0	0	0.245	0	0	0
Sjc_0009545	0	0	1.83	0	0.261	1.223	0	0	1.481	0	0	1.916	0	0	1.956	0	0	1.116	0	0	1.257	0	0	1.297	0	1.35	1.236	0	1.256	1.098	0	1.231	1.402	0.208	0.344	1.257	0	0.311	0.212	0	0.459	0.469	0	0	1.372	0	1.156	0.473
Sjc_0005037	0	0	0	0	0	0	0	0	0	0	0	0	0	0	0	0	0	0	0	0	0	0	0	0	0	0	0	0	0	0	0	0	0	0	0	0	0	0	0	0	0	0	0	0	0	0	0	0
Sjc_0004608	0	0	0	0	0	0	0	0	0	0	0	0	0	0	0	0	0	0	0	0	0	0	0	0	0	0	0	0	0	0	0	0	0	0	0	0	0	0	0	0	0	0	0	0	0	0	0	0
Sjc_0004465	0	0	0	0	0	0	0	0	0	0	0	0	0	0	0	0	0	0	0	0.661	0	0	0	0.577	0	0	0	0	0	0.488	0	0	0	0	0	0	0	0	0	0	0	0	0	0	0	0	0	0
Sjc_0005488	0	0.086	0	0	0	0	0	0	0	0	0	0	0	0	0	0	0	0	0	0	0	0	0	0	0	0	0	0	0	0	0	0	0	0	0	0	0	0	0	0	0	0	0	0	0.191	0	0	0
Sjc_0009670	0	0	0	0	0	0	0	0	0.531	0	0	0	0	0	0	0	0	0	0	0	0	0	0	0	0	0	0	0	0	0	0	0	0	0	0	0	0	0	0	0	0	0.673	0	0	0	0	0	0
Sjc_0008637	0	0	0	0	0	0	0	0	0.194	0	0	0	0	0	0	0	0	0	0	0	0	0	0	0	0	0	0	0	0	0	0	0	0	0	0	0	0	0	0	0	0	0	0	0	0	0	0	0
Sjc_0008455	0	0	0	0	0	0	0	0	0	0	0	0	0	0	0	0	0	0	0	0	0	0	0	0	0	0	0	0	0	0	0	0	0	0	0	0	0	0	0	0	0	0	0	0	0	0	0	0
Sjc_0008091	0	0	0	0	0	0	0	0	0	0	0	0	0	0	0	0	0	0	0	0	0	0	0	0	0	0	0	0	0	0	0	0	0	0	0	0	0	0	0	0	0	0	0	0	0	0	0	0
Sjc_0008048	0.464	0	0	0	0.798	0.34	0	0	0	0.869	0	0	0	0	0	0.649	0	0.341	1.532	0	0	0	0	0	0	0	0.472	0	0.32	0	0	0.684	0	0	0	0	0	0	0.648	0.831	0	0	0	0.722	1.398	0	0	0
Sjc_0002762	0.72	1.947	0.511	1.936	1.239	1.055	0.857	1.868	0.439	3.372	2.417	0	2.309	2.613	0.928	1.008	2.522	1.058	3.564	2.115	1.084	4.265	1.985	0.615	2.224	1.477	0.733	3.103	0.993	1.042	0	1.062	1.108	7.875	0	0	0	1.475	2.009	1.933	0	0.556	1.745	1.12	2.169	4.552	0.548	0.56
Sjc_0008997	0.343	0	0	0.23	0	0	0	0	0	0	0.383	0	0	0	0	0	0	0	0	0	0	0	0	0.293	0	0	0	0.369	0.236	0	0	0.253	0	0	0	0	0	0	0	0	0	0.793	0	0	0	0	0	0
Sjc_0003165	0.09	0.647	0.127	1.869	1.851	1.839	0.107	0	0.109	0.42	1.705	0.394	0	0.26	0.347	0.69	0.754	1.12	0.074	0.176	0.405	1.594	0.247	0.536	0.692	0.061	0	2.995	2.658	1.492	0	0.198	0.207	3.188	1.966	2.631	0	0.367	0	10.595	2.777	1.038	0.435	0.419	0.09	2.916	2.8	3.001
Sjc_0009505	3.274	0	0	3.67	0.939	0	2.599	1.889	0	4.092	1.222	0	3.502	2.378	0.704	4.585	2.295	0	3.604	7.485	0	2.588	3.01	0	0	0	0	1.177	0	0.79	0	0	0	4.479	0.826	1.643	0	0	0	0.978	0.825	0.843	0	0	0	1.973	0.832	0
Sjc_0000703	0	0	0	0	0	0	0	0	0	0	0	0	0	0	0	0	0	0	0	0	0	0	0	0	0	0	0	0	0	0	0	0	0	0	0	0	0	0	0	0	0	0	0	0	0	0	0	0
Sjc_0008051	0	0	0	0	1.982	0	0	0	0	0	0	0	0	0	0	0	0	0	0.95	0	0	0	0	0	0	0	0	0	0	0	0	0	0	0	0	0	0	0	0	0	0	0	0	0	0	0	0	0
Sjc_0003912	0	0	0	0	0	0	0	0	0	0.51	0	0	0.35	0	0	0	0	0	0	0	0	0	0	0	0	0	0	0	0	0	0	0	0	0	0	1.23	0	0	0	0	0	0	0	0	0	0	0	0
Sjc_0003788	3.602	1.624	1.917	0.606	0	0	0	0	0	1.688	0	0.989	1.156	0.654	0.581	0	0	0	0.743	0.882	0	0	0	0	0	1.232	0	0	0.621	0	0	0.664	0	0	0	0	0	0	0	0	0	0	0	0	1.809	0.814	0	0
Sjc_0007457	0	0	0	0	0	0	0	0	0	0	0	0	0	0	0	0	0	0	0	0	0	0	0	0	0	0	0	0	0	0	0	0	0	0	0	0	0	0	0	0	0	0	0	0	0.833	0	0	0
Sjc_0005767	0.612	0.552	0.434	0	0.526	0.448	0	0.529	0.373	0.573	0	0	0.392	1.777	0.394	0	0	0.45	0.505	0.599	0.921	0	0	0	0	0.837	0	0	0.422	0.443	0	0.451	0	0.837	0	0.46	0	0	0	0	1.387	0	0	0	0	0	0	0
Sjc_0008631	0	0.352	0.665	0.289	0.336	0.4	0.929	0.338	1.071	0.183	0	0.857	0.25	0	1.207	0.546	0.137	1.205	0	0.382	0.588	0	0.215	0.801	0	0.4	0.238	0.21	0.135	0.565	0	1.525	0.15	0.267	0.295	0.441	0	0	0.272	0.524	0	0.151	0.946	0	0.784	0	0.297	0.304
Sjc_0001037	0.827	0	0.587	0.556	0.712	0	0	0	0	0	0	0	0	0	0	0	0	0	0	0	0	0	0	0	0	0	0	0	0	0	0	0	0	0	0	0	0	0	0	0	0	0	0	0	0	0	0	0.644
Sjc_0002712	0	0	0	0	0	0	0	0	0	0	0	0	0	0	0	0	0	0	0	0	0	0	0	0	0	0	0	0	0	0	0	0	0	0	0	0	0	0	0	0	0	0	0	0	0	0	0	0
Sjc_0006330	0	0	0	0	0	0	0	0	0	0	0	0	0	0	0	0	0	0	0	0	0	0	0	0	0	0	0	0	0	0	0	0	0	0	0	0	0	0	0	0	0	0	0	0	0	0	0	0
Sjc_0009631	0	0	0	0	0	0	0	0.244	0	0	0	0	0	0	0	0	0	0.104	0	0	0	0	0	0	0	0	0	0	0	0	0	0	0	0	0.107	0	0	0	0	0	0	0	0	0	0	0	0	0
Sjc_0000328	0	0.594	0	0.443	1.133	0.482	0	0.57	0.402	1.234	0	0	0.845	1.912	0	1.383	0	0.968	1.087	0.645	0.496	0	0.605	0.563	1.017	0	0	0	0	0.476	0	0.486	0	0.901	0	0	0	0	0	0	0.498	0	0	0	0.661	1.19	0.502	0
Sjc_0001741	0	0	0	0	0	0	0	0	0	0	0.273	0	0	0.354	0	0	0.171	0	0	0	0	0	0	0	0	0	0	0	0	0	0	0	0	0	0	0	0	0	0	0	0	0	0	0	0	0	0.186	0
Sjc_0002212	0	0	0	0.866	0	0	0	0	0	0	0	0	0	0	0	0	0	0	0	0	0.97	0	0	0	0	0	0	0	0	0	0	0	0.992	0	0	0	0	0	0	0	0	0	0	0	0	0	0.981	0
Sjc_0009734	1.453	1.311	0	0	2.502	3.196	1.731	0	0	2.724	1.627	2.395	0	0	0.937	2.035	0	1.069	1.2	0	4.379	0	0	2.485	0	1.989	1.48	0	4.011	1.052	0	0	2.238	1.988	3.299	5.471	0	2.979	0	1.302	6.591	3.366	0	0	0	0	2.215	5.66
Sjc_0000788	0	0	0	0	0	0	0	0	2.798	0	0	0.84	0	1.11	1.971	2.141	1.072	4.498	0	0	0	0	1.406	2.615	0	1.046	1.557	0	0	2.213	0	0	0	0	0	2.302	0	3.134	0	0	0	0	0	0	0	1.382	0	1.191
Sjc_0005076	0	1.009	0	0	0	0	0	0	0	0	0.626	0	0	0	0.36	0	0	0.411	0.462	1.096	0.421	0.663	0	0	1.728	0.765	0.569	1.808	0.772	2.024	0	1.65	0.431	0	0.846	0.421	0	0	0	2.504	0.845	0.863	0	0	0	0	0.852	2.613
Sjc_0006609	0	0	0	0	0	0	0	0	0	0	0	0	0	0	0	0	0	0	0	0	0	0	0	0	0	0	0	0	0	0	0	0.888	0	1.646	0	0	0	0	0	1.078	0	0	0	0	0	0	0	0
Sjc_0009307	4.164	2.817	4.433	0.7	0.896	2.289	1.24	0.901	1.27	0	3.496	1.715	0	1.512	1.342	0.729	0	2.297	0	2.04	0	2.468	0.957	0.89	1.609	0.712	1.06	3.367	3.591	2.26	0	1.536	0.802	7.121	3.938	0.784	0	2.134	0	1.865	0	2.411	5.049	8.105	12.551	1.882	3.173	0.811
Sjc_0008996	0.25	0	0	0.337	0.215	0	0	0.217	0	0	0	0.137	0.161	0.182	0.161	0	0	0	0.207	0	0	0	0	0	0	0	0	0	0.173	0	0	0	0	1.027	0.379	0	0	0	0.349	0	0	0	0	0	0	0	0	0
Sjc_0006333	0	0	0	0	0	0	0	0	0	0	0	0	0	0	0	0	0	0	0	0	0	0	0	0	0	0	0	0	0	0	0	0	0	0	0	0	0	0	0	0	0	0	0	0	0	0	0	0
Sjc_0003729	1.717	3.097	3.046	1.155	2.217	1.258	2.044	1.485	0.524	1.609	0.961	1.414	0.551	1.247	1.107	1.202	0.602	1.894	3.543	0	0.647	1.018	0.789	0.734	0	1.175	0.874	0.925	1.184	0.621	0	1.9	0	1.174	1.299	1.939	0	0	2.397	0.769	0.649	1.325	6.245	1.337	6.037	0	1.308	0.669
Sjc_0000235	0	0.442	0	0.659	0	0	0	0	0	0	0	0	0	0	0	0.343	0	0.36	0	0	0	0.581	0	0.419	0	0	0	0	0.676	0.709	0	0.362	0	1.341	0.371	0	0	0	0	0.439	0.37	0.378	0	0	0	0.443	0	0.382
Sjc_0009152	0	1.09	0.286	0.813	0	0.59	0.48	0.348	0.246	0.755	0	0.442	0.258	0.292	0.26	0	0	0.592	0.332	1.184	0.607	0	0	0	0	0.827	0.82	0	0	0.583	0	0.594	0	0	0.914	0.303	0	0	0	1.803	0	0.311	0	0	1.214	0.364	0.614	0.941
Sjc_0006732	0.876	0.79	0.622	0.589	0.754	0	1.044	1.517	0	0	0	0	1.687	1.909	1.695	1.227	1.843	0.645	0	0.859	0	1.039	0.806	0	0	0	0	0	0.605	0.634	0	0.646	0	0	0	1.32	0	0	0	0	0	0.677	2.125	0	0.88	0.792	0	0
Sjc_0008577	0	0	0	0	0	0	0	0	0	0	0	0	0	0	0	0	0	0	0	0	0	0	0	0	0	0	0	0	0	0	0	0	0	0	0	0	0	0	0	0	0	0	0	0	0	0	0	0
Sjc_0005042	0	0	0	0	0	0	0	0	0	0	0	0.364	0.425	0	0	0	0	0	0	0	0.499	0	0	0	0	0	0	0	0	0.48	0	0	0	0	0	0	0	0	0	0	0	0	1.607	0	1.997	0	0	0
Sjc_0006576	0	1.026	0.807	0	0.979	0	1.355	0	1.388	0	0	0.625	0	0	0.734	0.797	0	0	0.939	0	0	0	0	0.973	0	0.779	0	1.227	0	0	0	0	0	0	0.861	0	0	0	0	0	0	0.878	0	0	2.286	0	0	0.886
Sjc_0009602	0	0	0	0	0	0	0	0	0	0	0	0	0	0	0	0	0	0	0	0	0	0	0	0	0	0	0	0	0	0	0	0	0	0	0	0	0	0	0	0	0	0	0	0	0	0	0	0
Sjc_0005096	0.502	0.453	1.781	0.338	0	0	0.598	0.434	0.612	0	0	0.276	0.322	0	0.647	0	0	0	1.243	0.983	1.512	0	0.461	0	0	0.687	0.511	0.541	0	0.363	0	0.37	0.773	0.687	0	0.378	0	2.057	0	0.449	1.138	0.775	0	3.126	1.008	0.454	0.382	0.391
Sjc_0009001	0	0	0	0	0	0	0	0	0	0	0	0	0	0	0	0	0.726	0	0	0	0	0	0	0	0	0	0	0	0	0	0	0	0	0	0.783	0	0	0	0	0	0	0	0	0	0	0	0	0
Sjc_0009020	0.341	0	0	0	0	0	0.406	0	0	0	0.763	1.309	0.656	0.247	0	0	0	0.751	0	0	0	0	0	0.291	0	0.233	0.347	1.469	0.705	0	0	0	0	0.466	0	0	0	0	0	0.305	0.257	0	0	0	0.342	0	0.26	0.265
Sjc_0004610	0	0	0	0	0	0	0	0	0	0	0	0	0	0	0	0	0.074	0	0	0	0	0	0.097	0	0	0	0.107	0	0	0.153	0	0	0	0	0	0	0	0	0	0	0	0	0	0	0	0	0	0
Sjc_0004039	0	0	0	0	0	0	0	0	0	0	0	0	0	0	0	0	0	0	0	0	0	0	0	0	0	0	0	0	0	0	0	0	0	0	0	0	0	0	0	0	0	0	0	0	0	0	0	0
Sjc_0004190	0	0	0	0	0	0	0	0	0	0	0	0	0	0	1.034	0	0	0	1.324	0	0	0	0	0	0	0	0	0	0	0	0	0	1.235	2.195	1.214	1.208	0	0	0	0	0	1.239	0	0	0	0	0	0
Sjc_0007901	0.815	1.471	2.893	0.548	1.404	1.195	0	0.706	0.497	0.764	0	0.896	1.047	2.961	3.154	0	1.143	1.799	0	1.598	1.228	2.9	1.5	2.789	0	1.116	1.661	0.879	1.688	2.361	0	0	0.628	3.347	1.851	3.07	0	0	0	1.461	1.233	1.259	0	0	0	0	0	0.635
Sjc_0002311	0	0	0	0	0	0	2.378	0	0	0	0	0	0	0	0	0	0	0	0	0	0	2.368	0	0	0	0	0	0	0	0	0	1.473	1.538	0	0	0	0	0	0	0	0	0	0	0	0	0	0	0
Sjc_0005923	0	0	0	0	0	0	0	0	0	0	0	0	0	0	0	0	0	0	0	0	0	0	0	0	0	0	0	0	0	0	0	0	0	0	0	0	0	0	0	0	0	0	0	0	0	0	0	0
Sjc_0009722	0	0	0.926	0	1.123	0	0	0	0	0	0	1.433	0	0	0	0	0	0	0	0	0	0	0	0	0	0	1.329	0	0	0	0	0	0	0	0	0	0	0	0	0	0	0	3.164	0	0	0	0	0
Sjc_0008999	0.487	0	0	0	0	0	0	0	0.297	0	0	0	1.25	0.354	0	0	0	0	0	0	0	0	0.448	0	0	0.333	0	0	0	0.352	0	0	0	0	0	0	0	0	0	0	0.368	0	0	0	0	0.44	0	0
Sjc_0009618	0	0	0	0	0	0	0	0	0	0	0	0	0	0	0	0	0	0	0	0	0	0	0	0	0	0	0	0	0	0	0	0	0	0	0	0	0	0	0	0	0	0	0	0.089	0	0	0	0
Sjc_0000234	0.242	0.109	0	0.163	0.208	0	0.288	0	0.074	0.227	0.135	0.133	0.078	0.088	0	0.169	0	0.267	0.1	0	0.273	0	0.223	0.103	0.187	0	0.123	0.261	0	0.175	0	0.179	0	0	0.183	0.273	0	0	0	0.108	0.366	0.561	0.293	0	0.122	0.219	0.092	0.283
Sjc_0001162	0	0	0	0	0	0	0	0	0	0	0	0	0	0	0	0	0	0	0	0	0	0	0	0	0	0	0	0	0	0	0	0	0	0	0.871	0	0	0	0	0	0	0	0	0	0	0	0	0
Sjc_0004624	0	0	0	0	0	0	0	0	0	0	0	0	0	0	0	0	0	0	0	0	0	0	0	0	0	0	0	0	0	0	0	0	0	0	0	0	0	0	0	0	0	0	0	0	0	0	0	0
Sjc_0000233	0	0.194	0.153	0.145	0	0.079	0.256	0	0.131	0.202	0.12	0.177	0.069	0	0.139	0.151	0.075	0.158	0.089	0.105	0.243	0	0.099	0	0.166	0.147	0	0.464	0	0.234	0	0.159	0	0	0.326	0.405	0	0	0	0.096	0.081	0.665	0.261	0.335	0.432	0.195	0.082	0.251
Sjc_0009665	0	0	0	0	0	0	0	0	0	0	0	0	0	0	0	0	0	0	0	0	0	0	0	0	0	0	0	0	0	0	0	0	0	0	0	0	0	0	0	0	0	0	0	0	0	0	0	0
Sjc_0008788	0.162	0.437	0.573	0.326	0.417	0.592	0.77	0.559	1.281	0.909	0.904	0.444	0.622	0.469	1.042	0.566	0.227	0.238	0.267	0.633	0.608	0.383	1.486	0.829	0.25	0.221	0.165	0.871	0.446	0.585	0	0.238	0.124	0.221	0.489	1.216	0	0	0	1.013	0.366	0.125	0.784	0.252	0.325	0.73	0.369	0.503
Sjc_0005489	0	0	0	0	0	0	0	0	0	0	0	0	0	0	0	0	0	0	0	0	0	0	0	0	0	0	0	0	0	0	0	0	0	0	0	0	0	0	0	0	0	0	0	0	0	0	0	0
Sjc_0009613	0	0	0.538	0	0	1.112	0	0	0	0	0	0.833	0	0	1.467	0.531	0	0.558	0	0	0.571	0	1.395	1.946	0	0	0.772	0	2.093	2.196	0	2.798	0.584	0	0.574	3.998	0	0	0	0	3.44	2.343	0	1.181	2.286	0	3.469	7.09
Sjc_0004823	0.84	0	1.192	0.282	0.362	0.308	0.5	1.09	0.769	0.394	0.47	0.461	0.539	1.22	0.541	0.588	0.294	0	0	0.411	0.316	0.498	1.158	0	0	0.287	0.428	0.453	0.29	0.304	0	0.31	0	1.149	0	0	0	0	0	0	0	0	1.018	0.654	0.422	0	0.32	0.327
Sjc_0003257	0	0	0	0	0	0	1.022	0.743	0.524	1.609	0.961	0	0	0	0	0	0.602	1.263	0	0	0	0	0	0	0	0	0	0.925	0	0	0	0	0	0	0.649	0	0	0	0	0	0.649	0.663	0	0	0.862	0.776	0	0
Sjc_0001217	1.151	2.077	0.817	1.549	1.982	1.688	0	1.992	1.405	0	2.578	1.265	0.739	0	1.484	2.418	0.807	0.847	0.95	1.128	3.469	0	0	1.969	0	2.363	1.172	1.241	3.177	2.5	0	2.548	3.546	1.575	3.484	1.734	0	2.36	0	2.062	0	0	2.792	0	4.627	1.041	0.877	3.587
Sjc_0004515	0	0	0	0	0	0	0	0	0	0	0	0	0	0	0	0	0	0	0	0	0	0	0	0	0	0	0	0	0	0	0	0	0	0	0	0	0	0	0	0	0	0	0	0	0	0	0	0
Sjc_0006308	0.362	0.326	0	0.243	0	0.531	0	0	0	0	0	0	0.232	0.526	0.233	0	0.254	0.532	0.299	0.355	0.273	0	0.666	0	0.559	0	0	0.78	0.25	0	0	0.267	0.279	0	0.274	0.273	0	0.742	0	0.324	1.642	0.279	0.878	0.564	0.727	0.327	1.103	0.282
Sjc_0003740	0	0	0	0	0	0	0	0	0	0	0	0	0	0	0	0	0	0	0	0	0	0	0	0	0	0	0	0	0	0.192	0	0.196	0	0	0	0	0	0	0	0	0	0	0	0.413	0	0	0	0
Sjc_0006329	0	0	0.837	0	0	0	0	0	0	0	0	0.324	0	0	0	0	0	0	0	0	0	0.699	0	0	0	0	0	0	0	0	0	0	0	0	0	0	0	0	0	0	0	0	0	0.918	0	0	0	0
Sjc_0006331	0	0	0	0	0	0	0	0	0	0	0	0	0	0	0	0	0	0	0	0	0	0	0	0	0	0	0	0	0.412	0.864	0	0	0	0	0	0.449	0	1.223	0	0	0	0	0	0.929	0	0	0	0
Sjc_0001026	1.153	0.904	0.534	1.248	0.949	0.625	0.298	0.521	0.734	1.269	0.561	1.019	0.418	0.182	0.355	1.053	0.914	0.442	0.414	0.246	0.151	0.357	0.046	0.472	0	0.103	0	0.378	0.173	0.435	0	0.222	0.077	0.206	0.19	0.302	0	0	0.07	0.269	0.076	0.348	0	0.078	0.05	0.317	0.229	0.351
Sjc_0000725	0.763	0	0	0	0	0	0	0	0	0	0	0	0.489	0	0	0	0	0	0	0	0	0	0	0	1.178	0	0	0	0	0	0	0	0	0	0	0	0	0	0	0	0	0	0	0	0.766	0	0	0
Sjc_0004127	2.159	2.596	1.532	0.484	4.335	3.692	0	0.623	0.439	2.698	0	1.186	0.462	0.523	2.319	0	1.009	1.588	3.564	2.82	0.542	3.412	2.646	1.231	0	0.985	0.733	0.776	0.993	1.042	0	0.531	0	1.969	0.544	2.167	0	0	2.009	1.933	1.632	2.222	0	0	2.169	3.252	1.097	3.923
Sjc_0004992	0	0	0	0.47	0	0	0	0.605	0	0	0	0	0	0	0	0	0	1.028	0	0	0	0	0	0	0	0.478	0	0.754	0	0	0	0.516	0	0.956	0	0	0	1.433	0	0	0	0	1.695	0	1.405	0	0	0
Sjc_0002919	0	0	0	0	0	0	0	0	0	0	0	0	0	0	0	0	0	0	0	0	0	0	0	0	0	0	0	0	0	0	0	0	0	0	0	0	0	0	0	0	0	0	0	0	0	0	0	0
Sjc_0001639	0	0	0	0	0	0.914	0	0	0	0	0	0	0	0	0	0	0	0.458	0	0	0	0.739	0	0	0	0.426	0	0	0	0	0	0	0.48	0	0	0	0	1.278	0.87	0	0	0.481	0	4.853	0.626	0.563	0	0
Sjc_0009744	0	0	0	0	0	0	0	0	0	0	0	0	0	0	0	0	0	0	0	0	0	0	0	0	0	0	0	0	0	0	0	0	0	0	0	0	0	0	0	0	0	0	0	0	0	0	0	0
Sjc_0002446	1.273	1.913	0.602	3.995	3.286	3.731	0.505	1.835	2.329	0.795	0.475	2.097	0.544	0.308	2.461	1.782	1.487	3.432	0.7	1.663	1.598	3.521	2.73	1.451	0	2.322	0.864	5.488	2.049	4.298	0	0.313	0.98	1.161	2.889	1.597	0	0	1.185	1.14	6.734	1.638	1.029	0.661	2.984	1.534	0.647	3.635
Sjc_0009609	0	0	0	0	0	0	0	0	0	0	0	0	0	0	0	0	0	0	0	0	0	0	0	0	0	0	0	0	0	0	0	0.026	0	0	0	0	0	0.072	0	0	0	0	0	0.382	0.035	0	0	0
Sjc_0007171	0	0	0	0.432	0	0	0	0	0	0	0	0	0	0	0	0	0	0	0.53	0	0	0	0	0	0	0	0	0	0	0	0	0	0	0	0	0	0	0	0	0	0	0	1.558	3.001	1.291	0	0	0
Sjc_0004239	2.965	0	1.052	0	0	0	0	0	2.714	0	0	0.814	1.903	1.077	2.867	1.038	0	2.181	2.448	1.453	3.35	0	2.726	2.536	2.291	0	0	0	5.115	1.073	0	1.094	0	2.028	4.487	1.116	0	0	0	1.328	1.121	0	3.595	0	0	6.7	0	0
Sjc_0002156	0.926	0	0	0.623	0.797	0	1.103	0.801	0.565	0	0	0	0	0	0	0.648	0	0	0	0.907	0	0	0	0	0	0.634	0	0	0	0	0	0	0.713	0	0	0.697	0	0	0	0	0	0	0	0	0	0	0	0
Sjc_0008339	0	0	1.804	0.855	0	0.931	0	0	0	0	0	0	0	0	0	0	0.891	1.869	2.098	1.245	0	0	0	1.087	0	0	0	1.37	0	0	0	0	0	0	0.961	0	0	0	0	1.138	0	0.981	0	0	3.83	0	1.937	0
Sjc_0004411	0	0	0	1.645	0	0	0	0	0	0	0	0.672	0	0	0	0	0	0	0	0	0	0	0	0	0	0	0	0	0	0	0	0	0	0	0	0	0	0	0	1.096	0	0	0	1.905	0	0	0	0.953
Sjc_0008530	0	0	0	0	0	0	0	0	0	0	0	0	0	0	0	0	0	0	0	0	0	0	0	0	0	0	0	0	0	0	0	0	0	0	0	0	0	0	0	0	0	0	0	0	0	0	0	0
Sjc_0007136	3.226	0.97	0.763	1.447	0	1.576	1.281	2.791	1.312	0	0	0	0	1.562	0.693	1.506	0	2.373	0.888	0	0.81	1.275	0.989	0.92	0	0.736	0	1.159	0.742	0	0	0.793	0	4.414	0	0.81	0	0	0	0	0	0	0	0	1.08	0	0	0.838
Sjc_0009465	0	0.865	0	0.645	0	0	0	0	0.585	0	0	0	0	0.697	0	0	0	0	0	0	0.723	0	0	0	0	0	1.954	0	0	0	0	0	0	0	0	0	0	0	0	0	0	0	0	1.494	1.928	0	0	0
Sjc_0009579	0	0	0	0	0	0	0	0	0	0	0	0	0	0	0	0	0	0	0	0	0	0	0	0	0	0	0	0	0	0	0	0	0	0	0	0	0	0	0	0	0	0	0	0	0	0	0	0
Sjc_0009663	0	0	0	0	0	0	0	0	0	0	0	0	0	0	0	0	0	0	0	0	0	0	0	0	0	0	0	0	0	0	0	0	0	0	0	0	0	0	0	0	0	0	0	0	0	0	0	0
Sjc_0005811	0	1.099	0.864	0	0	0	1.451	1.054	0.743	0	0	0	1.563	0.885	0	0	0	0	0	0	0	0	0	0	0	0	1.24	0	0	0	0	0	0	0	0	0	0	0	0	0	0	0	0	0	0	0	0	0
Sjc_0007595	0	0	0	0	0	0	0	0	0	0	0	0	0	0	0	0	0	0	0	0	0	0	0	0	0	0	0	0	0	0	0	0	0	0	0	0	0	0	0	0	0	0	0	0	0	0	0	0
Sjc_0002220	0	0	0	0	0	0	0	0	0	0	0	0	0	0.935	0	0	0	0	0	0	0	0	0	0	0	0	0	0	0	0	0	0	0	0	0	0	0	0	0	0	0	0	0	0	0	0	0	0
Sjc_0009595	0	0	0	0	0	0	0	0	0	0	0	0	0	0	0	0	0	0	0	0	0	0	0	0	0	0	0	0	0	0	0	0	0	0	0	0	0	0	0	0	0	0	0	0	0	0	0	0
Sjc_0006186	0.699	0	0	0	0.602	0	0	0	0.213	0	0	0	0	0.254	0	0	0	0.514	0	0	0	0	0	0.299	0	0	0	0	0.241	0	0	0	0	0	0	0	0	0	0	0	0.793	0.27	0	0	0	0	0.266	0.272
Sjc_0001205	0	0	0	0	0	0	0	0	0	0	0	0	0	0	0	0	0	0	0	0	0	0	0	0	0	0	0	0	0	0	0	0	0	0	0	0	0	0	0	0	0	0	0	0	0	0	0	0
Sjc_0006188	0	0	0	0	0	0	0	0	0	0	0	0	0	0	0	0	0	0	0	0	0	0	0	0	0	0	0	0	0	0	0	0	0	0	0	0	0	0	0	0	0.56	0	0	0	0	0	0.565	0
Sjc_0006193	0	0	0	0	0	0	0	0	0	0	0	0	0	0	0	0	0	0	0	0	0	0	0	0	0	0	0	0	0	0	0	0	0	0	0	0	0	0	0	0	0.41	0	0	0	0	0	0.414	0
Sjc_0004214	0	0	0	0	0	0	0	1.16	0	0	0	0	0	0	0	0	0	0	0	0	0	0	0	0	0	0.917	1.365	0	0	0	0	0	0	0	0	0	0	0	0	0	0	0	0	0	0	0	0	0
Sjc_0008342	0	0	0	0.351	0	0.383	0	0	0	0	0	0	0.335	0	0.337	0	0	0.384	0	0	0	0	0	0	0	0	0	0	0	0	0	0.385	0	0	0	0	0	0	0	0	0	0	0	0	1.574	0	0	0
Sjc_0004430	0	0	0	0	0	0	0	0	0	0	0	0	0	0	0.162	0	0	0	0	0	0	0	0	0	0	0	0	0	0	0	0	0	0	0	0	0	0	0	0	0	0	0	0	0	0	0	0	0
Sjc_0007078	0	0	0	0	0	0	0	0	0	0	0	0	0	0.677	0	0	0	0	0	0	0	0	0	0	0	0	0	0	0	0	0	0	0	0	0	0	0	0	0	0	0	0	2.26	2.902	3.745	0	0	0
Sjc_0000269	0	0.877	1.38	0	0	0	0	0	0	0	0	0	1.248	0	0	0	0.681	0	0	0	0	2.305	0	0	0	0	0	0	0	0	0	0	0	0	0	0	0	0	0	0	0	0	2.357	0	0.977	0	0	0
Sjc_0000832	0	0	0	0	0	0	0	0	0	0	0	0	0	0	0	0	0	0	0	0	0	0	0	0	0	0	0	0	0	0	0	0	0	0	0	0	0	0	0	0	0	0	0	1.571	0	0	0	0
Sjc_0002917	0	0	0	0	0	0	0	0	0	0	0	0	0	0	0	0	0	0	0	0	0	0	0	0	0	0	0	0	0	0	0	0	0	0	0	0	0	0	0	0	0	0	0	0	0	0	0	0
Sjc_0005586	0	0	0	0	0	0	0	0	0	0	0	0	0	0	0	0	0	0	0	0	0	0	0	0	0	0	0	0	0	0	0	0	0	0	0	0	0	0	0	0	0	0	0	0	0	0	0	0
Sjc_0008574	0	0	0	0	0	0	0	0	0	0	0	0	0	0	0	0	0	0	0	0	0	0	0	0	0	0	0	0	0	0	0	0	0	0	0	0	0	0	0	0	0	0	0	0	0	0	0	0
Sjc_0002550	0	0	0.09	0.085	0.109	0	0	0	0	0	0.142	0	0	0	0.082	0	0	0.093	0	0	0	0.151	0	0	0	0	0.129	0	0	0	0	0	0.196	0	0.096	0	0	0	0	0.114	0	0	0	0.593	0.255	0	0	0.198
Sjc_0008634	0	0	0	0	0	0	0	0	0	0	0	0	0	0	0	0	0	0	0	0	0	0	0	0	0	0	0	0	0	0	0	0	0	0	0	0	0	0	0	0	0	0	0	0	0	0	0	0
Sjc_0006270	0	0	0.407	0	0	0	0	0	0	0	0	0	0.368	0.416	0	0	0	0	0.473	0	0.432	0	0	0	0	0	0	0	0	0	0	0	0	0	0	0	0	0	0	0	0.433	0	0	0	0	0	0.437	0
Sjc_0005598	0	0	0.938	0	0	0	0	0	0.807	0	0	0	0	0	0	0	0	0	0	0	0	0	0	0	0	0	0	0	0	0	0	0	0	0	0	0	0	0	0	0	0	0	0	0	0	0	0	0
Sjc_0001545	0.286	0.258	0.203	0.577	0	0	0	0	0.349	0	0.32	0	0	0	0.369	0	0	0.842	0	0	0	0.678	0	0.245	0	0	0	0	0.395	0	0	0	0	0	0	0.215	0	0	0	0	0.433	0	0	0.446	0	0	0.436	0.223
Sjc_0009624	0	0	0	0	0	0	0	0	0	0	0	0	0	0	0	0	0	0	0	0	0	0	0	0	0	0	0	0	0	0	0	0	0	0	0	0	0	0	0	0	0	0	0	0	0	0	0	0
Sjc_0009239	0	0	0.857	0	1.04	0	0	0	0	0	0	0	0	0	0	0	0.847	0	0.997	0	0	0	0	0	0	0.827	0	0	0	0	0	0	0	0	0	0	0	0	0	0	0	0.933	0	0	0	0	0	0
Sjc_0008679	3.716	0	2.637	4.999	3.199	0.908	1.475	2.144	2.267	1.161	0	1.361	0.795	2.699	2.396	0.867	0.868	2.733	1.023	1.214	1.866	0	1.139	2.118	0	0	2.523	1.335	2.564	0.896	0	1.828	0	0	0	0	0	0	1.73	1.109	0	0	0	9.644	2.489	0	0	0.965
Sjc_0009635	0	0	0	0	0	0	0	0	0	0	0	0	0	0	0	0	0	0	0	0	0	0	0	0	0	0	0	0	0	0	0	0	0	0	0	0	0	0	0	0	0	0	0	0	0	0	0	0
Sjc_0004912	0	0	0	0.637	0	0	0	0	0	1.775	0	0	0	0.688	0	0	0	0	0	0	0	0	0	0	0	0	0	0	0.653	0.685	0	0	0.729	0	0	0	0	0	0	0	0	0	0	0	0	0	0	0
Sjc_0002940	0	0	0	0	0	0	0	0	0	0	0	0	0	0	0	0	0	0	0	0	0	0	0	0	0	0	0	0	0	0	0	0	0	0	0	0	0	0	0	0	0	0	0	0	0	0	0	0
Sjc_0009018	0	0	0	0	0	0	0.488	0	0	0	0.458	0.225	0.526	0	0	0.287	0	0.602	0	0	0	0	0	0	0	0	0	0.441	0.565	0	0	0.302	0	0.56	0.31	0	0	0.839	0	0.367	0	0	0	0	0	0.74	0	0
Sjc_0006209	2.878	0	0	0.968	0	2.109	0	0	0.878	0	3.222	0.79	0	0	0.928	1.008	1.009	0	1.188	2.82	0	0	0	1.231	0	0	0	1.551	1.986	0	0	0	0	0	3.266	2.167	0	2.95	0	1.289	2.176	0	0	0	0	2.601	0	0
Sjc_0001101	0	0	0	0.423	0	0	0.749	0	0.383	0	0	0	0.403	1.37	0	0.44	0	0.462	1.557	1.848	0.947	0	1.156	0	0	3.441	0	0.678	0	0.91	0	0	0.484	0	0.951	0	0	1.289	0	0	0.475	0	0	0	0	0	0.479	0
Sjc_0004763	0	0	0	0	0	0	0	0	0	0	0	0	0	0	0	0	0	0	0	0	0	0	0	0	0	0	0	0	0	0	0	0	0	0	0.167	0	0	0	0	0	0	0	0	0	0	0	0	0
Sjc_0002046	1.03	0.929	2.924	0	1.773	1.51	4.907	0.891	3.77	3.862	1.153	2.829	0	2.244	5.312	0	0	3.03	2.551	2.018	3.879	3.664	5.683	5.285	1.592	2.819	1.049	0	1.421	1.491	0	3.039	1.586	0	0.779	3.878	0	0	0	0.923	0.779	0.795	0	1.604	4.14	0	1.57	0.802
Sjc_0009557	0	0	0.253	0.239	0.306	0	0	0.308	0	0	0	0.195	0.457	0	0.229	0.498	0.249	0.262	0	0	0	0	0.654	0	0	0	0	0	0	0	0	0	0	0	0	0	0	0	0	0	0	0	0	0	0	0	0	0
Sjc_0009666	0	0	0	0	0	0	0	0	0	0	0	0	0	0	0	0	0	0	0	0	0	0	0	0	0	0	0	0	0	0	0	0	0	0	0	0	0	0	0	0	0.525	0	0	0	0	0	0	0
Sjc_0006813	2.224	2.006	0	2.244	2.872	1.63	2.648	0	1.357	2.085	1.245	1.221	1.427	2.423	0.717	0.779	1.559	0.818	0	0	0	0	0	0	0	0.761	0	0	0	2.414	0	0.82	0	1.521	0.841	0.837	0	0	0	0.996	0.841	0	2.697	0	0	1.005	0	2.598
Sjc_0009153	1.249	0	0.443	0.42	0	0	0	1.621	1.143	0	0	0.343	0.802	0	1.208	0.875	0	0	0.516	1.224	0	0.741	0	0	0	0.855	1.272	0	0	0.904	0	1.382	0	0	1.418	0.47	0	0	1.744	0.559	0.944	0.964	0	0.973	1.255	0	0.952	0
Sjc_0005916	0	0	0	0	1.546	0	0	0	0	0	0	0.493	0	0	0	0	0	0.66	0	0	0	0	0	0	0	0	0	0	0	0	0	0	0	0	0	0	0	0	0	0	0	0	0	0	0	0	0	0
Sjc_0007747	0	0	0.789	0	0	0	0	0	0	0	0	0	0	0	0	0	0	0	0	0	0	0	0	0	0	0	0	0	0	0	0	0	0	0	0	0	0	0	0	0	0	0	0	0	0	0	0	0
Sjc_0004607	0.995	0	0	0	0	0	1.185	0.861	0	0	0	0	1.916	0	1.283	0	0	0	0.822	0	0.75	0	0	0	6.151	2.043	2.027	3.218	0.687	0	0	1.468	3.065	0	0.753	0	0	8.16	2.779	0	1.504	0	2.413	4.649	1	1.799	0	3.1
Sjc_0008576	0	0	0	0	0	0	0	0	0	0	0	0	0	0	0	0	0	0	0	0	0	0	0	0.217	0	0	0	0	0	0	0	0	0	0	0	0	0	0	0	0	0	0	0	0	0	0	0	0
Sjc_0009728	0	0	0	0	0	0	0	0	0	0	0	0	0	0	0	0	0	0	0	0	0	0	0	0	0	0	0	0	0	0	0	0	0	0	0	0	0	0	0	0	0	0	0	0	0	0	0	0
Sjc_0004464	2.294	2.069	2.17	0.514	0.658	0	0	0	0	0	0	0.42	0.981	0	0.986	0.535	0.536	1.125	0	0.749	0.576	0	2.109	1.307	0	0	1.557	0	0	0.553	0	5.076	0.589	0	0	0.576	0	1.567	2.135	0.685	0	0.59	0	2.381	1.536	0	0	0
Sjc_0000697	0	0	0	0	0	0	0	0.822	0	0	0	0	0	0	0	0	0	0	0	0	0	0	0	0	0	0	0	0	0	0	0	0	0	0	0	0.715	0	0	0	0	0	0	0	0	0	0.859	0	0
Sjc_0000181	0	0	0	0	0	0	0	0	0	0	0	0	0	0	0	0	0	0	0	0	0	0	0	0	0	1.015	0	0	0	0	0	0	0	0	0	0	0	0	0	0	0	0	0	0	0	0	0	0
Sjc_0003486	0	0	0	0	0	0	0	0	0	0	0	0	0	0	0	0	0	0	0	0	0	0	0	0	0	0	0	0	0	0	0	0	0	0	0	0	0	0	0	0	0	0	0	0	0	0	0	0
Sjc_0007074	0	0	0	0	0	0	0	0	0	0	0	0	0	0	0	0	0	0	0	0	0	0	0	0	0	0	0.898	0	0	0.638	0	0	0	0	0	0	0	0	0	0	0	0	0	0	2.657	0	0	0
Sjc_0000704	0	0	0	0	0	0	0	0	0	0	0	0	0	0	0	0	0	0	0	0	0	0	0	0	0	0	0	0	0	0	0	0	0	0	0	0	0	0	0	0	0	0	0	0	0	0	0	0
Sjc_0009304	1.519	1.566	0.462	0.438	0.374	0.318	0.258	0.375	0.132	0.407	0	0.238	0.278	0.158	0.699	0.912	0.608	0.319	0.179	0.425	0.327	0.514	0.199	0.186	0.335	0.445	0.663	0.468	0.898	0.157	0	0.32	0.167	0.891	0.657	0.653	0	0	0	0.777	0.492	0.168	1.578	0	0	0.784	0.992	0
Sjc_0005132	0.379	0	0	0	0	0	0	0	0	0	0	0	0	0	0	0	0	0	0	0	0	0	0	0	0	0	0	0	0	0	0	0	0	0.518	0	0.285	0	0	0	0	0	0	0	0	0	0	0	0
Sjc_0009544	1.391	0.837	0	0.624	0.399	0	1.657	0.803	1.132	0.869	0	0.764	0.298	0.674	0.598	0	0.975	1.023	0	0.909	0.349	0	0.426	1.19	0	0	1.417	1	0.32	0	0	0.342	0.714	1.269	0.702	0.698	0	0	0.648	0.415	0	0	0	0.722	1.864	0	0.353	0.722
Sjc_0004855	0	0	0	0	0	0	0	0	0	0	0	0	0	0	0	0	0	0	0	0	0	0	0	0	0	0	0	0	0	0	0	0	0	0	0	0	0	0	0	0	0	0	0	0	0	0	0	0
Sjc_0009030	0	0	0	0	0	0	0	0	0	0	0	0	0	0	0	0	0	0	0	0	0	0	0	0	0	0	0	0	0	0	0	0	0	0	0	0	0	0	0	0	0	0	0	0	0	0	0	0
Sjc_0005585	0	0	0	0	0	0	0	0	0	0	0	0	0	0	0	0	0	0	0	0	0	0	0	0	0	0	0	0	0	0	0	0	0	0	0	0	0	0	0	0	0	0	0	0	0	0	0	0
Sjc_0003118	0	0	0	0	0	0	0	0	0	0	0	0	0	0	0	0	0	0.867	0	0	0	0	0	0	0	0	0	0	0	0	0	0	0	0	0	0	0	0	0	0	0	0	0	0	0	0	0	0
Sjc_0003622	3.914	3.53	8.333	3.949	3.369	1.434	2.331	3.387	11.94	3.669	6.573	3.225	5.024	8.528	7.57	9.592	5.488	7.197	4.847	5.753	2.948	13.922	10.797	8.368	0	6.696	9.964	2.11	18.904	14.165	0	4.331	3.014	16.066	17.768	16.209	0	0	0	15.777	11.835	13.599	0	0	1.966	7.076	17.898	9.146
Sjc_0005599	0	0	0	0	0	0	0	0.985	0.694	0	0	0	0.73	0.826	0	0	0.798	0	0	1.115	0	0	0	0	0	0	0	0	0	0	0	0	0	0	0	0	0	0	0	0	0	0	0	0	0	1.028	0	0
Sjc_0008684	0	0	0	0	0	0	0	0	0	0	0	0	0	0	0	0	0	0	0	0	0	0	0	0	0	0	0	0	0	0	0	0	0	0	0	0	0	0	0	0	0	0	0	0	0	0	0	0
Sjc_0004780	0	0	0	0	0	0	0	0.12	0	0	0	0	0	0	0	0	0	0	0	0	0	0	0.127	0	0	0	0	0	0	0	0	0	0	0	0	0	0	0	0	0	0	0	0	0	0.139	0	0	0
Sjc_0005288	0	0	0	0	0	0	0	0	0	0	0	0	0	0	0	0	0	0	0	0	0	0	0	0	0	0	0	0	0	0	0	0	0	0	0	0	0	0	0	0	0	0	0	0	1.277	0	0	0
Sjc_0001821	0	0	0	0	0	0	0	0	0	0	0	0	0	0	0	0	0	0	0	0	0	0	0	0	0	0	0	0	0	0	0	0	0	0	0	0	0	0	0	0	0	0	0	0	0	0	0	0
Sjc_0002310	0	1.103	0.868	0	0	0.897	0	0	1.492	0	0	0.672	0	0	0.789	0	0	0	0	0	0	1.45	0	2.092	0	1.674	0	1.319	0	0	0	1.805	0	1.674	0.925	0	0	0	0	0	1.849	0	0	0	0	0	0.932	0
Sjc_0004606	0	0	0	0	0	0	0	0	0	0	0	0	0	0	0	0	0	0	0	0.959	0	0	0	0	0	0.67	0	0	0	0	0	0	0	0	0	0	0	2.006	0	0.876	0	0	0	0	0	0	0	0
Sjc_0009696	0	0	0	0	0	0	0	0	0	0	0	0	0	0	0	0	0	0	0	0	0	0	0	0	0	0	0	0	0	0	0	0	0	0	0	0	0	0	0	0	0	0	0	0	0	0	0	0
Sjc_0008316	0	0	0	0	0	0	0.696	0	0	0	0	0	0	0	0	0	0	0	0	0	0	0	0	0	0	0	0	0	0	0	0	0	0	0	0	0	0	0	0	0	0	0	0	0	0	0	0	0
Sjc_0007269	0	0	0	0	0	0	0	0	0	0	0	0	0	0	0	0	0	0	0	0	0	0	0	0	0	0	0	0	0	0	0	0	0	0	0	0	0	0	0	0	0	0	0	0	0	0	0	0
Sjc_0001206	0	0	0	0	0	0	0	0	0	0	0	0	0	0	0	0	0	0	0	0	0	0	0	0	0	0	0	0	0	0	0	0	0	0	0	0	0	0	0	0	0	0	0	0	0	0	0	0
Sjc_0009396	0	0	0.668	3.164	3.24	2.759	0	0	0.574	0.882	2.107	4.134	0	0.683	0	2.635	3.298	0	0	0.922	0	3.347	0	6.437	0	0	0	1.014	1.298	1.362	0	1.388	0	0	2.136	5.668	0	0	0	0.843	0.711	0.726	0	0	0	1.701	2.151	0
Sjc_0006262	0	0	0	0	0	0	0	0	0	0	0	0	0	0	0	0	0	0	0	0	0	0	0	0	0	0	0	0	0	0	0	0	0	0	0	0	0	0	0	0	0	0	0	0	0	0	0	0
Sjc_0004467	0	0	0	0	0	0	0	0	0	0	0	0	0	0	0	0	0	0	0	0	0	0	0	0	0	0	0	0	0	0	0	0	0	0	0	0	0	0	0	0	0	0	0	0	0	0	0	0
Sjc_0007556	0	0	0	0	0	0	0	0	0	0	0	0	0	0.652	0	0	0	0	0	0	0	0	0	0	0	0	0	0	0	0	0	0	0	0	0	0	0	0	0	0	0	0	2.177	1.398	1.804	0.811	0	0
Sjc_0000242	0	0	0	0.327	0	0	0	0	0	0	0	0	0	0	0	0	0	0	0	0	0	0	0	0	0	0	0	0	0	0	0	0	0	0	0	0	0	0	0	0	0	0	0	0	0	0	0	0
Sjc_0008092	0	0	0	0	0	0	1.059	0	0	0	0	0	0	0	0	0	0	0	0	0	0	0	0	0	0	0	0	0	0	0	0	0	0	0	0	0	0	0	0	0	0	0	0	0	0	0	0	0
Sjc_0008050	0	0	0	0	0	0	0	0	0	0	0	0	0	0	0	0.902	0	0	1.063	0	0	0	0	0	0	0	0	0	0	0	0	0.95	0	0	0	0	0	0	0	1.153	0	0	0	0	0	0	0	0
Sjc_0007572	0	0	0	0	0	0	0	0	0	0	0	0.814	1.903	0	0	0	0	0	0	0	1.117	0	0	0	0	1.015	0	0	0	0	0	1.094	1.142	0	0	0	0	0	0	0	0	0	0	0	0	0	0	0
Sjc_0008578	0	0	0	0	0	0	0	0	0.889	0	0	0	0	0	0	0	0	0	0	0.714	0	0	0	0	0	0	0	0	0	0.527	0	0	0	0	0	0	0	0	0	0	0	0	0	0	0	0	0	0
Sjc_0000266	0	2.354	0.926	0.878	0	1.913	0	1.129	0.796	1.223	2.921	1.433	1.675	1.895	1.682	0.914	0.915	0	0	0	0.983	1.547	0	0	0	0.893	0	1.407	0.9	0	0	0	0	0	0	1.965	0	0	0	0	0	1.007	0	0	2.622	0	0	3.049
Sjc_0008632	0	0	0	0.444	0	0.242	0	0	0.604	0	0.369	0.543	0.423	0.479	2.126	0	0	0.485	0	0.323	0.248	0	0.303	0.564	0	0.677	0	0	0	0.477	0	0.243	0.254	0.451	0	0	0	0	0	0	0	0	0	0	0	0	0	0
Sjc_0009700	0	0	0	0	0	0	0	0	0	0	0	0	0	0	0	0	0	0	0	0	0	0	0	0	0	0	0	0	0	0	0	0	0	0	0	0	0	0	0	0.453	0	0	0	0	0	0	0	0
Sjc_0009589	0	0	0	0	0	0	0	0	0	0	0	0.371	0	0	0	0	0	0	0	0	0	0	0	0	0	0	0	0	0	0	0	0	0	0	0	0	0	0	0	0	0	0	0	0	0	0	0	0
Sjc_0006328	0	0	0	0	0	0	0	0	0	0	0	0	0	0	0	0	0	0	0	0	0	0.811	0	0	0	0	0	0	0	0	0	0	0	0	0	0	0	0	0	0	0	0	0	0	0	0	0	0
Sjc_0001542	3.262	4.413	4.63	2.194	2.808	4.781	5.827	2.822	1.99	3.057	1.826	0.896	5.233	7.107	1.051	0	2.287	4.798	0	1.598	6.142	1.934	2.999	2.789	2.52	4.464	1.661	8.791	1.125	2.361	0	1.203	5.024	2.231	2.468	0	0	0	0	0	3.699	2.518	0	0	1.639	1.474	1.243	2.541
Sjc_0004036	0	0	0	0	0	0	0	0	0	0	0	0.433	0	0	0	0	0	0.58	0	0	0	0	0	0	0	0.54	0	0	0	0	0	0.582	0	0	0	0.594	0	0	0	0	0.597	0	0	0	0.793	0	0	0
Sjc_0008335	0.428	0.772	0.911	1.007	0.553	0.627	0.764	0.926	0.783	1.003	0.479	0.705	0.549	0.466	0.69	0.899	0.75	0.629	0.883	0.839	1.289	0.254	0.787	0.732	0	0.293	1.307	0.231	0.886	0.774	0	0.474	0	0	0.486	0.967	0	0	0	0.192	0	0	0.519	0.666	2.15	0	0.326	0.167
Sjc_0003741	0	0	0	0	0	0	0	0	0	0	0	0	0	0	0	0	0	0	0	0	0	0	0	0	0	0	0	0	0	0	0	0	0	0	0	0	0	0	0	0	0	0	0	0	0	0	0	0
Sjc_0004183	2.324	0.699	0.55	0	0.667	0	0.922	0	2.363	1.452	0	0	0.994	0	0	0.542	0	0	0	0	1.167	0	0	0	0	0	0	0	1.069	0	0	0	0	0	0	0.583	0	0	1.082	0	0	0	0	0	0	0.7	0	0
Sjc_0009748	0	0.198	0.156	0	0	0	1.569	0.38	0.402	0.206	0	0	0.705	0.638	0.566	0	0	0	0	0.215	0.165	0	0	0	0	0	0	0	0	0	0	0	0	0.3	0	0	0	0	0	0	0	0.17	0	0	0	0	0	0
Sjc_0009138	4.757	3.065	2.893	1.371	5.849	3.985	0	2.94	3.317	3.822	2.282	3.359	6.105	2.961	8.324	6.186	2.858	3.998	2.805	1.997	3.071	1.611	3.749	6.973	1.05	1.86	1.384	2.198	5.157	3.935	0	2.506	1.57	13.016	3.085	4.605	0	0	0	6.087	6.678	3.148	3.296	0	4.097	7.985	6.732	7.41
Sjc_0009632	0	0	0	0	0	0	0	0	0	0	0	0	0	0	0	0	0	0	0	0	0	0	0	0	0	0	0	0	0	0	0	0	0	0	0	0	0	0	0	0	0	0	0	0	0	0	0	0
Sjc_0005041	0	0	0	0	0	0	0	0	0	0.479	0	0	0	0	0	0	0	0	0	0	0	0	0	0	0	0	0	0	0	0	0	0	0	0	0	0	0	0	0	0	0	0	0	0	0.513	0	0	0
Sjc_0009022	1.796	0.81	0	0	0	0	0	0.777	1.095	0	0	0	0	0.652	0	0.629	0.629	0.66	0.741	0	1.352	1.064	0.825	0	0	0	0	0	0	0	0	0.662	0	0	0	0	0	0	2.507	0	0	0	0	0	0.902	0.811	0	0
Sjc_0004341	1.112	0	0	0	0	0	0	0	0	0	0	0	0	0	0	0	0.78	0	0	0	0	0	0	0	0	0	0	0	0	0	0	0	0	0	0	0	0	0	0	0	0	0.859	0	0	0	0	0	0
Sjc_0008043	9.994	5.634	0.887	9.243	8.602	2.747	0	6.486	2.286	8.196	5.594	6.861	5.612	4.536	1.611	4.373	11.385	8.269	5.157	9.792	3.764	4.443	6.892	3.205	5.792	5.129	0	10.774	3.447	5.425	0	2.765	1.924	5.127	2.835	5.643	0	0	1.744	16.784	7.554	0.964	3.029	0	0	1.129	0	0
Sjc_0004609	0	0	0	0	0	0	0	0	0	0	0	0	0	0	0	0	0	0	0	0	0	0	0	0	0	0	0	0	0	1.142	0	0	0	0	0	0	0	0	0	0	0	0	0	0	0	0	0	0
Sjc_0005983	0	1.132	0	0	0	0.92	0	0	0	0	0	0	0	1.822	0	0.878	0.88	0	0	0	0	0	0	1.073	0	0	2.555	0	0.866	0.908	0	0.925	0	0	0.949	0	0	0	0	0	0.948	0	3.042	0	0	0	0.956	1.954
Sjc_0009611	0	0.272	0.321	0.304	0.259	0.441	0	0.391	0	0	0	0	0.097	0	0.097	0.211	0	0.111	0	0	0	0	0.415	0	0	0.103	0	0.162	0.208	0.109	0	0.555	0.116	0	0.114	0.227	0	0.309	0.42	0.539	0.228	0	1.825	0.703	0.908	0	1.95	0.117
Sjc_0005185	0.927	0.836	0.658	0.208	0.266	0.226	0.368	0.535	0	0.29	0.346	0.17	0.397	0.224	0	0	0	0.227	0	0.303	0.698	0	0	0	0	0.423	0	0	0	0.224	0	0	0.238	0.423	0.234	0	0	0	0	0	0.234	0.716	0	0	0.31	0.559	0.706	0.722
Sjc_0006334	0	0	0.418	0	0	0	0	0	0	0	0	0.324	0	0	0	0	0	0	0	0	0	0	0	0	0	0	0	0	0	0	0	0	0	0	0	0	0	0	0	0	0	0	0	0.918	0	0	0	0
Sjc_0002445	0.065	0	0	0.174	0.056	0.095	0	0	0	0.061	0	0.036	0	0	0	0.045	0.045	0	0	0	0	0.153	0	0.055	0	0	0	0.07	0	0.094	0	0.048	0	0	0.147	0.146	0	0	0	0.405	0.147	0.3	0	0	0.065	0.234	0.641	0.302
Sjc_0007959	0	2.852	0.748	1.418	0.454	0.386	0.628	0.456	0.322	0.988	0.59	0.868	0	0.766	1.699	0	0.369	0	0.435	1.549	0	0	0.485	0	0	0	1.073	0.568	0	0	0	0.389	0.406	0	0	0.794	0	0	0	0	0	0	0	0	0.53	0.953	0	0.41
Sjc_0006215	1.271	0	0	1.71	0	0	0	0	0	0	0	0	0	0	0	0.89	0	0	1.049	0	0.957	0	0	0	0	0.87	0	0	0.877	0	0	0	0	0	0	0	0	0	0	0	0	0	0	0	1.277	0	0	0.99
Sjc_0009398	0	0	0	0	0	0	0	0	0	0	0	0	0	0	0	0	0	0	0	0	0	0	0.242	0	0	0	0	0	0	0	0	0	0	0	0	0	0	0	0	0	0	0	0	0	0.264	0	0	0
Sjc_0001391	0	0	0	0	0	0	0	0	0	0	0	0	0	0	0	0	0	0	0	0	0.609	0	0	0	0	0	0	0	0	0	0	0	0	0	0	0	0	0	0	0	0	0	0	1.259	0	0	0	0
Sjc_0009745	0	0	0	0	0	0	0	0	0	0	0	0	0	0	0	0	0	0	0	0	0	0	0	0	0	0	0	0	0	0	0	0	0	0	0	0	0	0	0	0	0	0	0	0	0	0	0	0
Sjc_0009555	2.018	0.91	0	0.679	0	0	0	0	1.231	0	0	0	0	0	0	0	0	0	0	0	0	1.196	0	0	1.559	0.69	0	0	2.784	0.73	0	0	0	1.38	0	1.519	0	2.068	0	0	0.763	1.558	0	0	0	1.824	0.769	1.571
Sjc_0009000	0	0	0	0	0	0	0	0	0	0	0	0	0	0	0	0	0.276	0	0	0	0	0	0	0	0	0	0	0	0	0	0	0	0	0	0.298	0	0	0	0	0	0	0	0	0	0	0	0	0
Sjc_0009297	0	0	0	0	0	0	0	0	0.918	0	0	0.413	0	0	0.485	0	0	0	0	0	0	0	1.384	0	0	0.515	1.533	0	0	0	0	0.555	0.58	0	0.569	0	0	0	0	0.674	0	0	0	0	1.513	0.68	1.147	0
Sjc_0001524	0	0	0	0	0	0	0	0	0.933	1.433	0	0.84	0	0	0	0	0	0	0	1.498	1.152	0	0	0	0	0	0	0	0	0	0	0	0	0	2.314	0	0	0	0	0	0	0	0	0	0	0	0	1.191
Sjc_0008636	0	0	0	0	0	0	0	0	0	0	0	0	0	0	0	0	0	0	0	0	0	0	0	0	0	0	0	0	0	0	0	0	0	0	0	0	0	0	0	0	0	0	0	0	0	0	0	0
Sjc_0006260	0.546	0.492	0	0	0	0.4	0	0.472	0	0	0.611	0	0	0	0	0	0	0	0	0.535	0	0	0	0	0	0	1.111	0.588	0	0	0	0	0	0	0	0	0	0	0	0.489	0	0	0	0	0	0	0	0.425
Sjc_0002021	0	0	0	0	0	0	0	0	0	0.377	0	0	0	0	0	0	0	0.296	0	0	0	0	0	0	0	0	0	0	0.278	0	0	0	0	0.551	0	0.303	0	0	0	0	0.304	0	0	0	0	0	0	0
Sjc_0005583	0	0	0	0	0	0	0	0	0	0	0	0	0	0	0	0	0	0	0	0	0	0	0	0	0	0	0	0	0	0	0	0	0	0	0	0	0	0	0	0	0	0	0	0	0	0	0	0
Sjc_0008049	0	0	0	0	0	0	0	0	0	0	0	0	0	0	0	0.926	0	0	0	0	0	0	0	0	0	0	0	0	0	0	0	0.975	0	0	0	0	0	0	0	1.184	0	0	0	0	0	0	0	0
Sjc_0002377	0	0	0	0	0	0	0	0	0	0	0	0	0	0	0	0	0	0	0	0	0	0	0	0	0	0	0	0	0	0	0	0	0	0	0	0	0	0	0	0	0	0	0	0	0	0	0	0
Sjc_0001065	0	0.592	0	0	0	0.963	0	0	1.202	0.616	0	0	0	0	0.423	0.92	0.46	0	0	1.287	1.979	0	0	1.123	1.015	0	0	0	0.453	0.475	0	0.484	0.506	0	1.987	0.494	0	1.346	0.917	0	0	0.507	1.593	2.045	8.578	1.187	0.5	0.512
Sjc_0008998	0	0.504	0	0.752	0	0	0	0	0	2.621	0	0	0	0.406	0	0	0	0	0	0	0	0.663	0	0	0	0	0	0	0	0	0	0	0	0.765	0	0.842	0	0	0	1.503	0	0	0	0	0	0	0	0
Sjc_0002899	0	0	0	0	0	0	0	0	0	0	0	0	0	0	0	0	0	0	0	0	0	0	0	0	0	0	0	0	0	0	0	0	0	0	0	0	0	0	0	0	0	0	0	0	0	0	0	0
Sjc_0005316	1.418	0	1.006	0	0	1.039	0	0	0	1.329	0	0	0	1.03	0	0	0	1.043	1.171	0	1.068	0	0	1.213	0	0	0	0	0	0	0	0	0	0	1.073	0	0	0	0	0	0	1.095	0	0	1.425	0	0	0
Sjc_0008052	0	0	0	0.878	0	0	0	0	0	1.223	0	0	0	0	0	0	0	0	0	0	0	0	0	0	2.016	0.893	1.329	0	0	0	0	0	0	0	0	0	0	0	0	0	0	0	0	0	0	0	0	0
Sjc_0002866	0	0	0	0	0	0	0	0	0	0	0	0.443	0	0	0.26	0	0	0	0	0	0	0	0	0	0	0	0	0	0	0	0	0	0	0	0	0	0	0	0	0	0	0	0	0	0	0	0	0
Sjc_0003352	0	0	0	0	0	0	0	0	0	0	0	0	0	0	0	0	0	1.367	0	0	0	0	0	0	0	0	0	0	0	0	0	0	0	0	0	0	0	0	0	0	0	0	0	0	0	0	0	0

## Sheet: Sheet1
S4 Table. Top 100 uncharacterized genes with high transcript levels at each stage by sex from 14-28 dpi.
Sj14F	Sj14M	Sj16F	Sj16M	Sj18F	Sj18M	Sj20F	Sj20M	Sj22F	Sj22M	Sj24F	Sj24M	Sj26F	Sj26M	Sj28F	Sj28M
Sjc_0001266	Sjc_0001266	Sjc_0001266	Sjc_0001266	Sjc_0001266	Sjc_0001266	Sjc_0001266	Sjc_0001266	Sjc_0006800	Sjc_0001266	Sjc_0006800	Sjc_0001266	Sjc_0006800	Sjc_0001266	Sjc_0006800	Sjc_0001266
Sjc_0002032	Sjc_0008125	Sjc_0002032	Sjc_0008125	Sjc_0008125	Sjc_0008125	Sjc_0008125	Sjc_0008125	Sjc_0001266	Sjc_0002032	Sjc_0001266	Sjc_0008125	Sjc_0001266	Sjc_0002032	Sjc_0001266	Sjc_0008125
Sjc_0008125	Sjc_0002032	Sjc_0008125	Sjc_0002032	Sjc_0002124	Sjc_0002032	Sjc_0002124	Sjc_0001816	Sjc_0001816	Sjc_0008125	Sjc_0001816	Sjc_0002032	Sjc_0007461	Sjc_0008125	Sjc_0001816	Sjc_0003849
Sjc_0001816	Sjc_0001816	Sjc_0001816	Sjc_0001816	Sjc_0002032	Sjc_0001816	Sjc_0002032	Sjc_0002032	Sjc_0008125	Sjc_0003849	Sjc_0007461	Sjc_0003849	Sjc_0001816	Sjc_0003849	Sjc_0007461	Sjc_0002124
Sjc_0002124	Sjc_0003078	Sjc_0002124	Sjc_0003078	Sjc_0001816	Sjc_0002124	Sjc_0001816	Sjc_0002124	Sjc_0002124	Sjc_0001816	Sjc_0008125	Sjc_0001816	Sjc_0001093	Sjc_0004091	Sjc_0002124	Sjc_0004091
Sjc_0001093	Sjc_0002124	Sjc_0006108	Sjc_0002020	Sjc_0006108	Sjc_0003078	Sjc_0001093	Sjc_0003849	Sjc_0001093	Sjc_0002124	Sjc_0002124	Sjc_0004091	Sjc_0004357	Sjc_0001816	Sjc_0001093	Sjc_0001816
Sjc_0002020	Sjc_0001093	Sjc_0001093	Sjc_0001093	Sjc_0002020	Sjc_0003849	Sjc_0006108	Sjc_0004091	Sjc_0007461	Sjc_0004091	Sjc_0001093	Sjc_0002124	Sjc_0002124	Sjc_0009529	Sjc_0004357	Sjc_0009529
Sjc_0003849	Sjc_0002020	Sjc_0002020	Sjc_0002124	Sjc_0001093	Sjc_0002020	Sjc_0007888	Sjc_0003078	Sjc_0002032	Sjc_0002020	Sjc_0003849	Sjc_0003078	Sjc_0009367	Sjc_0002124	Sjc_0003849	Sjc_0003078
Sjc_0006108	Sjc_0003849	Sjc_0007888	Sjc_0003849	Sjc_0003849	Sjc_0004091	Sjc_0003849	Sjc_0001093	Sjc_0003849	Sjc_0003078	Sjc_0009367	Sjc_0002020	Sjc_0003078	Sjc_0002020	Sjc_0008125	Sjc_0007189
Sjc_0003078	Sjc_0009367	Sjc_0003849	Sjc_0008307	Sjc_0007888	Sjc_0001093	Sjc_0002020	Sjc_0002020	Sjc_0009367	Sjc_0008307	Sjc_0003078	Sjc_0009529	Sjc_0003849	Sjc_0003078	Sjc_0009367	Sjc_0001093
Sjc_0007888	Sjc_0006498	Sjc_0003078	Sjc_0007888	Sjc_0003078	Sjc_0009367	Sjc_0003078	Sjc_0009367	Sjc_0003078	Sjc_0001093	Sjc_0004357	Sjc_0009525	Sjc_0008125	Sjc_0008307	Sjc_0003078	Sjc_0006498
Sjc_0008307	Sjc_0008307	Sjc_0008307	Sjc_0009367	Sjc_0007189	Sjc_0007189	Sjc_0009367	Sjc_0007888	Sjc_0007888	Sjc_0007189	Sjc_0004091	Sjc_0001093	Sjc_0007077	Sjc_0007189	Sjc_0007614	Sjc_0009367
Sjc_0006498	Sjc_0007888	Sjc_0007071	Sjc_0004091	Sjc_0009367	Sjc_0007888	Sjc_0007189	Sjc_0007189	Sjc_0004091	Sjc_0009367	Sjc_0002032	Sjc_0007189	Sjc_0008211	Sjc_0001093	Sjc_0004091	Sjc_0009525
Sjc_0007071	Sjc_0007189	Sjc_0007189	Sjc_0007189	Sjc_0006498	Sjc_0008307	Sjc_0004091	Sjc_0007077	Sjc_0007189	Sjc_0007888	Sjc_0007077	Sjc_0009367	Sjc_0006745	Sjc_0009525	Sjc_0000795	Sjc_0007811
Sjc_0008211	Sjc_0004091	Sjc_0009367	Sjc_0006498	Sjc_0008211	Sjc_0006498	Sjc_0008211	Sjc_0006108	Sjc_0007077	Sjc_0009525	Sjc_0007888	Sjc_0006498	Sjc_0007189	Sjc_0006498	Sjc_0007077	Sjc_0008272
Sjc_0007189	Sjc_0006800	Sjc_0008211	Sjc_0007071	Sjc_0008272	Sjc_0005762	Sjc_0007071	Sjc_0008307	Sjc_0002020	Sjc_0006498	Sjc_0007189	Sjc_0008307	Sjc_0009529	Sjc_0009367	Sjc_0007189	Sjc_0007888
Sjc_0009367	Sjc_0008211	Sjc_0006498	Sjc_0005762	Sjc_0007614	Sjc_0006108	Sjc_0008272	Sjc_0005762	Sjc_0008211	Sjc_0005762	Sjc_0008211	Sjc_0007888	Sjc_0007614	Sjc_0007888	Sjc_0008211	Sjc_0005762
Sjc_0007614	Sjc_0007071	Sjc_0007077	Sjc_0007077	Sjc_0007071	Sjc_0007071	Sjc_0007614	Sjc_0007071	Sjc_0000795	Sjc_0007077	Sjc_0000795	Sjc_0007077	Sjc_0002632	Sjc_0007811	Sjc_0009529	Sjc_0002476
Sjc_0005762	Sjc_0007077	Sjc_0008272	Sjc_0008211	Sjc_0008307	Sjc_0008211	Sjc_0007077	Sjc_0008272	Sjc_0004357	Sjc_0009529	Sjc_0007614	Sjc_0007811	Sjc_0005289	Sjc_0008380	Sjc_0009676	Sjc_0007077
Sjc_0007077	Sjc_0005651	Sjc_0005762	Sjc_0005651	Sjc_0005762	Sjc_0008272	Sjc_0005762	Sjc_0006498	Sjc_0006108	Sjc_0007811	Sjc_0006785	Sjc_0005762	Sjc_0008497	Sjc_0005762	Sjc_0006745	Sjc_0006785
Sjc_0001103	Sjc_0005762	Sjc_0007614	Sjc_0008272	Sjc_0004091	Sjc_0007077	Sjc_0001103	Sjc_0008211	Sjc_0008307	Sjc_0007071	Sjc_0002632	Sjc_0008380	Sjc_0004091	Sjc_0008272	Sjc_0009525	Sjc_0008380
Sjc_0008272	Sjc_0009525	Sjc_0001103	Sjc_0006785	Sjc_0007077	Sjc_0005651	Sjc_0008307	Sjc_0008086	Sjc_0008272	Sjc_0005651	Sjc_0008272	Sjc_0008272	Sjc_0009676	Sjc_0002476	Sjc_0000026	Sjc_0008211
Sjc_0000026	Sjc_0007811	Sjc_0004091	Sjc_0007811	Sjc_0001103	Sjc_0008086	Sjc_0006498	Sjc_0005651	Sjc_0005762	Sjc_0008211	Sjc_0002476	Sjc_0005651	Sjc_0000026	Sjc_0007077	Sjc_0002632	Sjc_0006800
Sjc_0006785	Sjc_0006785	Sjc_0001102	Sjc_0008086	Sjc_0001102	Sjc_0002476	Sjc_0001102	Sjc_0002476	Sjc_0007614	Sjc_0006108	Sjc_0005762	Sjc_0006108	Sjc_0006785	Sjc_0006108	Sjc_0002476	Sjc_0007614
Sjc_0007811	Sjc_0000026	Sjc_0006785	Sjc_0006108	Sjc_0006488	Sjc_0003490	Sjc_0002632	Sjc_0007811	Sjc_0002632	Sjc_0008380	Sjc_0000026	Sjc_0008086	Sjc_0002476	Sjc_0006785	Sjc_0005289	Sjc_0008086
Sjc_0004091	Sjc_0009522	Sjc_0002476	Sjc_0003490	Sjc_0002476	Sjc_0006785	Sjc_0008497	Sjc_0006785	Sjc_0006785	Sjc_0008086	Sjc_0008497	Sjc_0002476	Sjc_0000023	Sjc_0008211	Sjc_0000023	Sjc_0006108
Sjc_0000023	Sjc_0008086	Sjc_0005651	Sjc_0002632	Sjc_0002632	Sjc_0007811	Sjc_0006304	Sjc_0002632	Sjc_0005289	Sjc_0006785	Sjc_0005289	Sjc_0008211	Sjc_0000795	Sjc_0008086	Sjc_0008497	Sjc_0000026
Sjc_0006304	Sjc_0007585	Sjc_0002632	Sjc_0000026	Sjc_0003490	Sjc_0009522	Sjc_0006785	Sjc_0000503	Sjc_0008497	Sjc_0008272	Sjc_0006498	Sjc_0006785	Sjc_0007888	Sjc_0005651	Sjc_0006785	Sjc_0000503
Sjc_0009522	Sjc_0008272	Sjc_0006488	Sjc_0009522	Sjc_0009525	Sjc_0002632	Sjc_0003490	Sjc_0003490	Sjc_0006304	Sjc_0002476	Sjc_0006304	Sjc_0007071	Sjc_0008848	Sjc_0007071	Sjc_0006498	Sjc_0002632
Sjc_0002632	Sjc_0000023	Sjc_0003490	Sjc_0002476	Sjc_0006785	Sjc_0006304	Sjc_0002476	Sjc_0009525	Sjc_0000503	Sjc_0002632	Sjc_0000023	Sjc_0000503	Sjc_0006304	Sjc_0000026	Sjc_0006304	Sjc_0005651
Sjc_0002476	Sjc_0002476	Sjc_0009522	Sjc_0006304	Sjc_0008497	Sjc_0000026	Sjc_0005289	Sjc_0000026	Sjc_0008848	Sjc_0002108	Sjc_0006108	Sjc_0002632	Sjc_0009525	Sjc_0002632	Sjc_0007811	Sjc_0007071
Sjc_0005651	Sjc_0003490	Sjc_0006304	Sjc_0002910	Sjc_0006304	Sjc_0000503	Sjc_0007811	Sjc_0006304	Sjc_0002476	Sjc_0009272	Sjc_0007811	Sjc_0009272	Sjc_0008272	Sjc_0009272	Sjc_0008272	Sjc_0009272
Sjc_0003490	Sjc_0006304	Sjc_0007811	Sjc_0001103	Sjc_0005289	Sjc_0008380	Sjc_0009525	Sjc_0008380	Sjc_0009525	Sjc_0009522	Sjc_0000503	Sjc_0003490	Sjc_0009272	Sjc_0000503	Sjc_0009272	Sjc_0000023
Sjc_0008380	Sjc_0002632	Sjc_0005289	Sjc_0005289	Sjc_0000026	Sjc_0005289	Sjc_0008086	Sjc_0005289	Sjc_0000026	Sjc_0003490	Sjc_0002020	Sjc_0000026	Sjc_0007633	Sjc_0009522	Sjc_0005762	Sjc_0009522
Sjc_0005289	Sjc_0002910	Sjc_0009525	Sjc_0008497	Sjc_0007811	Sjc_0002910	Sjc_0000503	Sjc_0008497	Sjc_0007811	Sjc_0000503	Sjc_0008848	Sjc_0008085	Sjc_0009674	Sjc_0002108	Sjc_0007633	Sjc_0000686
Sjc_0008086	Sjc_0007588	Sjc_0008380	Sjc_0000023	Sjc_0009522	Sjc_0008497	Sjc_0000026	Sjc_0000686	Sjc_0007071	Sjc_0006304	Sjc_0009272	Sjc_0000686	Sjc_0005762	Sjc_0006488	Sjc_0009674	Sjc_0006304
Sjc_0001102	Sjc_0001103	Sjc_0000026	Sjc_0007585	Sjc_0000023	Sjc_0003141	Sjc_0000023	Sjc_0007614	Sjc_0006498	Sjc_0007614	Sjc_0009525	Sjc_0009522	Sjc_0007811	Sjc_0007614	Sjc_0008848	Sjc_0004357
Sjc_0000565	Sjc_0003141	Sjc_0008497	Sjc_0008380	Sjc_0008380	Sjc_0000686	Sjc_0009272	Sjc_0009522	Sjc_0009272	Sjc_0001785	Sjc_0009676	Sjc_0006304	Sjc_0001886	Sjc_0003490	Sjc_0000503	Sjc_0002910
Sjc_0008497	Sjc_0006108	Sjc_0004510	Sjc_0006488	Sjc_0005651	Sjc_0007614	Sjc_0004510	Sjc_0008085	Sjc_0009676	Sjc_0000026	Sjc_0006488	Sjc_0007614	Sjc_0000453	Sjc_0004510	Sjc_0008282	Sjc_0008497
Sjc_0007585	Sjc_0000565	Sjc_0000565	Sjc_0003141	Sjc_0008086	Sjc_0000023	Sjc_0005651	Sjc_0000023	Sjc_0000023	Sjc_0000686	Sjc_0006745	Sjc_0006488	Sjc_0005088	Sjc_0008848	Sjc_0007888	Sjc_0003490
Sjc_0004510	Sjc_0008380	Sjc_0000023	Sjc_0009525	Sjc_0004510	Sjc_0001103	Sjc_0008016	Sjc_0009272	Sjc_0000565	Sjc_0008085	Sjc_0007633	Sjc_0001200	Sjc_0000503	Sjc_0008085	Sjc_0000565	Sjc_0004510
Sjc_0007588	Sjc_0005289	Sjc_0008086	Sjc_0001785	Sjc_0009754	Sjc_0004510	Sjc_0000795	Sjc_0002910	Sjc_0000453	Sjc_0008497	Sjc_0002198	Sjc_0008848	Sjc_0002198	Sjc_0006304	Sjc_0006791	Sjc_0003124
Sjc_0000686	Sjc_0008497	Sjc_0008848	Sjc_0007588	Sjc_0008016	Sjc_0006488	Sjc_0000565	Sjc_0003141	Sjc_0007633	Sjc_0002910	Sjc_0008307	Sjc_0002910	Sjc_0008282	Sjc_0000023	Sjc_0000453	Sjc_0008848
Sjc_0001785	Sjc_0004510	Sjc_0009754	Sjc_0004510	Sjc_0009272	Sjc_0007585	Sjc_0008380	Sjc_0004510	Sjc_0006302	Sjc_0000023	Sjc_0000565	Sjc_0004510	Sjc_0006302	Sjc_0002910	Sjc_0006488	Sjc_0007633
Sjc_0008016	Sjc_0009272	Sjc_0003125	Sjc_0000503	Sjc_0003125	Sjc_0009272	Sjc_0000686	Sjc_0008848	Sjc_0009522	Sjc_0004510	Sjc_0009522	Sjc_0008497	Sjc_0009522	Sjc_0001785	Sjc_0006302	Sjc_0005289
Sjc_0009676	Sjc_0000686	Sjc_0009676	Sjc_0009272	Sjc_0000565	Sjc_0008085	Sjc_0008848	Sjc_0001200	Sjc_0002198	Sjc_0005289	Sjc_0009674	Sjc_0003124	Sjc_0002003	Sjc_0000686	Sjc_0005088	Sjc_0006488
Sjc_0009272	Sjc_0001785	Sjc_0000453	Sjc_0000565	Sjc_0000503	Sjc_0001785	Sjc_0006488	Sjc_0006488	Sjc_0001103	Sjc_0006488	Sjc_0000453	Sjc_0003156	Sjc_0000833	Sjc_0008497	Sjc_0000022	Sjc_0000565
Sjc_0008562	Sjc_0003156	Sjc_0002198	Sjc_0008848	Sjc_0004733	Sjc_0007588	Sjc_0000453	Sjc_0001103	Sjc_0009529	Sjc_0001200	Sjc_0009529	Sjc_0000023	Sjc_0008562	Sjc_0003124	Sjc_0002198	Sjc_0009676
Sjc_0000865	Sjc_0007614	Sjc_0009272	Sjc_0000453	Sjc_0000453	Sjc_0009525	Sjc_0004733	Sjc_0000453	Sjc_0004510	Sjc_0003141	Sjc_0004510	Sjc_0005289	Sjc_0002202	Sjc_0005289	Sjc_0008562	Sjc_0000329
Sjc_0002198	Sjc_0000503	Sjc_0008016	Sjc_0008085	Sjc_0002198	Sjc_0000453	Sjc_0009522	Sjc_0001785	Sjc_0008016	Sjc_0008848	Sjc_0006302	Sjc_0001785	Sjc_0002020	Sjc_0001200	Sjc_0009522	Sjc_0008854
Sjc_0006488	Sjc_0008848	Sjc_0007633	Sjc_0001102	Sjc_0008848	Sjc_0001200	Sjc_0002198	Sjc_0000565	Sjc_0001102	Sjc_0004357	Sjc_0002202	Sjc_0003141	Sjc_0006108	Sjc_0003156	Sjc_0001624	Sjc_0003141
Sjc_0008848	Sjc_0008085	Sjc_0000686	Sjc_0000686	Sjc_0007633	Sjc_0000565	Sjc_0006302	Sjc_0007585	Sjc_0002202	Sjc_0003124	Sjc_0000022	Sjc_0004357	Sjc_0008307	Sjc_0000565	Sjc_0000833	Sjc_0001200
Sjc_0000453	Sjc_0001102	Sjc_0007585	Sjc_0009676	Sjc_0006302	Sjc_0008848	Sjc_0003125	Sjc_0002198	Sjc_0003490	Sjc_0007633	Sjc_0008282	Sjc_0002108	Sjc_0001516	Sjc_0009211	Sjc_0002003	Sjc_0005075
Sjc_0008282	Sjc_0002198	Sjc_0007588	Sjc_0002198	Sjc_0006791	Sjc_0009676	Sjc_0008085	Sjc_0003156	Sjc_0007671	Sjc_0000565	Sjc_0002003	Sjc_0007633	Sjc_0007671	Sjc_0007633	Sjc_0007312	Sjc_0003156
Sjc_0004733	Sjc_0009676	Sjc_0006302	Sjc_0007614	Sjc_0009211	Sjc_0007633	Sjc_0007633	Sjc_0006302	Sjc_0006488	Sjc_0003156	Sjc_0007071	Sjc_0009211	Sjc_0004262	Sjc_0000329	Sjc_0004480	Sjc_0008085
Sjc_0007633	Sjc_0000453	Sjc_0009211	Sjc_0007633	Sjc_0000686	Sjc_0002198	Sjc_0009529	Sjc_0007633	Sjc_0008086	Sjc_0004252	Sjc_0008016	Sjc_0000565	Sjc_0000565	Sjc_0009676	Sjc_0002202	Sjc_0006569
Sjc_0006302	Sjc_0000022	Sjc_0004733	Sjc_0000865	Sjc_0009676	Sjc_0003156	Sjc_0009676	Sjc_0007588	Sjc_0006791	Sjc_0009676	Sjc_0005088	Sjc_0009676	Sjc_0006791	Sjc_0003141	Sjc_0004262	Sjc_0002198
Sjc_0000022	Sjc_0002202	Sjc_0001785	Sjc_0006302	Sjc_0008012	Sjc_0006302	Sjc_0009754	Sjc_0009529	Sjc_0002003	Sjc_0000453	Sjc_0007671	Sjc_0002198	Sjc_0000022	Sjc_0004357	Sjc_0008016	Sjc_0004252
Sjc_0009525	Sjc_0007633	Sjc_0000503	Sjc_0003156	Sjc_0007585	Sjc_0000865	Sjc_0004357	Sjc_0009211	Sjc_0004733	Sjc_0009211	Sjc_0007114	Sjc_0005075	Sjc_0004599	Sjc_0002198	Sjc_0004510	Sjc_0000453
Sjc_0008085	Sjc_0000865	Sjc_0008415	Sjc_0002202	Sjc_0007588	Sjc_0009211	Sjc_0008012	Sjc_0009676	Sjc_0009674	Sjc_0002198	Sjc_0006791	Sjc_0000329	Sjc_0005077	Sjc_0000453	Sjc_0007671	Sjc_0009211
Sjc_0003125	Sjc_0006302	Sjc_0002202	Sjc_0006800	Sjc_0009529	Sjc_0009237	Sjc_0002202	Sjc_0002202	Sjc_0008282	Sjc_0005075	Sjc_0002323	Sjc_0000453	Sjc_0002032	Sjc_0005075	Sjc_0001516	Sjc_0001286
Sjc_0000503	Sjc_0006488	Sjc_0000865	Sjc_0008415	Sjc_0000865	Sjc_0002202	Sjc_0009211	Sjc_0000022	Sjc_0005088	Sjc_0006569	Sjc_0001624	Sjc_0006569	Sjc_0000911	Sjc_0007489	Sjc_0002910	Sjc_0001624
Sjc_0002202	Sjc_0008282	Sjc_0009674	Sjc_0000022	Sjc_0002202	Sjc_0008415	Sjc_0006791	Sjc_0008016	Sjc_0008380	Sjc_0006302	Sjc_0008380	Sjc_0000865	Sjc_0006488	Sjc_0001286	Sjc_0007114	Sjc_0006302
Sjc_0009211	Sjc_0008562	Sjc_0008085	Sjc_0003125	Sjc_0007671	Sjc_0001102	Sjc_0007585	Sjc_0006800	Sjc_0000833	Sjc_0000865	Sjc_0002910	Sjc_0006302	Sjc_0006498	Sjc_0009237	Sjc_0002828	Sjc_0002202
Sjc_0009754	Sjc_0009529	Sjc_0002910	Sjc_0009674	Sjc_0001785	Sjc_0000022	Sjc_0007588	Sjc_0008415	Sjc_0006745	Sjc_0009237	Sjc_0000833	Sjc_0008854	Sjc_0002323	Sjc_0006569	Sjc_0004599	Sjc_0009237
Sjc_0008415	Sjc_0001624	Sjc_0000022	Sjc_0009211	Sjc_0008415	Sjc_0007671	Sjc_0007671	Sjc_0006569	Sjc_0002910	Sjc_0007588	Sjc_0001516	Sjc_0004252	Sjc_0008016	Sjc_0009674	Sjc_0005077	Sjc_0006791
Sjc_0001140	Sjc_0008415	Sjc_0004357	Sjc_0009126	Sjc_0000022	Sjc_0009674	Sjc_0008415	Sjc_0005075	Sjc_0001516	Sjc_0007585	Sjc_0008562	Sjc_0007489	Sjc_0008984	Sjc_0006302	Sjc_0000686	Sjc_0000022
Sjc_0001626	Sjc_0001626	Sjc_0007671	Sjc_0001286	Sjc_0008085	Sjc_0007114	Sjc_0006800	Sjc_0000865	Sjc_0005651	Sjc_0002202	Sjc_0007588	Sjc_0007585	Sjc_0002557	Sjc_0008854	Sjc_0006792	Sjc_0009674
Sjc_0002910	Sjc_0009211	Sjc_0001286	Sjc_0008016	Sjc_0002910	Sjc_0001286	Sjc_0000022	Sjc_0003124	Sjc_0002556	Sjc_0008854	Sjc_0008086	Sjc_0001286	Sjc_0001103	Sjc_0002202	Sjc_0006569	Sjc_0008415
Sjc_0005542	Sjc_0007671	Sjc_0006800	Sjc_0005088	Sjc_0005542	Sjc_0008016	Sjc_0002910	Sjc_0004357	Sjc_0000022	Sjc_0001286	Sjc_0007585	Sjc_0007588	Sjc_0005032	Sjc_0001624	Sjc_0006108	Sjc_0000833
Sjc_0008012	Sjc_0007114	Sjc_0006791	Sjc_0001626	Sjc_0004357	Sjc_0002102	Sjc_0005088	Sjc_0007671	Sjc_0004599	Sjc_0001624	Sjc_0003490	Sjc_0002202	Sjc_0003488	Sjc_0004252	Sjc_0001641	Sjc_0007489
Sjc_0001264	Sjc_0003125	Sjc_0008562	Sjc_0001624	Sjc_0001286	Sjc_0000833	Sjc_0001286	Sjc_0001624	Sjc_0003125	Sjc_0008415	Sjc_0004599	Sjc_0001624	Sjc_0001624	Sjc_0006800	Sjc_0005032	Sjc_0007671
Sjc_0003141	Sjc_0004599	Sjc_0007114	Sjc_0007114	Sjc_0009674	Sjc_0003125	Sjc_0006668	Sjc_0001286	Sjc_0006569	Sjc_0000329	Sjc_0003451	Sjc_0008415	Sjc_0007114	Sjc_0007585	Sjc_0000911	Sjc_0007588
Sjc_0006791	Sjc_0003212	Sjc_0008282	Sjc_0002003	Sjc_0002102	Sjc_0001624	Sjc_0003141	Sjc_0002102	Sjc_0007588	Sjc_0007489	Sjc_0004480	Sjc_0007898	Sjc_0004510	Sjc_0007588	Sjc_0009750	Sjc_0002102
Sjc_0006800	Sjc_0005542	Sjc_0001626	Sjc_0000833	Sjc_0009126	Sjc_0004357	Sjc_0000833	Sjc_0000833	Sjc_0007114	Sjc_0000833	Sjc_0000686	Sjc_0000022	Sjc_0002910	Sjc_0000865	Sjc_0003141	Sjc_0007585
Sjc_0007745	Sjc_0003209	Sjc_0008012	Sjc_0006008	Sjc_0009237	Sjc_0005088	Sjc_0001516	Sjc_0009237	Sjc_0001624	Sjc_0008057	Sjc_0005651	Sjc_0002102	Sjc_0007312	Sjc_0007898	Sjc_0008358	Sjc_0007114
Sjc_0001286	Sjc_0001140	Sjc_0003141	Sjc_0009237	Sjc_0006668	Sjc_0006008	Sjc_0002003	Sjc_0000329	Sjc_0007585	Sjc_0007671	Sjc_0001103	Sjc_0008057	Sjc_0006008	Sjc_0000022	Sjc_0006831	Sjc_0008057
Sjc_0002567	Sjc_0001286	Sjc_0009126	Sjc_0007671	Sjc_0003141	Sjc_0001466	Sjc_0001624	Sjc_0001516	Sjc_0008562	Sjc_0001516	Sjc_0004262	Sjc_0006800	Sjc_0002636	Sjc_0006925	Sjc_0006008	Sjc_0001516
Sjc_0007671	Sjc_0008016	Sjc_0001624	Sjc_0001140	Sjc_0005088	Sjc_0009126	Sjc_0002102	Sjc_0005088	Sjc_0000686	Sjc_0002102	Sjc_0002556	Sjc_0000833	Sjc_0001641	Sjc_0008057	Sjc_0002636	Sjc_0003918
Sjc_0009674	Sjc_0001516	Sjc_0002003	Sjc_0003212	Sjc_0001140	Sjc_0001626	Sjc_0007114	Sjc_0007114	Sjc_0001798	Sjc_0007114	Sjc_0004733	Sjc_0007671	Sjc_0003451	Sjc_0000833	Sjc_0001466	Sjc_0000865
Sjc_0001624	Sjc_0002003	Sjc_0001140	Sjc_0001516	Sjc_0001626	Sjc_0002003	Sjc_0001785	Sjc_0004733	Sjc_0008012	Sjc_0007898	Sjc_0001102	Sjc_0007114	Sjc_0001466	Sjc_0002102	Sjc_0001103	Sjc_0007839
Sjc_0002003	Sjc_0005088	Sjc_0005542	Sjc_0008282	Sjc_0007114	Sjc_0000329	Sjc_0004599	Sjc_0007898	Sjc_0008085	Sjc_0000022	Sjc_0006831	Sjc_0009674	Sjc_0003141	Sjc_0007114	Sjc_0006941	Sjc_0004063
Sjc_0001516	Sjc_0000833	Sjc_0005095	Sjc_0001466	Sjc_0001624	Sjc_0001516	Sjc_0009296	Sjc_0002003	Sjc_0003141	Sjc_0003918	Sjc_0006569	Sjc_0001832	Sjc_0008358	Sjc_0009296	Sjc_0001264	Sjc_0009296
Sjc_0004599	Sjc_0003488	Sjc_0005088	Sjc_0003209	Sjc_0002003	Sjc_0005095	Sjc_0008562	Sjc_0009754	Sjc_0006008	Sjc_0006925	Sjc_0009296	Sjc_0006925	Sjc_0006941	Sjc_0008415	Sjc_0007588	Sjc_0007898
Sjc_0004357	Sjc_0008221	Sjc_0001516	Sjc_0004599	Sjc_0005095	Sjc_0001140	Sjc_0009237	Sjc_0001626	Sjc_0009211	Sjc_0006800	Sjc_0008358	Sjc_0001516	Sjc_0001175	Sjc_0001832	Sjc_0002556	Sjc_0006925
Sjc_0009750	Sjc_0001264	Sjc_0000833	Sjc_0001200	Sjc_0001466	Sjc_0005542	Sjc_0008282	Sjc_0008562	Sjc_0009296	Sjc_0009674	Sjc_0003141	Sjc_0009296	Sjc_0009449	Sjc_0001516	Sjc_0003488	Sjc_0005088
Sjc_0000531	Sjc_0003461	Sjc_0009750	Sjc_0005095	Sjc_0002567	Sjc_0008282	Sjc_0009674	Sjc_0004252	Sjc_0007312	Sjc_0005088	Sjc_0001466	Sjc_0006008	Sjc_0004480	Sjc_0007671	Sjc_0000329	Sjc_0002032
Sjc_0007114	Sjc_0008805	Sjc_0002567	Sjc_0003488	Sjc_0008753	Sjc_0004733	Sjc_0001626	Sjc_0001466	Sjc_0002323	Sjc_0001626	Sjc_0006008	Sjc_0001626	Sjc_0001102	Sjc_0002003	Sjc_0008012	Sjc_0006831
Sjc_0008221	Sjc_0006008	Sjc_0009237	Sjc_0005542	Sjc_0000833	Sjc_0008753	Sjc_0001140	Sjc_0001140	Sjc_0004262	Sjc_0002003	Sjc_0005077	Sjc_0003918	Sjc_0009296	Sjc_0005088	Sjc_0002323	Sjc_0002003
Sjc_0005088	Sjc_0009750	Sjc_0004599	Sjc_0004357	Sjc_0001516	Sjc_0009754	Sjc_0005095	Sjc_0003125	Sjc_0001785	Sjc_0008277	Sjc_0009750	Sjc_0002003	Sjc_0007588	Sjc_0001126	Sjc_0007585	Sjc_0008016
Sjc_0001466	Sjc_0001466	Sjc_0009124	Sjc_0008562	Sjc_0009296	Sjc_0004599	Sjc_0005542	Sjc_0005331	Sjc_0000329	Sjc_0001832	Sjc_0001264	Sjc_0005088	Sjc_0001264	Sjc_0006831	Sjc_0004733	Sjc_0006008
Sjc_0002102	Sjc_0002102	Sjc_0009529	Sjc_0003461	Sjc_0004599	Sjc_0009653	Sjc_0001466	Sjc_0001447	Sjc_0004480	Sjc_0008753	Sjc_0009211	Sjc_0009653	Sjc_0009473	Sjc_0007839	Sjc_0001886	Sjc_0003488
Sjc_0003156	Sjc_0009126	Sjc_0008753	Sjc_0006831	Sjc_0006800	Sjc_0001126	Sjc_0003156	Sjc_0008012	Sjc_0001264	Sjc_0008016	Sjc_0008012	Sjc_0007839	Sjc_0002556	Sjc_0001626	Sjc_0008086	Sjc_0004733
Sjc_0008805	Sjc_0005095	Sjc_0008963	Sjc_0002102	Sjc_0008562	Sjc_0007898	Sjc_0008753	Sjc_0008057	Sjc_0008358	Sjc_0001447	Sjc_0005095	Sjc_0008753	Sjc_0007585	Sjc_0004063	Sjc_0001175	Sjc_0001626
Sjc_0001668	Sjc_0009237	Sjc_0001466	Sjc_0008753	Sjc_0008221	Sjc_0008562	Sjc_0001447	Sjc_0005095	Sjc_0000911	Sjc_0004733	Sjc_0007312	Sjc_0001466	Sjc_0002828	Sjc_0003918	Sjc_0003451	Sjc_0005032
Sjc_0009124	Sjc_0004733	Sjc_0007745	Sjc_0009750	Sjc_0001447	Sjc_0006800	Sjc_0000329	Sjc_0006008	Sjc_0008415	Sjc_0004599	Sjc_0001626	Sjc_0001140	Sjc_0008012	Sjc_0001466	Sjc_0000865	Sjc_0005331
Sjc_0005095	Sjc_0003350	Sjc_0003156	Sjc_0008012	Sjc_0008081	Sjc_0006569	Sjc_0000865	Sjc_0009653	Sjc_0005095	Sjc_0001466	Sjc_0003125	Sjc_0004063	Sjc_0005095	Sjc_0008562	Sjc_0008805	Sjc_0004262
Sjc_0000833	Sjc_0008358	Sjc_0001668	Sjc_0008358	Sjc_0003156	Sjc_0001447	Sjc_0006839	Sjc_0008435	Sjc_0001466	Sjc_0006008	Sjc_0003488	Sjc_0008277	Sjc_0008601	Sjc_0008277	Sjc_0005276	Sjc_0001466
Sjc_0009657	Sjc_0007745	Sjc_0001264	Sjc_0007745	Sjc_0008963	Sjc_0001832	Sjc_0006008	Sjc_0004599	Sjc_0005032	Sjc_0003488	Sjc_0001886	Sjc_0003488	Sjc_0006831	Sjc_0003488	Sjc_0000601	Sjc_0001126
Sjc_0008963	Sjc_0009674	Sjc_0001447	Sjc_0001447	Sjc_0009750	Sjc_0004108	Sjc_0001180	Sjc_0007489	Sjc_0001641	Sjc_0007839	Sjc_0002828	Sjc_0004599	Sjc_0000601	Sjc_0001140	Sjc_0001102	Sjc_0001447
