# Supplementary material for: RNAi screening of uncharacterized genes identifies promising druggable targets in Schistosoma japonicum
Source: PLoS Pathog. 2025 Mar 28;21(3):e1013014. doi: 10.1371/journal.ppat.1013014 (PMC11977999; doi:10.1371/journal.ppat.1013014)
Supplement: S5 Table — (XLSX) [file ppat.1013014.s016.xlsx]

## Sheet: Sheet1
S5 Table. Information on 126 genes selected for RNAi screening.
GeneID	Sequence length(bp)	RNAi Phenotypes
Sjc_0001266	222	No Phenotype
Sjc_0002032	441	Failed to generate PCR products or dsRNA
Sjc_0008125	255	No Phenotype
Sjc_0001816	276	No Phenotype
Sjc_0002124	594	No Phenotype
Sjc_0006108	243	No Phenotype
Sjc_0002020	363	Failed to generate PCR products or dsRNA
Sjc_0007888	303	No Phenotype
Sjc_0003078	243	No Phenotype
Sjc_0007071	891	No Phenotype
Sjc_0007189	324	Yes
Sjc_0007077	333	No Phenotype
Sjc_0008272	336	Yes
Sjc_0005762	249	No Phenotype
Sjc_0004091	414	No Phenotype
Sjc_0001102	207	No Phenotype
Sjc_0006785	498	No Phenotype
Sjc_0002476	258	No Phenotype
Sjc_0005651	202	Failed to generate PCR products or dsRNA
Sjc_0002632	279	Failed to generate PCR products or dsRNA
Sjc_0006488	645	Failed to generate PCR products or dsRNA
Sjc_0006304	372	Failed to generate PCR products or dsRNA
Sjc_0009525	246	Failed to generate PCR products or dsRNA
Sjc_0000026	222	No Phenotype
Sjc_0008497	234	No Phenotype
Sjc_0004510	210	Yes
Sjc_0008086	1080	Failed to generate PCR products or dsRNA
Sjc_0008848	591	Failed to generate PCR products or dsRNA
Sjc_0009754	663	Failed to generate PCR products or dsRNA
Sjc_0003125	393	No Phenotype
Sjc_0000453	297	Failed to generate PCR products or dsRNA
Sjc_0002198	402	Yes
Sjc_0009272	240	Yes
Sjc_0008016	480	No Phenotype
Sjc_0007633	339	No Phenotype
Sjc_0000686	201	No Phenotype
Sjc_0007585	1317	No Phenotype
Sjc_0007588	1317	No Phenotype
Sjc_0006302	360	No Phenotype
Sjc_0004733	240	No Phenotype
Sjc_0001785	231	Failed to generate PCR products or dsRNA
Sjc_0000503	519	No Phenotype
Sjc_0008415	471	No Phenotype
Sjc_0002202	495	Yes
Sjc_0002910	987	No Phenotype
Sjc_0004357	219	No Phenotype
Sjc_0007671	288	No Phenotype
Sjc_0001286	642	No Phenotype
Sjc_0006800	666	No Phenotype
Sjc_0008562	288	No Phenotype
Sjc_0007114	696	No Phenotype
Sjc_0008282	237	No Phenotype
Sjc_0001626	1380	No Phenotype
Sjc_0008012	627	No Phenotype
Sjc_0009126	708	No Phenotype
Sjc_0001624	249	No Phenotype
Sjc_0002003	237	Yes
Sjc_0005542	378	No Phenotype
Sjc_0005095	915	No Phenotype
Sjc_0005088	270	No Phenotype
Sjc_0001516	816	No Phenotype
Sjc_0000833	252	No Phenotype
Sjc_0009750	210	No Phenotype
Sjc_0002567	354	No Phenotype
Sjc_0004599	204	No Phenotype
Sjc_0009124	585	No Phenotype
Sjc_0009529	252	No Phenotype
Sjc_0008753	708	No Phenotype
Sjc_0001466	222	No Phenotype
Sjc_0007745	1149	No Phenotype
Sjc_0001668	234	No Phenotype
Sjc_0001264	525	No Phenotype
Sjc_0001447	237	No Phenotype
Sjc_0008081	303	No Phenotype
Sjc_0009296	261	No Phenotype
Sjc_0006668	261	No Phenotype
Sjc_0002102	483	No Phenotype
Sjc_0006839	1893	No Phenotype
Sjc_0000329	414	No Phenotype
Sjc_0000795	522	No Phenotype
Sjc_0007461	1302	No Phenotype
Sjc_0006745	291	No Phenotype
Sjc_0006569	507	No Phenotype
Sjc_0001798	204	Failed to generate PCR products or dsRNA
Sjc_0007312	351	Yes
Sjc_0004262	231	No Phenotype
Sjc_0004480	1062	No Phenotype
Sjc_0008358	681	No Phenotype
Sjc_0000911	321	No Phenotype
Sjc_0005032	267	No Phenotype
Sjc_0003451	555	Failed to generate PCR products or dsRNA
Sjc_0006831	1224	No Phenotype
Sjc_0005077	897	No Phenotype
Sjc_0003488	396	No Phenotype
Sjc_0001886	771	No Phenotype
Sjc_0002828	909	No Phenotype
Sjc_0002557	432	No Phenotype
Sjc_0006941	312	No Phenotype
Sjc_0001175	2196	No Phenotype
Sjc_0009449	288	No Phenotype
Sjc_0009473	354	No Phenotype
Sjc_0008601	660	No Phenotype
Sjc_0000601	486	No Phenotype
Sjc_0006792	495	Failed to generate PCR products or dsRNA
Sjc_0008805	456	No Phenotype
Sjc_0003212	525	Failed to generate PCR products or dsRNA
Sjc_0003209	585	Failed to generate PCR products or dsRNA
Sjc_0001200	273	No Phenotype
Sjc_0003461	1860	No Phenotype
Sjc_0009653	210	No Phenotype
Sjc_0001126	1137	No Phenotype
Sjc_0007898	699	No Phenotype
Sjc_0001832	213	Failed to generate PCR products or dsRNA
Sjc_0005075	588	No Phenotype
Sjc_0003124	633	No Phenotype
Sjc_0004252	357	Failed to generate PCR products or dsRNA
Sjc_0005331	525	No Phenotype
Sjc_0008057	384	No Phenotype
Sjc_0008435	456	No Phenotype
Sjc_0007489	438	No Phenotype
Sjc_0002108	264	Failed to generate PCR products or dsRNA
Sjc_0008854	321	Failed to generate PCR products or dsRNA
Sjc_0006925	843	No Phenotype
Sjc_0008277	294	Failed to generate PCR products or dsRNA
Sjc_0007839	555	No Phenotype
Sjc_0004063	342	No Phenotype
