# Supplementary material for: RNAi screening of uncharacterized genes identifies promising druggable targets in Schistosoma japonicum
Source: PLoS Pathog. 2025 Mar 28;21(3):e1013014. doi: 10.1371/journal.ppat.1013014 (PMC11977999; doi:10.1371/journal.ppat.1013014)
Supplement: S6 Table — (XLSX) [file ppat.1013014.s017.xlsx]

## Sheet: Sheet1
S6 Table. Details of 8 uncharacterized genes showing detachment and morphological changes.
GeneID	Initial screen: Phenotype observed	Initial screen: Phenotype on day 30	RNAi Repeat 1: Phenotype observed	RNAi Repeat 1: Phenotype on day 30	RNAi Repeat 2: Phenotype observed	RNAi Repeat 2: Phenotype on day 30	RNAi Repeat3: Phenotype observed	RNAi Repeat 3: Phenotype on day 30
gfp (control )	NA	0/6 detached;	NA	1/14 detached	NA	0/11 detached	NA	2/16 detached
Sjc_0007189	14d, 2/6 unpaired	2/6 detached; 4/6 unpaired, sick, big bump on male	14d, 6/12 detached; 2/12 unpaired	10/12 detached, unpaired	20d, 4/12 detached, unpaired	12/12 detached, unpaired	19d, 2/12 unpaired	12/12 detached, unpaired, gut edema
Sjc_0008272	14d, 4/6 detached	5/6 unpaired; 6/6 detached, sick, gut edema	16d, 8/12 detached	12/12 detached	18d, 3/14detached; 2/14 unpaired	10/14 unpaired, detached; 14/14 sick, gut edema	23d, 4/12detached; 2/12 unpaired	10/12 unpaired, detached; 6/12 gut edema
Sjc_0004510	14d, 2/6 detached, 4/6 unpaired	6/6 detached, unpaired, sick, big bump on male, damage on tegument, gut edema	21d, 3/12 detached; 2/12 unpaired	12/12 detached, unpaired, gut edema	21d, 2/12 detached, unpaired	9/12 detached, unpaired; 10/12 gut edema	21d, 2/12 detached; 3/12 unpaired	9/12 detached, unpaired; 7/12 gut edema
Sjc_0002198	14d, 4/6 detached	5/6 unpaired; 6/6 detached, very sick; 5/6 damage on female body，gut edema	18d, 2/10 detached, unpaired	10/10 detached, unpaired	19d, 5/12 detached; 4/12 unpaired	12/12 detached, unpaired, gut edema	16d, 3/12 detached; 2/12 unpaired	12/12 detached, unpaired, gut edema
Sjc_0009272	8d, 5/7 detached, unpaired	7/7 detached, unpaired, damage on tegument, very sick	8d, 4/14 detached, gut edema	14/14 detached, unpaired, short, damage on tegument, very sick	8d, 4/12 detached, gut edema	12/12 detached, unpaired, short, damage on tegument, very sick	8d, 6/12 detached; 4/12 gut edema	12/12 detached, unpaired, short, damage on tegument, very sick
Sjc_0002202	22d, 7/7 detached, unpaired	6/7 unpaired; 7/7 detached, short, very sick	18d, 10/12 detached, gut edema	12/12 unpaired, detached, short, very sick	22d, 3/12 detached, 2/12 gut edema	8/12 unpaired; 12/12 detached, short	19d, 2/12 short, gut edema	9/12 unpaired; 12/12 detached, short, sick
Sjc_0002003	8d, 3/7 detached	8/8 unpaired, detached, very sick, damage on tegument and short	8d, 6/12 detached; 2/12 gut edema	12/12 detached, unpaired, short and damage on tegument, very sick	8d, 4/14 detached, gut edema	14/14 detached, unpaired, short and damage on tegument, very sick	8d, 2/12 detached; 6/12 gut edema	12/12 detached, unpaired, short and damage on tegument, very sick
Sjc_0007312	21d, 2/6 detached	5/6 unpaired; 4/6 detached; 4/6 gut edema	25d, 5/12 detached	8/12 detached ; 7/12 gut edema	13d, 2/12 detached; 5/12 gut edema	9/12 detached; 2/12 unpaired; 9/12 gut edema	9d, 3/14 gut edema	9/14 detached; 3/14 unpaired; 11/14 gut edema
