# Supplementary material for: RNAi screening of uncharacterized genes identifies promising druggable targets in Schistosoma japonicum
Source: PLoS Pathog. 2025 Mar 28;21(3):e1013014. doi: 10.1371/journal.ppat.1013014 (PMC11977999; doi:10.1371/journal.ppat.1013014)
Supplement: S7 Table — (XLSX) [file ppat.1013014.s018.xlsx]

## Sheet: Up-regulated
S7 Table. Differentially expressed genes in male parasites following Sjc_0002003 RNAi treatment.
SYMBOL	baseMean	log2FoldChange	lfcSE	stat	pvalue	padj	Annotation
Sjc_0006867	3393.08	1.65367	0.146625	11.2782	1.68125e-29	1.29843e-25	Similar to cmtr1: Cap-specific mRNA
Sjc_0008306	1360.58	1.36245	0.14437	9.43716	3.83011e-21	7.39499e-18	Similar to METTL14: N6-adenosine-methyltransferase non-catalytic subunit
Sjc_0001569	2218.47	1.19958	0.134088	8.94623	3.67818e-19	5.68132e-16	Similar to DHX35: Probable ATP-dependent RNA helicase DHX35
Sjc_0005260	2054.56	1.40816	0.161446	8.72214	2.73002e-18	3.51399e-15	Similar to Upp2: Uridine phosphorylase 2
Sjc_0001448	4871.18	1.87485	0.21994	8.52438	1.53636e-17	1.31836e-14	Similar to MJ1319: Uncharacterized sodium-dependent transporter MJ1319
Sjc_0001358	3978.29	1.04587	0.135131	7.7397	9.96485e-15	5.91989e-12	Similar to Ahsa1: Activator of 90 kDa heat shock protein ATPase homolog 1
Sjc_0003022	1531.68	1.29319	0.19093	6.77314	1.26017e-11	3.47581e-09	Similar to eed-a: Polycomb protein eed-A
Sjc_0009282	1083.54	1.20303	0.18075	6.65578	2.81802e-11	6.80111e-09	Similar to DDX55: ATP-dependent RNA helicase DDX55
Sjc_0002943	3804.26	1.11308	0.167821	6.63252	3.30014e-11	7.28201e-09	Similar to CCAR1: Cell division cycle and apoptosis regulator protein 1
Sjc_0007346	693.317	1.00224	0.153825	6.51547	7.24636e-11	1.47273e-08	SJCHGC07935 protein
Sjc_0000908	87.9475	2.7126	0.416998	6.50506	7.76601e-11	1.53787e-08	Similar to Hmcn1: Hemicentin-1
Sjc_0005700	15384.9	1.12321	0.175276	6.40823	1.47222e-10	2.58409e-08	Similar to HSPD1: 60 kDa heat shock protein%2C mitochondrial
Sjc_0007396	110.507	3.31366	0.521763	6.35089	2.14066e-10	3.51752e-08	Protein of unknown function
Sjc_0001965	268.63	2.46953	0.389714	6.33677	2.34635e-10	3.77517e-08	DM9 domain-containing protein
Sjc_0000715	3858.64	1.29763	0.209836	6.18403	6.24858e-10	9.46231e-08	Similar to ncl-1: B-box type zinc finger protein ncl-1
Sjc_0008045	516.736	1.55926	0.270968	5.75443	8.69364e-09	1.03294e-06	Similar to Klf11: Krueppel-like factor 11
Sjc_0000147	614.541	2.12771	0.37959	5.60529	2.07905e-08	2.08526e-06	SJCHGC04417 protein
Sjc_0005182	789.254	2.70931	0.49406	5.48376	4.16372e-08	3.73912e-06	Similar to TYR: Tyrosinase
Sjc_0001284	109.85	2.75227	0.506526	5.43361	5.52238e-08	4.6358e-06	Similar to UBC12: NEDD8-conjugating enzyme UBC12
Sjc_0006357	598.122	2.07608	0.401264	5.17385	2.29317e-07	1.62478e-05	Similar to gins2: DNA replication complex GINS protein PSF2
Sjc_0000529	223.091	4.77055	0.962796	4.95489	7.23715e-07	3.96401e-05	hypothetical protein
Sjc_0006467	93.6691	2.64832	0.580012	4.56598	4.97164e-06	0.00020643	Similar to Aldh18a1: Delta-1-pyrroline-5-carboxylate synthase
Sjc_0000485	1549.02	1.86901	0.418291	4.46821	7.88764e-06	0.000314001	Similar to DYNLL2: Dynein light chain 2%2C cytoplasmic
Sjc_0008640	55.1844	2.4488	0.550654	4.44707	8.705e-06	0.000337833	Similar to PCDHGB4: Protocadherin gamma-B4
Sjc_0008313	40.9521	3.54177	0.81059	4.36937	1.24605e-05	0.000455729	Similar to RYa-R: RYamide receptor
Sjc_0003500	2553.86	1.33427	0.312682	4.26719	1.97948e-05	0.000645042	Similar to RPL38: 60S ribosomal protein L38
Sjc_0008351	236.865	2.83066	0.663968	4.26325	2.01478e-05	0.000653788	Similar to STOM: Erythrocyte band 7 integral membrane protein
Sjc_0008280	86.03	2.94933	0.723321	4.07748	4.5527e-05	0.00121419	Similar to Pkd2l1: Polycystic kidney disease 2-like 1 protein
Sjc_0007892	195.671	2.25943	0.562363	4.01775	5.8757e-05	0.00146381	SJCHGC08831 protein
Sjc_0003463	431.817	1.30004	0.32838	3.95895	7.52794e-05	0.00178863	Similar to bre-4: Beta-1%2C4-N-acetylgalactosaminyltransferase bre-4
Sjc_0004595	140.402	1.12276	0.31119	3.60794	0.000308633	0.0054921	Sin3 histone deacetylase corepressor complex component SDS3
Sjc_0008793	354.485	1.00961	0.296614	3.4038	0.000664552	0.00970196	Similar to SETMAR: Histone-lysine N-methyltransferase SETMAR
Sjc_0003925	109.304	1.68151	0.502111	3.34889	0.000811352	0.0112295	Endoglin antigen
Sjc_0009055	291.62	1.64057	0.493949	3.32133	0.00089588	0.0121101	Similar to 26S proteasome non-ATPase regulatory subunit 4
Sjc_0001069	40.1201	2.909	0.906056	3.21062	0.00132449	0.016086	Similar to SIX6: Homeobox protein SIX6
Sjc_0000774	180.562	1.90623	0.595999	3.19838	0.00138202	0.0166511	collagen alpha-4 chain-like
Sjc_0002536	95.478	1.164	0.372263	3.12682	0.00176711	0.0198363	Similar to DNAH5: Dynein heavy chain 5%2C axonemal
Sjc_0003737	545.73	1.11399	0.37437	2.97565	0.00292366	0.0292101	hypothetical protein
Sjc_0006753	561.088	2.12482	0.746312	2.8471	0.004412	0.0395289	large subunit ribosomal protein L19e
Sjc_0003345	61.4852	1.75699	0.638323	2.75251	0.00591403	0.0493773	Endoglin antigen

## Sheet: Down-regulated
SYMBOL	Sm_GENEID	%_identity (DNA)	baseMean	log2FoldChange	lfcSE	stat	pvalue	padj	Annotation
Sjc_0005384	Smp_002920	79.424	3546.72	-2.55529	0.254077	-10.0571	8.54621e-24	2.20008e-20	Similar to tlcd2: TLC domain-containing protein 2
Sjc_0004228	Smp_051210	96.286	7700.62	-1.19732	0.118933	-10.0672	7.71661e-24	2.20008e-20	Similar to KPNA3: Importin subunit alpha-4
Sjc_0005459	Smp_026930	81.227	1254.55	-1.87456	0.215957	-8.68022	3.95016e-18	4.35815e-15	Similar to MGAT1: Alpha-1%2C3-mannosyl-glycoprotein 2-beta-N-acetylglucosaminyltransferase
Sjc_0002955	Smp_091820	85.294	591.768	-2.59266	0.299261	-8.66356	4.57262e-18	4.41429e-15	Similar to Best3: Bestrophin-3
Sjc_0008538	Smp_309480	83.06	2480.94	-2.52067	0.316556	-7.96278	1.68211e-15	1.29909e-12	Similar to Thioredoxin peroxidase
Sjc_0005742	Smp_085290	88.43	915.38	-1.33473	0.168141	-7.93817	2.05186e-15	1.44059e-12	tropomyosin, putative
Sjc_0005492	Smp_241840	83.562	896.571	-1.50631	0.199569	-7.54784	4.42528e-14	2.13603e-11	Similar to CHKB: Choline/ethanolamine kinase
Sjc_0008104	Smp_169870	64.4	565.804	-1.5012	0.200222	-7.49768	6.49564e-14	2.95093e-11	Similar to CTNS: Cystinosin
Sjc_0008539	#N/A	#N/A	3475.65	-2.12021	0.284429	-7.45426	9.03729e-14	3.8775e-11	Similar to Thioredoxin peroxidase
Sjc_0008107	Smp_341830	84.103	837.992	-1.2171	0.167219	-7.27851	3.37526e-13	1.30336e-10	Cell wall integrity and stress response component 1
Sjc_0005457	Smp_136730	70.277	2139.67	-2.87858	0.400487	-7.18769	6.58972e-13	2.42345e-10	Similar to CTSD: Cathepsin D
Sjc_0006970	Smp_167000	57.895	357.497	-1.20628	0.169942	-7.09819	1.26399e-12	4.24426e-10	Centrosomal protein of 19 kDa
Sjc_0000414	Smp_344440	45.228	1825.47	-3.06565	0.444495	-6.89692	5.31419e-12	1.71006e-09	CD63 antigen
Sjc_0007166	Smp_014020	86.378	1876.53	-1.1818	0.173999	-6.79196	1.10622e-11	3.1642e-09	Similar to Tmem30a: Cell cycle control protein 50A
Sjc_0002305	#N/A	#N/A	3740.29	-2.75697	0.40945	-6.73336	1.65789e-11	4.41513e-09	Similar to TMEM106A: Transmembrane protein 106A
Sjc_0003387	Smp_074710	83.945	234.659	-2.24748	0.334551	-6.71789	1.84372e-11	4.66743e-09	Pleckstrin homology domain-containing family M member 1
Sjc_0008298	Smp_067490	71.765	1393.12	-1.16269	0.173133	-6.71556	1.8735e-11	4.66743e-09	Similar to PDCD6: Programmed cell death protein 6
Sjc_0001613	Smp_020080	91.525	1904.27	-2.54995	0.393789	-6.47542	9.45492e-11	1.82551e-08	Similar to Guanine nucleotide-binding protein G
Sjc_0002099	Smp_124060	74.324	966.491	-2.52935	0.391175	-6.46604	1.00601e-10	1.89498e-08	Similar to Ectin
Sjc_0000165	Smp_345600	89.326	875.785	-1.60116	0.248338	-6.44751	1.137e-10	2.09072e-08	Similar to STK17A: Serine/threonine-protein kinase 17A
Sjc_0005705	Smp_008610	75	1305.16	-3.5022	0.544893	-6.42732	1.29874e-10	2.33259e-08	Similar to crn-6: Cell death-related nuclease 6
Sjc_0002290	Smp_160410	87.097	1730.43	-2.67666	0.418627	-6.39391	1.61695e-10	2.77505e-08	Similar to TMEM106A: Transmembrane protein 106A
Sjc_0000992	#N/A	#N/A	935.215	-1.09788	0.172775	-6.35437	2.09281e-10	3.51364e-08	Similar to FADS2: Fatty acid desaturase 2
Sjc_0004045	Smp_038950	86.81	12253.4	-1.2416	0.197392	-6.28999	3.17479e-10	5.00385e-08	Similar to LDHA: L-lactate dehydrogenase A chain
Sjc_0000412	Smp_344430	86.62	3466.67	-1.43644	0.230513	-6.23148	4.62044e-10	7.13673e-08	Similar to Sidt1: SID1 transmembrane family member 1
Sjc_0004324	Smp_075640	92.735	3015.89	-1.15525	0.18791	-6.14789	7.85196e-10	1.16617e-07	Similar to AMMECR1: AMME syndrome candidate gene 1 protein
Sjc_0002188	Smp_114430	81.633	453.175	-2.81599	0.458576	-6.14074	8.21404e-10	1.19692e-07	putative nad dependent epimerase/dehydratase
Sjc_0009354	Smp_010370	88.95	2392.76	-1.19706	0.195209	-6.13221	8.66692e-10	1.23953e-07	Similar to Reep6: Receptor expression-enhancing protein 6
Sjc_0006130	Smp_135490	75.696	675.089	-1.42653	0.236288	-6.03727	1.56747e-09	2.16171e-07	Similar to SLC47A1: Multidrug and toxin extrusion protein 1
Sjc_0002223	Smp_099160	86.154	1845.26	-1.06672	0.179005	-5.95915	2.53554e-09	3.3762e-07	SUZ domain-containing protein 1
Sjc_0002183	Smp_244890	62.264	464.753	-2.78972	0.473393	-5.89304	3.79148e-09	4.88027e-07	Protein of unknown function
Sjc_0000812	Smp_212840	75.563	1814.16	-1.61838	0.277403	-5.83405	5.40981e-09	6.84917e-07	Similar to PQLC2: Lysosomal amino acid transporter 1 homolog
Sjc_0009708	Smp_121930	55.738	132.265	-2.87579	0.500455	-5.74635	9.11914e-09	1.06708e-06	SJCHGC09323 protein
Sjc_0006058	Smp_166180	62.987	264.021	-1.37456	0.239696	-5.73459	9.77499e-09	1.12675e-06	SJCHGC05747 protein
Sjc_0001309	Smp_128940	78.584	815.376	-2.43138	0.425416	-5.7153	1.09509e-08	1.24374e-06	Similar to GRM7: Metabotropic glutamate receptor 7
Sjc_0005748	Smp_079000	76.142	1275.43	-1.58922	0.278662	-5.70303	1.17699e-08	1.31737e-06	Similar to chmp1b: Charged multivesicular body protein 1b
Sjc_0002003	Smp_171090	80.882	813.09	-2.21473	0.389864	-5.68079	1.34072e-08	1.4381e-06	hypothetical protein
Sjc_0008462	#N/A	#N/A	50.227	-4.31362	0.764153	-5.64497	1.65205e-08	1.73048e-06	SJCHGC00851 protein
Sjc_0000923	Smp_146460	74.074	302.409	-2.64445	0.469825	-5.62858	1.81704e-08	1.84645e-06	Similar to A12: Tegument antigen
Sjc_0003503	Smp_136550	73.234	925.508	-1.06655	0.19067	-5.5937	2.22286e-08	2.20092e-06	Similar to MUSK: Muscle%2C skeletal receptor tyrosine-protein kinase
Sjc_0007828	#N/A	#N/A	317.013	-3.20066	0.575315	-5.56332	2.64685e-08	2.58754e-06	SJCHGC06448 protein
Sjc_0005338	Smp_079800	71.141	1295.56	-1.94148	0.35084	-5.53382	3.1333e-08	3.02162e-06	Similar to tbc1d12: TBC1 domain family member 12
Sjc_0007291	Smp_049170	89.286	1173.01	-1.04155	0.188916	-5.51329	3.5218e-08	3.27697e-06	Similar to Ensa: Alpha-endosulfine
Sjc_0003618	Smp_157100	58.71	277.931	-2.76112	0.502505	-5.49471	3.9135e-08	3.59809e-06	Similar to CERK: Ceramide kinase
Sjc_0002594	Smp_028210	88.288	260.938	-1.57325	0.287016	-5.48142	4.21917e-08	3.74536e-06	Similar to CAPSL: Calcyphosin-like protein
Sjc_0008862	Smp_173210	85.39	792.482	-1.06367	0.194745	-5.46184	4.71216e-08	4.13546e-06	Similar to Zinc finger protein Xfin
Sjc_0001278	Smp_104110	78.238	1732.52	-1.19406	0.218813	-5.45698	4.84306e-08	4.20258e-06	Similar to RHO: Ras-like GTP-binding protein RHO
Sjc_0007312	Smp_181060	58.228	357.425	-3.35099	0.616276	-5.43748	5.4038e-08	4.61774e-06	hypothetical protein Smp_181060
Sjc_0009364	#N/A	#N/A	274.971	-2.25461	0.416044	-5.41915	5.98816e-08	4.97274e-06	Similar to RABA2A: Ras-related protein RABA2a
Sjc_0005754	Smp_158110	89.744	8405.15	-1.16001	0.215116	-5.3925	6.94855e-08	5.7089e-06	Similar to Thioredoxin peroxidase
Sjc_0000272	Smp_099850	85.924	868.786	-1.38591	0.25732	-5.38592	7.20739e-08	5.7982e-06	Similar to SLC11A2: Natural resistance-associated macrophage protein 2
Sjc_0008445	Smp_089290	66.921	396.663	-2.8316	0.527001	-5.37304	7.74212e-08	6.16417e-06	Similar to NAGA: Alpha-N-acetylgalactosaminidase
Sjc_0004473	#N/A	#N/A	489.864	-1.70923	0.319915	-5.34276	9.15426e-08	7.14125e-06	Similar to Hsd17b12: Very-long-chain 3-oxoacyl-CoA reductase
Sjc_0007388	Smp_128110	85.161	1207.35	-2.51837	0.472086	-5.33456	9.57756e-08	7.32352e-06	Similar to AQP1: Aquaporin-1
Sjc_0009175	Smp_130260	82.222	941.142	-1.49955	0.281934	-5.3188	1.04452e-07	7.90864e-06	KGB37888.1 Dixin
Sjc_0003321	Smp_305220	57.741	1271.07	-1.74636	0.332744	-5.24836	1.53456e-07	1.15062e-05	SJCHGC04115 protein
Sjc_0000374	Smp_314120	76.296	1709.88	-1.39266	0.266306	-5.22957	1.69902e-07	1.26168e-05	Similar to slc39a1: Zinc transporter ZIP1
Sjc_0001966	Smp_035560	84.076	23251.3	-2.68505	0.515986	-5.20373	1.95325e-07	1.43666e-05	DM9 domain-containing protein
Sjc_0008717	Smp_170200	87.973	715.04	-1.3972	0.270297	-5.16913	2.35181e-07	1.65118e-05	Similar to TTPAL: Alpha-tocopherol transfer protein-like
Sjc_0009332	Smp_140000	79.921	2758.11	-1.42793	0.276889	-5.15706	2.50858e-07	1.74539e-05	tetraspanin-CD63 receptor
Sjc_0002283	#N/A	#N/A	249.919	-2.85215	0.553811	-5.15004	2.60434e-07	1.789e-05	Similar to RNS1: Ribonuclease 1
Sjc_0002130	Smp_003230	70.29	982.721	-2.42672	0.47163	-5.14539	2.66966e-07	1.79612e-05	SH3-domain GRB2-like endophilin B1
Sjc_0003340	Smp_134390	46.032	876.565	-1.25311	0.244245	-5.13055	2.88894e-07	1.90695e-05	Similar to DGAT1: Diacylglycerol O-acyltransferase 1
Sjc_0009365	#N/A	#N/A	175.476	-1.79259	0.350729	-5.11104	3.20385e-07	2.06194e-05	SJCHGC05511 protein
Sjc_0001507	Smp_057060	83.471	488.378	-1.06898	0.209835	-5.09437	3.49895e-07	2.21495e-05	Similar to cat2: 4-hydroxybutyrate coenzyme A transferase
Sjc_0002592	Smp_322230	50.515	452.421	-3.89687	0.769994	-5.06091	4.17253e-07	2.58022e-05	SJCHGC09006 protein
Sjc_0008902	Smp_136310	83.117	724.346	-1.23579	0.244657	-5.05112	4.39226e-07	2.69218e-05	Similar to Slc10a1: Sodium/bile acid cotransporter
Sjc_0004985	#N/A	#N/A	41287.1	-2.60782	0.517156	-5.04261	4.59218e-07	2.79255e-05	Similar to Cathepsin C
Sjc_0003823	Smp_143750	76.271	2451.56	-1.03688	0.206805	-5.01381	5.33623e-07	3.17013e-05	Similar to TMEM63B: CSC1-like protein 2
Sjc_0002345	Smp_171720	77.551	1350.8	-1.41728	0.283784	-4.99421	5.9076e-07	3.4048e-05	Similar to wun: Putative phosphatidate phosphatase
Sjc_0008172	Smp_068530	82.857	281.574	-2.21213	0.443886	-4.98356	6.24238e-07	3.54485e-05	Similar to Sdcbp: Syntenin-1
Sjc_0007400	Smp_011270	83.214	23958.4	-1.88644	0.380369	-4.9595	7.06731e-07	3.91907e-05	putative sj-Ts4 protein
Sjc_0008057	Smp_172520	51.351	285.237	-1.71532	0.346774	-4.9465	7.55589e-07	4.08071e-05	hypothetical protein
Sjc_0002591	Smp_342430	58.209	371.516	-4.31794	0.873529	-4.9431	7.68916e-07	4.12384e-05	SJCHGC04541 protein
Sjc_0005337	Smp_165150	76.716	316.267	-1.59413	0.326987	-4.87521	1.08692e-06	5.71041e-05	Similar to secG: Ankyrin repeat%2C PH and SEC7 domain containing protein secG
Sjc_0007562	#N/A	#N/A	76.7178	-2.56953	0.528203	-4.86467	1.14646e-06	5.96943e-05	Similar to TMEM45B: Transmembrane protein 45B
Sjc_0004907	#N/A	#N/A	281.739	-1.90443	0.391554	-4.86377	1.15168e-06	5.96943e-05	Similar to DAT: Sodium-dependent dopamine transporter
Sjc_0004084	Smp_333180	75.132	262.67	-2.22372	0.460236	-4.8317	1.35371e-06	6.83312e-05	Similar to B3galt5: Beta-1%2C3-galactosyltransferase 5
Sjc_0004900	Smp_084830	89.441	983.66	-1.13122	0.234481	-4.82438	1.40441e-06	7.04302e-05	Similar to sgl: UDP-glucose 6-dehydrogenase
Sjc_0006344	#N/A	#N/A	2423.78	-1.49933	0.311634	-4.81118	1.50042e-06	7.47596e-05	Similar to SLC2A13: Proton myo-inositol cotransporter
Sjc_0008606	Smp_143690	75.564	357.738	-1.50299	0.313729	-4.79075	1.66163e-06	8.22613e-05	Similar to C09D4.1: Uncharacterized MFS-type transporter C09D4.1
Sjc_0009363	#N/A	#N/A	120.224	-2.17683	0.455808	-4.77577	1.79023e-06	8.7506e-05	Similar to RABA1B: Ras-related protein RABA1b
Sjc_0001326	Smp_331410	66.917	1963.82	-2.16406	0.453522	-4.77167	1.827e-06	8.87418e-05	Mitochondrial fission 1 protein
Sjc_0006600	Smp_247460	78.652	735.505	-1.1863	0.248899	-4.76617	1.87757e-06	9.06278e-05	Similar to Putative acyl-CoA-binding protein
Sjc_0002583	Smp_336830	82.079	498.388	-2.13912	0.44918	-4.76227	1.91423e-06	9.18235e-05	Similar to sgk1: Serine/threonine-protein kinase Sgk1
Sjc_0008726	Smp_330620	88.235	3760.14	-1.03325	0.217131	-4.75864	1.94901e-06	9.29149e-05	Similar to vha-17: V-type proton ATPase subunit e
Sjc_0000200	Smp_124980	69.399	378.963	-1.01973	0.214485	-4.75428	1.9915e-06	9.43581e-05	Similar to tnfaip8l2a: Tumor necrosis factor%2C alpha-induced protein 8-like protein 2 A
Sjc_0005955	#N/A	#N/A	851.633	-1.10258	0.231977	-4.75298	2.00441e-06	9.43908e-05	UPF0705 protein C11orf49 homolog
Sjc_0003599	Smp_025370	92	724.594	-1.94371	0.409309	-4.74876	2.04666e-06	9.57961e-05	Similar to LITAF: Lipopolysaccharide-induced tumor necrosis factor-alpha factor homolog
Sjc_0007309	Smp_105450	52.703	27666.2	-2.5472	0.538949	-4.72622	2.28733e-06	0.000106416	SJCHGC00277 protein
Sjc_0000349	Smp_194380	78.694	644.842	-1.44638	0.307554	-4.70284	2.56569e-06	0.000117945	Similar to C38H2.2: Glycoprotein-N-acetylgalactosamine 3-beta-galactosyltransferase 1
Sjc_0003193	Smp_174870	60.135	331.864	-1.7571	0.378424	-4.64321	3.4304e-06	0.000152259	otopetrin-2-like
Sjc_0003827	Smp_340740	57.634	349.394	-1.35901	0.293286	-4.63373	3.59135e-06	0.000158491	Uroporphyrinogen decarboxylase
Sjc_0003774	Smp_178490	85.366	1057.41	-1.27873	0.276383	-4.62668	3.71572e-06	0.000163048	Similar to SLC35D2: UDP-N-acetylglucosamine/UDP-glucose/GDP-mannose transporter
Sjc_0006151	Smp_042440	77.437	750.342	-1.5508	0.336602	-4.60721	4.08107e-06	0.000176338	Similar to Cers4: Ceramide synthase 4
Sjc_0000952	Smp_010280	83.436	399.467	-1.36635	0.296587	-4.6069	4.08708e-06	0.000176338	Similar to abhd12: Monoacylglycerol lipase ABHD12
Sjc_0007865	#N/A	#N/A	2405.71	-1.34104	0.292244	-4.58877	4.45861e-06	0.000190242	Similar to CTSA: Lysosomal protective protein
Sjc_0009234	Smp_134580	81.379	612.987	-1.26	0.278385	-4.5261	6.00812e-06	0.000245506	SJCHGC03721 protein
Sjc_0002124	Smp_123920	55.152	60529.1	-2.56051	0.567222	-4.51412	6.3581e-06	0.00025844	hypothetical protein
Sjc_0003817	Smp_244160	82.09	227.773	-1.43409	0.318558	-4.50181	6.73765e-06	0.000272434	Similar to DYNLT1: Dynein light chain Tctex-type 1
Sjc_0002582	Smp_322170	82	336.202	-2.02098	0.449708	-4.49399	6.98998e-06	0.000281165	Similar to sgk1: Serine/threonine-protein kinase Sgk1
Sjc_0008170	Smp_123550	81.022	161.517	-2.34191	0.524531	-4.46476	8.01576e-06	0.000315846	Similar to Venom allergen 5
Sjc_0007200	Smp_123030	89.552	340.054	-1.0235	0.229433	-4.461	8.15776e-06	0.000319809	Similar to Adap2: Arf-GAP with dual PH domain-containing protein 2
Sjc_0004011	Smp_344640	65.278	98.8661	-2.48581	0.563654	-4.41018	1.03287e-05	0.000392397	hypothetical protein
Sjc_0008383	Smp_317850	83.857	1560.52	-1.21415	0.275354	-4.40942	1.0365e-05	0.000392397	Similar to MFSD1: Major facilitator superfamily domain-containing protein 1
Sjc_0005842	Smp_346140	66.667	199.878	-2.4538	0.556815	-4.40686	1.04882e-05	0.000393207	unnamed protein product
Sjc_0007465	Smp_014570	56.8	25476.1	-2.2153	0.502611	-4.40759	1.04527e-05	0.000393207	Saposin-like,IPR008139 Saposin B,domain-containing protein
Sjc_0004085	Smp_151200	68.75	91.7423	-2.02903	0.462584	-4.3863	1.15297e-05	0.000426049	Similar to B3GALT5: Beta-1%2C3-galactosyltransferase 5
Sjc_0000273	#N/A	#N/A	1825.57	-1.14489	0.261454	-4.37893	1.19264e-05	0.000438608	Similar to SLC11A2: Natural resistance-associated macrophage protein 2
Sjc_0003704	Smp_020540	81.564	186.794	-1.69876	0.389021	-4.36677	1.26098e-05	0.000455729	Similar to LIMS2: LIM and senescent cell antigen-like-containing domain protein 2
Sjc_0008076	Smp_135770	89.324	1413.86	-1.04762	0.239925	-4.36645	1.2628e-05	0.000455729	Similar to Zdhhc18: Palmitoyltransferase ZDHHC18
Sjc_0008015	Smp_341270	37.255	1956.84	-1.97228	0.453746	-4.34666	1.38225e-05	0.000485231	hypothetical protein
Sjc_0000514	Smp_332610	78.365	170.753	-2.26732	0.52192	-4.34419	1.39792e-05	0.000488513	E3 ubiquitin-protein ligase TRIM56
Sjc_0001558	Smp_007330	70.543	1704	-1.09036	0.251106	-4.34225	1.41032e-05	0.000490627	SJCHGC07227 protein
Sjc_0002842	Smp_166530	90.027	3935.29	-1.59367	0.367256	-4.33941	1.42867e-05	0.000493297	Similar to PLA2G15: Group XV phospholipase A2
Sjc_0001293	Smp_059980	78.325	2687.27	-1.33963	0.310053	-4.32064	1.5558e-05	0.000529315	Similar to car1: Arginase
Sjc_0009102	Smp_010690	89.024	662.46	-1.053	0.244416	-4.30822	1.6457e-05	0.000552599	Similar to arpc2-a: Actin-related protein 2/3 complex subunit 2-A
Sjc_0006794	Smp_202610	53.535	2154.52	-2.33862	0.545913	-4.28387	1.83672e-05	0.000603617	SJCHGC09492 protein
Sjc_0001307	#N/A	#N/A	118.327	-1.30505	0.305205	-4.27599	1.9029e-05	0.000622716	putative guanine-nucleotide-exchange-factor
Sjc_0001680	Smp_020340	80.778	1432.85	-1.75014	0.41425	-4.22485	2.39103e-05	0.000750648	Similar to Gaa: Lysosomal alpha-glucosidase
Sjc_0007679	Smp_047680	84.971	2814.74	-2.10691	0.499181	-4.22073	2.43512e-05	0.000761395	Similar to SCM-2: Ferritin-2 heavy chain
Sjc_0007612	Smp_028870	59.89	3942.17	-1.76764	0.419308	-4.21562	2.49098e-05	0.000775719	Zinc finger, C2H2-type domain-containing protein
Sjc_0006674	Smp_088990	69.318	751.53	-1.05382	0.250431	-4.20801	2.57631e-05	0.000797413	E3 ubiquitin-protein ligase RNF14
Sjc_0009654	#N/A	#N/A	470.199	-2.01407	0.481004	-4.18721	2.82407e-05	0.000855305	SJCHGC06793 protein
Sjc_0006112	Smp_303250	57.36	390.303	-1.25892	0.301196	-4.17973	2.91859e-05	0.000870282	charged multivesicular body protein 2B
Sjc_0004897	Smp_165170	76.215	607.014	-1.21383	0.290678	-4.17588	2.9684e-05	0.00087835	Similar to Trpm: Transient receptor potential cation channel trpm
Sjc_0001535	Smp_173610	71.429	749.194	-1.41174	0.338498	-4.17059	3.0381e-05	0.000895544	unnamed protein product
Sjc_0004251	Smp_243810	70.423	613.368	-1.81902	0.436446	-4.16781	3.07538e-05	0.000903086	SJCHGC00620 protein
Sjc_0009765	#N/A	#N/A	145.189	-2.01238	0.485015	-4.14911	3.33767e-05	0.000969053	Similar to Mogat2: 2-acylglycerol O-acyltransferase 2
Sjc_0003727	Smp_071610	90.446	11376.8	-1.53702	0.370922	-4.14379	3.41613e-05	0.000980771	Similar to Dpp7: Dipeptidyl peptidase 2
Sjc_0003790	Smp_333330	73.394	782.444	-1.46569	0.353638	-4.14461	3.40396e-05	0.000980771	Lipopolysaccharide-induced tumor necrosis factor-alpha factor
Sjc_0004456	#N/A	#N/A	161.31	-2.2245	0.539505	-4.12323	3.73603e-05	0.0010569	Protein of unknown function
Sjc_0006294	Smp_145510	66.964	375.041	-1.43825	0.351073	-4.09671	4.19058e-05	0.00116417	Similar to soc-2: Leucine-rich repeat protein soc-2
Sjc_0009208	Smp_140180	60	1796.48	-1.01538	0.248155	-4.09171	4.28206e-05	0.00117903	Similar to Tmed7: Transmembrane emp24 domain-containing protein 7
Sjc_0007862	#N/A	#N/A	143.493	-2.73669	0.669069	-4.09029	4.30836e-05	0.00117991	SJCHGC08962 protein
Sjc_0001027	Smp_137360	69.271	101.136	-2.20067	0.539758	-4.07714	4.5593e-05	0.00121419	SJCHGC05330 protein
Sjc_0002645	Smp_245300	88.503	2072.1	-1.00341	0.246333	-4.0734	4.63316e-05	0.00122541	Similar to arpc1a-b: Actin-related protein 2/3 complex subunit 1A-B
Sjc_0000549	Smp_158550	83.208	778.444	-1.22224	0.300307	-4.06997	4.70193e-05	0.00123935	Similar to SEMA-2A: Semaphorin-2A
Sjc_0002054	Smp_336630	78.042	620.443	-1.36606	0.335926	-4.06654	4.77157e-05	0.00125343	Similar to ABCA1: ATP-binding cassette sub-family A member 1
Sjc_0005903	Smp_214370	81.313	1183.87	-1.25827	0.311059	-4.04512	5.22959e-05	0.00132856	Similar to FucTA: Glycoprotein 3-alpha-L-fucosyltransferase A
Sjc_0003341	Smp_127280	75.497	461.165	-1.38569	0.346097	-4.00375	6.23465e-05	0.00153345	Similar to Dgat1: Diacylglycerol O-acyltransferase 1
Sjc_0001127	Smp_140460	81.481	252.836	-2.11586	0.53034	-3.98963	6.6176e-05	0.00160716	hypothetical protein
Sjc_0007613	Smp_137720	73.514	3532.54	-2.17033	0.544729	-3.98423	6.76997e-05	0.00163901	SJCHGC00969 protein
Sjc_0001501	#N/A	#N/A	189.994	-1.29846	0.326788	-3.97342	7.08481e-05	0.00170455	Similar to PLA2G15: Group XV phospholipase A2
Sjc_0006793	Smp_016490	59.067	5478.77	-1.71763	0.432564	-3.97081	7.16295e-05	0.001718	Saposin B domain-containing protein
Sjc_0000989	Smp_132740	87.984	329.765	-1.60373	0.406145	-3.94867	7.85865e-05	0.00185604	Similar to FADS2: Acyl-CoA 6-desaturase
Sjc_0003398	#N/A	#N/A	834.22	-1.47152	0.374873	-3.92538	8.65942e-05	0.00202045	Similar to MPDZ: Multiple PDZ domain protein
Sjc_0001187	Smp_346100	66.667	57.8058	-2.93898	0.752212	-3.90712	9.34038e-05	0.00214186	Similar to insm1a: Insulinoma-associated protein 1a
Sjc_0001848	Smp_324050	75	239.542	-1.57745	0.403754	-3.90697	9.34621e-05	0.00214186	Similar to SLC33A1: Acetyl-coenzyme A transporter 1
Sjc_0005763	Smp_036990	88.095	513.573	-1.03844	0.266123	-3.9021	9.53607e-05	0.00217248	Similar to SH3GL3: Endophilin-A3
Sjc_0007100	Smp_171140	90.749	1000.15	-1.33995	0.344574	-3.88871	0.00010078	0.00225002	serine-rich repeat
Sjc_0005156	Smp_181470	86.555	1569.98	-1.04958	0.269818	-3.88996	0.00010026	0.00225002	Similar to Tmbim1: Protein lifeguard 3
Sjc_0002301	Smp_200460	65.608	143.004	-1.88359	0.484916	-3.88436	0.000102598	0.00228348	Golgi-associated plant pathogenesis-related protein 1
Sjc_0008020	Smp_331630	48.913	615.876	-2.04834	0.52855	-3.87539	0.000106453	0.00235594	Similar to SJCHGC03047: UPF0506 protein SJCHGC03047
Sjc_0006626	Smp_055780	82.778	4724.87	-1.55917	0.402558	-3.87316	0.000107434	0.00236385	Similar to ABCB1: Multidrug resistance protein 1
Sjc_0006795	Smp_194910	51.678	36198.6	-2.19539	0.567172	-3.87076	0.000108495	0.00238043	Saposin B domain-containing protein
Sjc_0002248	Smp_176780	56.731	84.4025	-1.70292	0.444077	-3.83474	0.000125699	0.00271166	SJCHGC03737 protein
Sjc_0002266	#N/A	#N/A	10580.2	-2.0884	0.548517	-3.80736	0.000140458	0.00297193	Similar to CATB: Cathepsin B-like cysteine proteinase
Sjc_0008974	Smp_179490	88.034	1053.37	-1.31912	0.34675	-3.80425	0.000142236	0.00299315	Similar to Best1: Bestrophin-1
Sjc_0007089	Smp_333840	88.95	882.461	-1.67623	0.443494	-3.7796	0.00015708	0.00324007	Similar to DAT: Sodium-dependent dopamine transporter
Sjc_0007170	Smp_013950	79.032	192.375	-1.35411	0.359985	-3.76158	0.000168841	0.00345877	Solute carrier family 43 member 3
Sjc_0003154	Smp_043390	83.373	735.54	-1.18023	0.315795	-3.73733	0.000185984	0.00376009	Similar to BXL1: Beta-D-xylosidase 1
Sjc_0005772	Smp_142050	95.592	1980.97	-1.10511	0.295892	-3.73484	0.000187836	0.00378763	Similar to MAPK1: Mitogen-activated protein kinase 1
Sjc_0004169	Smp_024010	72.593	2211.44	-1.58723	0.425482	-3.73044	0.000191145	0.0038443	Similar to Mgst1: Microsomal glutathione S-transferase 1
Sjc_0002194	#N/A	#N/A	429.235	-1.44044	0.386773	-3.72427	0.000195884	0.0039192	Ribonuclease Oy
Sjc_0008810	Smp_345470	69.63	315.781	-1.78602	0.481664	-3.70802	0.000208885	0.00413646	hypotheticial protein
Sjc_0001893	Smp_152190	77.953	58.8766	-4.3625	1.17916	-3.69966	0.000215886	0.00422642	Similar to dpn: Protein deadpan
Sjc_0007446	Smp_148390	52.381	7791.7	-2.87463	0.778705	-3.69156	0.000222886	0.0043318	SJCHGC05677 protein
Sjc_0007827	#N/A	#N/A	138.57	-2.57117	0.698008	-3.68358	0.000229982	0.00440732	SJCHGC06448 protein
Sjc_0001470	Smp_140820	69.767	624.776	-1.17935	0.32198	-3.66279	0.000249482	0.00466377	putative sp8
Sjc_0003663	Smp_162860	68.563	389.01	-1.21619	0.336114	-3.61838	0.00029645	0.00531203	60S ribosomal L8
Sjc_0002508	Smp_180500	86.508	368.598	-1.23499	0.342264	-3.6083	0.00030821	0.0054921	Phospholipid scramblase 1
Sjc_0005834	Smp_172590	73.843	10877.1	-1.78806	0.497404	-3.59479	0.000324657	0.00571145	Similar to CTSA: Lysosomal protective protein
Sjc_0004362	Smp_081430	88.818	273.424	-2.11248	0.588515	-3.5895	0.000331307	0.00580201	Similar to Rdh14: Retinol dehydrogenase 14
Sjc_0004725	Smp_246950	91.813	584.096	-1.17158	0.326372	-3.58971	0.000331042	0.00580201	Similar to PTPN4: Tyrosine-protein phosphatase non-receptor type 4
Sjc_0000247	Smp_169200	63.964	232.295	-2.10297	0.588454	-3.57371	0.000351954	0.00609448	Tegument antigen
Sjc_0000163	Smp_165200	88.732	268.93	-1.02556	0.287119	-3.57192	0.000354378	0.00612272	Immunoglobulin E set
Sjc_0006952	Smp_333880	75.533	809.997	-1.16414	0.325972	-3.57129	0.000355228	0.00612372	Similar to Pam: Peptidylglycine alpha-amidating monooxygenase
Sjc_0005015	Smp_000190	75.429	2605.21	-1.04528	0.293576	-3.5605	0.000370146	0.00633196	Similar to SDR16C6: Short-chain dehydrogenase/reductase family 16C member 6
Sjc_0008169	Smp_123540	58.824	79.9576	-3.05306	0.858128	-3.55781	0.000373957	0.00636139	Similar to GLIPR1L2: GLIPR1-like protein 2
Sjc_0000243	Smp_086470	77.717	1484.72	-1.57985	0.445028	-3.55001	0.000385218	0.00648257	Similar to A12: Tegument antigen
Sjc_0007843	#N/A	#N/A	156.14	-2.23603	0.63134	-3.54173	0.000397511	0.00664496	SJCHGC08257 protein
Sjc_0001322	Smp_006730	81.513	501.716	-1.18636	0.336063	-3.53017	0.000415296	0.0068241	Similar to Dram2: DNA damage-regulated autophagy modulator protein 2
Sjc_0006792	Smp_327810	65	256.098	-2.25577	0.641145	-3.51835	0.000434236	0.00700126	hypothetical protein
Sjc_0008278	Smp_168730	62.112	633.568	-1.17904	0.335212	-3.51729	0.000435979	0.00701473	Similar to CA12: Carbonic anhydrase 12
Sjc_0003538	Smp_335120	79.646	292.727	-1.39184	0.3974	-3.50236	0.000461152	0.00729811	Molybdopterin synthase sulfur carrier subunit
Sjc_0005954	Smp_344250	72.385	592.686	-1.53853	0.439884	-3.49758	0.000469492	0.00741096	Similar to Mfsd12: Major facilitator superfamily domain-containing protein 12
Sjc_0008567	Smp_327560	85.13	701.148	-1.08234	0.309775	-3.49394	0.000475944	0.00748619	Similar to tmx3: Protein disulfide-isomerase TMX3
Sjc_0000639	Smp_148020	89.241	744.339	-1.07172	0.306971	-3.49127	0.00048073	0.00753079	Similar to Nrg: Neuroglian
Sjc_0008216	#N/A	#N/A	287.645	-1.94845	0.558774	-3.48701	0.000488459	0.00761078	SJCHGC08962 protein
Sjc_0004908	Smp_333570	88.041	88.0043	-2.20814	0.636649	-3.46838	0.000523609	0.00803942	Similar to DAT: Sodium-dependent dopamine transporter
Sjc_0001249	Smp_315110	55.556	607.733	-1.05322	0.303609	-3.469	0.0005224	0.00803942	SJCHGC00791 protein
Sjc_0004478	Smp_317460	89.972	2598.98	-2.02523	0.585177	-3.46089	0.000538392	0.00823367	Similar to Cytoplasmic polyadenylation element-binding protein
Sjc_0004807	#N/A	#N/A	610.665	-1.39314	0.403087	-3.45618	0.00054789	0.00836236	SJCHGC02284 protein
Sjc_0005404	Smp_202120	77.778	48.5457	-3.05905	0.887419	-3.44713	0.000566583	0.00857985	Similar to Abd-B: Homeobox protein abdominal-B
Sjc_0003338	Smp_127270	80.519	526.157	-1.07466	0.311729	-3.44742	0.000565963	0.00857985	Cytochrome b561/ferric reductase transmembrane domain-containing protein
Sjc_0000296	Smp_065530	62.088	62.7586	-4.26836	1.24575	-3.42632	0.000611814	0.00919269	Similar to Tmprss15: Enteropeptidase
Sjc_0003646	Smp_162770	60.338	13751.2	-1.64146	0.47921	-3.42533	0.000614044	0.00920828	SJCHGC09134 protein
Sjc_0009243	Smp_134500	92.038	48.8402	-1.81092	0.52973	-3.41858	0.000629482	0.00936704	Similar to Pde1c: Calcium/calmodulin-dependent 3'%2C5'-cyclic nucleotide phosphodiesterase 1C
Sjc_0007310	Smp_328220	52.5	2749.17	-1.93702	0.568432	-3.40764	0.000655263	0.00963924	SJCHGC02459 protein
Sjc_0003943	Smp_104270	80.037	3745.02	-1.14564	0.336492	-3.40465	0.000662495	0.00969024	Similar to ENPP5: Ectonucleotide pyrophosphatase/phosphodiesterase family member 5
Sjc_0005295	Smp_167430	74.126	212.239	-1.63728	0.481132	-3.40297	0.000666574	0.00971305	SJCHGC04703 protein
Sjc_0008444	Smp_179250	60	230.341	-1.96176	0.578997	-3.3882	0.00070352	0.0100803	Similar to NAGA: Alpha-N-acetylgalactosaminidase
Sjc_0007563	Smp_142490	81.395	568.611	-1.24814	0.368726	-3.38501	0.000711764	0.0101607	Similar to TMEM45B: Transmembrane protein 45B
Sjc_0006013	Smp_145360	76.976	191.767	-1.40489	0.415816	-3.37863	0.00072848	0.010323	mitochondria-eating -like
Sjc_0006797	#N/A	#N/A	36325.9	-1.79824	0.534098	-3.36688	0.000760242	0.0106946	Saposin B domain-containing protein
Sjc_0004543	#N/A	#N/A	52.9005	-2.89576	0.863452	-3.35371	0.00079737	0.0110956	SJCHGC09323 protein
Sjc_0009182	Smp_246150	71.429	72.5796	-1.86978	0.557849	-3.35176	0.000802989	0.0111537	Similar to PREP: Prolyl endopeptidase
Sjc_0008168	Smp_345060	67.097	126.235	-1.39196	0.416414	-3.34274	0.000829561	0.0113998	SJCHGC05825 protein
Sjc_0001795	Smp_181040	64.217	283.117	-1.0055	0.302584	-3.32305	0.000890392	0.012064	Similar to kbp: KIF1-binding protein homolog
Sjc_0005966	Smp_344280	73.554	337.131	-1.32725	0.399726	-3.3204	0.000898895	0.0121155	hypotheticial protein
Sjc_0004583	#N/A	#N/A	645.201	-1.48135	0.447622	-3.30938	0.000935019	0.0124718	hypothetical protein
Sjc_0009733	#N/A	#N/A	96.0091	-1.27889	0.386688	-3.30729	0.000942021	0.0125252	SJCHGC04468 protein
Sjc_0006194	Smp_340190	79.661	531.179	-1.35282	0.410383	-3.29649	0.000979024	0.0129027	Similar to PLSCR2: Phospholipid scramblase 2
Sjc_0007311	Smp_181070	53.982	5064.24	-1.69073	0.513459	-3.29282	0.000991864	0.0130054	SJCHGC00347 protein
Sjc_0009167	#N/A	#N/A	112.808	-1.16538	0.355507	-3.27808	0.00104514	0.0135657	Similar to Slc18a2: Synaptic vesicular amine transporter
Sjc_0001498	#N/A	#N/A	629.244	-1.22647	0.374821	-3.27214	0.00106737	0.0137618	SJCHGC02935 protein
Sjc_0003679	Smp_306610	76.429	192.067	-1.07822	0.330903	-3.25841	0.00112038	0.0142484	Similar to Dync1li2: Cytoplasmic dynein 1 light intermediate chain 2
Sjc_0009257	#N/A	#N/A	125.923	-2.60096	0.799402	-3.25363	0.00113939	0.0144491	hypothetical protein
Sjc_0003441	Smp_147460	78.406	2294.41	-1.33014	0.409027	-3.25197	0.00114609	0.0144866	Similar to Asah2: Neutral ceramidase
Sjc_0006134	Smp_135470	76.803	421.729	-1.24947	0.385707	-3.23944	0.00119765	0.0150153	Similar to CA10: Carbonic anhydrase-related protein 10
Sjc_0006293	#N/A	#N/A	114.613	-1.65185	0.512126	-3.22547	0.00125767	0.0156608	Similar to Shoc2: Leucine-rich repeat protein SHOC-2
Sjc_0000931	#N/A	#N/A	151.146	-1.18174	0.366607	-3.22344	0.0012666	0.0157013	Equilibrative nucleoside transporter 3
Sjc_0005453	Smp_134720	83.562	321.938	-1.40613	0.436949	-3.21806	0.00129062	0.0158465	Similar to MFSD12: Major facilitator superfamily domain-containing protein 12
Sjc_0000117	Smp_059530	63.366	2084.82	-1.76399	0.548483	-3.21613	0.00129932	0.015928	25 kDa integral membrane protein
Sjc_0008125	#N/A	#N/A	169.567	-1.98309	0.617124	-3.21344	0.00131154	0.0160269	Protein of unknown function
Sjc_0000475	Smp_005500	75.292	251.386	-1.51318	0.471278	-3.21081	0.00132363	0.016086	Similar to gly-5: Polypeptide N-acetylgalactosaminyltransferase 5
Sjc_0009202	Smp_343360	88.608	355.777	-1.06049	0.330433	-3.20941	0.00133008	0.0161259	Low affinity cationic amino acid transporter
Sjc_0004293	Smp_131470	55.963	419.447	-1.04202	0.327172	-3.18494	0.00144785	0.0173092	SJCHGC02937 protein
Sjc_0006059	Smp_166170	66.857	3500.55	-1.97211	0.619945	-3.1811	0.00146717	0.017486	SJCHGC01026 protein
Sjc_0007917	#N/A	#N/A	157.133	-1.77276	0.557999	-3.177	0.00148807	0.0176263	SJCHGC02744 protein
Sjc_0002294	#N/A	#N/A	54948.1	-1.62671	0.512379	-3.17482	0.00149929	0.017732	Similar to CATB: Cathepsin B-like cysteine proteinase
Sjc_0000033	Smp_139240	68.182	7880.14	-1.71729	0.541409	-3.17189	0.00151448	0.017857	Similar to Ctss: Cathepsin S
Sjc_0007440	Smp_127200	84.598	724.204	-1.01155	0.319592	-3.16511	0.00155024	0.0181677	Similar to Glut1: Glucose transporter type 1
Sjc_0005953	Smp_051810	76.015	423.884	-1.21966	0.387122	-3.15058	0.00162946	0.0189238	Similar to ELOVL4: Elongation of very long chain fatty acids protein 4
Sjc_0002264	Smp_344940	75.701	6543.65	-2.0986	0.667281	-3.145	0.00166087	0.0191739	Similar to CATB: Cathepsin B-like cysteine proteinase
Sjc_0007614	Smp_335370	61	924.185	-1.31613	0.418445	-3.14529	0.00165923	0.0191739	Protein of unknown function
Sjc_0000294	Smp_214180	71.841	150.472	-1.31307	0.417932	-3.14182	0.00167902	0.019325	Similar to Calpain
Sjc_0009200	Smp_140140	60.444	372.784	-1.58261	0.504441	-3.13735	0.00170484	0.0194536	tetraspanin-CD63 receptor
Sjc_0000861	#N/A	#N/A	279.258	-1.02034	0.325382	-3.13581	0.00171379	0.0195215	Protein capicua
Sjc_0005405	Smp_002600	81.448	4674.78	-1.18136	0.377586	-3.12871	0.00175574	0.0197662	Similar to PRCP: Lysosomal Pro-X carboxypeptidase
Sjc_0006371	#N/A	#N/A	91.0718	-1.19539	0.382228	-3.12743	0.00176342	0.0198237	hypothetical protein
Sjc_0004581	#N/A	#N/A	485.843	-1.35548	0.434731	-3.11797	0.00182102	0.0203233	hypothetical protein
Sjc_0004512	Smp_246770	69.325	2558.69	-2.61851	0.840296	-3.11617	0.00183214	0.0204179	SJCHGC04922 protein
Sjc_0004472	#N/A	#N/A	146.97	-1.2695	0.407705	-3.11378	0.00184707	0.0204955	Similar to Hsd17b12: Very-long-chain 3-oxoacyl-CoA reductase
Sjc_0002278	#N/A	#N/A	7791.06	-2.00482	0.64424	-3.11192	0.00185874	0.0205955	Similar to CATB: Cathepsin B-like cysteine proteinase
Sjc_0001825	Smp_333210	91.863	193.832	-1.30877	0.421925	-3.1019	0.00192281	0.0210936	SJCHGC03901 protein
Sjc_0005067	#N/A	#N/A	728.483	-1.17128	0.377855	-3.09982	0.00193637	0.0212122	Similar to Slc6a3: Sodium-dependent dopamine transporter
Sjc_0001266	#N/A	#N/A	2957.12	-1.77188	0.571977	-3.09782	0.00194949	0.0213256	hypothetical protein
Sjc_0002299	Smp_158430	71.028	282.12	-1.31454	0.424989	-3.0931	0.00198075	0.0215153	Similar to Ribonuclease S-F11
Sjc_0006716	Smp_053900	77.714	4221.78	-1.08585	0.351787	-3.08666	0.00202422	0.0218644	Similar to HEXB: Beta-hexosaminidase subunit beta
Sjc_0007230	#N/A	#N/A	39.3732	-2.35303	0.762952	-3.08412	0.00204156	0.0219902	Solute carrier family 43 member 3
Sjc_0005813	Smp_334000	81.176	152.806	-1.40467	0.456635	-3.07614	0.00209703	0.0224312	Similar to Sgsm2: Small G protein signaling modulator 2
Sjc_0006298	Smp_348050	49.451	92.5028	-3.7566	1.22525	-3.06599	0.00216951	0.0231424	Similar to Octopamine receptor
Sjc_0007672	Smp_102400	73.926	680.133	-1.40482	0.458851	-3.06161	0.00220153	0.0233229	Similar to Putative UDP-GlcNAc:betaGal beta-1%2C3-N-acetylglucosaminyltransferase LOC100288842
Sjc_0000948	Smp_315790	78.947	738.392	-1.09289	0.359551	-3.03959	0.002369	0.0248247	Similar to PRKAG3: 5'-AMP-activated protein kinase subunit gamma-3
Sjc_0004304	Smp_160290	92.857	275.993	-1.16099	0.382703	-3.03366	0.0024161	0.0252497	Similar to nrv1: Sodium/potassium-transporting ATPase subunit beta-1
Sjc_0000208	#N/A	#N/A	818.944	-1.74397	0.575353	-3.03112	0.00243645	0.0253594	Similar to Cat-1: Cathepsin L-like proteinase
Sjc_0006573	Smp_136920	81.818	175.23	-1.37669	0.454453	-3.02933	0.00245099	0.0254422	Similar to gly-3: Polypeptide N-acetylgalactosaminyltransferase 3
Sjc_0004260	Smp_163750	89.676	169.429	-2.00116	0.661686	-3.02433	0.00249186	0.0257625	Similar to OTOF: Otoferlin
Sjc_0005455	Smp_136710	94.235	793.054	-1.4726	0.487678	-3.01961	0.00253102	0.0260627	Similar to Calcium-transporting ATPase sarcoplasmic/endoplasmic reticulum type
Sjc_0002344	#N/A	#N/A	149.081	-2.37829	0.792453	-3.00117	0.00268942	0.0274377	hypothetical protein
Sjc_0007913	#N/A	#N/A	161.337	-1.48504	0.497116	-2.98732	0.00281438	0.0283753	SJCHGC02744 protein
Sjc_0004804	Smp_331900	71.429	770.623	-1.17052	0.392892	-2.97923	0.00288971	0.0289083	SJCHGC05100 protein
Sjc_0006106	Smp_160210	82.71	252.088	-1.33098	0.447606	-2.97354	0.00294385	0.0293461	Similar to cgt-3: Ceramide glucosyltransferase 3
Sjc_0008506	#N/A	#N/A	736.193	-1.06642	0.358654	-2.9734	0.00294517	0.0293461	Similar to serpinb1: Leukocyte elastase inhibitor
Sjc_0005004	Smp_167630	95.21	123.498	-1.44868	0.48872	-2.96423	0.00303445	0.0300065	Similar to foi: Zinc transporter foi
Sjc_0001369	#N/A	#N/A	113.203	-1.78671	0.60426	-2.95685	0.00310796	0.0306549	SJCHGC08923 protein
Sjc_0000859	Smp_142600	74.359	86.2329	-1.13055	0.383488	-2.94808	0.00319759	0.0311806	Similar to Cic: Protein capicua homolog
Sjc_0005683	Smp_169460	65.566	140.304	-1.48859	0.507364	-2.93397	0.00334655	0.0322664	Similar to rabA: Ras-related protein RabA
Sjc_0003447	Smp_267080	74.306	380.43	-1.18481	0.405358	-2.92288	0.00346807	0.0332307	Similar to 16 kDa calcium-binding protein
Sjc_0002298	#N/A	#N/A	110.867	-2.16486	0.741836	-2.91824	0.0035201	0.0336457	Ribonuclease Oy
Sjc_0002295	#N/A	#N/A	8052.45	-1.93784	0.664624	-2.9157	0.00354893	0.0338794	Similar to CATB: Cathepsin B-like cysteine proteinase
Sjc_0005731	#N/A	#N/A	135.677	-1.60631	0.552031	-2.90981	0.00361644	0.0343963	Suppressor of lurcher protein
Sjc_0002267	Smp_103610	81.609	3940.42	-1.90901	0.656424	-2.9082	0.00363512	0.0344748	Similar to CATB: Cathepsin B-like cysteine proteinase
Sjc_0008573	Smp_336210	72.222	189.024	-1.46097	0.502953	-2.90477	0.00367518	0.0347836	hypothetical protein Smp_174500
Sjc_0002730	Smp_241500	81.159	135.873	-1.31241	0.453346	-2.89495	0.00379214	0.035499	Similar to klhl40: Kelch-like protein 40
Sjc_0003597	Smp_335140	55.385	77.7723	-1.36848	0.474055	-2.88675	0.00389243	0.0361865	16 kDa calcium-binding protein
Sjc_0006754	Smp_171580	87.375	89.9201	-2.15816	0.756845	-2.85151	0.00435116	0.0390744	Similar to DDC: Aromatic-L-amino-acid decarboxylase
Sjc_0005231	Smp_308350	74.038	387.44	-1.44682	0.507749	-2.84949	0.004379	0.0392788	Similar to tpst-1: Protein-tyrosine sulfotransferase A
Sjc_0006372	Smp_059200	62.105	141.052	-1.09573	0.385637	-2.84135	0.00449234	0.0401555	SJCHGC06863 protein
Sjc_0002487	Smp_038330	86.127	1452.82	-1.0382	0.365471	-2.84073	0.00450103	0.0401866	Similar to nus1: Dehydrodolichyl diphosphate synthase complex subunit nus1
Sjc_0008575	#N/A	#N/A	57.331	-1.48883	0.524644	-2.8378	0.0045426	0.0404176	hypothetical protein
Sjc_0009617	#N/A	#N/A	109.94	-1.8357	0.649514	-2.82626	0.00470944	0.0415194	hypothetical protein
Sjc_0005525	Smp_151590	64.662	1332.23	-1.18928	0.42101	-2.82483	0.00473054	0.0416579	centrosomal protein
Sjc_0004250	#N/A	#N/A	166.417	-1.47085	0.521107	-2.82254	0.00476451	0.0417203	hypothetical protein
Sjc_0006929	Smp_124710	67.935	309.663	-1.42221	0.506979	-2.80527	0.00502743	0.0434791	hypothetical protein
Sjc_0003059	Smp_128350	90.498	947.795	-1.09182	0.39155	-2.78847	0.00529583	0.0453717	Similar to PRDM1: PR domain zinc finger protein 1
