# Supplementary material for: RNAi screening of uncharacterized genes identifies promising druggable targets in Schistosoma japonicum
Source: PLoS Pathog. 2025 Mar 28;21(3):e1013014. doi: 10.1371/journal.ppat.1013014 (PMC11977999; doi:10.1371/journal.ppat.1013014)
Supplement: S8 Table — (XLSX) [file ppat.1013014.s019.xlsx]

## Sheet: Sheet1
S8 Table. Expression data of male parasites following Sjc_0002003 RNAi treatment.
SYMBOL	baseMean	log2FoldChange	lfcSE	stat	pvalue	padj
Sjc_0000004	657.903	-0.486821	0.428073	-1.13724	0.25544	0.555081
Sjc_0000005	347.443	-0.681028	0.392121	-1.73678	0.0824259	0.292141
Sjc_0000006	439.108	0.11644	0.258638	0.450203	0.652564	0.858054
Sjc_0000007	491.4	0.0726441	0.788257	0.0921578	0.926573	0.9742
Sjc_0000008	816.25	0.298785	0.218576	1.36696	0.171638	0.452442
Sjc_0000009	171.211	-0.551384	0.48038	-1.14781	0.251047	0.550337
Sjc_0000010	270.397	-0.375617	0.472574	-0.794832	0.426712	0.716121
Sjc_0000011	2082.63	-0.585433	0.409296	-1.43034	0.152619	0.423376
Sjc_0000012	7139.89	0.244423	0.15908	1.53647	0.124422	0.377649
Sjc_0000013	1791.05	0.111541	0.148152	0.752881	0.451521	0.736005
Sjc_0000014	1890.37	-0.951695	0.359224	-2.64931	0.00806561	0.0619192
Sjc_0000015	96.4594	0.0886706	0.463798	0.191184	0.848382	0.946691
Sjc_0000016	106.208	0.522574	0.720025	0.725772	0.467978	0.747459
Sjc_0000017	86.0671	-1.61681	0.759374	-2.12913	0.0332433	0.164893
Sjc_0000022	552.156	-0.530643	0.3589	-1.47853	0.139267	0.402832
Sjc_0000023	23.6796	-0.925889	0.722667	-1.28121	0.200119
Sjc_0000024	15.0724	-1.20677	1.11007	-1.08711	0.276989
Sjc_0000026	954.934	-0.876703	0.249759	-3.51019	0.000447784	0.00714511
Sjc_0000028	1320.45	0.374168	0.193016	1.93853	0.0525582	0.220156
Sjc_0000029	721.163	0.0482915	0.183194	0.263608	0.792082	0.923916
Sjc_0000033	7880.14	-1.71729	0.541409	-3.17189	0.00151448	0.017857
Sjc_0000034	1119.68	-0.382501	0.195754	-1.95399	0.0507025	0.214729
Sjc_0000035	592.297	-0.529314	0.232798	-2.2737	0.0229838	0.129282
Sjc_0000036	11448.1	0.154702	0.264683	0.584479	0.558898	0.806282
Sjc_0000037	1934.44	0.0609532	0.142565	0.427547	0.668981	0.866267
Sjc_0000038	114.18	-0.601449	0.44046	-1.3655	0.172096	0.452893
Sjc_0000039	5.40433	-1.04306	1.253	-0.832444	0.405158
Sjc_0000041	52.7818	-0.627587	0.684335	-0.917077	0.359102	0.656375
Sjc_0000042	21.3304	-1.568	1.15872	-1.35322	0.175984
Sjc_0000043	780.431	0.150918	0.228942	0.659196	0.50977	0.774076
Sjc_0000044	36.2299	0.724587	0.507865	1.42673	0.153657	0.425107
Sjc_0000045	50909.8	-0.83474	0.521161	-1.60169	0.109223	0.350304
Sjc_0000046	24235.8	-0.528017	0.420917	-1.25444	0.209681	0.50479
Sjc_0000047	99.4079	-0.197374	0.567281	-0.347931	0.727892	0.892729
Sjc_0000048	14.8683	0.244849	1.17169	0.208971	0.834471
Sjc_0000049	151.685	-0.153457	0.57757	-0.265695	0.790474	0.923157
Sjc_0000050	2687.41	-1.31911	0.527453	-2.50091	0.0123875	0.0836267
Sjc_0000051	9.9628	1.40642	0.942009	1.493	0.135437
Sjc_0000053	16.9339	0.252499	1.17635	0.214646	0.830043
Sjc_0000054	209.57	-0.30553	0.329317	-0.92777	0.353527	0.651932
Sjc_0000055	5.11459	-0.139809	1.65027	-0.0847191	0.932485
Sjc_0000056	68.1505	-0.429387	0.515495	-0.83296	0.404867	0.699976
Sjc_0000060	38.9349	0.221453	0.796785	0.277933	0.781064	0.919676
Sjc_0000064	9.50563	0.888603	1.40901	0.630657	0.528265
Sjc_0000065	6.61871	0.290144	1.67669	0.173045	0.862616
Sjc_0000067	10.917	-0.243735	1.29807	-0.187767	0.85106
Sjc_0000069	5.42481	-0.39364	1.37029	-0.287268	0.773907
Sjc_0000072	22.5798	-0.0645848	1.13957	-0.0566749	0.954804
Sjc_0000073	5.65839	1.68228	1.22972	1.36801	0.171307
Sjc_0000075	40.8254	-1.79544	0.659482	-2.7225	0.00647905	0.0527268
Sjc_0000076	8.88691	1.7446	0.845062	2.06446	0.0389739
Sjc_0000077	810.63	0.0285728	0.252341	0.113231	0.909847	0.969475
Sjc_0000078	119.861	0.0111857	0.595718	0.0187769	0.985019	0.996009
Sjc_0000079	2357.79	0.273572	0.177994	1.53698	0.124299	0.377649
Sjc_0000080	4.70541	1.47081	1.79031	0.821537	0.41134
Sjc_0000081	2175.4	0.166812	0.179448	0.929583	0.352587	0.650819
Sjc_0000082	4354.83	0.270241	0.142638	1.89459	0.058147	0.234134
Sjc_0000083	878.583	-0.00993794	0.228086	-0.043571	0.965246	0.989799
Sjc_0000084	704.038	0.187727	0.303191	0.619173	0.535802	0.792417
Sjc_0000085	880.387	0.103965	0.148993	0.697784	0.485312	0.758566
Sjc_0000086	723.391	0.271958	0.276996	0.981813	0.326192	0.631051
Sjc_0000087	37.4194	0.802457	0.583996	1.37408	0.169417	0.449877
Sjc_0000088	1097.8	0.47962	0.215077	2.23	0.0257477	0.139936
Sjc_0000089	470.102	0.212832	0.363301	0.585829	0.557991	0.806262
Sjc_0000090	932.488	0.315605	0.143122	2.20514	0.0274441	0.146679
Sjc_0000091	1001.49	0.301861	0.201417	1.49869	0.133955	0.394546
Sjc_0000092	450.475	-0.617789	0.345776	-1.78667	0.0739903	0.272797
Sjc_0000093	1743.42	-0.134687	0.16468	-0.81787	0.413431	0.705452
Sjc_0000094	238.854	-0.272207	0.271973	-1.00086	0.316895	0.622584
Sjc_0000095	379.702	-0.504171	0.438888	-1.14875	0.250661	0.549802
Sjc_0000096	108.361	-0.452595	0.356302	-1.27026	0.203993	0.496201
Sjc_0000097	731.332	0.853513	0.211574	4.03412	5.48084e-05	0.00138328
Sjc_0000098	520.939	-0.0219161	0.196674	-0.111434	0.911272	0.969837
Sjc_0000099	44.7408	-0.50761	0.858161	-0.591508	0.55418	0.803989
Sjc_0000100	561.873	-0.549632	0.300083	-1.8316	0.0670116	0.25595
Sjc_0000101	3304.27	0.390184	0.213407	1.82835	0.0674966	0.25742
Sjc_0000102	1027.01	0.0622241	0.286709	0.217028	0.828186	0.937842
Sjc_0000103	2069.42	0.202983	0.307304	0.660528	0.508915	0.773583
Sjc_0000105	48.288	-0.341407	0.686359	-0.497417	0.618895	0.840909
Sjc_0000106	87.4661	-0.851901	0.630355	-1.35146	0.176548	0.457542
Sjc_0000107	229.445	0.338867	0.398828	0.849658	0.395515	0.690297
Sjc_0000108	68.6013	0.20374	0.871687	0.233731	0.815194	0.93289
Sjc_0000109	337.562	-0.181362	0.246047	-0.737104	0.461059	0.742381
Sjc_0000110	7393.82	-0.436574	0.246069	-1.77419	0.076032	0.276848
Sjc_0000111	17930.4	0.665854	0.118164	5.635	1.75055e-08	1.8026e-06
Sjc_0000112	3375.15	-0.61261	0.286448	-2.13864	0.0324646	0.162808
Sjc_0000113	505.91	0.137863	0.180754	0.762712	0.445635	0.730944
Sjc_0000114	2102.55	-0.466927	0.272382	-1.71423	0.086486	0.300095
Sjc_0000116	61.2448	-0.326012	0.55916	-0.583039	0.559867	0.806538
Sjc_0000117	2084.82	-1.76399	0.548483	-3.21613	0.00129932	0.015928
Sjc_0000120	66.009	-0.10281	0.799284	-0.128627	0.897653	0.965674
Sjc_0000121	10.461	0.0182722	1.17525	0.0155475	0.987595
Sjc_0000123	1189.53	0.247198	0.624035	0.396128	0.69201	0.878097
Sjc_0000124	1217.43	-1.37439	0.568416	-2.41793	0.0156092	0.0984885
Sjc_0000125	1299.88	-0.34474	0.360313	-0.956779	0.338679	0.640755
Sjc_0000126	91.075	-0.967131	0.524925	-1.84242	0.0654141	0.252041
Sjc_0000127	656.837	-0.443767	0.499759	-0.887961	0.374562	0.669183
Sjc_0000128	1180.23	0.0107839	0.406899	0.0265026	0.978856	0.993819
Sjc_0000129	579.416	-0.865762	0.404798	-2.13875	0.032456	0.162808
Sjc_0000131	1277.83	-0.268214	0.393801	-0.681092	0.495813	0.764915
Sjc_0000132	324.998	-1.60336	0.80036	-2.0033	0.0451449	0.200722
Sjc_0000133	1500.48	0.427119	0.662928	0.644291	0.519387	0.781087
Sjc_0000134	54.4088	-0.90518	1.01021	-0.896036	0.370234	0.66599
Sjc_0000135	599.781	0.281464	0.204684	1.37511	0.169097	0.449877
Sjc_0000136	395.906	-0.525995	0.391929	-1.34207	0.179574	0.462438
Sjc_0000137	3434.56	-0.028505	0.16636	-0.171345	0.863952	0.952102
Sjc_0000138	478.604	-0.424587	0.330308	-1.28543	0.198642	0.488882
Sjc_0000139	20.0387	-0.477194	0.955542	-0.499396	0.6175
Sjc_0000140	1227.67	-0.135051	0.248269	-0.543969	0.586463	0.820814
Sjc_0000141	1090.86	-0.460067	0.154972	-2.96871	0.00299057	0.0296428
Sjc_0000142	232.71	0.834896	0.278772	2.99491	0.00274525	0.0278236
Sjc_0000143	71.7913	-0.235187	0.906289	-0.259505	0.795245	0.925579
Sjc_0000144	31.2769	-0.758059	0.82802	-0.915508	0.359925	0.657139
Sjc_0000145	134.762	-0.265821	0.426779	-0.622853	0.533381	0.791203
Sjc_0000146	141.484	-0.458368	0.401979	-1.14028	0.254171	0.55377
Sjc_0000147	614.541	2.12771	0.37959	5.60529	2.07905e-08	2.08526e-06
Sjc_0000148	3476.94	0.112552	0.190534	0.590721	0.554708	0.804357
Sjc_0000149	75.5002	-1.51057	0.771841	-1.9571	0.0503359	0.214539
Sjc_0000150	171.677	-0.442681	0.483692	-0.915211	0.360081	0.65723
Sjc_0000151	2271.2	0.336119	0.154792	2.17143	0.0298988	0.15466
Sjc_0000152	26219.5	-0.957984	0.489794	-1.95589	0.0504778	0.214729
Sjc_0000153	38830	-0.926773	0.419819	-2.20756	0.0272753	0.145979
Sjc_0000154	17.2542	-1.21003	0.910936	-1.32834	0.184065
Sjc_0000155	246.722	-0.409364	0.350054	-1.16943	0.242231	0.542087
Sjc_0000156	1404.58	0.510114	0.202093	2.52415	0.0115979	0.0801502
Sjc_0000157	6072.61	0.405146	0.298332	1.35804	0.174452	0.454816
Sjc_0000158	18107.1	-0.404495	0.194264	-2.08219	0.037325	0.177501
Sjc_0000159	1483.48	0.0972861	0.152757	0.636869	0.52421	0.785807
Sjc_0000160	947.53	0.370069	0.259681	1.42509	0.154132	0.425584
Sjc_0000161	2624.75	-0.259908	0.254895	-1.01967	0.307887	0.61394
Sjc_0000162	1738.37	-0.585699	0.186394	-3.14226	0.00167647	0.0193244
Sjc_0000163	268.93	-1.02556	0.287119	-3.57192	0.000354378	0.00612272
Sjc_0000164	335.969	-0.609312	0.2821	-2.15991	0.0307794	0.157737
Sjc_0000165	875.785	-1.60116	0.248338	-6.44751	1.137e-10	2.09072e-08
Sjc_0000166	1425.94	-0.121834	0.324365	-0.375606	0.707209	0.884621
Sjc_0000167	1040.28	0.678866	0.247676	2.74095	0.00612623	0.0507649
Sjc_0000168	127.253	0.136917	0.540102	0.253502	0.79988	0.92634
Sjc_0000169	26.0187	-0.397932	1.02731	-0.387352	0.698495
Sjc_0000170	13.6183	-0.152341	1.45372	-0.104794	0.91654
Sjc_0000171	13.39	-0.120425	1.27026	-0.0948039	0.924471
Sjc_0000172	3506.97	-0.184627	0.197032	-0.937043	0.348736	0.647737
Sjc_0000173	266.905	0.154958	0.354313	0.437347	0.66186	0.862044
Sjc_0000174	786.024	-0.79052	0.309131	-2.55724	0.0105508	0.0747436
Sjc_0000175	1284.39	-0.611053	0.232746	-2.62541	0.00865441	0.0651442
Sjc_0000176	1107.71	-0.352757	0.678317	-0.520047	0.603031	0.831495
Sjc_0000177	117.71	-1.13755	0.422622	-2.69165	0.00710992	0.0558027
Sjc_0000179	211.39	-0.356418	0.499662	-0.713317	0.47565	0.754321
Sjc_0000180	43.5683	-1.3822	0.840635	-1.64424	0.100127	0.330039
Sjc_0000182	5.7667	0.163862	1.29576	0.12646	0.899368
Sjc_0000183	31.8409	-0.986741	0.902287	-1.0936	0.274131	0.575831
Sjc_0000185	435.165	0.559796	0.302264	1.85201	0.0640246	0.249301
Sjc_0000186	43.9585	-0.610884	0.730678	-0.83605	0.403127	0.698373
Sjc_0000187	955.412	0.0917636	0.162511	0.56466	0.572305	0.813681
Sjc_0000188	499.288	0.00449985	0.206319	0.0218101	0.982599	0.995359
Sjc_0000191	1979.12	-0.218856	0.188163	-1.16312	0.24478	0.543854
Sjc_0000192	356.75	-0.0974401	0.311931	-0.312377	0.754754	0.905694
Sjc_0000193	221.7	-0.44796	0.461984	-0.969643	0.332225	0.635406
Sjc_0000194	309.584	0.772811	0.370456	2.08611	0.036969	0.17627
Sjc_0000195	90.3311	1.20043	0.55757	2.15297	0.0313208	0.159875
Sjc_0000196	24.7228	0.286346	0.89953	0.318329	0.750236
Sjc_0000197	227.034	-0.451416	0.280984	-1.60655	0.108152	0.348606
Sjc_0000198	1077.32	-0.198261	0.234396	-0.845837	0.397644	0.692603
Sjc_0000199	1545.8	0.29155	0.140692	2.07226	0.0382414	0.180967
Sjc_0000200	378.963	-1.01973	0.214485	-4.75428	1.9915e-06	9.43581e-05
Sjc_0000201	1667.19	0.229415	0.181338	1.26512	0.205828	0.49828
Sjc_0000202	371.311	0.0666884	0.180075	0.370336	0.711132	0.88522
Sjc_0000203	19.2485	-1.23137	1.05537	-1.16677	0.243303
Sjc_0000204	51.668	-0.499849	0.977705	-0.511248	0.609178	0.834289
Sjc_0000205	15.9191	0.112577	1.10912	0.101502	0.919152
Sjc_0000206	1015.3	0.398348	0.186728	2.13331	0.0328995	0.164283
Sjc_0000207	130.536	0.344219	0.308393	1.11617	0.264349	0.565062
Sjc_0000208	818.944	-1.74397	0.575353	-3.03112	0.00243645	0.0253594
Sjc_0000209	1586.42	0.24589	0.143623	1.71205	0.0868866	0.300736
Sjc_0000210	92.4722	-0.871513	0.698463	-1.24776	0.212119	0.506855
Sjc_0000211	548.664	0.00849707	0.165827	0.0512405	0.959134	0.988268
Sjc_0000212	1414.37	-0.163863	0.185781	-0.882026	0.377763	0.672072
Sjc_0000213	392.861	0.773426	0.170088	4.54722	5.43604e-06	0.000223312
Sjc_0000214	587.799	-0.240311	0.168722	-1.4243	0.154359	0.42606
Sjc_0000215	4.64242	1.28052	1.70652	0.750369	0.453032
Sjc_0000216	18.9106	0.565638	0.661366	0.855257	0.392409
Sjc_0000217	227.303	0.17333	0.271452	0.638531	0.523128	0.785099
Sjc_0000218	54.3388	-0.445041	1.24159	-0.358445	0.720011	0.889987
Sjc_0000219	19.9125	0.16447	0.967147	0.170057	0.864966
Sjc_0000220	473.74	0.0940865	0.222813	0.422268	0.67283	0.868215
Sjc_0000221	10483.3	0.0708417	0.131439	0.53897	0.589907	0.823853
Sjc_0000222	902.383	-0.317748	0.196627	-1.61599	0.106096	0.343698
Sjc_0000223	1305.33	0.477049	0.197562	2.41468	0.015749	0.0989666
Sjc_0000224	6641.14	-0.355415	0.310638	-1.14414	0.252564	0.552079
Sjc_0000225	11128.3	-0.281034	0.30846	-0.911085	0.36225	0.659279
Sjc_0000226	558.718	0.51891	0.449762	1.15374	0.248605	0.547002
Sjc_0000227	2979.54	0.0521682	0.13759	0.379155	0.704572	0.883555
Sjc_0000228	2676.58	-0.354155	0.169768	-2.08612	0.036968	0.17627
Sjc_0000229	547.608	0.287227	0.300249	0.956629	0.338754	0.640755
Sjc_0000230	1139.71	0.416418	0.195526	2.12973	0.0331937	0.164893
Sjc_0000231	1436.27	0.0747611	0.14276	0.523685	0.600498	0.829335
Sjc_0000232	980.709	-0.0293401	0.226878	-0.129321	0.897104	0.965424
Sjc_0000241	2011.21	-0.481682	0.364238	-1.32244	0.186023	0.471809
Sjc_0000243	1484.72	-1.57985	0.445028	-3.55001	0.000385218	0.00648257
Sjc_0000244	2952.83	-0.919845	0.317884	-2.89365	0.00380794	0.0355607
Sjc_0000245	6070.51	0.0251378	0.284273	0.0884284	0.929536	0.975249
Sjc_0000247	232.295	-2.10297	0.588454	-3.57371	0.000351954	0.00609448
Sjc_0000248	11.3525	0.43833	1.30511	0.335856	0.736979
Sjc_0000250	4.87224	1.46679	1.76245	0.832248	0.405269
Sjc_0000251	2207.22	0.276754	0.149249	1.85432	0.0636934	0.248599
Sjc_0000252	11.747	0.600012	1.28018	0.468694	0.639288
Sjc_0000253	322.638	0.447157	0.169942	2.63124	0.00850747	0.0643518
Sjc_0000254	858.81	0.297794	0.159316	1.8692	0.0615957	0.243113
Sjc_0000255	643.539	-0.166342	0.27696	-0.600598	0.548108	0.802079
Sjc_0000256	12.185	-0.635924	1.18516	-0.536571	0.591564
Sjc_0000257	555.761	-0.489804	0.299474	-1.63555	0.101934	0.333859
Sjc_0000258	393.085	-0.386834	0.322257	-1.20039	0.229988	0.527845
Sjc_0000259	1649.46	-0.198396	0.166805	-1.18939	0.234287	0.532646
Sjc_0000260	123.039	-0.552644	0.455281	-1.21385	0.224804	0.523406
Sjc_0000261	1147.66	0.0628291	0.198643	0.316292	0.751781	0.904533
Sjc_0000262	877.696	0.246628	0.12998	1.89743	0.0577709	0.233228
Sjc_0000263	794.445	0.23901	0.218566	1.09354	0.274159	0.575831
Sjc_0000265	1360.77	0.656853	0.150939	4.35177	1.3504e-05	0.000478401
Sjc_0000268	7.66261	-0.496609	1.03281	-0.480834	0.630635
Sjc_0000270	6612.04	0.226376	0.163746	1.38248	0.166824	0.44635
Sjc_0000271	200916	-0.114958	0.239767	-0.479457	0.631614	0.844667
Sjc_0000272	868.786	-1.38591	0.25732	-5.38592	7.20739e-08	5.7982e-06
Sjc_0000273	1825.57	-1.14489	0.261454	-4.37893	1.19264e-05	0.000438608
Sjc_0000274	117.292	0.3192	0.602212	0.530046	0.59608	0.826782
Sjc_0000275	236.942	-0.234077	0.301216	-0.777105	0.437097	0.723778
Sjc_0000276	5.43181	-0.361053	1.65646	-0.217967	0.827455
Sjc_0000277	685.237	-1.48098	0.762415	-1.94249	0.0520782	0.218825
Sjc_0000278	104.091	0.228826	0.587824	0.389276	0.697072	0.880425
Sjc_0000279	80.8428	-0.183231	0.582915	-0.314335	0.753267	0.905595
Sjc_0000280	640.734	0.199893	0.268406	0.744742	0.456428	0.738992
Sjc_0000281	562.634	-0.760138	0.371533	-2.04595	0.0407613	0.188165
Sjc_0000282	104.449	0.22572	0.778575	0.289914	0.771882	0.915565
Sjc_0000283	251.647	-0.365998	0.266317	-1.37429	0.169351	0.449877
Sjc_0000284	1667.61	0.0645155	0.128152	0.503428	0.614663	0.837758
Sjc_0000285	403.615	-0.232198	0.284152	-0.817163	0.413835	0.705452
Sjc_0000286	1689.53	-0.357192	0.188503	-1.89489	0.0581076	0.234097
Sjc_0000288	190.429	-0.0499039	0.268298	-0.186001	0.852444	0.948278
Sjc_0000289	1679.01	-0.186578	0.153529	-1.21526	0.224267	0.522478
Sjc_0000290	1077.83	0.226173	0.273527	0.826875	0.408308	0.701288
Sjc_0000291	102.798	0.0235798	0.49357	0.047774	0.961896	0.989178
Sjc_0000292	2351.71	-0.688906	0.187731	-3.66965	0.000242882	0.00459749
Sjc_0000293	43.8907	-0.373949	0.969167	-0.385846	0.699611	0.88185
Sjc_0000294	150.472	-1.31307	0.417932	-3.14182	0.00167902	0.019325
Sjc_0000295	5700.84	0.243373	0.296497	0.820827	0.411745	0.704766
Sjc_0000296	62.7586	-4.26836	1.24575	-3.42632	0.000611814	0.00919269
Sjc_0000297	35.1444	-0.194095	0.845911	-0.229451	0.818518	0.933852
Sjc_0000298	1273.59	0.2627	0.177255	1.48204	0.138329	0.401923
Sjc_0000299	664.066	0.0997613	0.21628	0.461261	0.644612	0.852639
Sjc_0000300	585.601	0.199737	0.223878	0.892172	0.372301	0.667582
Sjc_0000301	578.694	0.464706	0.240823	1.92966	0.0536495	0.223121
Sjc_0000302	1070.46	-0.181035	0.196049	-0.923418	0.355789	0.654385
Sjc_0000303	31107.2	-0.07311	0.162355	-0.450311	0.652486	0.858054
Sjc_0000304	962.993	0.017671	0.183744	0.0961717	0.923384	0.973632
Sjc_0000305	1610.43	0.312969	0.299062	1.04651	0.295328	0.599588
Sjc_0000306	2080.07	0.417285	0.160523	2.59954	0.00933492	0.0688312
Sjc_0000307	84.8227	-0.0811971	0.516561	-0.157188	0.875097	0.957039
Sjc_0000308	10.9797	-0.710925	1.2811	-0.554934	0.578939
Sjc_0000310	1875.93	0.454149	0.192014	2.36519	0.0180208	0.109656
Sjc_0000311	87.4415	-1.38214	0.536103	-2.57813	0.00993363	0.0714315
Sjc_0000312	78.6205	-0.0965934	0.432286	-0.223448	0.823187	0.935462
Sjc_0000313	24.195	-0.703899	1.03719	-0.678659	0.497354
Sjc_0000314	63.0995	-0.755033	0.568001	-1.32928	0.183755	0.468517
Sjc_0000315	1679.55	-0.463579	0.269412	-1.72071	0.0853039	0.2981
Sjc_0000316	6.32757	2.25297	1.87447	1.20193	0.229392
Sjc_0000318	85.3031	1.19905	0.611824	1.9598	0.0500191	0.213897
Sjc_0000319	883.949	-0.331156	0.192361	-1.72154	0.085153	0.297843
Sjc_0000320	1429.77	-0.154771	0.223785	-0.691605	0.489186	0.761073
Sjc_0000321	1382.34	0.142884	0.211767	0.67472	0.499854	0.767317
Sjc_0000322	567.46	0.933769	0.214559	4.35205	1.34873e-05	0.000478401
Sjc_0000323	204.245	-0.476215	0.33929	-1.40357	0.160448	0.436625
Sjc_0000324	2852.73	-0.116711	0.158482	-0.736432	0.461468	0.742637
Sjc_0000325	22.579	-0.563063	0.617854	-0.911319	0.362127
Sjc_0000326	15418.5	0.430322	0.227232	1.89376	0.0582569	0.234309
Sjc_0000327	1708.05	0.598953	0.133559	4.48456	7.30642e-06	0.00029237
Sjc_0000329	679.183	-0.81271	0.287886	-2.82303	0.00475722	0.0417203
Sjc_0000330	302.867	-0.395246	0.892241	-0.442981	0.65778	0.860877
Sjc_0000331	519.878	-0.515944	0.472397	-1.09218	0.274753	0.576451
Sjc_0000332	178.978	0.251371	0.48375	0.519629	0.603322	0.831749
Sjc_0000334	96.251	-0.282045	0.479032	-0.588781	0.556008	0.804883
Sjc_0000336	19.0579	0.792195	1.36764	0.579243	0.562425
Sjc_0000337	493.627	-0.446716	0.178219	-2.50655	0.0121916	0.0829566
Sjc_0000338	2552.48	-0.172265	0.162754	-1.05844	0.289856	0.59394
Sjc_0000339	1384.89	0.29857	0.168705	1.76977	0.0767649	0.278075
Sjc_0000341	1952.04	0.411704	0.175615	2.34435	0.0190602	0.113934
Sjc_0000342	802.882	-0.164132	0.228653	-0.717821	0.472868	0.751432
Sjc_0000344	2342.45	0.179838	0.233047	0.771681	0.440303	0.726129
Sjc_0000345	3525.77	0.056901	0.169	0.336693	0.736348	0.896833
Sjc_0000346	589.008	-0.82471	0.215433	-3.82815	0.000129111	0.0027775
Sjc_0000347	55.1704	-0.00175045	0.748792	-0.00233769	0.998135	0.99917
Sjc_0000348	1245.58	-0.23323	0.138182	-1.68785	0.0914408	0.311378
Sjc_0000349	644.842	-1.44638	0.307554	-4.70284	2.56569e-06	0.000117945
Sjc_0000350	46.8922	-0.513545	0.907535	-0.565868	0.571483	0.81341
Sjc_0000352	86.257	-0.00828248	0.68085	-0.0121649	0.990294	0.996375
Sjc_0000353	482.73	0.114346	0.25225	0.453304	0.65033	0.857667
Sjc_0000354	1983.85	-0.0819172	0.539595	-0.151812	0.879335	0.95865
Sjc_0000355	39.1954	0.0799343	0.704286	0.113497	0.909637	0.969475
Sjc_0000356	22.4986	0.241217	0.798305	0.302162	0.762529
Sjc_0000357	799.459	0.343942	0.296463	1.16015	0.245987	0.544632
Sjc_0000358	1338.31	-0.098561	0.180313	-0.546609	0.584647	0.820205
Sjc_0000359	1087.58	-0.492969	0.177833	-2.77209	0.00556976	0.0472176
Sjc_0000360	489.512	-0.455514	0.302394	-1.50636	0.131975	0.390215
Sjc_0000363	2716.22	-0.422104	0.165525	-2.55009	0.0107695	0.0758188
Sjc_0000364	1931.2	-0.385792	0.258827	-1.49054	0.136083	0.398396
Sjc_0000365	1583.84	0.357416	0.211176	1.69251	0.0905495	0.309294
Sjc_0000366	57.0658	-0.198227	0.483856	-0.409682	0.682039	0.87382
Sjc_0000367	6.84066	0.180539	1.41768	0.127348	0.898665
Sjc_0000368	402.8	0.187563	0.401511	0.467143	0.640398	0.850547
Sjc_0000369	1013.49	0.468297	0.192441	2.43346	0.0149554	0.0955342
Sjc_0000370	2200.1	0.231129	0.206823	1.11752	0.263772	0.564609
Sjc_0000371	1469.12	0.168776	0.186577	0.904595	0.36568	0.662324
Sjc_0000373	65.4854	-0.523423	0.665418	-0.786608	0.431512	0.719465
Sjc_0000374	1709.88	-1.39266	0.266306	-5.22957	1.69902e-07	1.26168e-05
Sjc_0000375	524.183	0.0104346	0.232673	0.0448468	0.964229	0.989799
Sjc_0000376	1303.12	0.317789	0.202026	1.57301	0.115716	0.362988
Sjc_0000377	1045.55	-0.126682	0.204879	-0.618326	0.536361	0.792597
Sjc_0000378	862.222	-0.115954	0.256229	-0.452541	0.650879	0.857777
Sjc_0000380	800.999	0.243085	0.236136	1.02943	0.303279	0.608119
Sjc_0000381	104.978	-0.37998	0.610628	-0.622278	0.533759	0.791283
Sjc_0000382	100.028	-0.148954	0.558957	-0.266485	0.789866	0.922953
Sjc_0000383	1703.07	0.0320184	0.272415	0.117535	0.906436	0.968996
Sjc_0000384	447.06	-0.612339	0.249487	-2.45439	0.0141123	0.0917421
Sjc_0000385	755.372	0.258453	0.145906	1.77136	0.0765006	0.277508
Sjc_0000386	800.954	-0.0431575	0.267882	-0.161106	0.87201	0.955659
Sjc_0000387	158.118	-0.260041	0.330916	-0.785821	0.431972	0.719923
Sjc_0000388	320.702	-0.843463	0.46595	-1.8102	0.0702649	0.263938
Sjc_0000389	236.115	-0.0304304	0.339606	-0.0896049	0.928601	0.974533
Sjc_0000390	2305.73	-0.429632	0.139251	-3.0853	0.00203346	0.0219336
Sjc_0000391	216.324	0.472648	0.291491	1.62149	0.104914	0.341013
Sjc_0000392	78.8346	0.556447	0.595396	0.934582	0.350004	0.648394
Sjc_0000393	177.282	-0.0355234	0.391798	-0.0906675	0.927757	0.974441
Sjc_0000394	1421.97	-0.00191671	0.212123	-0.00903583	0.992791	0.997051
Sjc_0000396	899.528	-0.498519	0.395243	-1.2613	0.207201	0.501007
Sjc_0000397	4328.96	0.563303	0.126797	4.44255	8.89e-06	0.00034158
Sjc_0000398	173.432	0.0153629	0.449325	0.034191	0.972725	0.992432
Sjc_0000399	862.124	-0.114355	0.260243	-0.439415	0.660361	0.861197
Sjc_0000400	520.074	0.494594	0.252611	1.95793	0.0502381	0.21424
Sjc_0000401	4643.33	0.012444	0.12321	0.100998	0.919552	0.972436
Sjc_0000402	873.222	-0.183487	0.298945	-0.61378	0.539361	0.794974
Sjc_0000403	43.8414	-0.608093	0.583912	-1.04141	0.297685	0.602784
Sjc_0000404	389.48	0.16298	0.284278	0.573313	0.566433	0.810854
Sjc_0000405	48.8766	0.462244	0.703976	0.656619	0.511426	0.775918
Sjc_0000406	184.332	-0.173278	0.393442	-0.440415	0.659636	0.861197
Sjc_0000407	782.818	-0.508157	0.182505	-2.78435	0.0053635	0.0457705
Sjc_0000408	1345.24	0.108339	0.158849	0.682022	0.495225	0.764603
Sjc_0000409	411.318	-0.310787	0.314807	-0.987229	0.32353	0.628219
Sjc_0000410	1131.07	0.722742	0.20838	3.46839	0.000523594	0.00803942
Sjc_0000411	1165.46	0.27308	0.154252	1.77035	0.076669	0.277988
Sjc_0000412	3466.67	-1.43644	0.230513	-6.23148	4.62044e-10	7.13673e-08
Sjc_0000413	1849.4	0.0837743	0.128377	0.652565	0.514037	0.777955
Sjc_0000414	1825.47	-3.06565	0.444495	-6.89692	5.31419e-12	1.71006e-09
Sjc_0000415	1432.88	-0.109126	0.248107	-0.439834	0.660057	0.861197
Sjc_0000416	1459.38	-0.120032	0.206806	-0.580408	0.561639	0.808338
Sjc_0000417	115.108	-0.552778	0.625192	-0.884174	0.376602	0.671283
Sjc_0000418	845.652	-0.494997	0.328554	-1.50659	0.131916	0.39019
Sjc_0000419	2191.91	0.308952	0.225611	1.3694	0.170874	0.451783
Sjc_0000420	14.0864	0.0665957	1.25901	0.0528952	0.957815
Sjc_0000421	1658.32	-0.202135	0.142278	-1.42071	0.155402	0.427869
Sjc_0000422	251.281	0.0712094	0.345842	0.205902	0.836868	0.94105
Sjc_0000423	939.959	-0.168878	0.214189	-0.788452	0.430433	0.718753
Sjc_0000424	5.59839	0.474184	1.13175	0.418982	0.67523
Sjc_0000425	16.2147	-1.34887	1.04691	-1.28843	0.197596
Sjc_0000426	3923.53	-0.479577	0.208927	-2.29543	0.0217087	0.124527
Sjc_0000427	1568.74	0.62121	0.208351	2.98156	0.00286788	0.0287272
Sjc_0000428	9.86595	0.218632	1.35787	0.161011	0.872085
Sjc_0000429	3120.71	0.349181	0.141997	2.45908	0.0139293	0.0910892
Sjc_0000430	1183.77	0.433199	0.159708	2.71244	0.00667899	0.0536752
Sjc_0000431	26.0477	-0.0514964	0.914297	-0.0563236	0.955084
Sjc_0000433	664.117	-0.107881	0.183028	-0.589428	0.555574	0.804883
Sjc_0000434	1485.51	-0.286058	0.229304	-1.24751	0.212211	0.506855
Sjc_0000435	120.058	-1.16033	0.592543	-1.95821	0.0502048	0.214217
Sjc_0000436	2072.42	0.0893261	0.1804	0.495155	0.62049	0.842012
Sjc_0000437	78.4793	-0.496818	0.713216	-0.696588	0.486061	0.759095
Sjc_0000438	638.628	-0.918476	0.381121	-2.40993	0.0159555	0.0998578
Sjc_0000439	18.9116	-0.0839061	0.881471	-0.0951887	0.924165
Sjc_0000440	28.8161	-0.0450483	0.999947	-0.0450507	0.964067	0.989799
Sjc_0000441	174.697	-0.11882	0.32728	-0.363053	0.716566	0.887576
Sjc_0000442	566.003	-1.07007	0.412895	-2.59163	0.00955214	0.0695299
Sjc_0000443	25.9085	-2.01522	1.06263	-1.89644	0.0579017
Sjc_0000444	4391.46	-0.0701178	0.229998	-0.304862	0.760471	0.908589
Sjc_0000445	1881.95	0.5089	0.151143	3.36701	0.000759867	0.0106946
Sjc_0000446	494.682	-0.287041	0.213007	-1.34757	0.177798	0.459549
Sjc_0000447	3941.12	-0.274179	0.232562	-1.17895	0.238419	0.537923
Sjc_0000448	326.598	-0.845524	0.335091	-2.52326	0.0116271	0.080175
Sjc_0000449	2597.7	0.0137374	0.135033	0.101734	0.918968	0.971952
Sjc_0000451	2618.85	-0.227297	0.270777	-0.839425	0.401231	0.696495
Sjc_0000452	854.213	0.371935	0.199983	1.85983	0.062909	0.246623
Sjc_0000453	1068.97	0.108628	0.250262	0.434056	0.664248	0.863489
Sjc_0000454	394.935	0.132663	0.234661	0.565339	0.571843	0.813473
Sjc_0000455	2125.23	0.17726	0.171966	1.03079	0.302641	0.608037
Sjc_0000456	592.27	0.0216407	0.188626	0.114728	0.908661	0.969301
Sjc_0000457	1004.11	-0.0356779	0.211387	-0.16878	0.865969	0.952739
Sjc_0000458	1598.28	0.612161	0.228023	2.68465	0.00726067	0.0567942
Sjc_0000459	584.599	0.0408299	0.333616	0.122386	0.902593	0.967992
Sjc_0000460	4379.85	-0.286254	0.132034	-2.16804	0.0301554	0.155364
Sjc_0000461	1091.52	-0.793622	0.170501	-4.65464	3.24552e-06	0.000145728
Sjc_0000462	14.8955	0.15687	1.18407	0.132484	0.894602
Sjc_0000463	33.623	0.485378	0.79512	0.610446	0.541566	0.796998
Sjc_0000464	407.044	-0.694553	0.483924	-1.43525	0.151215	0.420993
Sjc_0000465	129.009	0.245904	0.486666	0.505283	0.61336	0.83707
Sjc_0000466	1464.12	0.397174	0.155986	2.54621	0.0108899	0.0763183
Sjc_0000467	165.363	-0.585813	0.441841	-1.32584	0.184891	0.469864
Sjc_0000468	2361.41	0.166736	0.171904	0.969936	0.332078	0.635406
Sjc_0000469	789.325	0.502382	0.200162	2.50988	0.0120773	0.0823968
Sjc_0000470	10.8923	-0.523718	1.08903	-0.480901	0.630587
Sjc_0000471	238.155	0.0892897	0.356975	0.250129	0.802488	0.927063
Sjc_0000472	383.421	0.489883	0.314275	1.55877	0.119051	0.368852
Sjc_0000473	178.757	0.804206	0.54783	1.46798	0.142109	0.406935
Sjc_0000474	892.102	0.394925	0.368293	1.07231	0.283581	0.586527
Sjc_0000475	251.386	-1.51318	0.471278	-3.21081	0.00132363	0.016086
Sjc_0000476	21.5187	0.203165	0.637067	0.318907	0.749797
Sjc_0000477	486.785	0.396084	0.304083	1.30255	0.192727	0.480916
Sjc_0000478	779.532	0.265032	0.190215	1.39333	0.16352	0.440638
Sjc_0000479	719.926	-0.188228	0.204354	-0.921084	0.357006	0.65553
Sjc_0000480	19.3652	1.17964	0.739748	1.59465	0.11079
Sjc_0000482	4.5304	5.38646	1.65035	3.26383	0.00109917
Sjc_0000484	10.3715	3.12519	1.68538	1.85429	0.0636974
Sjc_0000485	1549.02	1.86901	0.418291	4.46821	7.88764e-06	0.000314001
Sjc_0000486	777.301	0.186729	0.386534	0.483084	0.629036	0.844593
Sjc_0000487	474.468	0.426845	0.367801	1.16053	0.245832	0.544632
Sjc_0000488	14.7339	4.59458	1.34585	3.4139	0.0006404
Sjc_0000490	29.6066	-0.225148	1.00059	-0.225016	0.821967	0.935206
Sjc_0000491	81.3054	0.264225	0.546237	0.483718	0.628586	0.844593
Sjc_0000492	304.143	0.930515	0.330276	2.81738	0.00484165	0.0422041
Sjc_0000493	3242.91	0.955391	0.283982	3.36427	0.00076746	0.0107765
Sjc_0000495	58.4637	0.898216	0.694782	1.2928	0.196079	0.485514
Sjc_0000496	143.054	-0.234767	0.522251	-0.44953	0.65305	0.858054
Sjc_0000497	973.089	0.437517	0.210284	2.0806	0.0374702	0.178081
Sjc_0000498	511.365	0.83948	0.336537	2.49447	0.0126147	0.0847895
Sjc_0000499	2790.32	0.293762	0.312176	0.941012	0.346698	0.645972
Sjc_0000500	52.343	1.77921	0.750906	2.36942	0.0178162	0.10877
Sjc_0000501	300.4	0.177593	0.47331	0.375215	0.7075	0.884621
Sjc_0000503	1879.32	-0.336681	0.315399	-1.06748	0.285756	0.588348
Sjc_0000504	94.9028	0.104223	0.504275	0.206678	0.836261	0.940713
Sjc_0000505	1393.4	0.417503	0.169608	2.46158	0.0138326	0.090764
Sjc_0000506	537.726	0.842774	0.210315	4.00719	6.14457e-05	0.00151612
Sjc_0000508	544.925	-0.0877258	0.215439	-0.407196	0.683864	0.87453
Sjc_0000509	120.127	-0.126542	0.405519	-0.312048	0.755004	0.905694
Sjc_0000510	3389.46	0.322479	0.124555	2.58904	0.00962442	0.0699242
Sjc_0000511	402.62	0.151605	0.309494	0.489848	0.624242	0.843745
Sjc_0000512	779.301	-0.424491	0.290858	-1.45944	0.144443	0.410563
Sjc_0000514	170.753	-2.26732	0.52192	-4.34419	1.39792e-05	0.000488513
Sjc_0000515	12356.3	-0.55943	0.319133	-1.75297	0.079608	0.285232
Sjc_0000516	646.242	0.370803	0.19686	1.88359	0.0596206	0.238081
Sjc_0000517	1096.98	-0.324631	0.357046	-0.909212	0.363238	0.660068
Sjc_0000518	1407.95	-0.369787	0.227489	-1.62552	0.104052	0.339212
Sjc_0000519	3744.12	0.128656	0.136929	0.939581	0.347432	0.646715
Sjc_0000520	809.183	-0.126024	0.226705	-0.555897	0.578282	0.817512
Sjc_0000521	77.1051	-0.128399	0.477236	-0.269047	0.787894	0.92222
Sjc_0000522	791.06	-0.0352942	0.198037	-0.17822	0.85855	0.949884
Sjc_0000523	380.315	0.103589	0.404847	0.255872	0.79805	0.925906
Sjc_0000524	456.08	-0.342505	0.385422	-0.888649	0.374192	0.668954
Sjc_0000525	1501.61	0.248634	0.25135	0.989195	0.322568	0.627821
Sjc_0000526	1390.31	-0.0450583	0.170527	-0.26423	0.791603	0.923636
Sjc_0000527	376.736	-0.791463	0.334132	-2.36871	0.0178501	0.108805
Sjc_0000528	399.677	-0.721158	0.335227	-2.15125	0.0314563	0.159932
Sjc_0000529	223.091	4.77055	0.962796	4.95489	7.23715e-07	3.96401e-05
Sjc_0000530	35.4535	-0.105949	1.00804	-0.105104	0.916293	0.970994
Sjc_0000531	365.881	-0.339323	0.401401	-0.845347	0.397917	0.692767
Sjc_0000532	4709.65	-0.0597365	0.202327	-0.295247	0.767805	0.91311
Sjc_0000533	364.516	0.0121824	0.33973	0.0358591	0.971395	0.99187
Sjc_0000534	99.6166	-0.329418	0.559306	-0.588976	0.555877	0.804883
Sjc_0000535	62.8501	-0.504703	0.723108	-0.697963	0.4852	0.758566
Sjc_0000536	111.884	-0.0958248	0.526293	-0.182075	0.855524	0.948758
Sjc_0000538	1623.48	0.637562	0.172345	3.69934	0.000216164	0.00422642
Sjc_0000539	483.806	-0.188405	0.272662	-0.690986	0.489574	0.761073
Sjc_0000540	920.405	0.337598	0.253013	1.33431	0.182102	0.466549
Sjc_0000541	2100.07	-0.224322	0.299002	-0.750237	0.453112	0.737488
Sjc_0000542	153.982	-1.79624	0.761392	-2.35915	0.0183167	0.110955
Sjc_0000543	1137.26	-0.0970142	0.22509	-0.431001	0.666468	0.864567
Sjc_0000544	1929.92	0.315039	0.202483	1.55588	0.119737	0.370005
Sjc_0000545	657.414	-0.0406608	0.209947	-0.193671	0.846433	0.946127
Sjc_0000546	74.6704	-0.584636	0.546358	-1.07006	0.284593	0.587519
Sjc_0000547	1102.56	0.265023	0.199966	1.32534	0.185059	0.470134
Sjc_0000548	578.628	-0.570704	0.446827	-1.27724	0.201519	0.492646
Sjc_0000549	778.444	-1.22224	0.300307	-4.06997	4.70193e-05	0.00123935
Sjc_0000550	1633.22	0.176055	0.0995954	1.7677	0.077111	0.278936
Sjc_0000551	670.614	-0.231692	0.230611	-1.00469	0.315048	0.621104
Sjc_0000552	2046.69	-0.170449	0.147176	-1.15812	0.246813	0.545078
Sjc_0000553	167.121	-0.573394	0.513075	-1.11756	0.263753	0.564609
Sjc_0000554	3801.65	0.281618	0.204996	1.37377	0.169512	0.449877
Sjc_0000555	2439.78	0.009888	0.229926	0.0430052	0.965697	0.989799
Sjc_0000556	978.189	-0.21639	0.248542	-0.870637	0.383952	0.67855
Sjc_0000557	820.742	0.222779	0.235389	0.94643	0.343929	0.644387
Sjc_0000558	1185.56	0.005689	0.327479	0.0173721	0.98614	0.996047
Sjc_0000559	4050.38	0.32039	0.333901	0.959536	0.337289	0.64011
Sjc_0000560	5566.8	-0.0467364	0.119163	-0.392207	0.694905	0.879524
Sjc_0000561	877.98	-0.463982	0.282905	-1.64007	0.100991	0.331896
Sjc_0000562	741.288	-0.224154	0.193765	-1.15683	0.247341	0.545464
Sjc_0000563	752.805	-0.170866	0.17521	-0.975207	0.329457	0.633685
Sjc_0000564	550.232	0.165916	0.235128	0.70564	0.480412	0.755924
Sjc_0000565	762.01	0.117353	0.298318	0.393382	0.694037	0.878859
Sjc_0000566	60.4947	-0.386294	0.724377	-0.533278	0.593841	0.825903
Sjc_0000567	905.67	-0.230747	0.149641	-1.54201	0.123071	0.376102
Sjc_0000568	355.724	-0.665198	0.337158	-1.97295	0.0485007	0.209724
Sjc_0000569	2037.04	0.193421	0.141501	1.36692	0.17165	0.452442
Sjc_0000570	94.9705	-0.334337	0.456932	-0.731699	0.464352	0.745274
Sjc_0000571	1890.67	0.209947	0.173039	1.21329	0.225018	0.523437
Sjc_0000572	1807.35	0.0211557	0.184162	0.114875	0.908544	0.969301
Sjc_0000573	529.713	0.0257763	0.163929	0.157241	0.875055	0.957039
Sjc_0000574	1018.58	0.463975	0.246435	1.88275	0.0597343	0.238289
Sjc_0000575	2515.16	0.323409	0.169022	1.91341	0.0556961	0.228988
Sjc_0000576	307.644	-0.0592798	0.385267	-0.153867	0.877715	0.958053
Sjc_0000577	1870.08	0.0875621	0.245855	0.356153	0.721726	0.890825
Sjc_0000579	1713.57	0.27102	0.138272	1.96004	0.0499907	0.213894
Sjc_0000580	157.741	-0.200825	0.39342	-0.510461	0.609729	0.834744
Sjc_0000581	16.745	-0.710208	1.60722	-0.441887	0.658571
Sjc_0000582	12396.2	0.0889435	0.173928	0.51138	0.609085	0.834289
Sjc_0000583	195.747	-0.461956	0.357866	-1.29086	0.196752	0.486556
Sjc_0000584	4351.6	0.114384	0.177713	0.643645	0.519806	0.78148
Sjc_0000585	332.452	0.0032409	0.278249	0.0116475	0.990707	0.996457
Sjc_0000586	1517.42	0.891145	0.13431	6.63499	3.24535e-11	7.28201e-09
Sjc_0000587	1810.28	0.244717	0.12938	1.89145	0.0585642	0.234957
Sjc_0000588	1628.84	-0.386914	0.235861	-1.64044	0.100914	0.331896
Sjc_0000589	36.63	-0.243345	0.652761	-0.372794	0.709302	0.884691
Sjc_0000590	70.1842	-0.809041	0.738454	-1.09559	0.27326	0.57476
Sjc_0000591	7.2022	1.08191	1.38927	0.778755	0.436124
Sjc_0000592	1764.95	-0.196183	0.193204	-1.01542	0.309907	0.615975
Sjc_0000594	19.6152	0.459636	0.8651	0.53131	0.595204
Sjc_0000595	28.7063	-0.0464227	0.820931	-0.0565488	0.954905
Sjc_0000598	4.46763	0.384197	1.60361	0.239583	0.810654
Sjc_0000599	2191.24	-0.363904	0.237459	-1.53249	0.125401	0.379345
Sjc_0000600	2668.74	-0.190543	0.164334	-1.15949	0.246258	0.544632
Sjc_0000601	595.214	-0.529639	0.391044	-1.35442	0.175602	0.456624
Sjc_0000602	2627.75	-0.150837	0.242181	-0.622826	0.533399	0.791203
Sjc_0000603	11.8456	3.20058	1.69286	1.89064	0.0586728
Sjc_0000604	556.678	-0.00184627	0.350148	-0.00527281	0.995793	0.998377
Sjc_0000605	653.089	-0.109949	0.226635	-0.485136	0.62758	0.844593
Sjc_0000606	1052.73	0.15142	0.159669	0.948337	0.342958	0.643968
Sjc_0000607	556.643	0.317789	0.181356	1.75229	0.0797233	0.285312
Sjc_0000608	87.867	0.158682	0.555983	0.285408	0.775332	0.9167
Sjc_0000609	3324.96	-0.964433	0.299375	-3.22149	0.00127528	0.0157525
Sjc_0000610	1457.45	0.215259	0.295355	0.728816	0.466114	0.746162
Sjc_0000611	1165.16	-0.130394	0.207873	-0.627278	0.530477	0.78916
Sjc_0000613	119.821	0.57242	0.448106	1.27742	0.201454	0.492646
Sjc_0000614	405.342	-0.0824121	0.426231	-0.193351	0.846684	0.946127
Sjc_0000615	38.7146	1.45981	1.35634	1.07629	0.281799	0.58378
Sjc_0000616	527.969	0.14786	0.681871	0.216845	0.828329	0.937842
Sjc_0000617	1903.1	0.0481658	0.130995	0.367692	0.713103	0.886365
Sjc_0000618	35.9332	-0.0481352	0.837489	-0.0574757	0.954166	0.986219
Sjc_0000619	1249.35	-0.100233	0.220821	-0.453912	0.649892	0.857236
Sjc_0000620	1076.58	0.42905	0.149994	2.86045	0.00423043	0.0384825
Sjc_0000621	23.6021	0.220892	0.724331	0.30496	0.760396
Sjc_0000622	501.026	0.219336	0.262546	0.83542	0.403481	0.698831
Sjc_0000623	24.4933	0.0861639	1.13872	0.0756675	0.939684
Sjc_0000624	1588.85	-0.0227534	0.206187	-0.110353	0.912129	0.969977
Sjc_0000625	2321.2	-0.440762	0.156478	-2.81676	0.00485111	0.042238
Sjc_0000626	2662	0.418762	0.135219	3.09691	0.00195549	0.0213446
Sjc_0000627	688.746	0.20329	0.179411	1.13309	0.257175	0.556769
Sjc_0000628	8.69975	1.19608	1.40117	0.853631	0.393309
Sjc_0000629	634.522	0.0555238	0.306142	0.181366	0.85608	0.948758
Sjc_0000630	1917.35	-0.562171	0.152541	-3.68537	0.000228373	0.00439459
Sjc_0000632	1166.79	0.353352	0.164318	2.15041	0.0315226	0.160164
Sjc_0000633	1310.48	-0.184917	0.223352	-0.82792	0.407716	0.701288
Sjc_0000634	170.088	0.130515	0.333211	0.39169	0.695288	0.879847
Sjc_0000635	532.867	0.0529688	0.212643	0.249097	0.803286	0.92721
Sjc_0000636	2878.82	0.400003	0.0931278	4.29521	1.74529e-05	0.000576021
Sjc_0000637	2656.69	-0.112601	0.116186	-0.969141	0.332475	0.63557
Sjc_0000638	3342.27	-0.156027	0.308741	-0.505363	0.613304	0.83707
Sjc_0000639	744.339	-1.07172	0.306971	-3.49127	0.00048073	0.00753079
Sjc_0000640	331.732	-0.191453	0.755933	-0.253267	0.800062	0.92634
Sjc_0000641	83.2363	-0.191489	0.420104	-0.455813	0.648524	0.855724
Sjc_0000642	50.6808	0.0505695	0.662538	0.0763269	0.939159	0.980947
Sjc_0000643	3190.92	0.00520481	0.202156	0.0257466	0.979459	0.993873
Sjc_0000644	1025.48	-0.163382	0.152809	-1.0692	0.284981	0.587564
Sjc_0000646	1806.33	-0.244008	0.16445	-1.48378	0.137866	0.401392
Sjc_0000647	7129.84	-0.345037	0.160797	-2.14579	0.0318898	0.16076
Sjc_0000648	205.473	-0.358623	0.347013	-1.03346	0.30139	0.606312
Sjc_0000649	31.3498	0.10859	0.758307	0.143201	0.886132	0.960909
Sjc_0000651	164.825	0.508794	0.459233	1.10792	0.267896	0.569804
Sjc_0000653	35.0896	1.61851	1.02648	1.57676	0.114851	0.361155
Sjc_0000654	310.436	-0.938672	0.470608	-1.99459	0.0460873	0.203506
Sjc_0000655	8.71508	0.748029	0.955527	0.782845	0.433718
Sjc_0000656	330.495	0.0907692	0.238547	0.380509	0.703567	0.883518
Sjc_0000657	178.362	-0.206152	0.37697	-0.546866	0.584471	0.820205
Sjc_0000658	1553.79	0.401633	0.232111	1.73035	0.0835675	0.294906
Sjc_0000659	593.806	-0.544045	0.429072	-1.26796	0.204813	0.497641
Sjc_0000661	1380.75	-0.130372	0.203324	-0.641202	0.521391	0.783175
Sjc_0000662	1466.67	-0.271706	0.195107	-1.3926	0.163741	0.440924
Sjc_0000664	1772.95	0.340477	0.212194	1.60456	0.108591	0.349447
Sjc_0000666	1499.1	0.143391	0.125406	1.14341	0.252868	0.552446
Sjc_0000667	2079	-0.0131728	0.181951	-0.0723976	0.942285	0.981918
Sjc_0000668	1778.6	0.12396	0.14965	0.828336	0.40748	0.701197
Sjc_0000669	188.51	-0.00315815	0.53123	-0.00594497	0.995257	0.998106
Sjc_0000670	324.206	-0.482248	0.368623	-1.30824	0.190791	0.478248
Sjc_0000671	24.6374	-0.889031	0.889261	-0.999741	0.317436
Sjc_0000672	181.718	-0.353464	0.341899	-1.03383	0.301218	0.606283
Sjc_0000673	1131.22	-0.271158	0.22611	-1.19923	0.230439	0.528565
Sjc_0000674	883.149	-0.707725	0.412108	-1.71733	0.0859191	0.299032
Sjc_0000675	288.026	0.0997139	0.388031	0.256974	0.797199	0.925906
Sjc_0000676	1731.3	0.0147642	0.233451	0.0632433	0.949573	0.984369
Sjc_0000677	2200.31	0.0220121	0.185288	0.118799	0.905434	0.968575
Sjc_0000678	16.7191	0.616724	1.02988	0.59883	0.549286
Sjc_0000679	2499.82	-0.660375	0.246787	-2.67589	0.00745312	0.0579421
Sjc_0000680	855.568	0.0665643	0.256875	0.259131	0.795534	0.925706
Sjc_0000681	887.593	0.0603382	0.185953	0.324481	0.745574	0.900682
Sjc_0000682	2145.19	0.516514	0.226512	2.2803	0.0225902	0.128
Sjc_0000683	1637.68	-0.072587	0.168835	-0.429928	0.667248	0.864768
Sjc_0000684	378.408	-0.14021	0.37492	-0.373972	0.708425	0.884621
Sjc_0000685	1747.31	-0.636559	0.534696	-1.19051	0.233847	0.532117
Sjc_0000686	168.651	0.331725	0.629546	0.526928	0.598243	0.827702
Sjc_0000687	114.531	-0.362816	0.585603	-0.61956	0.535547	0.792401
Sjc_0000688	9338.08	0.484724	0.178943	2.70882	0.0067523	0.0539276
Sjc_0000689	1265.55	0.264077	0.154664	1.70742	0.0877432	0.302924
Sjc_0000690	1479.43	-0.274357	0.14407	-1.90434	0.0568664	0.231147
Sjc_0000691	2092.24	0.306256	0.117826	2.59923	0.00934331	0.0688312
Sjc_0000692	38.3213	-1.08487	0.790963	-1.37158	0.170195	0.450824
Sjc_0000693	16.8513	-1.08201	1.09474	-0.988376	0.322968
Sjc_0000694	333.194	-0.362712	0.226802	-1.59925	0.109765	0.350823
Sjc_0000695	91.2347	-1.44476	0.788123	-1.83316	0.0667789	0.255567
Sjc_0000696	1852.56	-0.0254495	0.244464	-0.104103	0.917087	0.971293
Sjc_0000698	106.46	-0.534972	0.483301	-1.10691	0.268332	0.570258
Sjc_0000699	1011.8	0.25035	0.187134	1.33781	0.180958	0.464763
Sjc_0000700	662.111	-0.034961	0.242943	-0.143906	0.885575	0.960845
Sjc_0000701	77.5337	-0.0160797	0.427075	-0.0376507	0.969966	0.991798
Sjc_0000702	341.597	0.0857978	0.301548	0.284525	0.776008	0.917079
Sjc_0000705	1989.2	-0.540468	0.311295	-1.73619	0.0825297	0.292223
Sjc_0000706	991.35	-0.274987	0.197249	-1.39411	0.163285	0.440347
Sjc_0000707	384.681	0.352675	0.426494	0.826918	0.408284	0.701288
Sjc_0000708	46.8468	0.419999	0.688466	0.61005	0.541829	0.797208
Sjc_0000709	2204.41	0.647446	0.130573	4.95849	7.10436e-07	3.91907e-05
Sjc_0000710	1437.24	0.28323	0.152101	1.86212	0.0625861	0.246106
Sjc_0000711	570.52	-0.974144	0.384672	-2.5324	0.0113284	0.0786068
Sjc_0000712	256.282	0.0602113	0.300199	0.200571	0.841034	0.943811
Sjc_0000713	18504.8	0.289492	0.253054	1.14399	0.252628	0.552079
Sjc_0000714	310.135	-0.441062	0.371052	-1.18868	0.234566	0.53281
Sjc_0000715	3858.64	1.29763	0.209836	6.18403	6.24858e-10	9.46231e-08
Sjc_0000716	307.146	0.145555	0.331107	0.439601	0.660226	0.861197
Sjc_0000717	514.913	0.221081	0.226041	0.978059	0.328045	0.632424
Sjc_0000718	42.3928	-0.574835	0.86857	-0.661817	0.508088	0.773347
Sjc_0000719	78.4385	-0.397596	0.331171	-1.20058	0.229916	0.527845
Sjc_0000720	1755.72	0.352411	0.182606	1.9299	0.053619	0.223121
Sjc_0000721	615.619	-0.458385	0.206419	-2.22066	0.0263743	0.141943
Sjc_0000722	901.111	0.0408133	0.126635	0.322292	0.747232	0.901217
Sjc_0000723	82.3827	0.0721298	0.502455	0.143555	0.885852	0.960876
Sjc_0000724	358.087	-0.402944	1.2992	-0.310147	0.756449	0.906026
Sjc_0000726	398.239	-0.123998	0.195984	-0.632695	0.526933	0.786095
Sjc_0000727	784.998	0.405515	0.175266	2.31371	0.0206834	0.120739
Sjc_0000729	22.3171	-0.0433512	1.04306	-0.0415617	0.966848
Sjc_0000730	590.786	0.24616	0.161444	1.52474	0.127324	0.382617
Sjc_0000731	1746.35	-0.0459998	0.144805	-0.317667	0.750738	0.903776
Sjc_0000732	2080.69	0.608865	0.148354	4.10413	4.05844e-05	0.00113153
Sjc_0000734	185.683	-0.275842	0.403169	-0.684183	0.493859	0.764038
Sjc_0000738	94.5837	-1.23273	0.707851	-1.74151	0.0815945	0.29026
Sjc_0000739	1672.49	0.0301701	0.141155	0.213737	0.830753	0.938135
Sjc_0000741	1389.61	-0.153458	0.252491	-0.607776	0.543336	0.798333
Sjc_0000742	2253	-0.3977	0.258854	-1.53639	0.124444	0.377649
Sjc_0000743	431.59	0.32329	0.188697	1.71328	0.0866618	0.300516
Sjc_0000744	392.655	-0.343503	0.459194	-0.748055	0.454427	0.737824
Sjc_0000745	2110.2	-0.615527	0.196198	-3.13727	0.00170531	0.0194536
Sjc_0000746	2962.28	-0.267788	0.128162	-2.08946	0.0366667	0.175537
Sjc_0000747	902.002	-0.383233	0.188514	-2.03292	0.0420606	0.192096
Sjc_0000748	13.9557	-0.517672	1.11182	-0.465608	0.641496
Sjc_0000749	62.8028	-0.745553	0.424592	-1.75593	0.0791008	0.284402
Sjc_0000751	75.6736	-0.997984	0.723701	-1.379	0.167895	0.44805
Sjc_0000752	3590.58	-0.104776	0.183795	-0.570071	0.568629	0.811905
Sjc_0000753	406.385	-0.832232	0.303749	-2.73986	0.00614647	0.0507679
Sjc_0000754	2995.13	-0.774659	0.166654	-4.64831	3.34664e-06	0.000149399
Sjc_0000755	326.812	-0.507477	0.332376	-1.52682	0.126807	0.381954
Sjc_0000756	19.1144	-0.83655	0.88026	-0.950344	0.341937
Sjc_0000757	68.6753	-0.756338	0.607298	-1.24542	0.212979	0.507353
Sjc_0000758	2733.87	-0.335328	0.23424	-1.43156	0.15227	0.422712
Sjc_0000759	629.224	-0.454751	0.39	-1.16603	0.243604	0.542483
Sjc_0000760	1563.28	-0.160639	0.228953	-0.701623	0.482914	0.756516
Sjc_0000761	837.795	-0.131014	0.247046	-0.530324	0.595888	0.826664
Sjc_0000763	1062.27	0.149047	0.144873	1.02881	0.303568	0.608475
Sjc_0000764	652.249	-0.543675	0.464096	-1.17147	0.241409	0.541663
Sjc_0000765	61.9489	-0.042438	0.561903	-0.0755255	0.939797	0.981215
Sjc_0000766	2574.96	0.0418878	0.15266	0.274386	0.783788	0.920638
Sjc_0000767	430.807	-0.293517	0.286563	-1.02427	0.305709	0.610933
Sjc_0000768	647.951	-0.141239	0.226456	-0.623694	0.532828	0.790744
Sjc_0000769	153.402	-0.473516	0.300574	-1.57537	0.115171	0.361718
Sjc_0000770	10595.8	0.142107	0.184199	0.771487	0.440418	0.726163
Sjc_0000771	1413.01	0.345044	0.120779	2.85683	0.00427893	0.0386957
Sjc_0000772	244.399	0.200082	0.451663	0.442989	0.657774	0.860877
Sjc_0000773	299.245	-0.278765	0.406239	-0.686208	0.492582	0.763012
Sjc_0000774	180.562	1.90623	0.595999	3.19838	0.00138202	0.0166511
Sjc_0000775	727.922	0.269226	0.190786	1.41114	0.158204	0.433112
Sjc_0000778	534.474	-0.510356	0.20551	-2.48336	0.0130149	0.0867248
Sjc_0000779	541.962	0.151747	0.154019	0.985245	0.324504	0.629105
Sjc_0000781	37.3589	-0.39248	0.575639	-0.681816	0.495355	0.764603
Sjc_0000782	1162.42	0.491192	0.161046	3.05002	0.00228828	0.0240768
Sjc_0000783	2031.75	-0.519353	0.228262	-2.27525	0.0228907	0.129038
Sjc_0000785	745.225	0.235166	0.148133	1.58754	0.112391	0.356111
Sjc_0000786	1287.91	-0.533064	0.181054	-2.94422	0.00323771	0.0315319
Sjc_0000787	698.727	0.125853	0.212818	0.591365	0.554276	0.803989
Sjc_0000789	28.3105	-0.531987	1.14555	-0.464394	0.642366
Sjc_0000790	384.642	-0.9235	0.330745	-2.79218	0.00523544	0.0449793
Sjc_0000791	22.5717	-0.346066	0.921945	-0.375366	0.707388
Sjc_0000792	16.4775	-0.612381	1.01479	-0.603458	0.546204
Sjc_0000793	3293.86	-0.314141	0.193473	-1.62369	0.104442	0.339766
Sjc_0000794	287.915	-0.146946	0.382405	-0.384268	0.70078	0.882569
Sjc_0000795	1968.52	-0.979557	0.793312	-1.23477	0.216917	0.512622
Sjc_0000796	1096.11	0.492699	0.17163	2.87071	0.00409552	0.0374915
Sjc_0000797	1375.33	0.447826	0.221626	2.02064	0.0433174	0.195675
Sjc_0000798	389.645	0.585927	0.511067	1.14648	0.251597	0.551074
Sjc_0000799	242.055	-0.215192	0.399218	-0.539035	0.589863	0.823853
Sjc_0000800	1553.58	-0.00194831	0.22906	-0.00850569	0.993214	0.997173
Sjc_0000801	6606.37	-0.464052	0.312223	-1.48629	0.137203	0.400764
Sjc_0000802	273.918	-0.192638	0.298503	-0.645345	0.518704	0.780491
Sjc_0000803	3214.39	0.193406	0.162084	1.19324	0.232774	0.53071
Sjc_0000804	1885.02	-0.122619	0.223434	-0.548793	0.583147	0.81959
Sjc_0000805	2381.81	-0.00516816	0.213021	-0.0242612	0.980644	0.994163
Sjc_0000806	662.684	-0.0492953	0.30093	-0.16381	0.869881	0.954952
Sjc_0000807	1305.47	0.179253	0.224471	0.798557	0.424547	0.714615
Sjc_0000808	2238.41	-0.355429	0.410596	-0.865641	0.386687	0.681512
Sjc_0000809	1077.46	0.151274	0.298808	0.506258	0.612676	0.836728
Sjc_0000810	629.315	-0.977395	0.309753	-3.1554	0.00160276	0.0186981
Sjc_0000811	4576.14	-0.69006	0.20322	-3.39562	0.000684728	0.00988439
Sjc_0000812	1814.16	-1.61838	0.277403	-5.83405	5.40981e-09	6.84917e-07
Sjc_0000813	9.21505	0.466035	1.60984	0.289491	0.772206
Sjc_0000814	6.72428	-1.15489	1.743	-0.662588	0.507594
Sjc_0000815	95.3454	0.767951	0.413302	1.85809	0.0631569	0.247218
Sjc_0000816	1245.64	-0.264156	0.212866	-1.24095	0.214626	0.509233
Sjc_0000817	1468.07	0.0459885	0.118155	0.389221	0.697112	0.880425
Sjc_0000818	1788.53	-0.264912	0.244089	-1.08531	0.277784	0.580603
Sjc_0000819	117.203	-0.400691	0.411814	-0.97299	0.330558	0.634734
Sjc_0000820	353.384	-0.205709	0.323584	-0.63572	0.524959	0.786013
Sjc_0000823	716.373	0.298404	0.230755	1.29317	0.195953	0.485403
Sjc_0000824	1061.96	0.0831879	0.144019	0.577618	0.563522	0.809388
Sjc_0000825	831.976	0.39802	0.177628	2.24075	0.0250424	0.137698
Sjc_0000826	3051	0.339709	0.193803	1.75285	0.0796271	0.285232
Sjc_0000827	137.787	0.220011	0.587364	0.374574	0.707977	0.884621
Sjc_0000828	1954.69	0.207424	0.150595	1.37736	0.1684	0.449085
Sjc_0000829	2186.1	0.152738	0.151684	1.00694	0.313961	0.620134
Sjc_0000830	195.966	-0.300463	0.401563	-0.748234	0.454319	0.737824
Sjc_0000831	4450.88	0.087042	0.123601	0.704217	0.481298	0.756108
Sjc_0000833	1024.73	0.131551	0.332293	0.395889	0.692187	0.878097
Sjc_0000834	1280.93	-0.257582	0.0952184	-2.70517	0.00682689	0.0544108
Sjc_0000835	1347.61	-0.143668	0.219053	-0.655858	0.511916	0.775981
Sjc_0000836	2183.16	-0.0143311	0.19789	-0.0724198	0.942268	0.981918
Sjc_0000837	478.91	-0.0502831	0.193288	-0.260147	0.794751	0.925213
Sjc_0000838	724.05	0.0916848	0.202394	0.453001	0.650548	0.857777
Sjc_0000839	2879.58	0.330816	0.162368	2.03745	0.0416052	0.190877
Sjc_0000840	2716.7	0.039118	0.213783	0.18298	0.854814	0.948758
Sjc_0000842	10.2325	0.201334	1.22966	0.163731	0.869943
Sjc_0000843	542.667	-0.500039	0.375387	-1.33206	0.182839	0.467721
Sjc_0000844	2303.69	-0.805895	0.399157	-2.01899	0.0434881	0.196064
Sjc_0000845	497.834	-0.413395	0.710989	-0.581436	0.560947	0.807642
Sjc_0000846	20.314	1.10481	1.07571	1.02705	0.304395
Sjc_0000849	135.926	0.346091	0.321239	1.07736	0.281318	0.583566
Sjc_0000850	15.0125	1.45847	0.932156	1.56462	0.117673
Sjc_0000852	165.371	0.083253	0.487123	0.170908	0.864296	0.952341
Sjc_0000854	133.804	0.350117	0.442354	0.791487	0.42866	0.717032
Sjc_0000855	506.858	0.0699755	0.199937	0.349987	0.726348	0.892083
Sjc_0000856	23.9772	2.19431	0.72769	3.01545	0.00256599
Sjc_0000857	11.6674	1.0621	1.00265	1.05929	0.289468
Sjc_0000858	486.501	0.0791512	0.429125	0.184448	0.853662	0.948664
Sjc_0000859	86.2329	-1.13055	0.383488	-2.94808	0.00319759	0.0311806
Sjc_0000860	5.4348	-0.575251	1.51024	-0.3809	0.703278
Sjc_0000861	279.258	-1.02034	0.325382	-3.13581	0.00171379	0.0195215
Sjc_0000862	1369.04	0.103326	0.162657	0.635241	0.525271	0.786095
Sjc_0000863	25.6751	-0.414478	0.923713	-0.448708	0.653642
Sjc_0000864	197.783	0.333038	0.463209	0.718979	0.472154	0.750974
Sjc_0000865	365.735	0.625285	0.272981	2.29058	0.0219879	0.125601
Sjc_0000866	14.9903	-0.421151	0.735254	-0.572797	0.566782
Sjc_0000867	21.142	-0.856895	0.861602	-0.994537	0.319962
Sjc_0000868	853.807	-0.630143	0.409888	-1.53735	0.124207	0.377649
Sjc_0000869	4310.84	-0.502886	0.152188	-3.30436	0.000951918	0.0125885
Sjc_0000870	1205.06	-0.225822	0.145734	-1.54955	0.121249	0.373027
Sjc_0000871	1073.28	-0.597615	0.28015	-2.13319	0.0329089	0.164283
Sjc_0000873	212.58	-0.635146	0.32713	-1.94157	0.0521894	0.219112
Sjc_0000874	662.389	-0.790906	0.238693	-3.31349	0.000921391	0.0123449
Sjc_0000875	1041.61	0.135829	0.226292	0.600239	0.548347	0.802079
Sjc_0000876	1696.93	0.120633	0.261076	0.462063	0.644036	0.852424
Sjc_0000877	1428.46	0.320635	0.138877	2.30876	0.0209568	0.121869
Sjc_0000878	897.011	-0.435688	0.18154	-2.39996	0.0163968	0.10155
Sjc_0000879	454.893	-0.174275	0.324339	-0.537323	0.591045	0.824686
Sjc_0000881	8529.49	0.697039	0.164716	4.23177	2.31863e-05	0.00073995
Sjc_0000883	5909.58	0.419813	0.314789	1.33364	0.182323	0.466871
Sjc_0000884	19.7349	0.923228	0.854002	1.08106	0.27967
Sjc_0000885	946.941	-0.18386	0.172496	-1.06588	0.286478	0.588961
Sjc_0000886	619.334	-0.111806	0.138551	-0.806972	0.419682	0.709391
Sjc_0000887	263.006	-0.238761	0.25494	-0.93654	0.348995	0.648062
Sjc_0000888	10.7311	-1.65291	1.33749	-1.23583	0.216522
Sjc_0000889	322.548	-1.03685	0.394683	-2.62706	0.00861266	0.0648932
Sjc_0000891	11.7402	-1.2507	1.14979	-1.08776	0.276702
Sjc_0000892	1865.41	-0.265799	0.171603	-1.54891	0.121403	0.373246
Sjc_0000893	1288.34	-0.060371	0.126361	-0.477765	0.632818	0.845801
Sjc_0000894	199.034	-0.324105	0.350219	-0.925435	0.354739	0.653076
Sjc_0000895	3163.08	-0.249546	0.55842	-0.446879	0.654962	0.859228
Sjc_0000896	27.7406	2.20944	0.863104	2.55988	0.0104709
Sjc_0000897	1635.7	0.822752	0.403318	2.03996	0.0413546	0.190108
Sjc_0000898	2354.25	0.636878	0.399809	1.59296	0.11117	0.353464
Sjc_0000901	8670.63	-0.208385	0.325029	-0.641126	0.521441	0.783175
Sjc_0000903	885.426	-0.0936559	0.169169	-0.553624	0.579836	0.818677
Sjc_0000904	1520.71	-0.0389119	0.240816	-0.161583	0.871634	0.955431
Sjc_0000905	1827.23	0.103848	0.180338	0.575851	0.564716	0.809898
Sjc_0000906	906.716	0.351043	0.146456	2.39692	0.0165336	0.102315
Sjc_0000907	1446.01	0.367989	0.239763	1.5348	0.124832	0.378219
Sjc_0000908	87.9475	2.7126	0.416998	6.50506	7.76601e-11	1.53787e-08
Sjc_0000909	2401.7	-0.409309	0.178329	-2.29524	0.0217193	0.124527
Sjc_0000910	100.387	0.33664	0.47338	0.711141	0.476997	0.754436
Sjc_0000911	651.127	0.212059	0.36663	0.578401	0.562994	0.809382
Sjc_0000912	4.99017	-0.355859	1.66731	-0.213433	0.83099
Sjc_0000913	1607.45	-0.037429	0.224609	-0.16664	0.867653	0.953427
Sjc_0000914	3740.69	-0.237131	0.260884	-0.908952	0.363376	0.660162
Sjc_0000915	542.45	0.239704	0.171171	1.40038	0.161398	0.437994
Sjc_0000916	110.549	-0.17608	0.335987	-0.524068	0.600232	0.829264
Sjc_0000917	57.8729	-0.0757939	0.400599	-0.189201	0.849935	0.947074
Sjc_0000918	561.291	-0.255875	0.178983	-1.42961	0.15283	0.423758
Sjc_0000919	778.113	0.145328	0.239291	0.607329	0.543633	0.798333
Sjc_0000920	9891.21	-0.928272	0.515891	-1.79936	0.0719625	0.268097
Sjc_0000921	55.9823	-0.279413	0.633406	-0.441127	0.659121	0.861129
Sjc_0000922	353.462	0.16093	0.395356	0.407051	0.683971	0.87453
Sjc_0000923	302.409	-2.64445	0.469825	-5.62858	1.81704e-08	1.84645e-06
Sjc_0000924	4279.05	-0.224966	0.219064	-1.02694	0.304447	0.609528
Sjc_0000925	3061.63	-0.446342	0.215262	-2.07349	0.0381269	0.180647
Sjc_0000926	30.9565	-0.769221	0.724072	-1.06235	0.288075	0.591546
Sjc_0000927	3016.4	0.241145	0.113203	2.13019	0.0331555	0.164893
Sjc_0000928	628.139	0.590062	0.194566	3.03271	0.00242368	0.0252606
Sjc_0000929	1328.86	-0.239526	0.22306	-1.07382	0.282903	0.585283
Sjc_0000930	703.973	-0.608581	0.311831	-1.95164	0.050981	0.215504
Sjc_0000931	151.146	-1.18174	0.366607	-3.22344	0.0012666	0.0157013
Sjc_0000932	154.916	-0.558918	0.415668	-1.34463	0.178746	0.461382
Sjc_0000933	1814.96	-0.0384592	0.140098	-0.274516	0.783688	0.920638
Sjc_0000934	6212.73	0.00581587	0.221799	0.0262214	0.979081	0.993819
Sjc_0000935	362.054	-0.0499827	0.236881	-0.211003	0.832885	0.938956
Sjc_0000936	945.808	-0.670259	0.347954	-1.92629	0.0540685	0.224019
Sjc_0000937	28.0099	-0.212249	0.912536	-0.232593	0.816078
Sjc_0000938	35175.4	-0.649194	0.23563	-2.75513	0.00586679	0.0490971
Sjc_0000940	11015.6	-0.59727	0.197284	-3.02746	0.00246622	0.0255316
Sjc_0000941	2722.37	0.244052	0.116784	2.08978	0.0366377	0.175537
Sjc_0000942	222.663	-0.143432	0.405878	-0.353386	0.723799	0.891389
Sjc_0000943	126.812	-0.862463	0.519472	-1.66027	0.0968602	0.323392
Sjc_0000944	31.6698	-0.511209	0.832134	-0.614334	0.538994	0.794703
Sjc_0000945	244.069	-1.19862	0.475725	-2.51956	0.01175	0.0806627
Sjc_0000946	2356.82	-0.117852	0.196817	-0.598791	0.549312	0.802297
Sjc_0000947	2521.32	0.104743	0.162202	0.645755	0.518438	0.780487
Sjc_0000948	738.392	-1.09289	0.359551	-3.03959	0.002369	0.0248247
Sjc_0000949	1179.83	0.0277433	0.192474	0.14414	0.88539	0.960845
Sjc_0000950	2323.65	0.250595	0.199047	1.25897	0.20804	0.502248
Sjc_0000951	836.101	-0.387409	0.351432	-1.10237	0.2703	0.571612
Sjc_0000952	399.467	-1.36635	0.296587	-4.6069	4.08708e-06	0.000176338
Sjc_0000953	1172.7	0.123927	0.160277	0.773204	0.439401	0.725657
Sjc_0000954	1466.48	-0.348041	0.187454	-1.85668	0.0633573	0.247751
Sjc_0000955	835.187	-0.308586	0.190049	-1.62372	0.104436	0.339766
Sjc_0000956	1257.02	0.360644	0.20336	1.77343	0.0761583	0.276911
Sjc_0000957	1131.36	-0.0727393	0.161925	-0.449215	0.653276	0.858054
Sjc_0000958	1887.43	0.24621	0.169828	1.44976	0.147126	0.414388
Sjc_0000959	1121.72	0.303403	0.169709	1.78778	0.0738115	0.272489
Sjc_0000960	851.48	0.0295131	0.315166	0.0936432	0.925393	0.973812
Sjc_0000961	949.973	0.0224754	0.312125	0.0720077	0.942596	0.981918
Sjc_0000962	2695.4	0.321453	0.141532	2.27124	0.0231325	0.129929
Sjc_0000963	8.20549	3.35843	1.95846	1.71483	0.0863756
Sjc_0000964	1138.42	-0.11188	0.134525	-0.83167	0.405595	0.700339
Sjc_0000965	793.219	-0.104789	0.202717	-0.516921	0.605211	0.832539
Sjc_0000966	25.0892	-0.162853	1.01029	-0.161195	0.87194
Sjc_0000967	24.3786	-0.584388	0.604118	-0.967341	0.333374
Sjc_0000968	2586.05	-0.247165	0.191311	-1.29195	0.196373	0.485931
Sjc_0000969	3558.87	0.188269	0.212376	0.886491	0.375353	0.669945
Sjc_0000970	2054.1	0.277105	0.150358	1.84298	0.0653325	0.25203
Sjc_0000971	291.502	-0.329701	0.508969	-0.647782	0.517126	0.779542
Sjc_0000972	2647.96	-0.204407	0.147296	-1.38772	0.165222	0.443366
Sjc_0000973	3383.81	0.268505	0.0990333	2.71126	0.0067028	0.0537018
Sjc_0000974	559.837	-0.438995	0.258324	-1.69939	0.0892448	0.306464
Sjc_0000975	1780.12	-0.0266237	0.135043	-0.19715	0.84371	0.94544
Sjc_0000976	127.109	-0.192075	0.564999	-0.339957	0.733889	0.895249
Sjc_0000977	128.022	-0.663952	0.833089	-0.796976	0.425465	0.715237
Sjc_0000978	1639.26	-0.396093	0.440878	-0.898419	0.368962	0.665304
Sjc_0000979	16898.8	-0.265357	0.324558	-0.817596	0.413588	0.705452
Sjc_0000980	3956.05	-0.0526163	0.144989	-0.362898	0.716681	0.887577
Sjc_0000982	303.351	-0.256266	0.395559	-0.647857	0.517077	0.779542
Sjc_0000983	158.709	-0.320409	0.331287	-0.967165	0.333462	0.636467
Sjc_0000984	305.005	0.40588	0.233616	1.73738	0.0823203	0.292141
Sjc_0000985	271.862	-0.00683544	0.4057	-0.0168485	0.986557	0.996047
Sjc_0000986	28.3582	0.219479	1.01471	0.216297	0.828756
Sjc_0000987	14.5668	-1.0556	1.30539	-0.808649	0.418717
Sjc_0000988	307.227	-1.22159	0.447896	-2.72739	0.00638376	0.0520758
Sjc_0000989	329.765	-1.60373	0.406145	-3.94867	7.85865e-05	0.00185604
Sjc_0000990	1922.43	0.359348	0.119908	2.99688	0.00272761	0.027732
Sjc_0000992	935.215	-1.09788	0.172775	-6.35437	2.09281e-10	3.51364e-08
Sjc_0000993	831.254	0.202257	0.166124	1.21751	0.223412	0.522219
Sjc_0000994	22.9234	-1.41636	1.01382	-1.39706	0.162395
Sjc_0000995	11.1692	-0.501442	1.36668	-0.366906	0.713689
Sjc_0000996	754.75	-0.677816	0.593978	-1.14115	0.253809	0.553562
Sjc_0000997	635.778	-0.0589974	0.20978	-0.281235	0.77853	0.918449
Sjc_0000998	17.6419	0.647358	1.16202	0.557096	0.577462
Sjc_0000999	2396.03	0.153115	0.138122	1.10855	0.267624	0.569697
Sjc_0001000	3434.49	-0.0282623	0.192829	-0.146567	0.883474	0.960455
Sjc_0001001	7.72428	-1.46195	1.45998	-1.00135	0.316658
Sjc_0001003	8.24287	-2.82099	1.61652	-1.74511	0.0809665
Sjc_0001004	14.1431	-0.646971	1.36423	-0.474239	0.635329
Sjc_0001005	19.8026	-0.316161	1.40964	-0.224285	0.822535
Sjc_0001006	1729.8	-0.0934621	0.160213	-0.583363	0.559649	0.806375
Sjc_0001007	39.2775	-0.682427	0.92594	-0.73701	0.461116	0.742381
Sjc_0001008	8.70289	-0.992704	1.68758	-0.588242	0.55637
Sjc_0001009	20.8345	-0.788961	1.06283	-0.742321	0.457893
Sjc_0001014	180.546	-0.843497	0.266756	-3.16205	0.00156663	0.0183319
Sjc_0001015	491.194	-0.115082	0.30064	-0.382791	0.701875	0.883118
Sjc_0001016	1042.2	0.202538	0.160855	1.25913	0.207982	0.502248
Sjc_0001017	1242.24	0.385593	0.205692	1.87462	0.0608457	0.241338
Sjc_0001018	2097.1	0.0964903	0.2424	0.398063	0.690584	0.878067
Sjc_0001019	1617.61	0.284647	0.175808	1.61908	0.105431	0.342118
Sjc_0001020	1124.01	0.12963	0.361003	0.359082	0.719534	0.889915
Sjc_0001021	6736.67	0.0230162	0.198752	0.115803	0.907808	0.969301
Sjc_0001022	5.52751	-0.386614	1.85517	-0.208398	0.834918
Sjc_0001023	1394.53	0.902629	0.132456	6.81458	9.45383e-12	2.80815e-09
Sjc_0001024	3568.88	0.312458	0.25065	1.24659	0.212548	0.507107
Sjc_0001026	4.96169	-0.667298	1.63629	-0.407812	0.683412
Sjc_0001027	101.136	-2.20067	0.539758	-4.07714	4.5593e-05	0.00121419
Sjc_0001028	397.635	-0.597685	0.395419	-1.51153	0.130655	0.387945
Sjc_0001029	473.364	0.17992	0.21712	0.828666	0.407294	0.701032
Sjc_0001030	1059.05	0.135149	0.348552	0.387745	0.698205	0.880971
Sjc_0001031	1325.08	-0.117987	0.270408	-0.436329	0.662598	0.862505
Sjc_0001032	1249.65	0.0994305	0.184636	0.538521	0.590217	0.823979
Sjc_0001033	1606.51	0.127301	0.263062	0.483919	0.628444	0.844593
Sjc_0001034	248.67	-0.450877	0.317575	-1.41975	0.15568	0.428023
Sjc_0001035	823.406	-0.436252	0.364969	-1.19531	0.231965	0.530329
Sjc_0001036	3606.54	-0.107799	0.181441	-0.594123	0.55243	0.802863
Sjc_0001038	278.466	0.304886	0.319783	0.953416	0.340379	0.641628
Sjc_0001039	1259.46	0.297047	0.204866	1.44996	0.14707	0.414388
Sjc_0001040	1383.75	0.277556	0.164675	1.68548	0.0918966	0.312164
Sjc_0001041	132.123	-0.0363444	0.395898	-0.0918025	0.926855	0.9742
Sjc_0001042	11058.7	-0.233698	0.17696	-1.32063	0.186625	0.472868
Sjc_0001043	1664.87	-0.529756	0.190185	-2.78548	0.00534491	0.0457129
Sjc_0001044	119.241	-0.744058	0.748191	-0.994476	0.319991	0.625327
Sjc_0001045	3925.01	0.0339067	0.153632	0.220701	0.825325	0.93665
Sjc_0001046	15072	0.249911	0.272373	0.91753	0.358865	0.656375
Sjc_0001047	2364.64	0.0751831	0.132123	0.569039	0.56933	0.81228
Sjc_0001048	1590.54	-0.483938	0.114508	-4.22623	2.37636e-05	0.000749086
Sjc_0001049	959.299	-0.176612	0.36552	-0.483181	0.628967	0.844593
Sjc_0001050	5.82566	0.255561	1.7394	0.146924	0.883192
Sjc_0001052	4295.91	0.0410115	0.161261	0.254317	0.79925	0.92634
Sjc_0001053	2525.03	-0.524621	0.154021	-3.40616	0.000658832	0.0096733
Sjc_0001054	109.266	-0.262996	0.623413	-0.421864	0.673124	0.868391
Sjc_0001055	1306.52	0.103511	0.211511	0.48939	0.624566	0.843745
Sjc_0001056	1343.3	-0.818012	0.186491	-4.38633	1.1528e-05	0.000426049
Sjc_0001057	958.262	0.130463	0.176203	0.740413	0.459049	0.741116
Sjc_0001058	929.191	0.348342	0.205754	1.693	0.0904548	0.309244
Sjc_0001059	1646.59	-0.071106	0.138047	-0.515085	0.606493	0.833206
Sjc_0001060	9301.54	0.309159	0.154547	2.00041	0.0454555	0.201639
Sjc_0001061	1174.79	-0.0847485	0.166065	-0.510333	0.609818	0.834744
Sjc_0001062	1859.95	-0.0382721	0.16271	-0.235217	0.81404	0.932451
Sjc_0001063	4342.15	0.3672	0.14846	2.4734	0.0133834	0.0883417
Sjc_0001064	1438.23	0.371093	0.157598	2.35468	0.0185386	0.111939
Sjc_0001065	5.21676	1.45356	1.42086	1.02301	0.306303
Sjc_0001066	10055.3	0.22116	0.29295	0.754941	0.450284	0.735521
Sjc_0001067	1558.7	-0.296798	0.2739	-1.0836	0.278543	0.581029
Sjc_0001068	800.088	-0.359274	0.216518	-1.65932	0.0970505	0.323488
Sjc_0001069	40.1201	2.909	0.906056	3.21062	0.00132449	0.016086
Sjc_0001070	3719.47	-0.0353409	0.142023	-0.248839	0.803485	0.927274
Sjc_0001071	9014.25	0.364048	0.182886	1.99057	0.046528	0.204598
Sjc_0001072	1502.46	-0.192685	0.174254	-1.10577	0.268826	0.570258
Sjc_0001073	904.366	0.167463	0.216247	0.774404	0.438692	0.72533
Sjc_0001074	627.745	-0.0391983	0.283003	-0.138508	0.889839	0.963036
Sjc_0001075	1637.89	-0.0627007	0.160281	-0.391192	0.695655	0.880024
Sjc_0001076	2240.49	-0.188211	0.16145	-1.16576	0.243712	0.542483
Sjc_0001077	131.296	-0.243335	0.444857	-0.546997	0.584381	0.820205
Sjc_0001078	85.1411	-0.0770033	0.352491	-0.218455	0.827075	0.937408
Sjc_0001079	5627.7	-0.276456	0.163705	-1.68874	0.091269	0.311201
Sjc_0001080	5885.33	-0.304061	0.162756	-1.8682	0.0617346	0.243502
Sjc_0001081	737.633	-0.199857	0.223411	-0.89457	0.371017	0.666363
Sjc_0001082	1366.48	-0.314596	0.161927	-1.94283	0.0520366	0.218821
Sjc_0001083	5265.13	-0.124888	0.139361	-0.896143	0.370176	0.66599
Sjc_0001084	2029.52	0.0254238	0.16264	0.156319	0.875781	0.957329
Sjc_0001085	1354.14	-0.490614	0.324762	-1.51069	0.130868	0.388431
Sjc_0001086	2433.89	-0.173763	0.181325	-0.958295	0.337914	0.640494
Sjc_0001087	221.935	-0.554732	0.455553	-1.21771	0.223334	0.522195
Sjc_0001088	424.82	-0.893947	0.323515	-2.76323	0.0057232	0.0481485
Sjc_0001090	5.83218	-0.973718	1.45939	-0.667208	0.504639
Sjc_0001091	52.9529	-1.45473	0.660468	-2.20257	0.0276248	0.147237
Sjc_0001092	3179.85	0.234204	0.150661	1.55451	0.120064	0.370456
Sjc_0001093	280.029	0.0549676	0.509527	0.10788	0.914091	0.970382
Sjc_0001094	1380.74	0.221252	0.195898	1.12943	0.258719	0.558332
Sjc_0001095	136.251	-0.0129462	0.439155	-0.0294798	0.976482	0.992955
Sjc_0001096	3431.8	0.103156	0.196616	0.524656	0.599822	0.828996
Sjc_0001097	2119.99	0.423015	0.168804	2.50596	0.0122119	0.0829704
Sjc_0001098	1196.15	-0.103024	0.166749	-0.61784	0.536681	0.792654
Sjc_0001100	166.486	-0.501948	0.339296	-1.47938	0.139039	0.402832
Sjc_0001102	21.2304	1.83878	1.18653	1.54971	0.121212
Sjc_0001103	220.672	1.59525	0.713838	2.23475	0.0254337	0.138914
Sjc_0001104	154.51	0.185123	0.393997	0.46986	0.638455	0.849369
Sjc_0001105	1690.56	0.515246	0.12731	4.04716	5.18417e-05	0.00132137
Sjc_0001106	1887.92	0.359062	0.18044	1.98992	0.0465996	0.204598
Sjc_0001108	1392.55	0.412766	0.209163	1.97342	0.0484479	0.209724
Sjc_0001109	311.921	0.160841	0.278421	0.577689	0.563474	0.809388
Sjc_0001110	379.155	-0.216679	0.291827	-0.742492	0.457789	0.740265
Sjc_0001111	4.62099	-1.00256	1.46091	-0.686252	0.492554
Sjc_0001112	1014.72	-1.10439	0.691874	-1.59624	0.110436	0.352001
Sjc_0001113	430.127	-0.308662	0.487991	-0.632517	0.527049	0.786095
Sjc_0001114	1477.89	0.316425	0.222773	1.42039	0.155494	0.427969
Sjc_0001115	1724.87	0.267225	0.135238	1.97596	0.0481596	0.209071
Sjc_0001116	767.187	-0.0348811	0.193394	-0.180363	0.856868	0.948758
Sjc_0001117	13.5462	-0.409902	1.29452	-0.316644	0.751514
Sjc_0001118	1225.3	0.141385	0.162837	0.868263	0.385251	0.680066
Sjc_0001119	1692.57	0.0326937	0.255082	0.128169	0.898015	0.965929
Sjc_0001121	716.053	0.0400602	0.167609	0.23901	0.811098	0.930835
Sjc_0001122	3916.69	-0.678156	0.263384	-2.57478	0.0100304	0.0719933
Sjc_0001123	419.604	-0.341711	0.2939	-1.16268	0.244961	0.543938
Sjc_0001124	3476.18	0.361194	0.169579	2.12994	0.0331764	0.164893
Sjc_0001125	115.226	0.0488559	0.386411	0.126435	0.899387	0.966732
Sjc_0001126	1688.9	-0.456822	0.192149	-2.37744	0.0174332	0.106685
Sjc_0001127	252.836	-2.11586	0.53034	-3.98963	6.6176e-05	0.00160716
Sjc_0001128	1459.99	0.533623	0.190028	2.80813	0.00498308	0.0431842
Sjc_0001129	1177.29	0.152503	0.193121	0.789679	0.429715	0.71802
Sjc_0001130	822.403	0.0554818	0.208276	0.266386	0.789942	0.922953
Sjc_0001131	3091.4	0.454741	0.156324	2.90896	0.00362632	0.0344478
Sjc_0001132	948.367	-0.260556	0.188861	-1.37962	0.167704	0.448002
Sjc_0001133	1635	0.506131	0.139358	3.63187	0.000281372	0.00506536
Sjc_0001135	2289.55	-0.0645826	0.1613	-0.400389	0.68887	0.877044
Sjc_0001136	1788.12	0.146654	0.142947	1.02594	0.304922	0.61008
Sjc_0001137	4182.4	0.226778	0.158324	1.43237	0.152039	0.422373
Sjc_0001138	236.239	-0.672336	0.332788	-2.02031	0.0433511	0.195675
Sjc_0001139	70.2884	-0.135855	0.617052	-0.220168	0.82574	0.936708
Sjc_0001140	464.793	-0.572908	0.251526	-2.27773	0.0227428	0.128488
Sjc_0001141	274.706	-0.642185	0.362202	-1.773	0.0762285	0.276911
Sjc_0001142	49.2903	-0.94436	0.702188	-1.34488	0.178663	0.461322
Sjc_0001143	5.95616	0.909385	1.65717	0.548759	0.583171
Sjc_0001144	743.435	0.196402	0.165575	1.18618	0.23555	0.533281
Sjc_0001145	30.4167	-0.332888	0.747736	-0.445195	0.656179	0.859656
Sjc_0001146	1336.83	-0.205648	0.190308	-1.08061	0.279872	0.582034
Sjc_0001147	2877.77	-0.102064	0.170372	-0.599066	0.549129	0.802297
Sjc_0001148	1614.7	-0.29916	0.181292	-1.65016	0.0989109	0.327147
Sjc_0001149	3407.84	-0.413622	0.189543	-2.1822	0.0290945	0.15172
Sjc_0001150	572.254	-0.616174	0.22467	-2.74257	0.00609597	0.0506228
Sjc_0001151	1504.29	0.131313	0.253136	0.518746	0.603938	0.832152
Sjc_0001152	951.84	-0.0468613	0.225845	-0.207493	0.835625	0.940473
Sjc_0001153	490.661	0.588751	0.276437	2.12979	0.0331893	0.164893
Sjc_0001154	61.1706	-0.18007	0.45044	-0.399763	0.689331	0.877196
Sjc_0001155	297.213	-0.0282509	0.255582	-0.110536	0.911985	0.969977
Sjc_0001156	40.6706	0.41705	0.557376	0.748239	0.454316	0.737824
Sjc_0001157	636.829	0.62598	0.204587	3.05973	0.0022154	0.0234377
Sjc_0001158	809.137	0.300607	0.290854	1.03353	0.301354	0.606312
Sjc_0001159	925.101	-0.146324	0.43279	-0.338096	0.735291	0.896252
Sjc_0001160	5699.35	0.785494	0.137885	5.69672	1.22134e-08	1.34749e-06
Sjc_0001161	25.0802	1.23082	0.678315	1.81453	0.0695961
Sjc_0001163	66.2357	-0.499816	0.610882	-0.818188	0.41325	0.705452
Sjc_0001164	237.842	-0.852692	0.346913	-2.45794	0.0139737	0.0910933
Sjc_0001165	1786.3	-0.239433	0.107747	-2.22218	0.0262711	0.141673
Sjc_0001166	668.302	-0.250309	0.274796	-0.91089	0.362354	0.659279
Sjc_0001167	1026.04	0.0679269	0.141099	0.481411	0.630224	0.844593
Sjc_0001168	265.945	-0.099921	0.382911	-0.260951	0.79413	0.924672
Sjc_0001169	523.234	-0.750761	0.284412	-2.63969	0.00829808	0.0634516
Sjc_0001170	1123.51	-0.344842	0.193015	-1.78661	0.074001	0.272797
Sjc_0001171	751.822	-0.0698213	0.160828	-0.434137	0.664189	0.863489
Sjc_0001172	709.601	0.212671	0.195348	1.08868	0.276296	0.578903
Sjc_0001173	39.0699	0.980933	0.856394	1.14542	0.252034	0.551318
Sjc_0001174	1004.08	-0.0839648	0.171841	-0.48862	0.625111	0.843856
Sjc_0001175	989.8	-0.936013	0.288514	-3.24426	0.00117757	0.0148358
Sjc_0001176	616.785	-0.543798	0.225961	-2.4066	0.0161018	0.1003
Sjc_0001177	168.786	-0.40825	0.262039	-1.55798	0.119239	0.368943
Sjc_0001178	28.0648	-1.37479	0.645062	-2.13125	0.0330682
Sjc_0001179	46.5438	-1.38096	0.835735	-1.6524	0.098454	0.325915
Sjc_0001180	164.101	-0.971027	0.390462	-2.48686	0.0128875	0.0860986
Sjc_0001181	8.5271	-0.572047	1.83316	-0.312054	0.754999
Sjc_0001182	2063.26	-0.0883948	0.171145	-0.51649	0.605512	0.832539
Sjc_0001183	502.165	-0.616153	0.276664	-2.22708	0.0259421	0.140302
Sjc_0001184	2721.89	-0.362762	0.273111	-1.32826	0.184093	0.468914
Sjc_0001185	578.933	-0.615935	0.215461	-2.85869	0.00425396	0.0385603
Sjc_0001186	2559.16	0.189802	0.207692	0.913861	0.36079	0.657889
Sjc_0001187	57.8058	-2.93898	0.752212	-3.90712	9.34038e-05	0.00214186
Sjc_0001189	520.381	0.259084	0.331165	0.782342	0.434014	0.721233
Sjc_0001190	2006.49	-0.526842	0.151896	-3.46845	0.000523479	0.00803942
Sjc_0001191	167.911	0.0904153	0.477655	0.18929	0.849865	0.947074
Sjc_0001192	623.531	-0.867699	0.212085	-4.09129	4.28989e-05	0.00117903
Sjc_0001193	282.063	0.647547	0.288695	2.24302	0.0248955	0.137139
Sjc_0001194	1029.8	-0.437276	0.286686	-1.52528	0.12719	0.382568
Sjc_0001195	7177.78	-0.59121	0.361335	-1.63618	0.101801	0.333565
Sjc_0001196	31.9455	-0.0426657	0.93384	-0.0456884	0.963559	0.989438
Sjc_0001197	602.662	-0.620869	0.363585	-1.70763	0.0877047	0.302924
Sjc_0001198	1878.69	-0.0768445	0.208664	-0.368269	0.712673	0.886165
Sjc_0001199	1953.66	-0.123003	0.226633	-0.54274	0.587309	0.821504
Sjc_0001200	84.4208	-0.135787	1.43287	-0.094766	0.924501	0.973632
Sjc_0001201	528.939	0.297292	0.183486	1.62024	0.105181	0.341594
Sjc_0001203	753.194	-0.727188	0.197683	-3.67855	0.00023456	0.00447285
Sjc_0001204	91.4306	-0.416374	0.35301	-1.17949	0.238201	0.537588
Sjc_0001207	292.776	-0.57858	0.275302	-2.10162	0.0355868	0.173021
Sjc_0001208	1532.47	0.452149	0.158458	2.85343	0.00432497	0.0389298
Sjc_0001210	60.8517	-0.698577	0.534961	-1.30585	0.191605	0.479198
Sjc_0001211	246.438	-0.700099	0.400681	-1.74727	0.0805896	0.287613
Sjc_0001212	1358.9	0.146791	0.131783	1.11388	0.265332	0.566379
Sjc_0001213	682.722	-0.382872	0.338141	-1.13229	0.257514	0.556769
Sjc_0001214	324.16	-0.0632764	0.373903	-0.169232	0.865614	0.952706
Sjc_0001215	892.947	-0.643715	0.320639	-2.0076	0.0446855	0.199599
Sjc_0001217	11.5686	0.046414	0.747588	0.062085	0.950495
Sjc_0001218	995.742	-0.275684	0.290887	-0.947738	0.343263	0.644076
Sjc_0001219	1874.21	-0.178523	0.188542	-0.946857	0.343712	0.644387
Sjc_0001220	1053.11	0.541379	0.268381	2.0172	0.0436748	0.196447
Sjc_0001221	771.278	0.102108	0.141101	0.723652	0.469279	0.748656
Sjc_0001222	1014.9	-0.0917217	0.282145	-0.325087	0.745115	0.900682
Sjc_0001224	1487.76	0.254401	0.225455	1.12839	0.259157	0.558445
Sjc_0001225	760.239	0.0478488	0.205503	0.232838	0.815887	0.933357
Sjc_0001226	1392.19	-0.0109756	0.109787	-0.0999718	0.920367	0.973028
Sjc_0001227	1152.11	-0.160598	0.232547	-0.690606	0.489813	0.761073
Sjc_0001228	4865.91	0.708777	0.136635	5.18736	2.13296e-07	1.53952e-05
Sjc_0001229	461.412	-0.922083	0.398373	-2.31462	0.0206337	0.120631
Sjc_0001230	30.3037	-0.192072	0.960028	-0.200069	0.841426	0.944114
Sjc_0001231	914.142	-0.258423	0.192501	-1.34245	0.179451	0.462274
Sjc_0001232	385.353	-0.616181	0.35451	-1.73812	0.08219	0.291975
Sjc_0001233	2573.06	0.262186	0.147861	1.77319	0.0761972	0.276911
Sjc_0001234	298.088	-0.463515	0.48406	-0.957557	0.338286	0.640755
Sjc_0001235	266.279	-0.283158	0.383837	-0.737703	0.460695	0.742322
Sjc_0001236	2095.58	-0.590235	0.256047	-2.30518	0.0211566	0.122391
Sjc_0001237	29.2745	-0.370276	1.06829	-0.346607	0.728886	0.893377
Sjc_0001238	3697.09	0.300415	0.136972	2.19325	0.0282895	0.149031
Sjc_0001239	2406.6	0.506527	0.178823	2.83256	0.00461763	0.0409437
Sjc_0001240	3049.31	-0.336397	0.170423	-1.97389	0.0483939	0.209724
Sjc_0001241	9100.68	-0.307019	0.156994	-1.95562	0.0505105	0.214729
Sjc_0001242	8.06592	0.633807	1.55201	0.408378	0.682996
Sjc_0001243	37.4758	0.00769155	0.670682	0.0114683	0.99085	0.996457
Sjc_0001244	14.9774	-0.251042	0.812092	-0.30913	0.757222
Sjc_0001246	2908.81	0.411153	0.133491	3.07999	0.00207004	0.0222041
Sjc_0001247	877.182	-0.0534691	0.195845	-0.273018	0.784839	0.920686
Sjc_0001248	2409.36	0.119629	0.117949	1.01424	0.310468	0.615975
Sjc_0001249	607.733	-1.05322	0.303609	-3.469	0.0005224	0.00803942
Sjc_0001250	244.251	-0.144648	0.270325	-0.535091	0.592587	0.825247
Sjc_0001251	1992.39	0.26751	0.146857	1.82157	0.0685203	0.259276
Sjc_0001252	2857.44	0.083988	0.14086	0.596253	0.551006	0.802304
Sjc_0001253	1192.09	0.273114	0.177171	1.54152	0.123189	0.376192
Sjc_0001254	1133.4	-0.191045	0.235985	-0.809564	0.418191	0.708828
Sjc_0001255	511.226	-0.118947	0.181478	-0.655432	0.512189	0.775981
Sjc_0001256	1971.62	-0.753002	0.163512	-4.60518	4.12111e-06	0.000176819
Sjc_0001257	1713.16	-0.164282	0.282206	-0.582136	0.560475	0.807264
Sjc_0001258	25.9031	0.453306	0.726166	0.624246	0.532466
Sjc_0001259	847.118	-0.468022	0.407903	-1.14739	0.251221	0.550407
Sjc_0001260	75.9237	-0.33869	0.452778	-0.748027	0.454444	0.737824
Sjc_0001261	393.322	-0.231965	0.228627	-1.0146	0.310298	0.615975
Sjc_0001262	1021.74	-0.0097418	0.125198	-0.0778112	0.937978	0.980515
Sjc_0001263	931.165	0.305905	0.172057	1.77793	0.0754159	0.275254
Sjc_0001264	463.299	-0.503182	0.323439	-1.55572	0.119774	0.370005
Sjc_0001265	1628.63	-0.48933	0.377206	-1.29725	0.194546	0.483269
Sjc_0001266	2957.12	-1.77188	0.571977	-3.09782	0.00194949	0.0213256
Sjc_0001267	501.104	-0.313021	0.468617	-0.667969	0.504153	0.770395
Sjc_0001268	891.904	-0.330895	0.273824	-1.20842	0.226885	0.525092
Sjc_0001269	2846.52	0.0230347	0.106293	0.216709	0.828435	0.937842
Sjc_0001270	1250.98	-0.477448	0.301105	-1.58565	0.112818	0.356794
Sjc_0001271	145.251	-0.762233	0.268582	-2.83799	0.00453986	0.0404176
Sjc_0001272	1165.16	-0.164483	0.183684	-0.895467	0.370537	0.66599
Sjc_0001273	315.321	0.194986	0.342055	0.570043	0.568649	0.811905
Sjc_0001274	610.097	0.118962	0.198316	0.59986	0.5486	0.802127
Sjc_0001275	1007.43	0.571548	0.172101	3.32101	0.000896931	0.0121101
Sjc_0001276	79.4574	-0.178662	0.473201	-0.37756	0.705757	0.883957
Sjc_0001277	91.4647	-0.161094	0.51443	-0.313151	0.754166	0.905694
Sjc_0001278	1732.52	-1.19406	0.218813	-5.45698	4.84306e-08	4.20258e-06
Sjc_0001279	697.799	-0.0720702	0.221106	-0.325953	0.74446	0.900464
Sjc_0001280	10538.7	-0.220338	0.15939	-1.38238	0.166854	0.44635
Sjc_0001281	569.033	-0.182415	0.3042	-0.599656	0.548736	0.802174
Sjc_0001283	2209.34	-0.304075	0.247307	-1.22954	0.218868	0.515812
Sjc_0001284	109.85	2.75227	0.506526	5.43361	5.52238e-08	4.6358e-06
Sjc_0001285	6352.44	0.252312	0.288629	0.874173	0.382024	0.677147
Sjc_0001286	1543.21	-0.569772	0.336637	-1.69254	0.0905427	0.309294
Sjc_0001287	1470.17	0.196627	0.169579	1.1595	0.246251	0.544632
Sjc_0001288	7434.54	0.17201	0.185282	0.928373	0.353214	0.65151
Sjc_0001290	126.185	0.81827	0.406411	2.0134	0.0440723	0.19766
Sjc_0001291	1153.1	0.382584	0.165117	2.31705	0.0205012	0.120129
Sjc_0001292	74.6972	0.0192716	0.653529	0.0294886	0.976475	0.992955
Sjc_0001293	2687.27	-1.33963	0.310053	-4.32064	1.5558e-05	0.000529315
Sjc_0001294	4318.4	0.317981	0.127813	2.48786	0.0128515	0.0859324
Sjc_0001296	2525.07	-0.0566979	0.206123	-0.275068	0.783264	0.920487
Sjc_0001297	786.345	0.489848	0.41894	1.16926	0.2423	0.542087
Sjc_0001298	7590.8	0.30844	0.275825	1.11824	0.263462	0.564609
Sjc_0001299	6047.42	0.00333888	0.128547	0.0259739	0.979278	0.993819
Sjc_0001300	635.553	-0.18107	0.360569	-0.502177	0.615543	0.838272
Sjc_0001301	133.238	-0.0828519	0.678793	-0.122058	0.902853	0.967992
Sjc_0001302	929.843	-0.409504	0.264992	-1.54535	0.122263	0.374696
Sjc_0001303	2650.07	0.821275	0.20257	4.05428	5.02887e-05	0.0012903
Sjc_0001304	11.4263	1.08239	1.14474	0.945537	0.344385
Sjc_0001305	1826.94	-0.0528071	0.260961	-0.202357	0.839638	0.942655
Sjc_0001306	500.722	-0.87366	0.222496	-3.92663	8.61437e-05	0.00201602
Sjc_0001307	118.327	-1.30505	0.305205	-4.27599	1.9029e-05	0.000622716
Sjc_0001308	898.429	-0.162269	0.408292	-0.397433	0.691048	0.878097
Sjc_0001309	815.376	-2.43138	0.425416	-5.7153	1.09509e-08	1.24374e-06
Sjc_0001310	1815.35	0.292816	0.222868	1.31385	0.188895	0.476114
Sjc_0001311	277.929	-0.28963	0.43383	-0.667612	0.504381	0.770454
Sjc_0001312	169.733	0.19661	0.417953	0.470412	0.638061	0.849171
Sjc_0001313	18.6998	-1.07933	1.19389	-0.904041	0.365974
Sjc_0001314	364.67	0.248222	0.236948	1.04758	0.294831	0.599271
Sjc_0001315	66.6429	-0.88693	0.670372	-1.32304	0.185822	0.471453
Sjc_0001316	679.09	0.179973	0.252824	0.711851	0.476557	0.754436
Sjc_0001317	1670.36	0.360463	0.154266	2.33664	0.0194579	0.115506
Sjc_0001318	239.015	0.252347	0.424051	0.595086	0.551786	0.802381
Sjc_0001319	728.572	0.624072	0.28543	2.18643	0.0287844	0.150509
Sjc_0001320	2001.06	0.386703	0.157298	2.45841	0.0139553	0.0910933
Sjc_0001321	435.865	-0.23791	0.249508	-0.953516	0.340329	0.641628
Sjc_0001322	501.716	-1.18636	0.336063	-3.53017	0.000415296	0.0068241
Sjc_0001323	1632.04	0.0415599	0.180773	0.229901	0.818169	0.933812
Sjc_0001324	710.717	-0.397091	0.191674	-2.0717	0.0382935	0.181103
Sjc_0001325	6542.35	0.115683	0.219092	0.528011	0.597491	0.827551
Sjc_0001326	1963.82	-2.16406	0.453522	-4.77167	1.827e-06	8.87418e-05
Sjc_0001327	2712.22	0.6812	0.252991	2.69259	0.00709002	0.0557032
Sjc_0001328	1248.91	0.0699103	0.208451	0.33538	0.737339	0.896986
Sjc_0001329	1147.4	-0.212735	0.22131	-0.961254	0.336425	0.63948
Sjc_0001330	594.975	-0.290302	0.193774	-1.49815	0.134095	0.394546
Sjc_0001331	548.141	-0.908627	0.316279	-2.87287	0.00406764	0.0374426
Sjc_0001332	13.0246	0.0461903	1.11749	0.041334	0.96703
Sjc_0001333	1429.22	0.346973	0.218552	1.5876	0.112376	0.356111
Sjc_0001334	1256.94	-0.0654999	0.202069	-0.324147	0.745827	0.900682
Sjc_0001335	1039.72	-0.151849	0.16231	-0.935549	0.349505	0.648385
Sjc_0001336	2179.85	0.238011	0.155196	1.53361	0.125124	0.378807
Sjc_0001337	941.052	0.0515366	0.230614	0.223476	0.823165	0.935462
Sjc_0001338	939.449	0.117295	0.272244	0.430844	0.666582	0.864567
Sjc_0001339	472.946	-0.162743	0.248323	-0.655369	0.51223	0.775981
Sjc_0001340	1530.63	-0.612376	0.354592	-1.72699	0.0841696	0.295846
Sjc_0001341	5.14014	0.41051	1.62969	0.251895	0.801122
Sjc_0001342	2154.91	0.175054	0.173251	1.01041	0.312301	0.618277
Sjc_0001343	299.791	-0.110091	0.352354	-0.312444	0.754703	0.905694
Sjc_0001344	212.131	-0.510725	0.353916	-1.44307	0.149001	0.417076
Sjc_0001345	3225.75	-0.500477	0.170691	-2.93205	0.00336728	0.0323854
Sjc_0001346	4463.8	0.52212	0.196966	2.65081	0.00802987	0.0618292
Sjc_0001348	2317.64	0.642749	0.177963	3.61169	0.000304203	0.00543833
Sjc_0001349	48.916	-1.01209	0.845373	-1.19721	0.231224	0.529424
Sjc_0001350	5063.9	0.271842	0.175799	1.54633	0.122026	0.374276
Sjc_0001351	3364.66	0.42138	0.143683	2.9327	0.00336031	0.0323587
Sjc_0001352	621.744	-0.339949	0.230605	-1.47416	0.140438	0.404327
Sjc_0001353	1241.87	0.0274881	0.184844	0.14871	0.881782	0.960238
Sjc_0001354	1627.31	-0.347342	0.168726	-2.05861	0.0395315	0.184695
Sjc_0001355	5420.45	-0.396237	0.183085	-2.16423	0.0304468	0.156656
Sjc_0001356	763.669	0.00966278	0.400084	0.0241519	0.980731	0.994163
Sjc_0001357	1430.34	0.157637	0.114319	1.37892	0.167921	0.44805
Sjc_0001358	3978.29	1.04587	0.135131	7.7397	9.96485e-15	5.91989e-12
Sjc_0001359	2336.36	-0.573108	0.232317	-2.46692	0.0136281	0.0896508
Sjc_0001360	1748.17	0.0224647	0.116459	0.192898	0.847039	0.946287
Sjc_0001362	1713.46	0.241079	0.192626	1.25154	0.210736	0.505597
Sjc_0001363	543.477	0.00764829	0.23464	0.0325959	0.973997	0.992634
Sjc_0001364	87.5336	-0.130672	0.44308	-0.294919	0.768056	0.913131
Sjc_0001365	351.428	-0.231649	0.347264	-0.66707	0.504727	0.770662
Sjc_0001367	18.086	-1.54448	1.20314	-1.28371	0.199245
Sjc_0001368	28.5548	-1.30214	0.830355	-1.56818	0.116839
Sjc_0001369	113.203	-1.78671	0.60426	-2.95685	0.00310796	0.0306549
Sjc_0001370	34.4706	-0.790886	0.752018	-1.05169	0.292944	0.597414
Sjc_0001371	671.68	-0.0984993	0.17532	-0.561827	0.574234	0.814624
Sjc_0001372	1962.15	-0.167828	0.207194	-0.810003	0.417938	0.708828
Sjc_0001373	1572.33	0.231113	0.174834	1.3219	0.186201	0.472105
Sjc_0001374	614.592	-0.314487	0.27891	-1.12756	0.259506	0.558886
Sjc_0001375	101.758	-0.527984	0.485815	-1.0868	0.277125	0.579853
Sjc_0001376	925.721	0.564187	0.154365	3.65489	0.000257293	0.00471989
Sjc_0001377	211.022	0.0657142	0.350823	0.187314	0.851414	0.947884
Sjc_0001379	17.2522	0.69423	1.08406	0.640397	0.521914
Sjc_0001380	863.913	-0.18554	0.184324	-1.0066	0.314127	0.620303
Sjc_0001381	1194.94	0.130773	0.258638	0.50562	0.613123	0.837043
Sjc_0001382	916.032	0.0451319	0.241755	0.186684	0.851908	0.948083
Sjc_0001383	1004.89	0.471139	0.157219	2.99672	0.00272904	0.027732
Sjc_0001384	1248.81	0.293298	0.161047	1.82119	0.0685775	0.259366
Sjc_0001385	2559.72	0.270412	0.200406	1.34932	0.177235	0.458709
Sjc_0001387	2121.42	-0.190692	0.207875	-0.917342	0.358964	0.656375
Sjc_0001388	435.828	-0.464493	0.334923	-1.38686	0.165483	0.443883
Sjc_0001389	706.108	-0.19365	0.3001	-0.645283	0.518744	0.780491
Sjc_0001390	2055.64	0.345755	0.1344	2.57259	0.010094	0.0722485
Sjc_0001392	1529.76	0.382609	0.125352	3.05229	0.00227106	0.0239607
Sjc_0001393	371.55	0.23234	0.347683	0.668254	0.503972	0.77035
Sjc_0001395	792.119	0.0765662	0.170686	0.44858	0.653735	0.858054
Sjc_0001396	58.7261	-0.59529	0.470594	-1.26498	0.20588	0.49828
Sjc_0001398	154.636	-0.466455	0.573164	-0.813823	0.415746	0.706832
Sjc_0001399	1115.27	-0.242573	0.171714	-1.41266	0.157756	0.432192
Sjc_0001400	4744.85	0.305527	0.14305	2.1358	0.0326955	0.163859
Sjc_0001401	1928.36	0.15692	0.195373	0.80318	0.42187	0.712154
Sjc_0001402	321.335	-0.113465	0.304755	-0.372316	0.709657	0.884695
Sjc_0001404	249.471	-0.0289091	0.236119	-0.122435	0.902555	0.967992
Sjc_0001405	3161.22	0.177553	0.147746	1.20174	0.229464	0.527845
Sjc_0001406	311.95	0.278924	0.195511	1.42664	0.153684	0.425107
Sjc_0001407	143.901	0.0658419	0.377653	0.174345	0.861594	0.9514
Sjc_0001408	41.5369	0.00680479	0.68324	0.00995959	0.992054	0.996908
Sjc_0001409	3300.83	0.470117	0.171833	2.7359	0.00622099	0.0511658
Sjc_0001410	6.40905	0.460654	1.7064	0.269957	0.787194
Sjc_0001411	552.422	-0.542677	0.417282	-1.3005	0.193429	0.481731
Sjc_0001412	4332.08	-0.864581	0.177972	-4.85796	1.18601e-06	6.10635e-05
Sjc_0001413	926.998	0.572407	0.220708	2.59351	0.00950026	0.0693894
Sjc_0001414	945.938	0.517505	0.167643	3.08695	0.00202223	0.0218644
Sjc_0001415	437.59	-0.503518	0.280281	-1.79648	0.0724189	0.269248
Sjc_0001416	792.408	-0.0664856	0.260059	-0.255656	0.798217	0.925906
Sjc_0001417	921.456	0.382516	0.197737	1.93447	0.053055	0.221603
Sjc_0001418	1540.85	-0.329673	0.169807	-1.94145	0.0522034	0.219112
Sjc_0001419	927.605	-0.216022	0.18198	-1.18706	0.235203	0.53318
Sjc_0001420	8.72907	-1.68841	1.28658	-1.31232	0.189412
Sjc_0001421	1197.15	0.0151486	0.151764	0.0998168	0.92049	0.973028
Sjc_0001422	536.329	-0.684802	0.395449	-1.73171	0.0833255	0.294518
Sjc_0001423	509.394	0.136889	0.294613	0.464639	0.64219	0.851479
Sjc_0001424	12.5774	5.24964	1.38063	3.80235	0.000143331
Sjc_0001425	2178.24	-0.388977	0.286174	-1.35923	0.174073	0.454816
Sjc_0001426	586.91	-0.189033	0.225064	-0.839911	0.400958	0.696463
Sjc_0001427	943.642	-0.233305	0.152904	-1.52583	0.127053	0.382396
Sjc_0001428	2178.39	0.212279	0.169988	1.24879	0.211742	0.506855
Sjc_0001429	1835.1	-0.479481	0.197799	-2.42409	0.015347	0.0972523
Sjc_0001430	133.041	-0.166718	0.741398	-0.22487	0.82208	0.935206
Sjc_0001431	1182.15	-0.174201	0.293077	-0.594386	0.552254	0.802863
Sjc_0001432	1035.89	0.498826	0.170013	2.93404	0.0033458	0.0322664
Sjc_0001434	555.084	-0.644322	0.155469	-4.14439	3.40725e-05	0.000980771
Sjc_0001435	662.343	-0.126696	0.160299	-0.790376	0.429308	0.717651
Sjc_0001436	2735.13	-0.0579303	0.222037	-0.260903	0.794167	0.924672
Sjc_0001437	1476.42	-0.0167372	0.186552	-0.0897185	0.928511	0.974533
Sjc_0001438	2166.15	-0.556457	0.164584	-3.381	0.000722227	0.0102532
Sjc_0001439	5952.76	-0.794555	0.195554	-4.06309	4.84267e-05	0.00125926
Sjc_0001440	40.3886	-0.197153	0.74956	-0.263025	0.792531	0.924156
Sjc_0001443	81.1644	-0.111045	0.54951	-0.202081	0.839854	0.94276
Sjc_0001444	253.687	0.0506798	0.246351	0.205722	0.837008	0.94107
Sjc_0001445	12.6925	0.915632	0.958457	0.955318	0.339417
Sjc_0001446	63.9183	-0.385463	0.522382	-0.737894	0.460579	0.742322
Sjc_0001447	965.875	-0.0921988	0.226114	-0.407753	0.683455	0.874184
Sjc_0001448	4871.18	1.87485	0.21994	8.52438	1.53636e-17	1.31836e-14
Sjc_0001449	25.569	2.2922	0.882161	2.59839	0.00936628
Sjc_0001451	47.2223	-2.01809	1.42187	-1.41932	0.155805	0.428215
Sjc_0001452	52.2922	1.14118	0.991358	1.15112	0.249681	0.548342
Sjc_0001453	14.7714	0.293847	0.919876	0.319442	0.749391
Sjc_0001454	28.7933	-0.0951841	0.719235	-0.132341	0.894715
Sjc_0001455	2119.25	0.103153	0.146115	0.705966	0.480209	0.755921
Sjc_0001456	361.997	-0.200234	0.236447	-0.846845	0.397082	0.692092
Sjc_0001457	643.082	0.288147	0.22203	1.29778	0.194361	0.482964
Sjc_0001458	477.739	0.217958	0.245265	0.888663	0.374184	0.668954
Sjc_0001459	503.212	-0.282197	0.196433	-1.4366	0.15083	0.420528
Sjc_0001460	63.4065	-0.445773	0.625186	-0.713025	0.47583	0.754372
Sjc_0001462	741.36	0.268028	0.174267	1.53803	0.124041	0.377598
Sjc_0001463	1092.5	0.25732	0.233594	1.10157	0.27065	0.571739
Sjc_0001464	547.462	-0.169556	0.294669	-0.575411	0.565014	0.809906
Sjc_0001465	145.276	-0.100164	0.4864	-0.205929	0.836846	0.94105
Sjc_0001466	503.663	0.0167272	0.3438	0.048654	0.961195	0.988878
Sjc_0001467	2127.5	0.0124435	0.18454	0.0674299	0.946239	0.98293
Sjc_0001468	550.013	-0.253544	0.23942	-1.059	0.289602	0.593916
Sjc_0001469	993.452	0.824651	0.20235	4.07538	4.59397e-05	0.00121922
Sjc_0001470	624.776	-1.17935	0.32198	-3.66279	0.000249482	0.00466377
Sjc_0001471	1593.53	0.0248269	0.18434	0.13468	0.892865	0.963907
Sjc_0001472	1862.88	-0.257383	0.174936	-1.4713	0.141211	0.405568
Sjc_0001473	1691.52	0.0818217	0.203623	0.40183	0.687809	0.876865
Sjc_0001474	986.745	-0.598727	0.265249	-2.25723	0.0239939	0.133409
Sjc_0001475	2616.64	-0.60192	0.186869	-3.22107	0.00127711	0.0157525
Sjc_0001476	194.715	-0.751881	0.478368	-1.57176	0.116005	0.363452
Sjc_0001477	44.2494	0.00527731	0.745008	0.00708356	0.994348	0.997837
Sjc_0001478	7.34355	-0.622373	1.29867	-0.479239	0.631768
Sjc_0001479	5617.4	0.508673	0.212725	2.39122	0.0167925	0.103585
Sjc_0001480	3721.45	-0.00528877	0.17968	-0.0294344	0.976518	0.992955
Sjc_0001481	1368.5	-0.086205	0.264722	-0.325644	0.744694	0.900606
Sjc_0001482	1120.95	0.21525	0.146156	1.47275	0.14082	0.405046
Sjc_0001483	16.8231	1.72613	1.16969	1.47571	0.14002
Sjc_0001485	25.9862	0.266869	0.735785	0.362699	0.71683
Sjc_0001486	453.084	-0.0128743	0.207973	-0.0619039	0.950639	0.984682
Sjc_0001487	1844.08	0.54	0.207229	2.60582	0.00916552	0.0679974
Sjc_0001488	5132.53	-0.645347	0.491315	-1.31351	0.189012	0.476114
Sjc_0001489	3473.57	0.450835	0.159464	2.82719	0.00469587	0.0414471
Sjc_0001490	2010.15	0.555563	0.194643	2.85427	0.00431359	0.0388798
Sjc_0001491	539.007	-0.311865	0.319835	-0.975082	0.32952	0.633685
Sjc_0001492	1927.2	-0.289357	0.187604	-1.54238	0.12298	0.376102
Sjc_0001494	424.661	0.350523	0.273157	1.28323	0.199412	0.490077
Sjc_0001495	2440.52	-0.511024	0.181052	-2.82253	0.00476464	0.0417203
Sjc_0001497	1572.97	-0.740599	0.101189	-7.31899	2.49843e-13	1.01555e-10
Sjc_0001498	629.244	-1.22647	0.374821	-3.27214	0.00106737	0.0137618
Sjc_0001499	44.2005	-0.859739	0.629991	-1.36468	0.172352	0.452893
Sjc_0001500	693.115	-0.996421	0.452384	-2.2026	0.0276229	0.147237
Sjc_0001501	189.994	-1.29846	0.326788	-3.97342	7.08481e-05	0.00170455
Sjc_0001504	128.726	-0.865742	0.32895	-2.63183	0.00849251	0.0643016
Sjc_0001506	3192.56	0.44259	0.217831	2.03181	0.0421729	0.192154
Sjc_0001507	488.378	-1.06898	0.209835	-5.09437	3.49895e-07	2.21495e-05
Sjc_0001508	357.75	0.0433306	0.165376	0.262013	0.793311	0.924373
Sjc_0001509	37.615	-1.51606	0.865709	-1.75123	0.0799061	0.285701
Sjc_0001510	1758.62	-0.351717	0.556283	-0.632263	0.527215	0.786187
Sjc_0001511	4275.11	0.506065	0.154538	3.27469	0.00105777	0.0136836
Sjc_0001512	52513.6	-0.136098	0.163274	-0.833557	0.404531	0.699941
Sjc_0001513	1253.95	0.699655	0.197088	3.54997	0.000385278	0.00648257
Sjc_0001514	1448.23	0.2502	0.257198	0.972794	0.330656	0.634763
Sjc_0001515	323.393	-0.222608	0.454996	-0.489252	0.624663	0.843745
Sjc_0001516	2370.61	0.44036	0.274878	1.60202	0.109151	0.350232
Sjc_0001517	381.128	0.343217	0.287372	1.19433	0.232348	0.53071
Sjc_0001518	1340.13	0.432717	0.159336	2.71575	0.00661252	0.0535309
Sjc_0001519	1774.12	-0.223643	0.164889	-1.35632	0.174997	0.455645
Sjc_0001520	217.294	-0.178053	0.333249	-0.534296	0.593137	0.825514
Sjc_0001521	2033.01	-0.317188	0.260266	-1.21871	0.222956	0.521468
Sjc_0001523	1019.82	0.336148	0.158271	2.12388	0.0336799	0.166524
Sjc_0001525	53.9739	-0.851049	0.605149	-1.40635	0.159621	0.435284
Sjc_0001526	998.503	-0.00563318	0.22262	-0.025304	0.979812	0.9941
Sjc_0001527	1048.45	0.00762183	0.106825	0.071349	0.94312	0.981918
Sjc_0001528	5.88825	0.927753	1.56208	0.593922	0.552564
Sjc_0001531	335.097	1.46724	0.76777	1.91105	0.0559986	0.229797
Sjc_0001532	197.366	-0.949978	0.638837	-1.48704	0.137004	0.400636
Sjc_0001533	1685.73	-0.153414	0.218637	-0.701685	0.482876	0.756516
Sjc_0001534	3013.04	0.362192	0.0924319	3.91847	8.91117e-05	0.00206669
Sjc_0001535	749.194	-1.41174	0.338498	-4.17059	3.0381e-05	0.000895544
Sjc_0001536	270.094	-0.394816	0.306823	-1.28679	0.198168	0.487871
Sjc_0001537	235.178	-0.511873	0.373326	-1.37112	0.170339	0.450987
Sjc_0001538	316.19	0.342347	0.282775	1.21067	0.226023	0.52437
Sjc_0001539	1697.39	-0.152852	0.10631	-1.4378	0.15049	0.419883
Sjc_0001540	2000.16	0.118436	0.151686	0.780796	0.434923	0.72219
Sjc_0001543	66.4679	-0.201883	0.585739	-0.344665	0.730347	0.893782
Sjc_0001546	905.91	0.287447	0.196984	1.45924	0.144499	0.410563
Sjc_0001547	2615.58	0.101152	0.134819	0.750284	0.453083	0.737488
Sjc_0001548	1307.75	0.334769	0.179691	1.86302	0.062459	0.245784
Sjc_0001549	895.628	0.399587	0.174879	2.28494	0.0223165	0.126821
Sjc_0001550	31.5689	0.525972	0.89959	0.584679	0.558763	0.806282
Sjc_0001551	568.229	0.516802	0.236469	2.1855	0.0288523	0.15066
Sjc_0001552	1477.57	0.375087	0.177925	2.10812	0.0350208	0.171068
Sjc_0001553	236.901	0.0294363	0.200693	0.146673	0.88339	0.960455
Sjc_0001554	1385.45	-0.214692	0.177568	-1.20907	0.226637	0.524833
Sjc_0001555	5481.28	0.463905	0.190823	2.43107	0.0150543	0.0960864
Sjc_0001556	439.518	-0.458346	0.543314	-0.84361	0.398887	0.693996
Sjc_0001557	296.69	-0.108867	0.317985	-0.342365	0.732076	0.894168
Sjc_0001558	1704	-1.09036	0.251106	-4.34225	1.41032e-05	0.000490627
Sjc_0001559	1339.13	-0.462828	0.226287	-2.04531	0.0408239	0.188229
Sjc_0001560	6708.07	0.158855	0.233337	0.680799	0.495999	0.765049
Sjc_0001561	913.784	0.000737432	0.223674	0.0032969	0.997369	0.998803
Sjc_0001562	4826.55	-0.316153	0.18479	-1.71088	0.0871035	0.301089
Sjc_0001563	2012.76	-0.0991389	0.145722	-0.680329	0.496296	0.765354
Sjc_0001564	1272.2	-0.0430476	0.108537	-0.396617	0.69165	0.878097
Sjc_0001565	164.765	-0.480773	0.591966	-0.812163	0.416698	0.707911
Sjc_0001566	308.417	-0.437477	0.300677	-1.45497	0.145677	0.412263
Sjc_0001567	2155.46	0.100106	0.124037	0.80707	0.419626	0.709391
Sjc_0001568	1281.72	0.0735763	0.172692	0.426055	0.670068	0.866533
Sjc_0001569	2218.47	1.19958	0.134088	8.94623	3.67818e-19	5.68132e-16
Sjc_0001570	557.758	-0.324137	0.289711	-1.11883	0.263213	0.564352
Sjc_0001571	2706.12	-0.0459295	0.219009	-0.209715	0.83389	0.939206
Sjc_0001572	1571	0.211315	0.28081	0.75252	0.451739	0.736184
Sjc_0001573	17031.8	0.221919	0.20966	1.05847	0.289842	0.59394
Sjc_0001574	1927.13	0.376908	0.181615	2.07531	0.0379575	0.180065
Sjc_0001575	2533.52	0.463185	0.203904	2.27158	0.0231117	0.129906
Sjc_0001576	432.5	0.392484	0.250967	1.56389	0.117844	0.366537
Sjc_0001577	10502.6	0.304073	0.2658	1.14399	0.252628	0.552079
Sjc_0001578	83.4236	1.21919	0.532244	2.29067	0.0219827	0.125601
Sjc_0001579	29.6315	0.214981	0.821365	0.261737	0.793524	0.924482
Sjc_0001580	89.5338	-0.192716	0.437963	-0.440029	0.659916	0.861197
Sjc_0001581	382.206	0.0535721	0.276283	0.193903	0.846252	0.946127
Sjc_0001582	1321.18	-0.42305	0.253724	-1.66736	0.0954427	0.320635
Sjc_0001583	1110.68	0.0590987	0.169138	0.349411	0.726781	0.892083
Sjc_0001584	155.406	-0.750631	0.309835	-2.42268	0.0154063	0.0975272
Sjc_0001585	1060.51	-0.645416	0.400219	-1.61266	0.106819	0.345317
Sjc_0001586	43.2727	1.00804	0.656411	1.53569	0.124615	0.378005
Sjc_0001587	1077.6	0.12757	0.171522	0.74375	0.457028	0.739343
Sjc_0001588	25.6783	-0.298566	0.66033	-0.452146	0.651164
Sjc_0001589	1596.74	-0.708752	0.206349	-3.43472	0.000593166	0.00894731
Sjc_0001590	119.65	-0.710134	0.515034	-1.37881	0.167954	0.44805
Sjc_0001591	1442.75	0.542385	0.174579	3.10682	0.00189111	0.0208346
Sjc_0001592	1416.93	0.134068	0.152255	0.880545	0.378564	0.672877
Sjc_0001593	5793.9	0.525127	0.280396	1.8728	0.0610955	0.24197
Sjc_0001594	1371.57	-0.0140488	0.241979	-0.0580581	0.953702	0.986102
Sjc_0001595	376.939	0.244557	0.3573	0.68446	0.493684	0.76392
Sjc_0001596	168.807	0.0822924	0.487736	0.168723	0.866014	0.952739
Sjc_0001597	631.184	0.271533	0.174124	1.55942	0.118897	0.368679
Sjc_0001598	1657.83	-0.0126057	0.176731	-0.0713268	0.943138	0.981918
Sjc_0001599	234.478	0.301103	0.215018	1.40036	0.161405	0.437994
Sjc_0001600	22.7046	0.0948313	0.678685	0.139728	0.888875
Sjc_0001601	43.835	0.138732	0.641999	0.216094	0.828915	0.937842
Sjc_0001602	484.669	-0.439641	0.266653	-1.64873	0.0992019	0.327772
Sjc_0001603	993.97	0.0329408	0.167819	0.196288	0.844385	0.945754
Sjc_0001604	126.356	-0.477602	0.839983	-0.568586	0.569637	0.81228
Sjc_0001605	1235.62	-0.0423259	0.15486	-0.273318	0.784609	0.920686
Sjc_0001606	861.35	-0.0250194	0.182047	-0.137434	0.890688	0.96331
Sjc_0001607	5.67903	-3.27728	1.5009	-2.18354	0.0289964
Sjc_0001608	11.3645	-0.197299	1.37548	-0.14344	0.885943
Sjc_0001609	56.9854	-0.136602	0.734476	-0.185986	0.852456	0.948278
Sjc_0001610	586.054	-0.283777	0.265497	-1.06885	0.285136	0.587606
Sjc_0001611	325.678	-0.347019	0.358027	-0.969252	0.332419	0.63557
Sjc_0001612	233.351	-0.0519179	0.295497	-0.175697	0.860532	0.950907
Sjc_0001613	1904.27	-2.54995	0.393789	-6.47542	9.45492e-11	1.82551e-08
Sjc_0001614	2615.52	-0.210419	0.313318	-0.671582	0.50185	0.769121
Sjc_0001615	29.5307	0.783324	0.667638	1.17328	0.240685	0.540556
Sjc_0001616	375.658	-0.409683	0.481366	-0.851085	0.394722	0.68938
Sjc_0001617	1476.46	-0.0350428	0.224917	-0.155803	0.876188	0.957343
Sjc_0001618	74.6501	1.00641	0.548381	1.83523	0.0664711	0.254833
Sjc_0001619	3769.73	0.0179237	0.146703	0.122177	0.902759	0.967992
Sjc_0001620	2201.47	0.32257	0.191361	1.68566	0.0918611	0.312164
Sjc_0001621	2503.79	-0.87147	0.35685	-2.44212	0.0146013	0.0937373
Sjc_0001622	182.14	0.354985	0.34947	1.01578	0.309733	0.615975
Sjc_0001623	665.942	0.460389	0.329992	1.39515	0.16297	0.440347
Sjc_0001624	55.5887	0.339085	0.749754	0.452262	0.65108	0.857777
Sjc_0001625	1203.31	0.12349	0.138883	0.889164	0.373915	0.668954
Sjc_0001626	1035.14	0.112142	0.240152	0.466964	0.640526	0.850547
Sjc_0001627	2069.29	-0.189441	0.130474	-1.45194	0.146518	0.413429
Sjc_0001628	1136.34	0.32153	0.234887	1.36887	0.171039	0.452066
Sjc_0001629	369.09	-0.352819	0.333172	-1.05897	0.289614	0.593916
Sjc_0001630	851.88	-0.239809	0.200683	-1.19497	0.2321	0.530329
Sjc_0001631	2671.25	0.460579	0.231977	1.98545	0.047094	0.206066
Sjc_0001632	11.6783	0.122551	0.773682	0.1584	0.874142
Sjc_0001633	862.054	0.040504	0.188818	0.214513	0.830147	0.938073
Sjc_0001634	141.839	-0.514518	0.310507	-1.65703	0.0975144	0.324194
Sjc_0001635	640.609	-0.410156	0.185135	-2.21544	0.0267296	0.143555
Sjc_0001636	2440.29	-0.473891	0.201074	-2.3568	0.0184329	0.111391
Sjc_0001637	2168.88	-0.41168	0.146906	-2.80234	0.00507333	0.043778
Sjc_0001638	1145.51	-0.385751	0.167678	-2.30054	0.0214176	0.123531
Sjc_0001640	3721.06	0.0619884	0.232085	0.267094	0.789397	0.922735
Sjc_0001641	337.808	0.0905233	0.393577	0.230001	0.818091	0.933812
Sjc_0001642	2354.93	-0.188959	0.154485	-1.22316	0.22127	0.51894
Sjc_0001643	1306.02	-0.349204	0.257142	-1.35802	0.174457	0.454816
Sjc_0001645	45.9365	-0.496814	0.936212	-0.530664	0.595652	0.826634
Sjc_0001646	237.416	-0.00691297	0.438416	-0.0157681	0.987419	0.996047
Sjc_0001647	198.953	-0.086448	0.433227	-0.199544	0.841837	0.944347
Sjc_0001648	1057.64	0.386758	0.197298	1.96028	0.0499636	0.213894
Sjc_0001650	1533.39	0.149633	0.166262	0.899983	0.368129	0.664422
Sjc_0001651	137.286	0.249944	0.400253	0.624464	0.532323	0.79045
Sjc_0001652	9288.7	0.592388	0.168272	3.52042	0.000430856	0.00697409
Sjc_0001653	241.389	-0.305202	0.31997	-0.953844	0.340163	0.641533
Sjc_0001654	35.682	-0.482342	0.627659	-0.768477	0.442204	0.727811
Sjc_0001655	394.537	-0.167029	0.25723	-0.649335	0.516122	0.779126
Sjc_0001656	612.491	-0.324801	0.134575	-2.41353	0.0157989	0.0991185
Sjc_0001657	3158.73	0.308448	0.226211	1.36354	0.172713	0.453078
Sjc_0001658	3115.6	0.0932748	0.203332	0.458731	0.646427	0.853686
Sjc_0001659	1975.04	-0.011581	0.153788	-0.0753053	0.939972	0.981266
Sjc_0001660	295.615	-0.0976147	0.381487	-0.255879	0.798044	0.925906
Sjc_0001661	513.556	-0.0775367	0.286246	-0.270875	0.786487	0.921846
Sjc_0001662	1537.09	0.047557	0.122248	0.38902	0.697261	0.880469
Sjc_0001663	622.811	-0.0325932	0.192465	-0.169346	0.865525	0.952706
Sjc_0001664	105.827	-0.00207183	0.403882	-0.00512979	0.995907	0.998377
Sjc_0001665	951.725	0.0461888	0.16012	0.288464	0.772992	0.915949
Sjc_0001666	9.33173	-0.137625	1.53998	-0.0893679	0.92879
Sjc_0001667	5489.61	-0.248963	0.209176	-1.19021	0.233963	0.532223
Sjc_0001669	794.858	-0.886693	0.216888	-4.08826	4.34623e-05	0.00118608
Sjc_0001670	1240.31	-0.3626	0.146964	-2.46727	0.0136147	0.0896391
Sjc_0001671	2815.55	-0.0797095	0.186799	-0.426712	0.669589	0.866349
Sjc_0001672	2070.69	0.353355	0.190955	1.85046	0.0642474	0.249589
Sjc_0001673	16.4329	-0.824884	0.940726	-0.876859	0.380563
Sjc_0001674	12.0675	-0.740276	1.0587	-0.699234	0.484406
Sjc_0001675	67.0305	-0.839369	0.510653	-1.64372	0.100235	0.330253
Sjc_0001676	1236.46	-0.836528	0.199841	-4.18598	2.83944e-05	0.000856601
Sjc_0001677	733.757	0.140417	0.156601	0.896649	0.369906	0.66599
Sjc_0001678	528.686	-0.158128	0.258393	-0.611967	0.54056	0.796099
Sjc_0001679	4320.69	-0.193223	0.17945	-1.07675	0.281591	0.583569
Sjc_0001680	1432.85	-1.75014	0.41425	-4.22485	2.39103e-05	0.000750648
Sjc_0001681	1226.48	-0.0359908	0.214236	-0.167996	0.866586	0.953097
Sjc_0001682	1652.25	-0.259679	0.183331	-1.41645	0.156644	0.429613
Sjc_0001683	301.117	-0.49891	0.374588	-1.33189	0.182897	0.467721
Sjc_0001684	9.16545	-2.30659	1.24746	-1.84902	0.0644545
Sjc_0001685	3821.32	-0.0581807	0.229833	-0.253143	0.800157	0.92634
Sjc_0001686	165.645	-0.343267	0.495589	-0.692646	0.488532	0.760958
Sjc_0001687	851.522	-0.168126	0.394568	-0.426101	0.670034	0.866533
Sjc_0001688	190.871	-0.43498	0.386892	-1.12429	0.260889	0.561082
Sjc_0001689	957.851	0.672527	0.20072	3.35057	0.000806465	0.0111819
Sjc_0001690	695.945	-0.0853039	0.301791	-0.282658	0.777439	0.918207
Sjc_0001691	834.297	-0.424423	0.195686	-2.1689	0.0300901	0.155234
Sjc_0001692	2471.78	0.488425	0.193479	2.52443	0.0115886	0.0801502
Sjc_0001693	3836.58	0.124491	0.208027	0.598435	0.54955	0.802297
Sjc_0001694	657.204	-0.467909	0.27042	-1.7303	0.0835764	0.294906
Sjc_0001695	1646.37	-0.182116	0.109351	-1.66542	0.0958288	0.321637
Sjc_0001696	3670.47	0.539001	0.154124	3.49718	0.000470202	0.00741096
Sjc_0001697	52.8997	0.274653	0.568087	0.48347	0.628762	0.844593
Sjc_0001698	3772.57	0.060188	0.272889	0.220559	0.825436	0.93665
Sjc_0001699	33.6012	0.237423	1.11003	0.213889	0.830634	0.938135
Sjc_0001700	2155.21	-0.16035	0.205987	-0.778446	0.436306	0.723555
Sjc_0001701	5879.19	0.395875	0.195132	2.02875	0.0424833	0.193113
Sjc_0001702	1458.98	0.155406	0.171159	0.907959	0.3639	0.660729
Sjc_0001703	68.0835	-0.41182	0.747405	-0.551	0.581634	0.819576
Sjc_0001704	113.266	-0.164137	0.425727	-0.385545	0.699834	0.881987
Sjc_0001705	43.0553	-0.495343	0.685406	-0.722701	0.469864	0.74897
Sjc_0001706	1871.61	-0.101756	0.143759	-0.707821	0.479056	0.755029
Sjc_0001708	43.6724	-1.00114	0.538252	-1.85998	0.0628877	0.246623
Sjc_0001709	1326.99	0.0987421	0.155731	0.634054	0.526046	0.786095
Sjc_0001710	14813.6	0.278742	0.156428	1.78192	0.0747622	0.274096
Sjc_0001711	5532.8	0.179327	0.22705	0.789812	0.429637	0.71802
Sjc_0001712	1081.56	-0.642203	0.439041	-1.46274	0.143538	0.410008
Sjc_0001713	577.47	0.130257	0.205455	0.633991	0.526087	0.786095
Sjc_0001714	3152.48	0.292042	0.111604	2.61677	0.00887672	0.0663092
Sjc_0001715	1600.15	-0.182713	0.181028	-1.00931	0.312827	0.618685
Sjc_0001716	1071.22	0.144193	0.171254	0.841983	0.399797	0.69524
Sjc_0001717	2361.01	0.196401	0.115115	1.70613	0.0879844	0.303621
Sjc_0001718	1628.09	0.378117	0.219657	1.7214	0.0851783	0.297843
Sjc_0001719	3397.21	0.288992	0.294572	0.981057	0.326564	0.631051
Sjc_0001720	7771.63	0.650413	0.221546	2.93579	0.00332697	0.0322387
Sjc_0001721	4600.71	0.0842662	0.0860193	0.97962	0.327274	0.631766
Sjc_0001722	992.631	-0.999815	0.283015	-3.53272	0.0004113	0.00677286
Sjc_0001723	522.681	-0.59877	0.268419	-2.23073	0.0256992	0.139771
Sjc_0001724	23284.2	0.517248	0.189512	2.72936	0.00634572	0.0520254
Sjc_0001725	2263.73	0.013025	0.149336	0.0872197	0.930497	0.975859
Sjc_0001726	2808.72	-0.263309	0.187011	-1.40799	0.159135	0.434429
Sjc_0001727	5665.88	0.225413	0.16006	1.40831	0.15904	0.434324
Sjc_0001729	59.2112	0.180388	0.507956	0.355126	0.722495	0.891033
Sjc_0001730	1229.3	-0.252194	0.230983	-1.09183	0.274907	0.576618
Sjc_0001731	806.49	-0.134923	0.242513	-0.556355	0.577968	0.817219
Sjc_0001732	3776.11	-0.193754	0.194017	-0.998649	0.317965	0.623528
Sjc_0001733	15.148	1.00273	0.695415	1.44192	0.149324
Sjc_0001734	946.163	0.248771	0.127491	1.95128	0.0510233	0.215565
Sjc_0001735	3767.9	0.201749	0.138193	1.45991	0.144316	0.410563
Sjc_0001736	1372.22	0.0807868	0.145697	0.554486	0.579247	0.818576
Sjc_0001737	661.541	0.227075	0.241196	0.941452	0.346473	0.645761
Sjc_0001738	1234.73	0.115394	0.205295	0.56209	0.574055	0.814624
Sjc_0001739	199.709	0.189316	0.330511	0.572798	0.566782	0.811054
Sjc_0001740	4439.78	0.27558	0.12367	2.22835	0.0258573	0.140236
Sjc_0001742	1383.95	-0.318859	0.181301	-1.75873	0.0786235	0.283245
Sjc_0001743	288.347	-0.545534	0.436906	-1.24863	0.2118	0.506855
Sjc_0001744	1789.39	0.469824	0.191849	2.44893	0.0143283	0.0926182
Sjc_0001745	378.56	-0.107423	0.320285	-0.335399	0.737324	0.896986
Sjc_0001746	768.744	0.27367	0.234849	1.1653	0.243897	0.542483
Sjc_0001747	1276.66	0.355626	0.164551	2.1612	0.0306802	0.157489
Sjc_0001748	2437.86	-0.142571	0.1482	-0.962017	0.336041	0.639065
Sjc_0001749	5.38449	0.865169	0.941448	0.918977	0.358108
Sjc_0001750	12889	0.326214	0.18593	1.7545	0.0793448	0.284749
Sjc_0001751	5433.96	0.822973	0.159954	5.14505	2.67454e-07	1.79612e-05
Sjc_0001753	3468.24	0.18807	0.235645	0.798106	0.424809	0.714615
Sjc_0001754	2843.83	0.0242947	0.221203	0.10983	0.912544	0.969977
Sjc_0001755	94.5239	0.28938	0.409985	0.705831	0.480293	0.755921
Sjc_0001756	65.5266	0.425772	0.356964	1.19276	0.232964	0.530732
Sjc_0001757	5.81904	1.19686	1.46007	0.819725
Sjc_0001758	23.708	0.102599	0.57981	0.176953	0.859545
Sjc_0001759	2234	0.194884	0.245145	0.794972	0.42663	0.716121
Sjc_0001760	1357.78	0.0930808	0.202309	0.460093	0.645449	0.85307
Sjc_0001761	1821.19	0.771235	0.16106	4.78849	1.68039e-06	8.266e-05
Sjc_0001762	56.0958	0.582854	0.62183	0.937321	0.348593	0.647627
Sjc_0001763	56.441	-0.199797	0.595822	-0.335329	0.737377	0.896986
Sjc_0001764	3187.03	0.0820109	0.181904	0.450846	0.652101	0.857998
Sjc_0001765	3000.94	0.336864	0.136099	2.47515	0.0133182	0.0881951
Sjc_0001766	1525.96	0.452675	0.133114	3.40065	0.000672268	0.00975925
Sjc_0001768	6859.18	0.19847	0.130791	1.51747	0.129149	0.38555
Sjc_0001769	1448.52	-0.322375	0.301339	-1.06981	0.284705	0.587564
Sjc_0001771	153.22	0.0075557	0.580515	0.0130155	0.989615	0.996064
Sjc_0001772	1308.31	0.0289327	0.149306	0.193781	0.846347	0.946127
Sjc_0001773	4754.13	0.257087	0.216578	1.18704	0.235212	0.53318
Sjc_0001774	28.2926	1.74014	0.696931	2.49686	0.0125298
Sjc_0001775	40.3317	0.0612652	0.574434	0.106653	0.915064	0.970765
Sjc_0001776	1390.1	0.0613599	0.24636	0.249066	0.80331	0.92721
Sjc_0001777	1393.46	0.0793932	0.32478	0.244452	0.806881	0.928723
Sjc_0001778	28.2548	-0.230542	0.818677	-0.281603	0.778248
Sjc_0001779	1037.2	-1.48285	0.570351	-2.59989	0.00932544	0.0688312
Sjc_0001780	252.737	-0.145265	0.270306	-0.537408	0.590985	0.824686
Sjc_0001785	44.907	-0.00932003	1.10978	-0.00839809	0.993299	0.997173
Sjc_0001786	826.729	-0.443491	0.293707	-1.50998	0.131049	0.388519
Sjc_0001787	1733.38	0.37862	0.13969	2.71043	0.00671965	0.0537781
Sjc_0001789	479.698	-0.775383	0.2448	-3.16742	0.001538	0.0180744
Sjc_0001790	195.111	-1.3358	0.716728	-1.86375	0.0623571	0.245706
Sjc_0001791	901.678	-0.393099	0.20609	-1.90741	0.056467	0.230372
Sjc_0001792	152.314	-0.437377	0.525286	-0.832645	0.405045	0.700126
Sjc_0001793	1880.95	0.336028	0.123878	2.71257	0.00667635	0.0536752
Sjc_0001794	6872.44	0.0185231	0.249661	0.0741932	0.940857	0.981791
Sjc_0001795	283.117	-1.0055	0.302584	-3.32305	0.000890392	0.012064
Sjc_0001796	955.112	0.202474	0.170667	1.18636	0.235479	0.533281
Sjc_0001797	249.709	-0.0225667	0.307761	-0.0733254	0.941547	0.981918
Sjc_0001800	64.5884	-0.643685	0.608548	-1.05774	0.290174	0.594434
Sjc_0001801	1097.93	0.0569405	0.153997	0.36975	0.711569	0.88522
Sjc_0001802	6646.27	0.166814	0.357862	0.46614	0.641116	0.850991
Sjc_0001804	146.427	-0.0149467	0.388885	-0.0384348	0.969341	0.991552
Sjc_0001805	610.402	0.394871	0.291667	1.35384	0.175787	0.456951
Sjc_0001806	856.321	-0.323328	0.182437	-1.77228	0.0763488	0.277218
Sjc_0001807	4241.76	0.184044	0.24651	0.746599	0.455306	0.738137
Sjc_0001808	2344.94	0.157081	0.101771	1.54348	0.122715	0.375487
Sjc_0001809	1737.54	0.339935	0.19763	1.72006	0.0854223	0.29832
Sjc_0001810	731.23	0.170379	0.28478	0.598283	0.549651	0.802297
Sjc_0001811	39.9899	-0.616672	0.735362	-0.838597	0.401695	0.696675
Sjc_0001812	440.496	0.00948791	0.492221	0.0192757	0.984621	0.996009
Sjc_0001813	54.7266	-0.501378	0.962256	-0.521044	0.602336	0.830834
Sjc_0001814	318.34	-0.182661	0.574674	-0.317852	0.750597	0.903776
Sjc_0001816	2639.32	-0.376485	0.615077	-0.612095	0.540475	0.796099
Sjc_0001817	4930.9	0.307622	0.186117	1.65284	0.0983634	0.325755
Sjc_0001818	1267.6	-0.0550964	0.143584	-0.383723	0.701184	0.882737
Sjc_0001819	1175.04	0.447075	0.1697	2.6345	0.00842619	0.0640507
Sjc_0001820	1271.6	0.372955	0.177175	2.10501	0.0352908	0.172001
Sjc_0001822	1456.83	0.535905	0.219305	2.44365	0.0145395	0.0935738
Sjc_0001823	70.9061	-0.196862	0.918071	-0.21443	0.830212	0.938073
Sjc_0001824	1953.48	-0.632501	0.172578	-3.66502	0.000247319	0.00465865
Sjc_0001825	193.832	-1.30877	0.421925	-3.1019	0.00192281	0.0210936
Sjc_0001826	335.073	-0.250339	0.427246	-0.585937	0.557918	0.806262
Sjc_0001827	2300.51	0.327175	0.119291	2.74265	0.00609458	0.0506228
Sjc_0001828	2177.7	0.136321	0.189485	0.719431	0.471875	0.750781
Sjc_0001829	161.994	0.401736	0.506904	0.792528	0.428053	0.716483
Sjc_0001830	728.327	0.258739	0.233507	1.10806	0.267836	0.569804
Sjc_0001831	628.116	-0.331642	0.378926	-0.875215	0.381457	0.676773
Sjc_0001832	27.2329	-0.273883	0.67834	-0.403755	0.686393
Sjc_0001833	1741.84	0.185923	0.193918	0.958772	0.337673	0.640435
Sjc_0001834	143.564	-0.633356	0.438583	-1.4441	0.148712	0.416727
Sjc_0001835	1857.69	0.420449	0.206553	2.03555	0.0417957	0.191339
Sjc_0001836	142.121	-0.260754	0.476542	-0.54718	0.584255	0.820205
Sjc_0001837	1511.87	-0.147852	0.141922	-1.04178	0.297512	0.602592
Sjc_0001838	849.687	-0.407532	0.2046	-1.99184	0.0463884	0.204252
Sjc_0001839	13.9085	-0.0628028	1.0335	-0.0607673	0.951545
Sjc_0001840	1817.03	-0.35627	0.355107	-1.00327	0.315729	0.621401
Sjc_0001841	1689.15	-0.141063	0.124191	-1.13585	0.256018	0.555641
Sjc_0001842	1417.61	0.761888	0.116182	6.55771	5.46399e-11	1.17218e-08
Sjc_0001843	87.7101	-0.165649	0.811912	-0.204023	0.838335	0.941603
Sjc_0001844	764.647	0.364768	0.174267	2.09315	0.0363359	0.174842
Sjc_0001845	2818.88	0.0806821	0.19151	0.421294	0.673541	0.868391
Sjc_0001846	131.176	-1.03396	0.422149	-2.44927	0.0143145	0.0926182
Sjc_0001847	505.844	0.209358	0.207605	1.00844	0.313242	0.619189
Sjc_0001848	239.542	-1.57745	0.403754	-3.90697	9.34621e-05	0.00214186
Sjc_0001850	328.25	-0.272336	0.328517	-0.828984	0.407113	0.701032
Sjc_0001851	343.862	0.113078	0.331809	0.340793	0.73326	0.89516
Sjc_0001852	57.4747	0.293478	0.70645	0.415426	0.67783	0.870739
Sjc_0001853	72.394	-0.206398	0.601311	-0.343247	0.731413	0.893782
Sjc_0001855	460.286	-1.37742	0.935741	-1.47201	0.141019	0.405403
Sjc_0001856	456.027	0.276876	0.272845	1.01478	0.310213	0.615975
Sjc_0001858	1147.4	0.402948	0.192616	2.09198	0.0364403	0.175127
Sjc_0001859	256.897	0.846746	0.391818	2.16107	0.0306902	0.157489
Sjc_0001860	129.914	-0.206387	0.499536	-0.413158	0.679491	0.872002
Sjc_0001862	42.1016	1.43411	1.55788	0.920552	0.357284	0.655579
Sjc_0001863	1274.24	0.0037443	0.118879	0.0314966	0.974873	0.992696
Sjc_0001864	2910.46	0.285663	0.146016	1.95639	0.0504198	0.214729
Sjc_0001865	2647.71	-0.0531672	0.191751	-0.277272	0.781571	0.919713
Sjc_0001866	21188	0.822362	0.191132	4.30258	1.68818e-05	0.000561973
Sjc_0001867	3149.15	0.19158	0.156963	1.22055	0.222257	0.520781
Sjc_0001868	2570.91	-0.780129	0.289626	-2.69358	0.00706902	0.0555947
Sjc_0001869	580.257	-0.390128	0.264697	-1.47387	0.140517	0.404327
Sjc_0001870	4.57349	-0.881428	1.41958	-0.620907	0.534661
Sjc_0001871	5.97732	-0.467266	1.29816	-0.359944	0.718889
Sjc_0001872	3152.1	0.108924	0.1153	0.944707	0.344808	0.644845
Sjc_0001873	74.498	-0.301913	0.634556	-0.475786	0.634227	0.846415
Sjc_0001874	1121.07	0.576562	0.192151	3.00057	0.00269473	0.0274556
Sjc_0001875	68.1113	-0.0625153	0.49099	-0.127325	0.898683	0.966284
Sjc_0001876	1915.38	-0.639453	0.227628	-2.8092	0.0049665	0.0430969
Sjc_0001877	228.179	-1.34654	0.505615	-2.66317	0.0077409	0.0599028
Sjc_0001878	279.187	-1.06764	0.521369	-2.04777	0.0405828	0.187844
Sjc_0001879	1329.4	0.0507167	0.149942	0.338241	0.735181	0.896252
Sjc_0001880	2860.04	0.118968	0.0940081	1.26551	0.205689	0.49813
Sjc_0001881	596.6	0.0794386	0.216814	0.36639	0.714074	0.886425
Sjc_0001882	105.219	0.213299	0.318352	0.670009	0.502852	0.769472
Sjc_0001883	303.57	0.0501513	0.284366	0.176362	0.86001	0.950466
Sjc_0001884	2218.02	0.31419	0.189166	1.66092	0.0967289	0.323113
Sjc_0001885	865.08	-0.00360382	0.214088	-0.0168334	0.98657	0.996047
Sjc_0001886	189.208	-1.27981	0.51648	-2.47796	0.0132137	0.0876032
Sjc_0001887	130.793	-0.365669	0.649954	-0.562607	0.573702	0.814624
Sjc_0001888	681.982	-1.66274	0.758889	-2.19103	0.0284499	0.149367
Sjc_0001890	14.9011	0.264036	1.15879	0.227854	0.81976
Sjc_0001891	611.522	0.0700846	0.184741	0.379366	0.704416	0.883555
Sjc_0001892	1041.23	-0.85406	0.276088	-3.09343	0.00197857	0.0215153
Sjc_0001893	58.8766	-4.3625	1.17916	-3.69966	0.000215886	0.00422642
Sjc_0001894	85.152	-0.0635932	0.514268	-0.123658	0.901586	0.967883
Sjc_0001895	10.3537	0.238608	1.26416	0.188748	0.850291
Sjc_0001896	366.382	-0.171589	0.230203	-0.74538	0.456042	0.738677
Sjc_0001897	1249.12	0.192399	0.162438	1.18445	0.236236	0.533973
Sjc_0001898	1848.02	0.370011	0.206172	1.79468	0.072705	0.269905
Sjc_0001899	1834.85	0.229646	0.294485	0.779821	0.435496	0.722832
Sjc_0001900	738.165	-0.404938	0.194445	-2.08254	0.0372935	0.17746
Sjc_0001901	297.357	-0.464352	0.24685	-1.88111	0.0599571	0.238808
Sjc_0001902	5688.94	-0.150637	0.188328	-0.799866	0.423788	0.71405
Sjc_0001903	1918.4	-0.276594	0.16051	-1.72322	0.0848491	0.297453
Sjc_0001904	4039.24	-0.0661472	0.199191	-0.33208	0.739829	0.897286
Sjc_0001905	485.212	0.703556	0.245237	2.86888	0.00411927	0.0376486
Sjc_0001906	709.596	0.0161946	0.192684	0.0840473	0.933019	0.977647
Sjc_0001907	1927.83	0.788694	0.139732	5.64435	1.6581e-08	1.73048e-06
Sjc_0001908	1037.05	0.180632	0.177526	1.01749	0.308919	0.614856
Sjc_0001909	837.457	0.217427	0.217756	0.998489	0.318042	0.623528
Sjc_0001910	31.2372	0.320492	0.623185	0.51428	0.607056	0.833396
Sjc_0001911	10.3437	0.477857	1.31804	0.362551	0.71694
Sjc_0001912	1147.49	-0.352577	0.29362	-1.20079	0.229831	0.527845
Sjc_0001913	24.0221	-0.482857	0.701771	-0.688055	0.491418
Sjc_0001914	795.675	-0.134543	0.16298	-0.825516	0.409079	0.701914
Sjc_0001915	651.325	-0.0900443	0.279465	-0.322203	0.747299	0.901217
Sjc_0001916	183.049	-0.0604966	0.334041	-0.181105	0.856285	0.948758
Sjc_0001917	1031.64	-0.0172707	0.18825	-0.0917434	0.926902	0.9742
Sjc_0001918	2644.54	-0.312378	0.196938	-1.58617	0.112701	0.356716
Sjc_0001919	233.535	-0.774821	0.366435	-2.11448	0.0344739	0.169473
Sjc_0001920	4524.78	-0.290903	0.155491	-1.87087	0.0613631	0.24278
Sjc_0001921	1656.05	0.412345	0.13979	2.94976	0.00318026	0.03109
Sjc_0001922	723.545	0.316976	0.325598	0.973519	0.330296	0.63457
Sjc_0001923	655.108	0.528059	0.217765	2.4249	0.0153125	0.0971719
Sjc_0001924	106.813	-0.453969	0.58985	-0.769634	0.441517	0.727509
Sjc_0001925	372.591	-0.721384	0.216459	-3.33266	0.000860211	0.0117324
Sjc_0001926	95.7007	-0.282558	0.93156	-0.303317	0.761648	0.909392
Sjc_0001927	418.295	-0.411279	0.332046	-1.23862	0.215485	0.510644
Sjc_0001928	34.9752	-0.423437	0.742141	-0.570562	0.568297	0.811905
Sjc_0001929	382.75	-0.971632	0.276037	-3.51994	0.000431648	0.00697409
Sjc_0001930	1172.62	0.288374	0.265082	1.08786	0.276655	0.579183
Sjc_0001931	875.014	-0.292261	0.180275	-1.6212	0.104976	0.341072
Sjc_0001932	1650.58	-0.0259817	0.167024	-0.155556	0.876383	0.957343
Sjc_0001933	177.651	-0.203646	0.475443	-0.428328	0.668412	0.865696
Sjc_0001934	1011.9	0.267345	0.274877	0.972598	0.330753	0.634793
Sjc_0001935	344.512	-0.292567	0.406069	-0.720487	0.471225	0.750211
Sjc_0001936	44.7219	0.310654	0.993188	0.312785	0.754444	0.905694
Sjc_0001937	833.293	0.0548955	0.134229	0.40897	0.682561	0.87391
Sjc_0001938	1247.89	-0.5031	0.290982	-1.72897	0.0838144	0.295562
Sjc_0001939	40.7653	0.299596	0.871841	0.343636	0.73112	0.893782
Sjc_0001942	1305.45	0.257809	0.16965	1.51965	0.128598	0.384948
Sjc_0001943	102.682	-0.46645	0.321874	-1.44917	0.14729	0.414398
Sjc_0001944	6023.77	0.146556	0.128373	1.14165	0.253601	0.553422
Sjc_0001945	18605.6	0.0932232	0.203445	0.458224	0.646792	0.854022
Sjc_0001946	1959.92	-0.532455	0.129352	-4.11633	3.84946e-05	0.00108107
Sjc_0001947	641.501	-0.526372	0.224294	-2.3468	0.0189355	0.11354
Sjc_0001948	1334.32	0.0408503	0.128705	0.317395	0.750944	0.903777
Sjc_0001949	32.5983	-0.0570835	0.719903	-0.0792933	0.936799	0.980073
Sjc_0001950	1268.44	-0.362194	0.158903	-2.27934	0.0226466	0.128225
Sjc_0001951	2856.02	0.499413	0.196131	2.54633	0.0108863	0.0763183
Sjc_0001952	721.757	0.59905	0.184184	3.25245	0.00114414	0.0144856
Sjc_0001953	670.808	0.123881	0.220018	0.56305	0.573401	0.814624
Sjc_0001954	563.425	-0.0240532	0.206932	-0.116237	0.907464	0.969301
Sjc_0001955	650.676	-0.0864735	0.458288	-0.188688	0.850337	0.947123
Sjc_0001956	456.84	-1.10092	0.436483	-2.52224	0.011661	0.0803371
Sjc_0001957	574.06	0.219256	0.196339	1.11673	0.264112	0.564928
Sjc_0001958	2831.87	-0.360711	0.226796	-1.59047	0.111729	0.354513
Sjc_0001959	5586.85	-0.268614	0.247128	-1.08694	0.277063	0.579853
Sjc_0001961	478.114	-0.799538	0.460561	-1.73601	0.0825626	0.292223
Sjc_0001962	666.259	0.871582	0.200868	4.33909	1.43077e-05	0.000493297
Sjc_0001963	1400.73	-0.161512	0.235059	-0.687114	0.492011	0.762705
Sjc_0001964	1301.2	0.365327	0.230769	1.58308	0.113402	0.357617
Sjc_0001965	268.63	2.46953	0.389714	6.33677	2.34635e-10	3.77517e-08
Sjc_0001966	23251.3	-2.68505	0.515986	-5.20373	1.95325e-07	1.43666e-05
Sjc_0001967	44.6538	-0.0565936	0.775642	-0.0729635	0.941835	0.981918
Sjc_0001968	1523.37	-0.463238	0.134115	-3.45404	0.000552249	0.00841227
Sjc_0001969	103.259	-0.382832	0.449055	-0.852528	0.393921	0.688576
Sjc_0001970	333.157	0.0074815	0.269617	0.0277486	0.977863	0.993296
Sjc_0001971	2176.42	-0.000900637	0.181941	-0.00495016	0.99605	0.998377
Sjc_0001972	1069.82	0.159289	0.184725	0.862305	0.388519	0.683493
Sjc_0001973	14.5221	0.530982	1.03029	0.515372	0.606293
Sjc_0001974	74.7312	-0.140221	0.54612	-0.256758	0.797366	0.925906
Sjc_0001975	1960.95	-0.563791	0.265763	-2.12141	0.0338874	0.167229
Sjc_0001976	906.435	-0.311273	0.198279	-1.56988	0.116444	0.363842
Sjc_0001978	1134.62	0.178836	0.175682	1.01795	0.308701	0.614735
Sjc_0001979	289.857	-0.473702	0.320366	-1.47863	0.13924	0.402832
Sjc_0001980	1642.22	-0.0843189	0.210506	-0.400554	0.688749	0.877033
Sjc_0001981	15932.3	-0.326277	0.305755	-1.06712	0.285918	0.588369
Sjc_0001982	411.234	-1.3047	0.788651	-1.65434	0.0980584	0.325286
Sjc_0001983	4.68312	-0.0726695	1.38938	-0.0523037	0.958287
Sjc_0001984	406.25	-0.0755148	0.418593	-0.180401	0.856838	0.948758
Sjc_0001985	99.2156	-0.416899	0.427949	-0.974178	0.329968	0.634232
Sjc_0001986	6.25187	0.614159	1.51368	0.405739	0.684935
Sjc_0001987	1502.24	0.503264	0.224896	2.23777	0.0252362	0.138324
Sjc_0001988	462.028	-0.185935	0.403326	-0.461003	0.644796	0.852639
Sjc_0001989	869.432	0.232008	0.104151	2.22761	0.0259066	0.14029
Sjc_0001990	32.1249	0.0296582	0.82865	0.035791	0.971449	0.99187
Sjc_0001991	711.201	-0.105345	0.24382	-0.432059	0.665698	0.864092
Sjc_0001992	31.366	-0.668937	0.973027	-0.68748	0.49178	0.762654
Sjc_0001993	6586.38	0.309277	0.183867	1.68207	0.0925548	0.313647
Sjc_0001994	2441.33	-0.0896068	0.174727	-0.512839	0.608064	0.833694
Sjc_0001995	361.108	-0.0662135	0.25319	-0.261517	0.793694	0.92454
Sjc_0001996	1517.44	0.164133	0.171767	0.955553	0.339298	0.640996
Sjc_0001997	157.35	-0.388773	0.323171	-1.20299	0.228979	0.527567
Sjc_0001998	5.11793	-0.970377	1.26631	-0.766301	0.443497
Sjc_0001999	1677.97	-0.770725	0.286518	-2.68998	0.00714573	0.0560269
Sjc_0002000	492.871	-0.79545	0.467772	-1.70051	0.0890353	0.306017
Sjc_0002001	4383.28	-0.205728	0.197366	-1.04237	0.29724	0.602516
Sjc_0002002	382.697	-0.475192	0.260281	-1.82569	0.0678964	0.25818
Sjc_0002003	813.09	-2.21473	0.389864	-5.68079	1.34072e-08	1.4381e-06
Sjc_0002004	656.043	-0.0431099	0.193738	-0.222516	0.823912	0.935883
Sjc_0002005	1845.31	-0.0777388	0.184594	-0.421134	0.673657	0.868391
Sjc_0002006	3266.22	-0.0588991	0.192787	-0.305513	0.759975	0.908418
Sjc_0002007	622.451	-0.199282	0.242495	-0.821798	0.411192	0.704445
Sjc_0002008	62.4934	-0.501634	0.851356	-0.589217	0.555716	0.804883
Sjc_0002010	14069.7	0.0973047	0.261293	0.372397	0.709597	0.884695
Sjc_0002011	1080.85	-0.102662	0.215536	-0.476312	0.633852	0.846415
Sjc_0002012	658.646	-0.42689	0.170416	-2.50499	0.0122454	0.0830303
Sjc_0002013	57.8178	-0.320664	0.573308	-0.559323	0.575942	0.815548
Sjc_0002014	5933.47	-0.164344	0.592032	-0.277593	0.781325	0.919703
Sjc_0002015	19176.7	-0.388642	0.33024	-1.17685	0.239256	0.539066
Sjc_0002016	1775.49	0.305885	0.160697	1.90349	0.0569764	0.231394
Sjc_0002017	690.053	0.31632	0.228798	1.38253	0.16681	0.44635
Sjc_0002018	280.113	0.144424	0.304753	0.473905	0.635568	0.847168
Sjc_0002019	1455.95	0.144225	0.198946	0.724947	0.468484	0.747851
Sjc_0002020	92.2005	-1.01589	1.48602	-0.683634	0.494206	0.764141
Sjc_0002022	46.4812	-0.908996	0.809894	-1.12236	0.261708	0.562374
Sjc_0002023	1630.34	0.169803	0.198207	0.856698	0.391612	0.686033
Sjc_0002024	1109.39	-0.163455	0.209549	-0.780033	0.435371	0.72278
Sjc_0002025	39.7959	-0.659288	1.06828	-0.617147	0.537138	0.792874
Sjc_0002026	16.6449	0.445273	0.835675	0.53283	0.594151
Sjc_0002027	57.3433	-0.474105	0.506912	-0.935279	0.349644	0.648394
Sjc_0002031	25.171	-1.14324	0.849984	-1.34501	0.178621
Sjc_0002032	21.9235	-0.823227	1.04255	-0.789624	0.429747
Sjc_0002033	81.5405	-0.509045	0.593861	-0.857178	0.391346	0.685811
Sjc_0002034	933.668	0.294014	0.305397	0.962728	0.335684	0.638544
Sjc_0002035	1212.27	-0.137137	0.150799	-0.909404	0.363137	0.660068
Sjc_0002036	1884.25	0.096942	0.171439	0.565461	0.57176	0.813473
Sjc_0002037	990.47	-0.308081	0.219434	-1.40398	0.160324	0.43644
Sjc_0002038	654.335	0.277944	0.139342	1.99469	0.0460762	0.203506
Sjc_0002039	25.7533	0.053814	0.864745	0.0622311	0.950379
Sjc_0002040	400.11	-0.151297	0.287761	-0.525775	0.599045	0.828217
Sjc_0002041	352.663	-0.153016	0.315367	-0.485201	0.627534	0.844593
Sjc_0002042	1239.61	0.0148429	0.206854	0.0717553	0.942797	0.981918
Sjc_0002043	4943.09	0.256868	0.284446	0.903047	0.366501	0.663033
Sjc_0002044	1116.99	0.314482	0.237	1.32693	0.184532	0.469414
Sjc_0002045	2614.81	0.158184	0.131985	1.1985	0.230723	0.528887
Sjc_0002046	4.57366	0.0273834	1.54396	0.0177358	0.98585
Sjc_0002047	618.688	0.237821	0.202133	1.17656	0.239372	0.539066
Sjc_0002048	230.034	-0.169635	0.294467	-0.576074	0.564565	0.809898
Sjc_0002049	17.3715	0.0705616	0.982783	0.0717977	0.942763
Sjc_0002050	816.734	0.0556016	0.165688	0.33558	0.737188	0.896986
Sjc_0002051	2425.77	0.73859	0.200556	3.68272	0.000230759	0.00441128
Sjc_0002052	26.3259	0.843104	0.803882	1.04879	0.294274
Sjc_0002053	2091.32	-0.294927	0.202445	-1.45683	0.145164	0.411413
Sjc_0002054	620.443	-1.36606	0.335926	-4.06654	4.77157e-05	0.00125343
Sjc_0002055	259.289	0.0499415	0.518712	0.0962797	0.923298	0.973632
Sjc_0002056	453.951	-0.389092	0.456642	-0.852072	0.394174	0.688734
Sjc_0002057	82.6781	-0.184391	0.507264	-0.363501	0.716231	0.887528
Sjc_0002058	860.402	-0.728202	0.191599	-3.80067	0.000144308	0.0030203
Sjc_0002059	4.92344	1.65903	1.56405	1.06073	0.288814
Sjc_0002061	1268.63	-0.397122	0.146457	-2.71153	0.00669731	0.0537018
Sjc_0002062	640.969	-0.88562	0.231772	-3.82108	0.000132869	0.00284251
Sjc_0002063	161.771	-0.410172	0.378434	-1.08386	0.278425	0.581029
Sjc_0002064	332.686	-0.339838	0.354204	-0.959442	0.337336	0.64011
Sjc_0002065	23.4308	-1.28996	1.14484	-1.12676	0.259844
Sjc_0002066	324.295	0.177916	0.298758	0.595519	0.551497	0.802381
Sjc_0002067	313.982	-0.284143	0.380601	-0.746565	0.455326	0.738137
Sjc_0002068	161.688	0.0444506	0.385829	0.115208	0.90828	0.969301
Sjc_0002069	24.1811	-0.146334	0.80175	-0.182518	0.855176
Sjc_0002070	78.6674	-0.913606	0.562272	-1.62485	0.104195	0.339534
Sjc_0002071	45.0945	-0.753069	0.670138	-1.12375	0.261118	0.561263
Sjc_0002072	4485.77	0.62111	0.482277	1.28787	0.197791	0.48741
Sjc_0002073	768.436	0.228319	0.231221	0.987451	0.323422	0.628219
Sjc_0002074	1171.26	-0.0636249	0.313865	-0.202714	0.839358	0.942559
Sjc_0002075	1782.57	-0.504929	0.181761	-2.77798	0.00546974	0.0465229
Sjc_0002076	66.2182	0.2353	0.749644	0.313882	0.753611	0.905694
Sjc_0002077	99.6696	-0.915254	0.475004	-1.92684	0.054	0.223855
Sjc_0002078	13446.1	-0.246724	0.179532	-1.37426	0.169361	0.449877
Sjc_0002079	31.6722	-1.49634	0.668011	-2.24	0.0250912	0.137823
Sjc_0002080	127.592	-0.376281	0.375433	-1.00226	0.316219	0.621731
Sjc_0002081	988.411	0.259969	0.171709	1.51401	0.130023	0.386686
Sjc_0002082	60.9292	0.310232	0.630895	0.491734	0.622908	0.84295
Sjc_0002083	1022.64	-0.181376	0.211995	-0.855564	0.392239	0.686596
Sjc_0002084	1354	0.257925	0.238488	1.0815	0.279475	0.581882
Sjc_0002085	428.749	0.155413	0.378017	0.411128	0.680979	0.872896
Sjc_0002086	1088.13	-0.0510477	0.225394	-0.226482	0.820827	0.93513
Sjc_0002087	11074.2	0.54579	0.177495	3.07496	0.00210527	0.0224883
Sjc_0002088	643.736	-0.42467	0.493802	-0.860001	0.389788	0.684634
Sjc_0002089	720.559	0.673009	0.154189	4.36483	1.27223e-05	0.000456995
Sjc_0002090	1926.5	0.347786	0.158768	2.19053	0.0284861	0.149396
Sjc_0002091	1378.38	-0.329097	0.226399	-1.45362	0.146052	0.412567
Sjc_0002092	3644.37	-0.729855	0.391778	-1.86293	0.0624724	0.245784
Sjc_0002093	9.50229	0.401694	1.23714	0.324695	0.745412
Sjc_0002095	1065.94	0.591249	0.240885	2.45448	0.0141088	0.0917421
Sjc_0002098	367.575	-0.0752527	0.341917	-0.22009	0.825801	0.936708
Sjc_0002099	966.491	-2.52935	0.391175	-6.46604	1.00601e-10	1.89498e-08
Sjc_0002100	136.012	-0.611095	0.732515	-0.834242	0.404145	0.699773
Sjc_0002101	193.314	-0.747584	0.675707	-1.10637	0.268565	0.570258
Sjc_0002102	501.334	0.235591	0.556249	0.423536	0.671905	0.867455
Sjc_0002103	305.69	-0.449347	0.187095	-2.4017	0.016319	0.101276
Sjc_0002104	218.537	-0.632533	0.310998	-2.03388	0.041964	0.191929
Sjc_0002105	206.777	-0.262507	0.63406	-0.41401	0.678867	0.871491
Sjc_0002107	7.66947	0.42374	1.74591	0.242704	0.808235
Sjc_0002108	31.8897	0.374361	1.12613	0.332432	0.739563	0.897286
Sjc_0002109	3461.84	0.519288	0.211135	2.4595	0.0139131	0.0910601
Sjc_0002110	8185.39	0.389073	0.264611	1.47036	0.141464	0.405994
Sjc_0002111	54.9898	-0.124493	0.69798	-0.178362	0.858439	0.949884
Sjc_0002112	20.0774	-1.33407	1.19547	-1.11594	0.264448
Sjc_0002113	15.6581	-0.429555	1.18627	-0.362107	0.717272
Sjc_0002114	5.77301	0.870731	1.35342	0.643357	0.519992
Sjc_0002115	11.0688	0.419832	0.984344	0.426509	0.669737
Sjc_0002116	355.847	0.440698	0.389157	1.13244	0.257449	0.556769
Sjc_0002117	222.99	-0.0866917	0.464417	-0.186668	0.851921	0.948083
Sjc_0002118	1166.36	0.507794	0.219235	2.31621	0.0205467	0.120305
Sjc_0002119	1046.05	0.315437	0.147906	2.13269	0.0329502	0.164283
Sjc_0002120	16.7379	-0.274415	1.00723	-0.272447	0.785278
Sjc_0002121	2736.48	0.0784321	0.176119	0.445337	0.656076	0.859656
Sjc_0002122	33.273	-0.699822	1.21151	-0.577646	0.563503	0.809388
Sjc_0002123	22.8268	0.564073	0.907854	0.621325	0.534386
Sjc_0002124	60529.1	-2.56051	0.567222	-4.51412	6.3581e-06	0.00025844
Sjc_0002125	158.279	0.0561679	0.32265	0.174083	0.8618	0.951403
Sjc_0002126	9.03126	4.0924	1.5039	2.72118	0.00650489
Sjc_0002127	5514.41	-1.12821	0.711931	-1.58472	0.11303	0.356916
Sjc_0002128	115.339	0.371741	0.557428	0.666887	0.504844	0.770689
Sjc_0002129	606.598	0.0344303	0.23342	0.147504	0.882734	0.96041
Sjc_0002130	982.721	-2.42672	0.47163	-5.14539	2.66966e-07	1.79612e-05
Sjc_0002131	99.8021	-0.631806	0.65832	-0.959724	0.337194	0.64011
Sjc_0002132	117.974	-0.0099401	0.520821	-0.0190855	0.984773	0.996009
Sjc_0002133	107.79	-0.0590606	0.54321	-0.108725	0.91342	0.970382
Sjc_0002134	1424.67	-0.402485	0.38747	-1.03875	0.29892	0.603767
Sjc_0002135	48.8375	-0.0984536	0.829555	-0.118682	0.905527	0.968575
Sjc_0002136	19.8974	0.106032	1.03827	0.102124	0.918658
Sjc_0002137	1188.48	-0.656513	0.173401	-3.78611	0.000153026	0.00317694
Sjc_0002138	369.571	0.0873497	0.332762	0.262499	0.792937	0.924299
Sjc_0002139	193.892	-0.512772	0.443578	-1.15599	0.247685	0.545788
Sjc_0002140	2299.49	-1.44295	0.759904	-1.89886	0.0575826	0.232832
Sjc_0002141	56.4631	0.0480329	0.611859	0.0785033	0.937428	0.9802
Sjc_0002142	75.2533	-0.00698403	0.523504	-0.0133409	0.989356	0.996064
Sjc_0002143	988.088	0.390951	0.270215	1.44682	0.147948	0.415795
Sjc_0002144	840.93	-0.317772	0.141901	-2.23938	0.025131	0.137943
Sjc_0002145	215.636	-0.469974	0.32498	-1.44616	0.148131	0.416006
Sjc_0002146	4019.53	-0.266695	0.180692	-1.47596	0.139954	0.403912
Sjc_0002147	1314.32	0.141778	0.266616	0.531769	0.594886	0.826323
Sjc_0002148	513.095	0.372507	0.169534	2.19724	0.0280035	0.148334
Sjc_0002149	50.5481	0.215357	0.567809	0.379278	0.704482	0.883555
Sjc_0002150	44.1774	-0.408841	0.721725	-0.566478	0.571069	0.813121
Sjc_0002151	3742.67	-0.334685	0.280396	-1.19361	0.23263	0.53071
Sjc_0002152	1957.54	0.395345	0.229591	1.72196	0.0850772	0.297843
Sjc_0002153	2434.86	0.644372	0.244208	2.63862	0.0083244	0.0635898
Sjc_0002154	232.833	0.156084	0.346735	0.450155	0.652599	0.858054
Sjc_0002159	18.6157	-0.615834	0.987545	-0.623601	0.532889
Sjc_0002160	544.98	0.568772	0.214518	2.65139	0.00801602	0.0617841
Sjc_0002161	2716.28	0.0563636	0.142138	0.396543	0.691705	0.878097
Sjc_0002162	1587.85	0.410802	0.165761	2.47828	0.0132018	0.0876032
Sjc_0002163	473.08	-0.0414253	0.180108	-0.230002	0.81809	0.933812
Sjc_0002164	984.265	0.333804	0.19804	1.68554	0.0918848	0.312164
Sjc_0002165	92.5975	-0.0486481	0.432176	-0.112565	0.910375	0.969639
Sjc_0002166	657.27	-0.299424	0.218252	-1.37192	0.170089	0.450824
Sjc_0002167	361.099	-0.750067	0.517737	-1.44874	0.14741	0.414584
Sjc_0002168	233.228	-0.348464	0.97579	-0.357109	0.72101	0.890801
Sjc_0002169	1273.18	-0.67745	0.279475	-2.42401	0.0153503	0.0972523
Sjc_0002170	120.12	-0.151951	0.540459	-0.281151	0.778594	0.918449
Sjc_0002171	477.359	-0.58635	0.553575	-1.0592	0.289507	0.593916
Sjc_0002172	663.024	0.0269439	0.221234	0.121789	0.903066	0.967992
Sjc_0002173	870.469	0.186002	0.22443	0.828778	0.40723	0.701032
Sjc_0002174	930.739	-0.143357	0.234849	-0.610421	0.541583	0.796998
Sjc_0002175	129.826	-0.108847	0.445785	-0.24417	0.807099	0.928723
Sjc_0002176	1182.05	0.605381	0.260855	2.32076	0.0202999	0.119289
Sjc_0002177	206.401	-0.547427	0.427919	-1.27928	0.2008	0.491529
Sjc_0002178	409.306	0.167658	0.212799	0.78787	0.430773	0.719139
Sjc_0002179	370.023	-0.5777	0.368134	-1.56926	0.116587	0.364092
Sjc_0002180	52.5592	-0.931248	0.608545	-1.53029	0.125946	0.38008
Sjc_0002181	214.176	-0.171557	0.463606	-0.37005	0.711345	0.88522
Sjc_0002183	464.753	-2.78972	0.473393	-5.89304	3.79148e-09	4.88027e-07
Sjc_0002184	4199.62	0.246589	0.170141	1.44932	0.147248	0.414398
Sjc_0002185	7.22937	-0.428867	1.09386	-0.392067	0.695009
Sjc_0002186	1311.29	0.246398	0.199718	1.23373	0.217304	0.513066
Sjc_0002187	605.908	-0.0165785	0.233397	-0.0710313	0.943373	0.982028
Sjc_0002188	453.175	-2.81599	0.458576	-6.14074	8.21404e-10	1.19692e-07
Sjc_0002189	834.69	-0.743553	0.221694	-3.35396	0.000796644	0.0110956
Sjc_0002190	1197.28	-0.0445173	0.191327	-0.232677	0.816012	0.933362
Sjc_0002191	447.56	-0.266809	0.403807	-0.660733	0.508784	0.773583
Sjc_0002192	469.763	-0.227535	0.216133	-1.05275	0.292454	0.596729
Sjc_0002193	117.925	-0.603859	0.45841	-1.31729	0.187741	0.474608
Sjc_0002194	429.235	-1.44044	0.386773	-3.72427	0.000195884	0.0039192
Sjc_0002195	36.9698	-0.717515	0.902861	-0.794712	0.426781	0.716121
Sjc_0002196	215.276	-0.352843	0.328495	-1.07412	0.282769	0.585162
Sjc_0002197	144.992	-0.945213	1.06561	-0.887013	0.375072	0.669753
Sjc_0002198	67.2635	-0.581118	0.649594	-0.894587	0.371008	0.666363
Sjc_0002199	44.5198	-0.647464	0.469467	-1.37915	0.16785	0.44805
Sjc_0002200	76.3153	-0.0842338	0.440335	-0.191295	0.848294	0.946691
Sjc_0002201	178.419	0.645604	0.360608	1.79032	0.0734026	0.271238
Sjc_0002202	249.433	0.0824381	0.219256	0.37599	0.706925	0.884621
Sjc_0002203	191.543	0.00621349	0.475462	0.0130683	0.989573	0.996064
Sjc_0002204	77.055	0.236603	0.578336	0.40911	0.682459	0.87391
Sjc_0002205	65.3859	-0.00589264	0.524622	-0.0112322	0.991038	0.996457
Sjc_0002206	695.655	-1.18596	0.659557	-1.79812	0.0721578	0.268566
Sjc_0002207	164.459	-0.353666	0.343913	-1.02836	0.303782	0.608747
Sjc_0002208	62.1921	-0.463886	0.479405	-0.967628	0.33323	0.636384
Sjc_0002210	251.87	0.304925	0.322289	0.946124	0.344085	0.644524
Sjc_0002211	150.324	-0.121501	0.519956	-0.233675	0.815237	0.93289
Sjc_0002222	2307.63	-0.18301	0.101645	-1.80049	0.0717835	0.26804
Sjc_0002223	1845.26	-1.06672	0.179005	-5.95915	2.53554e-09	3.3762e-07
Sjc_0002224	1096.93	-0.070834	0.182352	-0.388447	0.697685	0.880626
Sjc_0002225	384.822	0.117331	0.184508	0.635913	0.524833	0.785983
Sjc_0002226	2124.8	-0.473323	0.275207	-1.71988	0.0854536	0.29832
Sjc_0002227	1140.34	-0.459612	0.251145	-1.83007	0.0672401	0.256569
Sjc_0002228	921.518	0.318355	0.155163	2.05174	0.0401951	0.186717
Sjc_0002229	737.442	0.506276	0.190513	2.65744	0.00787372	0.0608696
[truncated: 6,554 more rows]
