# Supplementary material for: RNAi screening of uncharacterized genes identifies promising druggable targets in Schistosoma japonicum
Source: PLoS Pathog. 2025 Mar 28;21(3):e1013014. doi: 10.1371/journal.ppat.1013014 (PMC11977999; doi:10.1371/journal.ppat.1013014)
Supplement: S9 Table — (XLSX) [file ppat.1013014.s020.xlsx]

## Sheet: biological process
S9 Table. GSEA enrichment analysis of expression data after Sjc_0002003 RNAi.
ID	Description	setSize	enrichmentScore	NES	pvalue	p.adjust	qvalue	rank	leading_edge	core_enrichment
GO:0022613	ribonucleoprotein complex biogenesis	398	0.562362	2.81109	1e-10	3.07933e-08	2.75088e-08	2458	tags=64%, list=29%, signal=48%	Sjc_0003500/Sjc_0001304/Sjc_0008569/Sjc_0002306/Sjc_0003691/Sjc_0002793/Sjc_0007922/Sjc_0001749/Sjc_0002428/Sjc_0000097/Sjc_0001751/Sjc_0002884/Sjc_0008903/Sjc_0005922/Sjc_0006764/Sjc_0002291/Sjc_0001513/Sjc_0000881/Sjc_0003173/Sjc_0002765/Sjc_0009732/Sjc_0003144/Sjc_0007737/Sjc_0002350/Sjc_0000538/Sjc_0004753/Sjc_0006268/Sjc_0008229/Sjc_0007147/Sjc_0006770/Sjc_0006119/Sjc_0005536/Sjc_0007970/Sjc…
GO:0042254	ribosome biogenesis	283	0.561244	2.69978	1e-10	3.07933e-08	2.75088e-08	2458	tags=65%, list=29%, signal=48%	Sjc_0003500/Sjc_0001304/Sjc_0008569/Sjc_0002306/Sjc_0003691/Sjc_0002793/Sjc_0007922/Sjc_0001749/Sjc_0000097/Sjc_0001751/Sjc_0008903/Sjc_0006764/Sjc_0002291/Sjc_0001513/Sjc_0002765/Sjc_0009732/Sjc_0003144/Sjc_0007737/Sjc_0002350/Sjc_0004753/Sjc_0007147/Sjc_0006119/Sjc_0005536/Sjc_0005429/Sjc_0003411/Sjc_0002514/Sjc_0008746/Sjc_0009724/Sjc_0004934/Sjc_0002864/Sjc_0005210/Sjc_0007952/Sjc_0008904/Sjc…
GO:0016072	rRNA metabolic process	175	0.587558	2.6985	1e-10	3.07933e-08	2.75088e-08	2199	tags=61%, list=26%, signal=46%	Sjc_0002262/Sjc_0003500/Sjc_0001304/Sjc_0002306/Sjc_0002793/Sjc_0000097/Sjc_0001751/Sjc_0008903/Sjc_0006764/Sjc_0002291/Sjc_0001513/Sjc_0003116/Sjc_0002765/Sjc_0009732/Sjc_0003382/Sjc_0002350/Sjc_0004753/Sjc_0007147/Sjc_0009724/Sjc_0004934/Sjc_0005183/Sjc_0002864/Sjc_0005210/Sjc_0007952/Sjc_0008904/Sjc_0006204/Sjc_0003580/Sjc_0008331/Sjc_0002817/Sjc_0009429/Sjc_0003178/Sjc_0007007/Sjc_0002775/Sjc…
GO:0006364	rRNA processing	151	0.589586	2.65382	1e-10	3.07933e-08	2.75088e-08	2453	tags=68%, list=29%, signal=49%	Sjc_0003500/Sjc_0001304/Sjc_0002306/Sjc_0002793/Sjc_0000097/Sjc_0001751/Sjc_0008903/Sjc_0006764/Sjc_0002291/Sjc_0001513/Sjc_0002765/Sjc_0009732/Sjc_0002350/Sjc_0004753/Sjc_0007147/Sjc_0009724/Sjc_0004934/Sjc_0002864/Sjc_0005210/Sjc_0007952/Sjc_0008904/Sjc_0006204/Sjc_0003580/Sjc_0008331/Sjc_0002817/Sjc_0009429/Sjc_0003178/Sjc_0007007/Sjc_0002775/Sjc_0001383/Sjc_0002599/Sjc_0006602/Sjc_0008264/Sjc…
GO:0034660	ncRNA metabolic process	360	0.531267	2.64513	1e-10	3.07933e-08	2.75088e-08	2456	tags=59%, list=29%, signal=44%	Sjc_0002262/Sjc_0003500/Sjc_0001304/Sjc_0002306/Sjc_0002793/Sjc_0001749/Sjc_0000097/Sjc_0001751/Sjc_0008903/Sjc_0007704/Sjc_0007834/Sjc_0002478/Sjc_0006418/Sjc_0006764/Sjc_0009497/Sjc_0002291/Sjc_0009423/Sjc_0001513/Sjc_0003116/Sjc_0002765/Sjc_0000167/Sjc_0009732/Sjc_0003382/Sjc_0002921/Sjc_0002350/Sjc_0006864/Sjc_0004753/Sjc_0001157/Sjc_0003978/Sjc_0008449/Sjc_0007147/Sjc_0001952/Sjc_0001153/Sjc…
GO:0008380	RNA splicing	306	0.544158	2.62267	1e-10	3.07933e-08	2.75088e-08	2156	tags=58%, list=25%, signal=45%	Sjc_0008306/Sjc_0006246/Sjc_0001569/Sjc_0002943/Sjc_0001023/Sjc_0008558/Sjc_0000586/Sjc_0001962/Sjc_0002428/Sjc_0008424/Sjc_0004238/Sjc_0009285/Sjc_0001866/Sjc_0002884/Sjc_0005922/Sjc_0004232/Sjc_0002631/Sjc_0000881/Sjc_0002336/Sjc_0003173/Sjc_0002380/Sjc_0003300/Sjc_0003541/Sjc_0000111/Sjc_0001720/Sjc_0007783/Sjc_0002153/Sjc_0007645/Sjc_0000538/Sjc_0001157/Sjc_0006268/Sjc_0008229/Sjc_0008449/Sjc…
GO:0034470	ncRNA processing	252	0.557522	2.60595	1e-10	3.07933e-08	2.75088e-08	2453	tags=63%, list=29%, signal=47%	Sjc_0003500/Sjc_0001304/Sjc_0002306/Sjc_0002793/Sjc_0000097/Sjc_0001751/Sjc_0008903/Sjc_0007834/Sjc_0002478/Sjc_0006418/Sjc_0006764/Sjc_0002291/Sjc_0009423/Sjc_0001513/Sjc_0002765/Sjc_0009732/Sjc_0002350/Sjc_0004753/Sjc_0001157/Sjc_0003978/Sjc_0008449/Sjc_0007147/Sjc_0001952/Sjc_0006518/Sjc_0009724/Sjc_0004934/Sjc_0006162/Sjc_0002864/Sjc_0005210/Sjc_0002692/Sjc_0007952/Sjc_0008904/Sjc_0006204/Sjc…
GO:0000375	RNA splicing, via transesterification reactions	274	0.543224	2.60572	1e-10	3.07933e-08	2.75088e-08	2156	tags=58%, list=25%, signal=45%	Sjc_0008306/Sjc_0006246/Sjc_0001569/Sjc_0002943/Sjc_0001023/Sjc_0008558/Sjc_0000586/Sjc_0001962/Sjc_0002428/Sjc_0008424/Sjc_0009285/Sjc_0001866/Sjc_0002884/Sjc_0005922/Sjc_0002631/Sjc_0000881/Sjc_0002336/Sjc_0003173/Sjc_0002380/Sjc_0003300/Sjc_0003541/Sjc_0001720/Sjc_0002153/Sjc_0007645/Sjc_0000538/Sjc_0001157/Sjc_0006268/Sjc_0008229/Sjc_0008449/Sjc_0007147/Sjc_0005136/Sjc_0007433/Sjc_0008613/Sjc…
GO:0000377	RNA splicing, via transesterification reactions with bulged adenosine as nucleophile	273	0.542309	2.60121	1e-10	3.07933e-08	2.75088e-08	2156	tags=58%, list=25%, signal=45%	Sjc_0008306/Sjc_0006246/Sjc_0001569/Sjc_0002943/Sjc_0001023/Sjc_0008558/Sjc_0000586/Sjc_0001962/Sjc_0002428/Sjc_0008424/Sjc_0009285/Sjc_0001866/Sjc_0002884/Sjc_0005922/Sjc_0002631/Sjc_0000881/Sjc_0002336/Sjc_0003173/Sjc_0002380/Sjc_0003300/Sjc_0003541/Sjc_0001720/Sjc_0002153/Sjc_0007645/Sjc_0000538/Sjc_0001157/Sjc_0006268/Sjc_0008229/Sjc_0008449/Sjc_0007147/Sjc_0005136/Sjc_0007433/Sjc_0008613/Sjc…
GO:0000398	mRNA splicing, via spliceosome	273	0.542309	2.60121	1e-10	3.07933e-08	2.75088e-08	2156	tags=58%, list=25%, signal=45%	Sjc_0008306/Sjc_0006246/Sjc_0001569/Sjc_0002943/Sjc_0001023/Sjc_0008558/Sjc_0000586/Sjc_0001962/Sjc_0002428/Sjc_0008424/Sjc_0009285/Sjc_0001866/Sjc_0002884/Sjc_0005922/Sjc_0002631/Sjc_0000881/Sjc_0002336/Sjc_0003173/Sjc_0002380/Sjc_0003300/Sjc_0003541/Sjc_0001720/Sjc_0002153/Sjc_0007645/Sjc_0000538/Sjc_0001157/Sjc_0006268/Sjc_0008229/Sjc_0008449/Sjc_0007147/Sjc_0005136/Sjc_0007433/Sjc_0008613/Sjc…
GO:0006397	mRNA processing	325	0.525436	2.54213	1e-10	3.07933e-08	2.75088e-08	2156	tags=58%, list=25%, signal=45%	Sjc_0006867/Sjc_0008306/Sjc_0006246/Sjc_0001569/Sjc_0002943/Sjc_0001023/Sjc_0008558/Sjc_0000586/Sjc_0004047/Sjc_0001962/Sjc_0002428/Sjc_0008424/Sjc_0009285/Sjc_0001866/Sjc_0002884/Sjc_0005922/Sjc_0002631/Sjc_0000881/Sjc_0002336/Sjc_0003173/Sjc_0002380/Sjc_0003300/Sjc_0003541/Sjc_0003287/Sjc_0001720/Sjc_0002153/Sjc_0007645/Sjc_0000538/Sjc_0001157/Sjc_0006268/Sjc_0008229/Sjc_0008449/Sjc_0007147/Sjc…
GO:0022618	ribonucleoprotein complex assembly	172	0.532849	2.43078	1e-10	3.07933e-08	2.75088e-08	2446	tags=64%, list=29%, signal=47%	Sjc_0003500/Sjc_0008569/Sjc_0002428/Sjc_0000097/Sjc_0002884/Sjc_0005922/Sjc_0000881/Sjc_0003173/Sjc_0009732/Sjc_0000538/Sjc_0006268/Sjc_0008229/Sjc_0007147/Sjc_0006770/Sjc_0007970/Sjc_0006180/Sjc_0008746/Sjc_0009724/Sjc_0003172/Sjc_0002254/Sjc_0001696/Sjc_0005210/Sjc_0002692/Sjc_0002249/Sjc_0006204/Sjc_0001346/Sjc_0007165/Sjc_0004605/Sjc_0001479/Sjc_0009333/Sjc_0001432/Sjc_0006143/Sjc_0009100/Sjc…
GO:0071826	ribonucleoprotein complex subunit organization	182	0.503052	2.3254	1e-10	3.07933e-08	2.75088e-08	2446	tags=62%, list=29%, signal=45%	Sjc_0003500/Sjc_0008569/Sjc_0002428/Sjc_0000097/Sjc_0002884/Sjc_0005922/Sjc_0000881/Sjc_0003173/Sjc_0009732/Sjc_0000538/Sjc_0006268/Sjc_0008229/Sjc_0007147/Sjc_0006770/Sjc_0007970/Sjc_0006180/Sjc_0008746/Sjc_0009724/Sjc_0003172/Sjc_0002254/Sjc_0001696/Sjc_0005210/Sjc_0002692/Sjc_0002249/Sjc_0006204/Sjc_0001346/Sjc_0007165/Sjc_0004605/Sjc_0001479/Sjc_0009333/Sjc_0001432/Sjc_0006143/Sjc_0009100/Sjc…
GO:0006412	translation	449	0.391095	1.97815	1e-10	3.07933e-08	2.75088e-08	2730	tags=55%, list=32%, signal=40%	Sjc_0006753/Sjc_0006867/Sjc_0008306/Sjc_0003500/Sjc_0004330/Sjc_0001866/Sjc_0002884/Sjc_0008903/Sjc_0007194/Sjc_0002478/Sjc_0004854/Sjc_0001905/Sjc_0000167/Sjc_0003144/Sjc_0003382/Sjc_0007737/Sjc_0007783/Sjc_0007645/Sjc_0006864/Sjc_0006770/Sjc_0007075/Sjc_0006119/Sjc_0005536/Sjc_0001952/Sjc_0005429/Sjc_0003411/Sjc_0002514/Sjc_0008746/Sjc_0009713/Sjc_0006863/Sjc_0008939/Sjc_0001696/Sjc_0005210/Sjc…
GO:0043043	peptide biosynthetic process	465	0.362848	1.8229	1e-10	3.07933e-08	2.75088e-08	2458	tags=48%, list=29%, signal=36%	Sjc_0006753/Sjc_0006867/Sjc_0008306/Sjc_0003500/Sjc_0004330/Sjc_0001866/Sjc_0002884/Sjc_0008903/Sjc_0007194/Sjc_0002478/Sjc_0004854/Sjc_0001905/Sjc_0000167/Sjc_0003144/Sjc_0003382/Sjc_0007737/Sjc_0007783/Sjc_0007645/Sjc_0006864/Sjc_0006770/Sjc_0000458/Sjc_0007075/Sjc_0006119/Sjc_0005536/Sjc_0001952/Sjc_0005429/Sjc_0003411/Sjc_0002514/Sjc_0008746/Sjc_0009713/Sjc_0006863/Sjc_0008939/Sjc_0001696/Sjc…
GO:0006405	RNA export from nucleus	98	0.595608	2.48365	2.87238e-10	8.29222e-08	7.40773e-08	2058	tags=59%, list=24%, signal=45%	Sjc_0006246/Sjc_0000586/Sjc_0001749/Sjc_0003244/Sjc_0005550/Sjc_0000167/Sjc_0006419/Sjc_0001720/Sjc_0007783/Sjc_0007645/Sjc_0006894/Sjc_0001874/Sjc_0002941/Sjc_0002087/Sjc_0001696/Sjc_0001128/Sjc_0002692/Sjc_0001346/Sjc_0000682/Sjc_0000088/Sjc_0006751/Sjc_0003966/Sjc_0004630/Sjc_0006288/Sjc_0006804/Sjc_0000326/Sjc_0002942/Sjc_0003170/Sjc_0002918/Sjc_0004895/Sjc_0007415/Sjc_0006248/Sjc_0004002/Sjc…
GO:0071166	ribonucleoprotein complex localization	88	0.613281	2.51526	5.10976e-10	1.38835e-07	1.24026e-07	1874	tags=57%, list=22%, signal=45%	Sjc_0006246/Sjc_0000586/Sjc_0001749/Sjc_0003244/Sjc_0005550/Sjc_0000167/Sjc_0006419/Sjc_0001720/Sjc_0007783/Sjc_0007645/Sjc_0006894/Sjc_0001874/Sjc_0002941/Sjc_0002087/Sjc_0001128/Sjc_0002692/Sjc_0001346/Sjc_0000088/Sjc_0006751/Sjc_0003966/Sjc_0004630/Sjc_0006288/Sjc_0000326/Sjc_0002942/Sjc_0003170/Sjc_0004895/Sjc_0007415/Sjc_0006248/Sjc_0004002/Sjc_0001805/Sjc_0003200/Sjc_0001063/Sjc_0005685/Sjc…
GO:0006401	RNA catabolic process	214	0.445871	2.08445	3.85579e-09	9.89439e-07	8.83901e-07	2001	tags=49%, list=23%, signal=38%	Sjc_0002262/Sjc_0006753/Sjc_0000850/Sjc_0008306/Sjc_0009524/Sjc_0005391/Sjc_0004238/Sjc_0001751/Sjc_0001866/Sjc_0002884/Sjc_0009527/Sjc_0007194/Sjc_0004232/Sjc_0005604/Sjc_0009497/Sjc_0003173/Sjc_0000167/Sjc_0006419/Sjc_0007645/Sjc_0006894/Sjc_0004753/Sjc_0006119/Sjc_0005536/Sjc_0004040/Sjc_0002514/Sjc_0006180/Sjc_0006518/Sjc_0003172/Sjc_0001696/Sjc_0005210/Sjc_0002692/Sjc_0002339/Sjc_0004571/Sjc…
GO:0051168	nuclear export	123	0.527869	2.27355	6.69493e-09	1.62757e-06	1.45397e-06	1874	tags=49%, list=22%, signal=39%	Sjc_0006246/Sjc_0000586/Sjc_0001749/Sjc_0008987/Sjc_0003244/Sjc_0005550/Sjc_0000167/Sjc_0006419/Sjc_0001720/Sjc_0007783/Sjc_0007645/Sjc_0006894/Sjc_0005157/Sjc_0001874/Sjc_0002941/Sjc_0002087/Sjc_0001696/Sjc_0001128/Sjc_0002692/Sjc_0001346/Sjc_0000682/Sjc_0000088/Sjc_0006751/Sjc_0003966/Sjc_0004630/Sjc_0006288/Sjc_0006804/Sjc_0000326/Sjc_0002942/Sjc_0003170/Sjc_0002918/Sjc_0004895/Sjc_0007415/Sjc…
GO:0051169	nuclear transport	218	0.433597	2.05758	9.81378e-09	2.26649e-06	2.02474e-06	1874	tags=43%, list=22%, signal=34%	Sjc_0001069/Sjc_0006698/Sjc_0006246/Sjc_0003744/Sjc_0000586/Sjc_0001749/Sjc_0005935/Sjc_0005922/Sjc_0001160/Sjc_0008987/Sjc_0003244/Sjc_0005550/Sjc_0000167/Sjc_0006815/Sjc_0004522/Sjc_0006419/Sjc_0001720/Sjc_0007783/Sjc_0007645/Sjc_0006894/Sjc_0005157/Sjc_0008229/Sjc_0005536/Sjc_0007970/Sjc_0004040/Sjc_0004686/Sjc_0001874/Sjc_0002941/Sjc_0002087/Sjc_0001696/Sjc_0001128/Sjc_0002692/Sjc_0002339/Sjc…
GO:0006611	protein export from nucleus	114	0.538602	2.30938	1.74191e-08	3.74781e-06	3.34805e-06	1874	tags=49%, list=22%, signal=39%	Sjc_0006246/Sjc_0000586/Sjc_0001749/Sjc_0008987/Sjc_0003244/Sjc_0005550/Sjc_0000167/Sjc_0006419/Sjc_0001720/Sjc_0007783/Sjc_0007645/Sjc_0006894/Sjc_0005157/Sjc_0001874/Sjc_0002941/Sjc_0002087/Sjc_0001128/Sjc_0002692/Sjc_0001346/Sjc_0000088/Sjc_0006751/Sjc_0003966/Sjc_0004630/Sjc_0006288/Sjc_0000326/Sjc_0002942/Sjc_0003170/Sjc_0002918/Sjc_0004895/Sjc_0007415/Sjc_0006248/Sjc_0004002/Sjc_0001805/Sjc…
GO:0006402	mRNA catabolic process	191	0.451755	2.08575	1.78506e-08	3.74781e-06	3.34805e-06	2457	tags=60%, list=29%, signal=44%	Sjc_0006753/Sjc_0000850/Sjc_0008306/Sjc_0009524/Sjc_0004238/Sjc_0001866/Sjc_0002884/Sjc_0009527/Sjc_0007194/Sjc_0004232/Sjc_0005604/Sjc_0009497/Sjc_0003173/Sjc_0000167/Sjc_0006419/Sjc_0007645/Sjc_0006894/Sjc_0006119/Sjc_0005536/Sjc_0004040/Sjc_0002514/Sjc_0006180/Sjc_0006518/Sjc_0003172/Sjc_0001696/Sjc_0005210/Sjc_0002692/Sjc_0002339/Sjc_0004571/Sjc_0004605/Sjc_0009429/Sjc_0009333/Sjc_0001432/Sjc…
GO:0002181	cytoplasmic translation	115	0.516231	2.20008	2.89781e-08	5.81956e-06	5.19882e-06	2458	tags=73%, list=29%, signal=53%	Sjc_0006753/Sjc_0003500/Sjc_0002478/Sjc_0004854/Sjc_0001905/Sjc_0003144/Sjc_0007737/Sjc_0006770/Sjc_0006119/Sjc_0005536/Sjc_0002514/Sjc_0008746/Sjc_0001696/Sjc_0005210/Sjc_0002944/Sjc_0003734/Sjc_0009429/Sjc_0009100/Sjc_0006480/Sjc_0000248/Sjc_0008365/Sjc_0000326/Sjc_0003495/Sjc_0007213/Sjc_0006746/Sjc_0006351/Sjc_0004910/Sjc_0008418/Sjc_0004815/Sjc_0000157/Sjc_0007456/Sjc_0002110/Sjc_0009486/Sjc…
GO:0006913	nucleocytoplasmic transport	217	0.431888	2.03569	3.16675e-08	6.09467e-06	5.44459e-06	1874	tags=42%, list=22%, signal=34%	Sjc_0001069/Sjc_0006698/Sjc_0006246/Sjc_0003744/Sjc_0000586/Sjc_0001749/Sjc_0005935/Sjc_0005922/Sjc_0001160/Sjc_0008987/Sjc_0003244/Sjc_0005550/Sjc_0000167/Sjc_0006815/Sjc_0004522/Sjc_0006419/Sjc_0001720/Sjc_0007783/Sjc_0007645/Sjc_0006894/Sjc_0005157/Sjc_0008229/Sjc_0005536/Sjc_0007970/Sjc_0004040/Sjc_0004686/Sjc_0001874/Sjc_0002941/Sjc_0002087/Sjc_0001696/Sjc_0001128/Sjc_0002692/Sjc_0002339/Sjc…
GO:0010608	post-transcriptional regulation of gene expression	320	0.369187	1.7848	3.59669e-08	6.64525e-06	5.93644e-06	2359	tags=47%, list=28%, signal=35%	Sjc_0008306/Sjc_0009524/Sjc_0004330/Sjc_0001749/Sjc_0004238/Sjc_0001866/Sjc_0002884/Sjc_0009527/Sjc_0007194/Sjc_0004232/Sjc_0002478/Sjc_0004854/Sjc_0005604/Sjc_0009497/Sjc_0001905/Sjc_0000167/Sjc_0006815/Sjc_0003144/Sjc_0006419/Sjc_0007783/Sjc_0001193/Sjc_0007645/Sjc_0006894/Sjc_0004753/Sjc_0008449/Sjc_0006770/Sjc_0007075/Sjc_0004040/Sjc_0006180/Sjc_0006518/Sjc_0008746/Sjc_0006162/Sjc_0009713/Sjc…
GO:0000956	nuclear-transcribed mRNA catabolic process	138	0.484044	2.14431	4.97418e-08	8.83683e-06	7.89425e-06	2457	tags=62%, list=29%, signal=45%	Sjc_0006753/Sjc_0000850/Sjc_0002884/Sjc_0007194/Sjc_0009497/Sjc_0003173/Sjc_0000167/Sjc_0006419/Sjc_0007645/Sjc_0006894/Sjc_0006119/Sjc_0005536/Sjc_0002514/Sjc_0006518/Sjc_0003172/Sjc_0005210/Sjc_0002692/Sjc_0004571/Sjc_0004605/Sjc_0009429/Sjc_0009333/Sjc_0001432/Sjc_0006143/Sjc_0002407/Sjc_0006772/Sjc_0006480/Sjc_0000248/Sjc_0000326/Sjc_0002364/Sjc_0003170/Sjc_0006351/Sjc_0004910/Sjc_0007415/Sjc…
GO:0009451	RNA modification	113	0.530567	2.26674	5.64327e-08	9.65418e-06	8.62442e-06	2151	tags=55%, list=25%, signal=42%	Sjc_0006867/Sjc_0008306/Sjc_0006246/Sjc_0009524/Sjc_0004047/Sjc_0009527/Sjc_0007834/Sjc_0002478/Sjc_0005604/Sjc_0009423/Sjc_0003541/Sjc_0000538/Sjc_0008796/Sjc_0003978/Sjc_0001952/Sjc_0004181/Sjc_0002817/Sjc_0000400/Sjc_0009771/Sjc_0002775/Sjc_0002407/Sjc_0008157/Sjc_0008267/Sjc_0003008/Sjc_0005265/Sjc_0002976/Sjc_0007385/Sjc_0007756/Sjc_0009515/Sjc_0004848/Sjc_0000658/Sjc_0001805/Sjc_0007555/Sjc…
GO:0006406	mRNA export from nucleus	73	0.602791	2.40635	5.88808e-08	9.71323e-06	8.67717e-06	1874	tags=56%, list=22%, signal=44%	Sjc_0006246/Sjc_0000586/Sjc_0003244/Sjc_0005550/Sjc_0000167/Sjc_0006419/Sjc_0001720/Sjc_0007783/Sjc_0007645/Sjc_0006894/Sjc_0001874/Sjc_0002941/Sjc_0002087/Sjc_0001128/Sjc_0002692/Sjc_0001346/Sjc_0000088/Sjc_0006751/Sjc_0003966/Sjc_0002942/Sjc_0003170/Sjc_0004895/Sjc_0007415/Sjc_0006248/Sjc_0004002/Sjc_0001805/Sjc_0003200/Sjc_0005163/Sjc_0005900/Sjc_0007218/Sjc_0005899/Sjc_0001523/Sjc_0006411/Sjc…
GO:0043414	macromolecule methylation	145	0.467997	2.09997	2.42213e-07	3.85788e-05	3.44638e-05	2426	tags=57%, list=28%, signal=42%	Sjc_0006867/Sjc_0008306/Sjc_0003022/Sjc_0006246/Sjc_0008793/Sjc_0003691/Sjc_0004047/Sjc_0007922/Sjc_0007194/Sjc_0007834/Sjc_0009423/Sjc_0003116/Sjc_0006103/Sjc_0003541/Sjc_0006382/Sjc_0003753/Sjc_0000538/Sjc_0008796/Sjc_0003978/Sjc_0000732/Sjc_0007970/Sjc_0009692/Sjc_0006044/Sjc_0007115/Sjc_0004181/Sjc_0001133/Sjc_0005524/Sjc_0002395/Sjc_0004669/Sjc_0006077/Sjc_0005181/Sjc_0008344/Sjc_0008157/Sjc…
GO:0042274	ribosomal small subunit biogenesis	69	0.595984	2.33459	3.08146e-07	4.74442e-05	4.23836e-05	2437	tags=68%, list=28%, signal=49%	Sjc_0001304/Sjc_0008903/Sjc_0001513/Sjc_0002765/Sjc_0009732/Sjc_0003144/Sjc_0004753/Sjc_0009724/Sjc_0004934/Sjc_0002864/Sjc_0005210/Sjc_0008904/Sjc_0006204/Sjc_0001383/Sjc_0006602/Sjc_0008264/Sjc_0006288/Sjc_0008365/Sjc_0002863/Sjc_0000326/Sjc_0005139/Sjc_0000157/Sjc_0009486/Sjc_0003592/Sjc_0005427/Sjc_0000771/Sjc_0009490/Sjc_0004739/Sjc_0006505/Sjc_0008499/Sjc_0005576/Sjc_0000713/Sjc_0009726/Sjc…
GO:0006413	translational initiation	114	0.502034	2.15259	5.43444e-07	8.09731e-05	7.23361e-05	2457	tags=64%, list=29%, signal=46%	Sjc_0006753/Sjc_0001905/Sjc_0006770/Sjc_0006119/Sjc_0005536/Sjc_0001952/Sjc_0002514/Sjc_0005210/Sjc_0002692/Sjc_0009429/Sjc_0009333/Sjc_0001744/Sjc_0005296/Sjc_0006480/Sjc_0000248/Sjc_0000326/Sjc_0003495/Sjc_0007213/Sjc_0002364/Sjc_0006895/Sjc_0006351/Sjc_0004910/Sjc_0008418/Sjc_0000157/Sjc_0007456/Sjc_0009486/Sjc_0008912/Sjc_0001787/Sjc_0001071/Sjc_0008098/Sjc_0007218/Sjc_0006875/Sjc_0004105/Sjc…
GO:0031503	protein-containing complex localization	191	0.413973	1.91131	1.27829e-06	0.000184514	0.000164832	1874	tags=38%, list=22%, signal=30%	Sjc_0000488/Sjc_0000484/Sjc_0000485/Sjc_0006246/Sjc_0000480/Sjc_0000586/Sjc_0001749/Sjc_0006931/Sjc_0003244/Sjc_0005550/Sjc_0000167/Sjc_0004522/Sjc_0006419/Sjc_0001720/Sjc_0007783/Sjc_0007645/Sjc_0006894/Sjc_0004040/Sjc_0001874/Sjc_0005850/Sjc_0002941/Sjc_0002087/Sjc_0001128/Sjc_0002692/Sjc_0001346/Sjc_0001432/Sjc_0004220/Sjc_0000088/Sjc_0006751/Sjc_0003966/Sjc_0004630/Sjc_0006288/Sjc_0004523/Sjc…
GO:0006325	chromatin organization	333	0.343307	1.68068	1.7175e-06	0.000240398	0.000214756	2428	tags=48%, list=28%, signal=36%	Sjc_0002680/Sjc_0005260/Sjc_0003500/Sjc_0003022/Sjc_0004595/Sjc_0008793/Sjc_0008891/Sjc_0005522/Sjc_0003744/Sjc_0003240/Sjc_0001160/Sjc_0004928/Sjc_0000410/Sjc_0003116/Sjc_0006103/Sjc_0004588/Sjc_0007102/Sjc_0003382/Sjc_0006382/Sjc_0004522/Sjc_0005660/Sjc_0005046/Sjc_0003753/Sjc_0007765/Sjc_0000732/Sjc_0008093/Sjc_0009692/Sjc_0004586/Sjc_0008967/Sjc_0004593/Sjc_0007115/Sjc_0002087/Sjc_0001696/Sjc…
GO:0090305	nucleic acid phosphodiester bond hydrolysis	161	0.425372	1.95284	1.96293e-06	0.00026667	0.000238226	1797	tags=38%, list=21%, signal=31%	Sjc_0002262/Sjc_0006867/Sjc_0003500/Sjc_0001304/Sjc_0000586/Sjc_0000097/Sjc_0001751/Sjc_0002884/Sjc_0008903/Sjc_0001907/Sjc_0002893/Sjc_0002765/Sjc_0003287/Sjc_0006419/Sjc_0006894/Sjc_0006537/Sjc_0006518/Sjc_0002982/Sjc_0002864/Sjc_0006259/Sjc_0002692/Sjc_0002607/Sjc_0008904/Sjc_0005323/Sjc_0004605/Sjc_0002118/Sjc_0009333/Sjc_0004444/Sjc_0000223/Sjc_0002725/Sjc_0002407/Sjc_0003142/Sjc_0008157/Sjc…
GO:0043484	regulation of RNA splicing	105	0.511712	2.17524	2.44511e-06	0.000322685	0.000288266	2156	tags=64%, list=25%, signal=48%	Sjc_0008306/Sjc_0006246/Sjc_0008558/Sjc_0004238/Sjc_0009285/Sjc_0002884/Sjc_0004232/Sjc_0003541/Sjc_0000111/Sjc_0001720/Sjc_0007645/Sjc_0001157/Sjc_0006268/Sjc_0006119/Sjc_0007433/Sjc_0006180/Sjc_0001762/Sjc_0002087/Sjc_0008939/Sjc_0002692/Sjc_0001346/Sjc_0007165/Sjc_0004605/Sjc_0005596/Sjc_0007527/Sjc_0003543/Sjc_0007934/Sjc_0007715/Sjc_0008157/Sjc_0000310/Sjc_0004455/Sjc_0002435/Sjc_0003150/Sjc…
GO:0000184	nuclear-transcribed mRNA catabolic process, nonsense-mediated decay	75	0.547728	2.20789	2.6334e-06	0.00033788	0.00030184	2457	tags=76%, list=29%, signal=55%	Sjc_0006753/Sjc_0007194/Sjc_0000167/Sjc_0006419/Sjc_0007645/Sjc_0006894/Sjc_0006119/Sjc_0005536/Sjc_0002514/Sjc_0005210/Sjc_0002692/Sjc_0009429/Sjc_0006480/Sjc_0000248/Sjc_0000326/Sjc_0002364/Sjc_0003170/Sjc_0006351/Sjc_0004910/Sjc_0007415/Sjc_0008418/Sjc_0000157/Sjc_0007456/Sjc_0009486/Sjc_0003200/Sjc_0001071/Sjc_0008098/Sjc_0006875/Sjc_0002953/Sjc_0004660/Sjc_0004023/Sjc_0001298/Sjc_0001577/Sjc…
GO:0000245	spliceosomal complex assembly	41	0.65419	2.35502	3.32739e-06	0.000415385	0.000371078	2056	tags=71%, list=24%, signal=54%	Sjc_0002428/Sjc_0002884/Sjc_0005922/Sjc_0000881/Sjc_0006268/Sjc_0008229/Sjc_0006180/Sjc_0002692/Sjc_0001346/Sjc_0007165/Sjc_0004605/Sjc_0007349/Sjc_0000310/Sjc_0004455/Sjc_0001518/Sjc_0004002/Sjc_0003131/Sjc_0002090/Sjc_0003799/Sjc_0009279/Sjc_0003905/Sjc_0008363/Sjc_0000559/Sjc_0007272/Sjc_0005252/Sjc_0006499/Sjc_0001350/Sjc_0003374/Sjc_0003373
GO:0040029	regulation of gene expression, epigenetic	197	0.396645	1.84343	3.69217e-06	0.000443752	0.00039642	2568	tags=51%, list=30%, signal=36%	Sjc_0003022/Sjc_0006246/Sjc_0008891/Sjc_0001749/Sjc_0000881/Sjc_0003116/Sjc_0000167/Sjc_0006815/Sjc_0003541/Sjc_0007102/Sjc_0006382/Sjc_0004522/Sjc_0001193/Sjc_0005046/Sjc_0006894/Sjc_0003753/Sjc_0003606/Sjc_0008449/Sjc_0008093/Sjc_0006518/Sjc_0006162/Sjc_0009713/Sjc_0005183/Sjc_0001696/Sjc_0002354/Sjc_0002692/Sjc_0007952/Sjc_0001414/Sjc_0001133/Sjc_0009333/Sjc_0001432/Sjc_0004444/Sjc_0002774/Sjc…
GO:0044270	cellular nitrogen compound catabolic process	306	0.338178	1.62991	3.74677e-06	0.000443752	0.00039642	1866	tags=38%, list=22%, signal=31%	Sjc_0002262/Sjc_0006698/Sjc_0006753/Sjc_0000850/Sjc_0005260/Sjc_0000051/Sjc_0008306/Sjc_0009524/Sjc_0005391/Sjc_0004238/Sjc_0001751/Sjc_0001866/Sjc_0002884/Sjc_0009527/Sjc_0007194/Sjc_0004232/Sjc_0005604/Sjc_0009497/Sjc_0003173/Sjc_0006338/Sjc_0000167/Sjc_0006419/Sjc_0007645/Sjc_0006894/Sjc_0004753/Sjc_0006119/Sjc_0005536/Sjc_0004040/Sjc_0006537/Sjc_0002514/Sjc_0006180/Sjc_0006518/Sjc_0003172/Sjc…
GO:0032259	methylation	158	0.431067	1.96357	4.21293e-06	0.000486488	0.000434597	2426	tags=53%, list=28%, signal=39%	Sjc_0006867/Sjc_0008306/Sjc_0003022/Sjc_0006246/Sjc_0008793/Sjc_0003691/Sjc_0004047/Sjc_0007922/Sjc_0007194/Sjc_0007834/Sjc_0009423/Sjc_0003116/Sjc_0006103/Sjc_0003541/Sjc_0006382/Sjc_0003753/Sjc_0000538/Sjc_0008796/Sjc_0003978/Sjc_0000732/Sjc_0007970/Sjc_0009692/Sjc_0006044/Sjc_0007115/Sjc_0004181/Sjc_0001133/Sjc_0005524/Sjc_0002395/Sjc_0004669/Sjc_0006077/Sjc_0005181/Sjc_0008344/Sjc_0008157/Sjc…
GO:0030490	maturation of SSU-rRNA	55	0.600468	2.25901	4.47446e-06	0.000504087	0.000450318	2413	tags=69%, list=28%, signal=50%	Sjc_0001304/Sjc_0008903/Sjc_0001513/Sjc_0002765/Sjc_0009732/Sjc_0004753/Sjc_0009724/Sjc_0004934/Sjc_0002864/Sjc_0008904/Sjc_0006204/Sjc_0001383/Sjc_0006602/Sjc_0008264/Sjc_0006288/Sjc_0008365/Sjc_0002863/Sjc_0000326/Sjc_0005139/Sjc_0009486/Sjc_0003592/Sjc_0005427/Sjc_0000771/Sjc_0009490/Sjc_0004739/Sjc_0008499/Sjc_0005576/Sjc_0000713/Sjc_0009726/Sjc_0007524/Sjc_0006028/Sjc_0005854/Sjc_0006276/Sjc…
GO:0034655	nucleobase-containing compound catabolic process	298	0.338962	1.61931	5.53827e-06	0.000609077	0.00054411	1866	tags=38%, list=22%, signal=31%	Sjc_0002262/Sjc_0006698/Sjc_0006753/Sjc_0000850/Sjc_0005260/Sjc_0000051/Sjc_0008306/Sjc_0009524/Sjc_0005391/Sjc_0004238/Sjc_0001751/Sjc_0001866/Sjc_0002884/Sjc_0009527/Sjc_0007194/Sjc_0004232/Sjc_0005604/Sjc_0009497/Sjc_0003173/Sjc_0000167/Sjc_0006419/Sjc_0007645/Sjc_0006894/Sjc_0004753/Sjc_0006119/Sjc_0005536/Sjc_0004040/Sjc_0006537/Sjc_0002514/Sjc_0006180/Sjc_0006518/Sjc_0003172/Sjc_0002982/Sjc…
GO:0019439	aromatic compound catabolic process	309	0.335059	1.60925	6.06571e-06	0.00065157	0.000582071	1866	tags=38%, list=22%, signal=30%	Sjc_0002262/Sjc_0006698/Sjc_0006753/Sjc_0000850/Sjc_0005260/Sjc_0000051/Sjc_0008306/Sjc_0009524/Sjc_0005391/Sjc_0007228/Sjc_0004238/Sjc_0001751/Sjc_0001866/Sjc_0002884/Sjc_0009527/Sjc_0007194/Sjc_0004232/Sjc_0005604/Sjc_0009497/Sjc_0003173/Sjc_0000167/Sjc_0006419/Sjc_0007645/Sjc_0006894/Sjc_0004753/Sjc_0006119/Sjc_0005536/Sjc_0004040/Sjc_0006537/Sjc_0002514/Sjc_0006180/Sjc_0006518/Sjc_0001413/Sjc…
GO:0000462	maturation of SSU-rRNA from tricistronic rRNA transcript (SSU-rRNA, 5.8S rRNA, LSU-rRNA)	45	0.608315	2.22712	7.04132e-06	0.000739179	0.000660335	2413	tags=69%, list=28%, signal=50%	Sjc_0001304/Sjc_0008903/Sjc_0001513/Sjc_0002765/Sjc_0009732/Sjc_0004753/Sjc_0009724/Sjc_0002864/Sjc_0008904/Sjc_0006204/Sjc_0001383/Sjc_0006602/Sjc_0008264/Sjc_0008365/Sjc_0002863/Sjc_0000326/Sjc_0005139/Sjc_0009486/Sjc_0009490/Sjc_0008499/Sjc_0005576/Sjc_0000713/Sjc_0009726/Sjc_0007524/Sjc_0005854/Sjc_0006276/Sjc_0001727/Sjc_0005588/Sjc_0004954/Sjc_0005206/Sjc_0006699
GO:1903311	regulation of mRNA metabolic process	180	0.396756	1.83779	7.27993e-06	0.000747244	0.00066754	2151	tags=50%, list=25%, signal=38%	Sjc_0008306/Sjc_0006246/Sjc_0009524/Sjc_0008558/Sjc_0004238/Sjc_0009285/Sjc_0001866/Sjc_0002884/Sjc_0009527/Sjc_0004232/Sjc_0005604/Sjc_0000167/Sjc_0003541/Sjc_0001720/Sjc_0007645/Sjc_0006268/Sjc_0007433/Sjc_0004040/Sjc_0006180/Sjc_0001762/Sjc_0002982/Sjc_0002087/Sjc_0008939/Sjc_0001696/Sjc_0002692/Sjc_0002339/Sjc_0001346/Sjc_0000682/Sjc_0007165/Sjc_0004605/Sjc_0009333/Sjc_0009771/Sjc_0007527/Sjc…
GO:0046700	heterocycle catabolic process	307	0.336085	1.62388	7.53055e-06	0.000756165	0.000675509	1866	tags=37%, list=22%, signal=30%	Sjc_0002262/Sjc_0006698/Sjc_0006753/Sjc_0000850/Sjc_0005260/Sjc_0000051/Sjc_0008306/Sjc_0009524/Sjc_0005391/Sjc_0004238/Sjc_0001751/Sjc_0001866/Sjc_0002884/Sjc_0009527/Sjc_0007194/Sjc_0004232/Sjc_0005604/Sjc_0009497/Sjc_0003173/Sjc_0000167/Sjc_0006419/Sjc_0007645/Sjc_0006894/Sjc_0004753/Sjc_0006119/Sjc_0005536/Sjc_0004040/Sjc_0006537/Sjc_0002514/Sjc_0006180/Sjc_0006518/Sjc_0003172/Sjc_0002982/Sjc…
GO:0072594	establishment of protein localization to organelle	266	0.345121	1.62788	9.29161e-06	0.000894124	0.000798753	1922	tags=38%, list=22%, signal=31%	Sjc_0001069/Sjc_0006698/Sjc_0006753/Sjc_0005700/Sjc_0003744/Sjc_0001749/Sjc_0005935/Sjc_0001160/Sjc_0008987/Sjc_0005550/Sjc_0004802/Sjc_0006815/Sjc_0004522/Sjc_0004074/Sjc_0006119/Sjc_0005536/Sjc_0004040/Sjc_0006700/Sjc_0002514/Sjc_0004686/Sjc_0006355/Sjc_0002941/Sjc_0005917/Sjc_0005210/Sjc_0002817/Sjc_0009429/Sjc_0001692/Sjc_0000088/Sjc_0008005/Sjc_0005596/Sjc_0001409/Sjc_0004940/Sjc_0008794/Sjc…
GO:1901361	organic cyclic compound catabolic process	319	0.326459	1.58668	9.23329e-06	0.000894124	0.000798753	1866	tags=37%, list=22%, signal=30%	Sjc_0002262/Sjc_0006698/Sjc_0006753/Sjc_0000850/Sjc_0005260/Sjc_0000051/Sjc_0008306/Sjc_0009524/Sjc_0005391/Sjc_0007228/Sjc_0004238/Sjc_0001751/Sjc_0001866/Sjc_0002884/Sjc_0009527/Sjc_0007194/Sjc_0004232/Sjc_0005604/Sjc_0009497/Sjc_0003173/Sjc_0000167/Sjc_0006419/Sjc_0007645/Sjc_0006894/Sjc_0004753/Sjc_0006119/Sjc_0005536/Sjc_0004040/Sjc_0006537/Sjc_0002514/Sjc_0006180/Sjc_0006518/Sjc_0001413/Sjc…
GO:0006399	tRNA metabolic process	128	0.44792	1.93845	1.00507e-05	0.000947432	0.000846375	2456	tags=56%, list=29%, signal=41%	Sjc_0007834/Sjc_0002478/Sjc_0009423/Sjc_0006864/Sjc_0003978/Sjc_0001952/Sjc_0006518/Sjc_0006863/Sjc_0007160/Sjc_0002109/Sjc_0004181/Sjc_0009371/Sjc_0000400/Sjc_0008036/Sjc_0002725/Sjc_0005498/Sjc_0002407/Sjc_0003008/Sjc_0005234/Sjc_0002726/Sjc_0007376/Sjc_0007756/Sjc_0005535/Sjc_0000658/Sjc_0007555/Sjc_0001392/Sjc_0006713/Sjc_0002950/Sjc_0000771/Sjc_0000826/Sjc_0006460/Sjc_0001793/Sjc_0006486/Sjc…
GO:0097164	ammonium ion metabolic process	83	-0.575086	-1.86953	1.20695e-05	0.00111498	0.000996048	1583	tags=42%, list=19%, signal=35%	Sjc_0001344/Sjc_0006603/Sjc_0004793/Sjc_0006147/Sjc_0007227/Sjc_0000009/Sjc_0009169/Sjc_0000745/Sjc_0000041/Sjc_0002709/Sjc_0006235/Sjc_0003814/Sjc_0009161/Sjc_0001164/Sjc_0001504/Sjc_0009160/Sjc_0006876/Sjc_0006237/Sjc_0006755/Sjc_0002710/Sjc_0000814/Sjc_0009167/Sjc_0005067/Sjc_0001501/Sjc_0003441/Sjc_0009112/Sjc_0005492/Sjc_0009168/Sjc_0009113/Sjc_0000042/Sjc_0002842/Sjc_0000017/Sjc_0009243/Sjc…
GO:0034220	ion transmembrane transport	407	-0.41266	-1.52727	1.68854e-05	0.00152929	0.00136617	1915	tags=32%, list=22%, signal=26%	Sjc_0006257/Sjc_0008820/Sjc_0000878/Sjc_0008265/Sjc_0006613/Sjc_0005249/Sjc_0004613/Sjc_0002553/Sjc_0000759/Sjc_0009409/Sjc_0000146/Sjc_0005960/Sjc_0001398/Sjc_0007335/Sjc_0002672/Sjc_0003726/Sjc_0008379/Sjc_0009441/Sjc_0006539/Sjc_0007334/Sjc_0002622/Sjc_0002671/Sjc_0006620/Sjc_0007270/Sjc_0000748/Sjc_0005467/Sjc_0004793/Sjc_0001043/Sjc_0008381/Sjc_0003591/Sjc_0004123/Sjc_0005373/Sjc_0005514/Sjc…
GO:1904766	negative regulation of macroautophagy by TORC1 signaling	17	0.799376	2.28025	1.72415e-05	0.00153151	0.00136815	1270	tags=82%, list=15%, signal=70%	Sjc_0008194/Sjc_0008192/Sjc_0008189/Sjc_0008179/Sjc_0002907/Sjc_0008190/Sjc_0008182/Sjc_0008180/Sjc_0008191/Sjc_0008193/Sjc_0008185/Sjc_0008187/Sjc_0002908/Sjc_0002909
GO:1901098	positive regulation of autophagosome maturation	16	0.820852	2.32445	1.97224e-05	0.00159821	0.00142773	1270	tags=88%, list=15%, signal=75%	Sjc_0008194/Sjc_0008192/Sjc_0008189/Sjc_0008179/Sjc_0002907/Sjc_0008190/Sjc_0008182/Sjc_0008180/Sjc_0008191/Sjc_0008193/Sjc_0008185/Sjc_0008187/Sjc_0002908/Sjc_0002909
GO:0090501	RNA phosphodiester bond hydrolysis	91	0.488337	2.01963	1.89627e-05	0.00159821	0.00142773	1797	tags=42%, list=21%, signal=33%	Sjc_0002262/Sjc_0003500/Sjc_0001304/Sjc_0000586/Sjc_0000097/Sjc_0001751/Sjc_0008903/Sjc_0002765/Sjc_0006419/Sjc_0006894/Sjc_0006518/Sjc_0002864/Sjc_0002692/Sjc_0008904/Sjc_0005323/Sjc_0009333/Sjc_0002725/Sjc_0002407/Sjc_0002726/Sjc_0002863/Sjc_0000326/Sjc_0004694/Sjc_0004895/Sjc_0001108/Sjc_0001549/Sjc_0009486/Sjc_0003199/Sjc_0000826/Sjc_0007347/Sjc_0006411/Sjc_0008499/Sjc_0006789/Sjc_0009340/Sjc…
GO:0050657	nucleic acid transport	143	0.414393	1.84301	1.97095e-05	0.00159821	0.00142773	1874	tags=45%, list=22%, signal=36%	Sjc_0006246/Sjc_0000586/Sjc_0001749/Sjc_0003244/Sjc_0005550/Sjc_0000167/Sjc_0006419/Sjc_0001720/Sjc_0007783/Sjc_0000709/Sjc_0007645/Sjc_0006894/Sjc_0001874/Sjc_0002941/Sjc_0002087/Sjc_0001696/Sjc_0001128/Sjc_0002692/Sjc_0001346/Sjc_0000682/Sjc_0000088/Sjc_0004997/Sjc_0006751/Sjc_0003966/Sjc_0004630/Sjc_0006288/Sjc_0007358/Sjc_0006804/Sjc_0000326/Sjc_0002942/Sjc_0003170/Sjc_0002918/Sjc_0000708/Sjc…
GO:0050658	RNA transport	143	0.414393	1.84301	1.97095e-05	0.00159821	0.00142773	1874	tags=45%, list=22%, signal=36%	Sjc_0006246/Sjc_0000586/Sjc_0001749/Sjc_0003244/Sjc_0005550/Sjc_0000167/Sjc_0006419/Sjc_0001720/Sjc_0007783/Sjc_0000709/Sjc_0007645/Sjc_0006894/Sjc_0001874/Sjc_0002941/Sjc_0002087/Sjc_0001696/Sjc_0001128/Sjc_0002692/Sjc_0001346/Sjc_0000682/Sjc_0000088/Sjc_0004997/Sjc_0006751/Sjc_0003966/Sjc_0004630/Sjc_0006288/Sjc_0007358/Sjc_0006804/Sjc_0000326/Sjc_0002942/Sjc_0003170/Sjc_0002918/Sjc_0000708/Sjc…
GO:0043062	extracellular structure organization	124	-0.519757	-1.77294	1.84188e-05	0.00159821	0.00142773	2733	tags=56%, list=32%, signal=38%	Sjc_0008137/Sjc_0005649/Sjc_0002621/Sjc_0002352/Sjc_0003224/Sjc_0008752/Sjc_0005358/Sjc_0007454/Sjc_0003449/Sjc_0007469/Sjc_0003551/Sjc_0006673/Sjc_0003079/Sjc_0006937/Sjc_0002846/Sjc_0003071/Sjc_0000283/Sjc_0009452/Sjc_0006435/Sjc_0001355/Sjc_0006099/Sjc_0006880/Sjc_0008552/Sjc_0009298/Sjc_0000974/Sjc_0005361/Sjc_0001968/Sjc_0007287/Sjc_0001565/Sjc_0003537/Sjc_0002541/Sjc_0002622/Sjc_0009335/Sjc…
GO:0006283	transcription-coupled nucleotide-excision repair	53	0.579888	2.17322	2.01201e-05	0.00160232	0.00143141	2467	tags=57%, list=29%, signal=41%	Sjc_0006867/Sjc_0001907/Sjc_0002893/Sjc_0003307/Sjc_0003287/Sjc_0003606/Sjc_0001376/Sjc_0002354/Sjc_0006259/Sjc_0001105/Sjc_0002118/Sjc_0003107/Sjc_0003142/Sjc_0008157/Sjc_0008581/Sjc_0001518/Sjc_0006895/Sjc_0007717/Sjc_0002663/Sjc_0007772/Sjc_0003001/Sjc_0006892/Sjc_0001350/Sjc_0006566/Sjc_0007130/Sjc_0007771/Sjc_0003231/Sjc_0008248/Sjc_0004786/Sjc_0001908
GO:0050684	regulation of mRNA processing	110	0.455956	1.95609	2.59699e-05	0.00203314	0.00181627	2115	tags=59%, list=25%, signal=45%	Sjc_0008306/Sjc_0006246/Sjc_0008558/Sjc_0009285/Sjc_0002884/Sjc_0003541/Sjc_0001720/Sjc_0007645/Sjc_0006268/Sjc_0007433/Sjc_0006180/Sjc_0001762/Sjc_0002982/Sjc_0002087/Sjc_0008939/Sjc_0001696/Sjc_0002692/Sjc_0001346/Sjc_0000682/Sjc_0007165/Sjc_0004605/Sjc_0007527/Sjc_0000369/Sjc_0007934/Sjc_0007715/Sjc_0008157/Sjc_0000310/Sjc_0004455/Sjc_0002435/Sjc_0003150/Sjc_0000430/Sjc_0009402/Sjc_0003170/Sjc…
GO:0033119	negative regulation of RNA splicing	25	0.707618	2.26442	3.55255e-05	0.00273487	0.00244316	1557	tags=72%, list=18%, signal=59%	Sjc_0004238/Sjc_0009285/Sjc_0002884/Sjc_0004232/Sjc_0000111/Sjc_0006268/Sjc_0006119/Sjc_0006180/Sjc_0008939/Sjc_0004605/Sjc_0000430/Sjc_0009402/Sjc_0000306/Sjc_0000429/Sjc_0003799/Sjc_0003905/Sjc_0008814/Sjc_0000305
GO:0006403	RNA localization	211	0.364162	1.69157	3.63076e-05	0.00274926	0.00245601	1874	tags=41%, list=22%, signal=33%	Sjc_0006246/Sjc_0009524/Sjc_0000586/Sjc_0001749/Sjc_0009527/Sjc_0003244/Sjc_0005604/Sjc_0005550/Sjc_0003173/Sjc_0000167/Sjc_0006419/Sjc_0001720/Sjc_0007783/Sjc_0000709/Sjc_0007645/Sjc_0006894/Sjc_0004074/Sjc_0004686/Sjc_0001874/Sjc_0003172/Sjc_0002941/Sjc_0002087/Sjc_0001696/Sjc_0001128/Sjc_0002692/Sjc_0001346/Sjc_0000682/Sjc_0002817/Sjc_0001432/Sjc_0009771/Sjc_0000088/Sjc_0004997/Sjc_0006751/Sjc…
GO:0016556	mRNA modification	36	0.643354	2.25933	4.22203e-05	0.00314541	0.00280991	1135	tags=53%, list=13%, signal=46%	Sjc_0006867/Sjc_0008306/Sjc_0006246/Sjc_0009524/Sjc_0004047/Sjc_0009527/Sjc_0005604/Sjc_0003541/Sjc_0008796/Sjc_0003978/Sjc_0002817/Sjc_0009771/Sjc_0008157/Sjc_0008267/Sjc_0003008/Sjc_0009515/Sjc_0004848/Sjc_0000658/Sjc_0001805
GO:0033044	regulation of chromosome organization	235	0.353503	1.62485	4.311e-05	0.00316072	0.00282358	2222	tags=47%, list=26%, signal=36%	Sjc_0003022/Sjc_0002359/Sjc_0008891/Sjc_0003744/Sjc_0001160/Sjc_0002893/Sjc_0000167/Sjc_0007102/Sjc_0003382/Sjc_0004522/Sjc_0006419/Sjc_0006894/Sjc_0004074/Sjc_0007765/Sjc_0000732/Sjc_0009692/Sjc_0009362/Sjc_0004628/Sjc_0003584/Sjc_0007115/Sjc_0002941/Sjc_0001696/Sjc_0001822/Sjc_0007952/Sjc_0002607/Sjc_0002339/Sjc_0002817/Sjc_0005524/Sjc_0007111/Sjc_0002395/Sjc_0001432/Sjc_0004669/Sjc_0008721/Sjc…
GO:1903146	regulation of autophagy of mitochondrion	29	0.678149	2.23597	4.45363e-05	0.00321427	0.00287142	1270	tags=52%, list=15%, signal=44%	Sjc_0008194/Sjc_0008192/Sjc_0008189/Sjc_0008179/Sjc_0002907/Sjc_0008190/Sjc_0008182/Sjc_0008180/Sjc_0008191/Sjc_0008193/Sjc_0008185/Sjc_0008187/Sjc_0002499/Sjc_0002908/Sjc_0002909
GO:0016570	histone modification	228	0.349773	1.62859	4.6603e-05	0.00331168	0.00295844	2428	tags=50%, list=28%, signal=37%	Sjc_0002680/Sjc_0003022/Sjc_0004595/Sjc_0008793/Sjc_0008891/Sjc_0003744/Sjc_0001160/Sjc_0000410/Sjc_0003116/Sjc_0006103/Sjc_0004588/Sjc_0007102/Sjc_0003382/Sjc_0006382/Sjc_0005660/Sjc_0005046/Sjc_0003753/Sjc_0000732/Sjc_0008093/Sjc_0009692/Sjc_0004586/Sjc_0004593/Sjc_0007115/Sjc_0007952/Sjc_0007450/Sjc_0008475/Sjc_0001133/Sjc_0005524/Sjc_0002395/Sjc_0001432/Sjc_0004669/Sjc_0005266/Sjc_0006077/Sjc…
GO:1903147	negative regulation of autophagy of mitochondrion	19	0.753589	2.27537	4.95199e-05	0.00346564	0.00309598	1270	tags=74%, list=15%, signal=63%	Sjc_0008194/Sjc_0008192/Sjc_0008189/Sjc_0008179/Sjc_0002907/Sjc_0008190/Sjc_0008182/Sjc_0008180/Sjc_0008191/Sjc_0008193/Sjc_0008185/Sjc_0008187/Sjc_0002908/Sjc_0002909
GO:1901525	negative regulation of mitophagy	17	0.778256	2.22001	5.28213e-05	0.00364152	0.0032531	1270	tags=82%, list=15%, signal=70%	Sjc_0008194/Sjc_0008192/Sjc_0008189/Sjc_0008179/Sjc_0002907/Sjc_0008190/Sjc_0008182/Sjc_0008180/Sjc_0008191/Sjc_0008193/Sjc_0008185/Sjc_0008187/Sjc_0002908/Sjc_0002909
GO:0098781	ncRNA transcription	73	0.507342	2.02532	5.448e-05	0.00370064	0.00330591	2357	tags=51%, list=28%, signal=37%	Sjc_0007704/Sjc_0006418/Sjc_0003116/Sjc_0003382/Sjc_0002921/Sjc_0001157/Sjc_0008449/Sjc_0001153/Sjc_0005183/Sjc_0002354/Sjc_0002692/Sjc_0008404/Sjc_0005498/Sjc_0007376/Sjc_0007213/Sjc_0001156/Sjc_0005535/Sjc_0003197/Sjc_0007637/Sjc_0001494/Sjc_0005891/Sjc_0001628/Sjc_0000691/Sjc_0008245/Sjc_0001864/Sjc_0003291/Sjc_0004667/Sjc_0001597/Sjc_0001224/Sjc_0006126/Sjc_0003857/Sjc_0005108/Sjc_0004561/Sjc…
GO:0071480	cellular response to gamma radiation	32	-0.691108	-1.91866	5.55773e-05	0.00372046	0.00332362	1150	tags=53%, list=13%, signal=46%	Sjc_0003410/Sjc_0002025/Sjc_0002274/Sjc_0002269/Sjc_0002271/Sjc_0002268/Sjc_0002273/Sjc_0001779/Sjc_0002261/Sjc_0002280/Sjc_0002294/Sjc_0002277/Sjc_0002267/Sjc_0002295/Sjc_0002278/Sjc_0002266/Sjc_0002264
GO:0051028	mRNA transport	87	0.474662	1.9458	5.70444e-05	0.00376412	0.00336262	2105	tags=54%, list=25%, signal=41%	Sjc_0006246/Sjc_0000586/Sjc_0003244/Sjc_0005550/Sjc_0000167/Sjc_0006419/Sjc_0001720/Sjc_0007783/Sjc_0007645/Sjc_0006894/Sjc_0001874/Sjc_0002941/Sjc_0002087/Sjc_0001128/Sjc_0002692/Sjc_0001346/Sjc_0000088/Sjc_0006751/Sjc_0003966/Sjc_0002942/Sjc_0003170/Sjc_0004895/Sjc_0007415/Sjc_0006248/Sjc_0004002/Sjc_0001805/Sjc_0003200/Sjc_0005163/Sjc_0005900/Sjc_0007218/Sjc_0005899/Sjc_0001523/Sjc_0007144/Sjc…
GO:1901097	negative regulation of autophagosome maturation	18	0.764793	2.23355	6.13493e-05	0.00399116	0.00356544	1270	tags=78%, list=15%, signal=66%	Sjc_0008194/Sjc_0008192/Sjc_0008189/Sjc_0008179/Sjc_0002907/Sjc_0008190/Sjc_0008182/Sjc_0008180/Sjc_0008191/Sjc_0008193/Sjc_0008185/Sjc_0008187/Sjc_0002908/Sjc_0002909
GO:0048024	regulation of mRNA splicing, via spliceosome	85	0.483285	1.97448	6.7959e-05	0.00435976	0.00389473	2115	tags=60%, list=25%, signal=46%	Sjc_0008306/Sjc_0006246/Sjc_0008558/Sjc_0009285/Sjc_0002884/Sjc_0003541/Sjc_0001720/Sjc_0007645/Sjc_0006268/Sjc_0007433/Sjc_0006180/Sjc_0001762/Sjc_0002087/Sjc_0008939/Sjc_0002692/Sjc_0001346/Sjc_0007165/Sjc_0004605/Sjc_0007527/Sjc_0007934/Sjc_0007715/Sjc_0008157/Sjc_0000310/Sjc_0004455/Sjc_0002435/Sjc_0000430/Sjc_0009402/Sjc_0003170/Sjc_0004848/Sjc_0000306/Sjc_0004002/Sjc_0000825/Sjc_0001805/Sjc…
GO:0015850	organic hydroxy compound transport	88	-0.546238	-1.78277	6.90426e-05	0.0043686	0.00390262	1549	tags=41%, list=18%, signal=34%	Sjc_0000783/Sjc_0002417/Sjc_0004793/Sjc_0008651/Sjc_0005196/Sjc_0009169/Sjc_0002709/Sjc_0003882/Sjc_0009229/Sjc_0007942/Sjc_0004259/Sjc_0005238/Sjc_0005195/Sjc_0008731/Sjc_0006715/Sjc_0004573/Sjc_0009161/Sjc_0001525/Sjc_0001504/Sjc_0003512/Sjc_0005806/Sjc_0009160/Sjc_0000014/Sjc_0002487/Sjc_0002710/Sjc_0009167/Sjc_0005067/Sjc_0001501/Sjc_0000412/Sjc_0006344/Sjc_0009168/Sjc_0002842/Sjc_0007089/Sjc…
GO:0043243	positive regulation of protein-containing complex disassembly	27	0.691465	2.25597	8.05339e-05	0.00476905	0.00426036	1270	tags=56%, list=15%, signal=47%	Sjc_0008194/Sjc_0008192/Sjc_0008189/Sjc_0008179/Sjc_0002907/Sjc_0008190/Sjc_0008182/Sjc_0008180/Sjc_0008191/Sjc_0008193/Sjc_0007360/Sjc_0008185/Sjc_0008187/Sjc_0002908/Sjc_0002909
GO:0001510	RNA methylation	46	0.591796	2.16918	7.87897e-05	0.00476905	0.00426036	1903	tags=57%, list=22%, signal=44%	Sjc_0006867/Sjc_0008306/Sjc_0006246/Sjc_0004047/Sjc_0007834/Sjc_0009423/Sjc_0003541/Sjc_0000538/Sjc_0008796/Sjc_0003978/Sjc_0004181/Sjc_0008157/Sjc_0003008/Sjc_0005265/Sjc_0007385/Sjc_0004848/Sjc_0001805/Sjc_0006713/Sjc_0001058/Sjc_0001793/Sjc_0009422/Sjc_0003979/Sjc_0001385/Sjc_0005775/Sjc_0008789/Sjc_0002081
GO:0006812	cation transport	432	-0.400381	-1.48345	7.83686e-05	0.00476905	0.00426036	1921	tags=31%, list=22%, signal=26%	Sjc_0003213/Sjc_0006257/Sjc_0008820/Sjc_0008265/Sjc_0006613/Sjc_0000150/Sjc_0005249/Sjc_0004613/Sjc_0002553/Sjc_0000759/Sjc_0005960/Sjc_0001398/Sjc_0002672/Sjc_0001979/Sjc_0000241/Sjc_0009441/Sjc_0006539/Sjc_0002622/Sjc_0001345/Sjc_0002671/Sjc_0006808/Sjc_0006620/Sjc_0000748/Sjc_0002417/Sjc_0005707/Sjc_0007215/Sjc_0005467/Sjc_0004793/Sjc_0001043/Sjc_0003591/Sjc_0005373/Sjc_0005514/Sjc_0006652/Sjc…
GO:1902679	negative regulation of RNA biosynthetic process	432	0.280641	1.439	8.05101e-05	0.00476905	0.00426036	1809	tags=33%, list=21%, signal=28%	Sjc_0007479/Sjc_0001069/Sjc_0006698/Sjc_0003022/Sjc_0006246/Sjc_0006240/Sjc_0001757/Sjc_0004595/Sjc_0002943/Sjc_0002984/Sjc_0001618/Sjc_0008891/Sjc_0005522/Sjc_0005391/Sjc_0003937/Sjc_0002428/Sjc_0009285/Sjc_0005935/Sjc_0001866/Sjc_0001907/Sjc_0005879/Sjc_0004928/Sjc_0000044/Sjc_0003116/Sjc_0002380/Sjc_0004588/Sjc_0007102/Sjc_0003382/Sjc_0000111/Sjc_0004522/Sjc_0002859/Sjc_0009368/Sjc_0005660/Sjc…
GO:1903507	negative regulation of nucleic acid-templated transcription	432	0.280641	1.439	8.05101e-05	0.00476905	0.00426036	1809	tags=33%, list=21%, signal=28%	Sjc_0007479/Sjc_0001069/Sjc_0006698/Sjc_0003022/Sjc_0006246/Sjc_0006240/Sjc_0001757/Sjc_0004595/Sjc_0002943/Sjc_0002984/Sjc_0001618/Sjc_0008891/Sjc_0005522/Sjc_0005391/Sjc_0003937/Sjc_0002428/Sjc_0009285/Sjc_0005935/Sjc_0001866/Sjc_0001907/Sjc_0005879/Sjc_0004928/Sjc_0000044/Sjc_0003116/Sjc_0002380/Sjc_0004588/Sjc_0007102/Sjc_0003382/Sjc_0000111/Sjc_0004522/Sjc_0002859/Sjc_0009368/Sjc_0005660/Sjc…
GO:0031123	RNA 3'-end processing	105	0.45403	1.93004	8.24377e-05	0.00482	0.00430588	2098	tags=53%, list=25%, signal=41%	Sjc_0000586/Sjc_0003541/Sjc_0001720/Sjc_0007645/Sjc_0006518/Sjc_0001874/Sjc_0002982/Sjc_0002087/Sjc_0001128/Sjc_0002692/Sjc_0008404/Sjc_0001346/Sjc_0000682/Sjc_0005323/Sjc_0002817/Sjc_0002725/Sjc_0000369/Sjc_0007715/Sjc_0003008/Sjc_0003966/Sjc_0005234/Sjc_0002726/Sjc_0007385/Sjc_0000326/Sjc_0003170/Sjc_0004895/Sjc_0009486/Sjc_0003732/Sjc_0006713/Sjc_0005103/Sjc_0003200/Sjc_0005163/Sjc_0000826/Sjc…
GO:2000059	negative regulation of ubiquitin-dependent protein catabolic process	44	0.571622	2.09126	8.72715e-05	0.00503884	0.00450137	1270	tags=50%, list=15%, signal=43%	Sjc_0008194/Sjc_0008192/Sjc_0008189/Sjc_0008179/Sjc_0002907/Sjc_0008190/Sjc_0008182/Sjc_0008180/Sjc_0008191/Sjc_0001228/Sjc_0008193/Sjc_0005536/Sjc_0007687/Sjc_0005266/Sjc_0008185/Sjc_0008187/Sjc_0006895/Sjc_0007022/Sjc_0000101/Sjc_0002950/Sjc_0002908/Sjc_0002909
GO:0000380	alternative mRNA splicing, via spliceosome	79	0.478239	1.95	9.25622e-05	0.00527119	0.00470894	1610	tags=49%, list=19%, signal=40%	Sjc_0008306/Sjc_0006246/Sjc_0008558/Sjc_0002428/Sjc_0002884/Sjc_0003541/Sjc_0001720/Sjc_0007645/Sjc_0006268/Sjc_0007433/Sjc_0006180/Sjc_0001762/Sjc_0002087/Sjc_0008939/Sjc_0001696/Sjc_0001346/Sjc_0007165/Sjc_0004605/Sjc_0007527/Sjc_0007934/Sjc_0007715/Sjc_0008157/Sjc_0000310/Sjc_0004455/Sjc_0002435/Sjc_0000430/Sjc_0009402/Sjc_0003170/Sjc_0002162/Sjc_0004002/Sjc_0000825/Sjc_0001805/Sjc_0000429/Sjc…
GO:0051236	establishment of RNA localization	147	0.397706	1.78134	9.35782e-05	0.00527119	0.00470894	1874	tags=44%, list=22%, signal=35%	Sjc_0006246/Sjc_0000586/Sjc_0001749/Sjc_0003244/Sjc_0005550/Sjc_0000167/Sjc_0006419/Sjc_0001720/Sjc_0007783/Sjc_0000709/Sjc_0007645/Sjc_0006894/Sjc_0001874/Sjc_0002941/Sjc_0002087/Sjc_0001696/Sjc_0001128/Sjc_0002692/Sjc_0001346/Sjc_0000682/Sjc_0001432/Sjc_0000088/Sjc_0004997/Sjc_0006751/Sjc_0003966/Sjc_0004630/Sjc_0006288/Sjc_0007358/Sjc_0006804/Sjc_0000326/Sjc_0002942/Sjc_0003170/Sjc_0002918/Sjc…
GO:0006672	ceramide metabolic process	31	-0.685355	-1.88441	9.88238e-05	0.0054996	0.00491299	776	tags=42%, list=9%, signal=38%	Sjc_0001164/Sjc_0001504/Sjc_0008446/Sjc_0002391/Sjc_0001501/Sjc_0003441/Sjc_0006106/Sjc_0009112/Sjc_0006105/Sjc_0009113/Sjc_0006151/Sjc_0008444/Sjc_0008445
GO:0006354	DNA-templated transcription, elongation	77	0.480646	1.93978	0.000103427	0.00568725	0.00508063	2522	tags=57%, list=29%, signal=41%	Sjc_0006357/Sjc_0006867/Sjc_0003287/Sjc_0003606/Sjc_0007115/Sjc_0002354/Sjc_0002692/Sjc_0002339/Sjc_0008721/Sjc_0003637/Sjc_0000369/Sjc_0002407/Sjc_0003142/Sjc_0008157/Sjc_0005776/Sjc_0003150/Sjc_0002942/Sjc_0005784/Sjc_0002663/Sjc_0005163/Sjc_0004299/Sjc_0007772/Sjc_0001523/Sjc_0006486/Sjc_0000607/Sjc_0000691/Sjc_0002451/Sjc_0000229/Sjc_0007003/Sjc_0006266/Sjc_0000547/Sjc_0000525/Sjc_0008816/Sjc…
GO:0044106	cellular amine metabolic process	36	-0.648222	-1.84104	0.000106144	0.005768	0.00515276	1212	tags=36%, list=14%, signal=31%	Sjc_0000041/Sjc_0006235/Sjc_0002993/Sjc_0006237/Sjc_0006755/Sjc_0000814/Sjc_0005067/Sjc_0008066/Sjc_0005492/Sjc_0000042/Sjc_0009243/Sjc_0006754/Sjc_0004155
GO:1904263	positive regulation of TORC1 signaling	31	0.63015	2.11374	0.000115545	0.00609755	0.00544715	1270	tags=61%, list=15%, signal=52%	Sjc_0008194/Sjc_0008192/Sjc_0008189/Sjc_0008179/Sjc_0002907/Sjc_0008190/Sjc_0008182/Sjc_0008180/Sjc_0008191/Sjc_0008193/Sjc_0007511/Sjc_0005850/Sjc_0007643/Sjc_0008185/Sjc_0008187/Sjc_0005045/Sjc_0001964/Sjc_0002908/Sjc_0002909
GO:0090502	RNA phosphodiester bond hydrolysis, endonucleolytic	47	0.552135	2.02672	0.000114481	0.00609755	0.00544715	1605	tags=47%, list=19%, signal=38%	Sjc_0003500/Sjc_0001304/Sjc_0000097/Sjc_0008903/Sjc_0002765/Sjc_0006894/Sjc_0002864/Sjc_0008904/Sjc_0009333/Sjc_0002725/Sjc_0002726/Sjc_0002863/Sjc_0000326/Sjc_0004694/Sjc_0004895/Sjc_0001108/Sjc_0001549/Sjc_0009486/Sjc_0000826/Sjc_0006411/Sjc_0008499/Sjc_0009340
GO:0065005	protein-lipid complex assembly	16	-0.788022	-1.8866	0.000116169	0.00609755	0.00544715	1165	tags=75%, list=14%, signal=65%	Sjc_0002709/Sjc_0004809/Sjc_0001504/Sjc_0005763/Sjc_0002656/Sjc_0002710/Sjc_0003340/Sjc_0001501/Sjc_0003341/Sjc_0002842/Sjc_0002657/Sjc_0002655
GO:0000460	maturation of 5.8S rRNA	38	0.62867	2.19421	0.000119014	0.00617668	0.00551785	1911	tags=63%, list=22%, signal=49%	Sjc_0003500/Sjc_0000097/Sjc_0008903/Sjc_0002765/Sjc_0002350/Sjc_0002864/Sjc_0008904/Sjc_0003178/Sjc_0007007/Sjc_0002863/Sjc_0000326/Sjc_0004694/Sjc_0002454/Sjc_0005139/Sjc_0009486/Sjc_0003908/Sjc_0003771/Sjc_0007347/Sjc_0008499/Sjc_0006789/Sjc_0007896/Sjc_0002326/Sjc_0001385/Sjc_0000385
GO:0071825	protein-lipid complex subunit organization	17	-0.769874	-1.87613	0.000121272	0.00622394	0.00556006	1165	tags=71%, list=14%, signal=61%	Sjc_0002709/Sjc_0004809/Sjc_0001504/Sjc_0005763/Sjc_0002656/Sjc_0002710/Sjc_0003340/Sjc_0001501/Sjc_0003341/Sjc_0002842/Sjc_0002657/Sjc_0002655
GO:0007178	transmembrane receptor protein serine/threonine kinase signaling pathway	153	-0.478221	-1.66365	0.000136173	0.00691191	0.00617465	2035	tags=37%, list=24%, signal=29%	Sjc_0006099/Sjc_0001635/Sjc_0000363/Sjc_0000390/Sjc_0004842/Sjc_0009659/Sjc_0007002/Sjc_0000625/Sjc_0007128/Sjc_0007785/Sjc_0007744/Sjc_0001604/Sjc_0000241/Sjc_0008379/Sjc_0007418/Sjc_0002622/Sjc_0006603/Sjc_0007203/Sjc_0004901/Sjc_0005707/Sjc_0007215/Sjc_0008381/Sjc_0006075/Sjc_0009040/Sjc_0008847/Sjc_0001150/Sjc_0004980/Sjc_0001876/Sjc_0003882/Sjc_0002137/Sjc_0008495/Sjc_0008441/Sjc_0009123/Sjc…
GO:0007179	transforming growth factor beta receptor signaling pathway	90	-0.535319	-1.74839	0.000141523	0.00710535	0.00634746	1927	tags=40%, list=23%, signal=31%	Sjc_0004842/Sjc_0009659/Sjc_0007002/Sjc_0007128/Sjc_0007785/Sjc_0001604/Sjc_0000241/Sjc_0008379/Sjc_0007418/Sjc_0002622/Sjc_0007203/Sjc_0007215/Sjc_0008381/Sjc_0009040/Sjc_0008847/Sjc_0001150/Sjc_0003882/Sjc_0002137/Sjc_0008441/Sjc_0009123/Sjc_0003603/Sjc_0008378/Sjc_0004663/Sjc_0003491/Sjc_0009693/Sjc_0004542/Sjc_0006101/Sjc_0002656/Sjc_0006100/Sjc_0006106/Sjc_0006105/Sjc_0007419/Sjc_0008172/Sjc…
GO:0022617	extracellular matrix disassembly	21	-0.733725	-1.86233	0.000145318	0.00721745	0.0064476	860	tags=43%, list=10%, signal=39%	Sjc_0004663/Sjc_0006710/Sjc_0006101/Sjc_0002656/Sjc_0006100/Sjc_0000033/Sjc_0000208/Sjc_0002657/Sjc_0002655
GO:0017038	protein import	125	0.411181	1.77581	0.000148069	0.00727588	0.0064998	1902	tags=40%, list=22%, signal=32%	Sjc_0001069/Sjc_0006698/Sjc_0005700/Sjc_0003744/Sjc_0001749/Sjc_0005935/Sjc_0001160/Sjc_0008987/Sjc_0005550/Sjc_0004802/Sjc_0006815/Sjc_0004522/Sjc_0005536/Sjc_0004040/Sjc_0004686/Sjc_0006355/Sjc_0002941/Sjc_0005917/Sjc_0001692/Sjc_0000088/Sjc_0008005/Sjc_0005596/Sjc_0001409/Sjc_0004940/Sjc_0006751/Sjc_0006804/Sjc_0004523/Sjc_0009416/Sjc_0003689/Sjc_0002918/Sjc_0003120/Sjc_0005045/Sjc_0006672/Sjc…
GO:0006614	SRP-dependent cotranslational protein targeting to membrane	62	0.506291	1.96473	0.000154477	0.00751084	0.0067097	2557	tags=77%, list=30%, signal=55%	Sjc_0006753/Sjc_0006119/Sjc_0005536/Sjc_0006700/Sjc_0002514/Sjc_0005210/Sjc_0009429/Sjc_0008794/Sjc_0006480/Sjc_0000248/Sjc_0000326/Sjc_0006351/Sjc_0004910/Sjc_0008418/Sjc_0000157/Sjc_0007456/Sjc_0000636/Sjc_0009486/Sjc_0001071/Sjc_0008098/Sjc_0006875/Sjc_0004660/Sjc_0004023/Sjc_0001298/Sjc_0001577/Sjc_0006359/Sjc_0000713/Sjc_0002786/Sjc_0007923/Sjc_0006892/Sjc_0003863/Sjc_0006752/Sjc_0003248/Sjc…
GO:0043487	regulation of RNA stability	81	0.462771	1.88285	0.000162403	0.00781396	0.00698049	2151	tags=54%, list=25%, signal=41%	Sjc_0008306/Sjc_0009524/Sjc_0004238/Sjc_0001866/Sjc_0002884/Sjc_0009527/Sjc_0004232/Sjc_0005604/Sjc_0009497/Sjc_0000167/Sjc_0006419/Sjc_0006894/Sjc_0004753/Sjc_0004040/Sjc_0006180/Sjc_0006518/Sjc_0001696/Sjc_0002339/Sjc_0004605/Sjc_0002817/Sjc_0009771/Sjc_0008267/Sjc_0002976/Sjc_0007213/Sjc_0009515/Sjc_0004848/Sjc_0001063/Sjc_0003199/Sjc_0007144/Sjc_0003905/Sjc_0007347/Sjc_0007896/Sjc_0006892/Sjc…
GO:1901524	regulation of mitophagy	20	0.737197	2.23098	0.000178761	0.00834038	0.00745076	1270	tags=70%, list=15%, signal=60%	Sjc_0008194/Sjc_0008192/Sjc_0008189/Sjc_0008179/Sjc_0002907/Sjc_0008190/Sjc_0008182/Sjc_0008180/Sjc_0008191/Sjc_0008193/Sjc_0008185/Sjc_0008187/Sjc_0002908/Sjc_0002909
GO:0006584	catecholamine metabolic process	36	-0.640035	-1.81779	0.000177025	0.00834038	0.00745076	1512	tags=44%, list=18%, signal=37%	Sjc_0004793/Sjc_0006147/Sjc_0009169/Sjc_0000041/Sjc_0009161/Sjc_0009160/Sjc_0006755/Sjc_0000814/Sjc_0009167/Sjc_0005067/Sjc_0009168/Sjc_0000042/Sjc_0009243/Sjc_0006508/Sjc_0006754/Sjc_0001187
GO:0009712	catechol-containing compound metabolic process	36	-0.640035	-1.81779	0.000177025	0.00834038	0.00745076	1512	tags=44%, list=18%, signal=37%	Sjc_0004793/Sjc_0006147/Sjc_0009169/Sjc_0000041/Sjc_0009161/Sjc_0009160/Sjc_0006755/Sjc_0000814/Sjc_0009167/Sjc_0005067/Sjc_0009168/Sjc_0000042/Sjc_0009243/Sjc_0006508/Sjc_0006754/Sjc_0001187
GO:0009308	amine metabolic process	37	-0.654324	-1.87715	0.000182932	0.00844963	0.00754835	1212	tags=38%, list=14%, signal=33%	Sjc_0000041/Sjc_0001834/Sjc_0006235/Sjc_0002993/Sjc_0006237/Sjc_0006755/Sjc_0000814/Sjc_0005067/Sjc_0008066/Sjc_0005492/Sjc_0000042/Sjc_0009243/Sjc_0006754/Sjc_0004155
GO:1901096	regulation of autophagosome maturation	20	0.73468	2.22337	0.000192003	0.00861029	0.00769188	1270	tags=70%, list=15%, signal=60%	Sjc_0008194/Sjc_0008192/Sjc_0008189/Sjc_0008179/Sjc_0002907/Sjc_0008190/Sjc_0008182/Sjc_0008180/Sjc_0008191/Sjc_0008193/Sjc_0008185/Sjc_0008187/Sjc_0002908/Sjc_0002909
GO:0010823	negative regulation of mitochondrion organization	35	0.61693	2.14283	0.000190618	0.00861029	0.00769188	1836	tags=66%, list=21%, signal=52%	Sjc_0008194/Sjc_0008192/Sjc_0008189/Sjc_0008179/Sjc_0002907/Sjc_0008190/Sjc_0008182/Sjc_0008180/Sjc_0008191/Sjc_0004522/Sjc_0008193/Sjc_0008185/Sjc_0004523/Sjc_0008187/Sjc_0000505/Sjc_0008544/Sjc_0002908/Sjc_0002909/Sjc_0001039/Sjc_0001546/Sjc_0003428/Sjc_0004525/Sjc_0000973
GO:0009611	response to wounding	267	-0.422859	-1.53259	0.000191082	0.00861029	0.00769188	2376	tags=38%, list=28%, signal=28%	Sjc_0006510/Sjc_0005286/Sjc_0003079/Sjc_0000647/Sjc_0005283/Sjc_0008362/Sjc_0003071/Sjc_0004929/Sjc_0000518/Sjc_0003334/Sjc_0002997/Sjc_0009452/Sjc_0000747/Sjc_0006435/Sjc_0006995/Sjc_0000588/Sjc_0004553/Sjc_0009336/Sjc_0003924/Sjc_0003687/Sjc_0001635/Sjc_0009298/Sjc_0007251/Sjc_0001582/Sjc_0001928/Sjc_0003910/Sjc_0004339/Sjc_0000197/Sjc_0007128/Sjc_0003768/Sjc_0007287/Sjc_0005051/Sjc_0007973/Sjc…
GO:0071559	response to transforming growth factor beta	114	-0.499012	-1.67675	0.000200403	0.00881584	0.0078755	1927	tags=40%, list=23%, signal=32%	Sjc_0004842/Sjc_0009659/Sjc_0007002/Sjc_0007128/Sjc_0003768/Sjc_0007785/Sjc_0005051/Sjc_0001604/Sjc_0000241/Sjc_0008379/Sjc_0007418/Sjc_0002622/Sjc_0004813/Sjc_0007203/Sjc_0007215/Sjc_0008381/Sjc_0006075/Sjc_0009040/Sjc_0000718/Sjc_0008847/Sjc_0001150/Sjc_0003882/Sjc_0002137/Sjc_0008441/Sjc_0009123/Sjc_0003603/Sjc_0008378/Sjc_0004663/Sjc_0003769/Sjc_0003491/Sjc_0009693/Sjc_0004542/Sjc_0006101/Sjc…
GO:0071560	cellular response to transforming growth factor beta stimulus	114	-0.499012	-1.67675	0.000200403	0.00881584	0.0078755	1927	tags=40%, list=23%, signal=32%	Sjc_0004842/Sjc_0009659/Sjc_0007002/Sjc_0007128/Sjc_0003768/Sjc_0007785/Sjc_0005051/Sjc_0001604/Sjc_0000241/Sjc_0008379/Sjc_0007418/Sjc_0002622/Sjc_0004813/Sjc_0007203/Sjc_0007215/Sjc_0008381/Sjc_0006075/Sjc_0009040/Sjc_0000718/Sjc_0008847/Sjc_0001150/Sjc_0003882/Sjc_0002137/Sjc_0008441/Sjc_0009123/Sjc_0003603/Sjc_0008378/Sjc_0004663/Sjc_0003769/Sjc_0003491/Sjc_0009693/Sjc_0004542/Sjc_0006101/Sjc…
GO:0007155	cell adhesion	370	-0.399712	-1.47159	0.000217737	0.00948799	0.00847595	2245	tags=36%, list=26%, signal=28%	Sjc_0004715/Sjc_0003071/Sjc_0007489/Sjc_0000518/Sjc_0002997/Sjc_0007545/Sjc_0007490/Sjc_0000747/Sjc_0006435/Sjc_0001446/Sjc_0006995/Sjc_0006858/Sjc_0002015/Sjc_0006261/Sjc_0006061/Sjc_0008552/Sjc_0001117/Sjc_0001927/Sjc_0009298/Sjc_0006969/Sjc_0001928/Sjc_0008265/Sjc_0006636/Sjc_0004747/Sjc_0008807/Sjc_0004339/Sjc_0008773/Sjc_0003782/Sjc_0003768/Sjc_0006963/Sjc_0007287/Sjc_0001979/Sjc_0001636/Sjc…
GO:0000423	mitophagy	22	0.708255	2.18739	0.000234102	0.0101058	0.00902784	1270	tags=64%, list=15%, signal=54%	Sjc_0008194/Sjc_0008192/Sjc_0008189/Sjc_0008179/Sjc_0002907/Sjc_0008190/Sjc_0008182/Sjc_0008180/Sjc_0008191/Sjc_0008193/Sjc_0008185/Sjc_0008187/Sjc_0002908/Sjc_0002909
GO:0044242	cellular lipid catabolic process	64	-0.568203	-1.76814	0.000274235	0.0117286	0.0104776	1881	tags=47%, list=22%, signal=37%	Sjc_0003871/Sjc_0000625/Sjc_0001559/Sjc_0001388/Sjc_0007973/Sjc_0001085/Sjc_0006603/Sjc_0002486/Sjc_0005445/Sjc_0007020/Sjc_0007027/Sjc_0003814/Sjc_0009123/Sjc_0002485/Sjc_0001504/Sjc_0006996/Sjc_0009284/Sjc_0006876/Sjc_0005477/Sjc_0008446/Sjc_0002391/Sjc_0001501/Sjc_0003441/Sjc_0006106/Sjc_0000952/Sjc_0006105/Sjc_0005455/Sjc_0008444/Sjc_0005456/Sjc_0008445
GO:0071827	plasma lipoprotein particle organization	15	-0.769804	-1.80281	0.000283278	0.0120042	0.0107238	754	tags=67%, list=9%, signal=61%	Sjc_0002709/Sjc_0001504/Sjc_0002656/Sjc_0002710/Sjc_0003340/Sjc_0001501/Sjc_0003341/Sjc_0002842/Sjc_0002657/Sjc_0002655
GO:0042416	dopamine biosynthetic process	15	-0.769181	-1.80135	0.00029653	0.0123394	0.0110232	1512	tags=73%, list=18%, signal=60%	Sjc_0004793/Sjc_0009169/Sjc_0000041/Sjc_0009161/Sjc_0009160/Sjc_0006755/Sjc_0009167/Sjc_0005067/Sjc_0009168/Sjc_0000042/Sjc_0006754
GO:0007498	mesoderm development	100	-0.514227	-1.69653	0.000294881	0.0123394	0.0110232	1954	tags=39%, list=23%, signal=30%	Sjc_0000363/Sjc_0004842/Sjc_0009659/Sjc_0001194/Sjc_0001968/Sjc_0007863/Sjc_0001645/Sjc_0004813/Sjc_0000136/Sjc_0007985/Sjc_0006032/Sjc_0000038/Sjc_0001712/Sjc_0000679/Sjc_0008087/Sjc_0005061/Sjc_0005403/Sjc_0008607/Sjc_0003073/Sjc_0004530/Sjc_0004743/Sjc_0007743/Sjc_0007782/Sjc_0000810/Sjc_0006445/Sjc_0002656/Sjc_0005402/Sjc_0004900/Sjc_0005480/Sjc_0006106/Sjc_0006105/Sjc_0005004/Sjc_0005479/Sjc…
GO:0018205	peptidyl-lysine modification	162	0.360922	1.64233	0.000300591	0.0123967	0.0110744	2356	tags=46%, list=28%, signal=34%	Sjc_0006230/Sjc_0006229/Sjc_0002680/Sjc_0003022/Sjc_0006225/Sjc_0008793/Sjc_0007922/Sjc_0005935/Sjc_0001228/Sjc_0003116/Sjc_0006338/Sjc_0006103/Sjc_0007102/Sjc_0006382/Sjc_0005660/Sjc_0003753/Sjc_0000732/Sjc_0007115/Sjc_0001133/Sjc_0005524/Sjc_0005266/Sjc_0006077/Sjc_0008344/Sjc_0008622/Sjc_0002407/Sjc_0001489/Sjc_0003150/Sjc_0009416/Sjc_0006228/Sjc_0002942/Sjc_0008257/Sjc_0008469/Sjc_0007022/Sjc…
GO:0051384	response to glucocorticoid	80	-0.538244	-1.729	0.000317439	0.0129757	0.0115916	1361	tags=38%, list=16%, signal=32%	Sjc_0000860/Sjc_0009169/Sjc_0002709/Sjc_0006235/Sjc_0003246/Sjc_0006084/Sjc_0008495/Sjc_0005298/Sjc_0009161/Sjc_0001525/Sjc_0001504/Sjc_0009284/Sjc_0003512/Sjc_0009160/Sjc_0004026/Sjc_0006237/Sjc_0006445/Sjc_0000639/Sjc_0002710/Sjc_0006952/Sjc_0009167/Sjc_0005480/Sjc_0001501/Sjc_0001293/Sjc_0009168/Sjc_0002842/Sjc_0005479/Sjc_0002582/Sjc_0002583/Sjc_0007388
GO:0034644	cellular response to UV	64	-0.566045	-1.76143	0.000328537	0.0133115	0.0118917	957	tags=28%, list=11%, signal=25%	Sjc_0009123/Sjc_0002274/Sjc_0002269/Sjc_0002271/Sjc_0001192/Sjc_0002268/Sjc_0002273/Sjc_0001779/Sjc_0002261/Sjc_0002280/Sjc_0002294/Sjc_0002277/Sjc_0002267/Sjc_0002295/Sjc_0002278/Sjc_0002266/Sjc_0002264/Sjc_0007388
GO:0042273	ribosomal large subunit biogenesis	57	0.511638	1.95877	0.000331936	0.0133323	0.0119102	2458	tags=70%, list=29%, signal=50%	Sjc_0003500/Sjc_0008569/Sjc_0002306/Sjc_0002793/Sjc_0000097/Sjc_0002291/Sjc_0002350/Sjc_0008746/Sjc_0009429/Sjc_0007007/Sjc_0009100/Sjc_0002599/Sjc_0006947/Sjc_0000248/Sjc_0004694/Sjc_0002454/Sjc_0008418/Sjc_0002110/Sjc_0003908/Sjc_0005666/Sjc_0001058/Sjc_0006875/Sjc_0008673/Sjc_0003771/Sjc_0008584/Sjc_0003440/Sjc_0001577/Sjc_0007923/Sjc_0003863/Sjc_0001385/Sjc_0006503/Sjc_0000385/Sjc_0002186/Sjc…
GO:0006613	cotranslational protein targeting to membrane	66	0.481275	1.87383	0.000358975	0.014294	0.0127693	2557	tags=73%, list=30%, signal=51%	Sjc_0006753/Sjc_0006119/Sjc_0005536/Sjc_0006700/Sjc_0002514/Sjc_0005210/Sjc_0009429/Sjc_0008794/Sjc_0006480/Sjc_0000248/Sjc_0000326/Sjc_0006351/Sjc_0004910/Sjc_0008418/Sjc_0000157/Sjc_0007456/Sjc_0000636/Sjc_0009486/Sjc_0001071/Sjc_0008098/Sjc_0006875/Sjc_0004660/Sjc_0004023/Sjc_0001298/Sjc_0001577/Sjc_0006359/Sjc_0000713/Sjc_0002786/Sjc_0007923/Sjc_0006892/Sjc_0003863/Sjc_0006752/Sjc_0003248/Sjc…
GO:0016073	snRNA metabolic process	67	0.474311	1.84968	0.00037285	0.0147196	0.0131495	2357	tags=48%, list=28%, signal=35%	Sjc_0007704/Sjc_0006418/Sjc_0002921/Sjc_0001157/Sjc_0008449/Sjc_0001153/Sjc_0006518/Sjc_0002354/Sjc_0002692/Sjc_0008404/Sjc_0002817/Sjc_0004848/Sjc_0001156/Sjc_0003732/Sjc_0005103/Sjc_0001494/Sjc_0005891/Sjc_0007347/Sjc_0000691/Sjc_0008245/Sjc_0007896/Sjc_0001864/Sjc_0004667/Sjc_0002326/Sjc_0003857/Sjc_0005108/Sjc_0007763/Sjc_0004561/Sjc_0008591/Sjc_0003231/Sjc_0006245/Sjc_0007547
GO:0006353	DNA-templated transcription, termination	40	0.567201	2.01227	0.000398384	0.0155472	0.0138889	2496	tags=68%, list=29%, signal=48%	Sjc_0006867/Sjc_0000586/Sjc_0005922/Sjc_0003287/Sjc_0008229/Sjc_0007970/Sjc_0001874/Sjc_0005183/Sjc_0001128/Sjc_0002692/Sjc_0005323/Sjc_0003142/Sjc_0008157/Sjc_0001766/Sjc_0004895/Sjc_0007637/Sjc_0007772/Sjc_0007101/Sjc_0008386/Sjc_0007130/Sjc_0006920/Sjc_0003467/Sjc_0007771/Sjc_0007619/Sjc_0007547/Sjc_0005190/Sjc_0003898
GO:0009713	catechol-containing compound biosynthetic process	19	-0.728417	-1.79371	0.000407277	0.0155472	0.0138889	1512	tags=63%, list=18%, signal=52%	Sjc_0004793/Sjc_0009169/Sjc_0000041/Sjc_0009161/Sjc_0009160/Sjc_0006755/Sjc_0009167/Sjc_0005067/Sjc_0009168/Sjc_0000042/Sjc_0006754/Sjc_0001187
GO:0042423	catecholamine biosynthetic process	19	-0.728417	-1.79371	0.000407277	0.0155472	0.0138889	1512	tags=63%, list=18%, signal=52%	Sjc_0004793/Sjc_0009169/Sjc_0000041/Sjc_0009161/Sjc_0009160/Sjc_0006755/Sjc_0009167/Sjc_0005067/Sjc_0009168/Sjc_0000042/Sjc_0006754/Sjc_0001187
GO:0006417	regulation of translation	223	0.339439	1.6037	0.000405662	0.0155472	0.0138889	2425	tags=46%, list=28%, signal=34%	Sjc_0008306/Sjc_0004330/Sjc_0001866/Sjc_0002884/Sjc_0007194/Sjc_0002478/Sjc_0004854/Sjc_0001905/Sjc_0000167/Sjc_0003144/Sjc_0007783/Sjc_0007645/Sjc_0006770/Sjc_0007075/Sjc_0008746/Sjc_0009713/Sjc_0008939/Sjc_0001696/Sjc_0002692/Sjc_0005441/Sjc_0002944/Sjc_0008475/Sjc_0004605/Sjc_0007360/Sjc_0003734/Sjc_0002229/Sjc_0009333/Sjc_0002725/Sjc_0001744/Sjc_0005296/Sjc_0003008/Sjc_0000253/Sjc_0006480/Sjc…
GO:0010332	response to gamma radiation	49	-0.586353	-1.75238	0.00042373	0.0160427	0.0143315	1150	tags=41%, list=13%, signal=36%	Sjc_0003948/Sjc_0006384/Sjc_0002279/Sjc_0003410/Sjc_0002025/Sjc_0002274/Sjc_0002269/Sjc_0002271/Sjc_0002268/Sjc_0002273/Sjc_0001779/Sjc_0002261/Sjc_0002280/Sjc_0002294/Sjc_0002277/Sjc_0002267/Sjc_0002295/Sjc_0002278/Sjc_0002266/Sjc_0002264
GO:0015872	dopamine transport	27	-0.664142	-1.78378	0.000432502	0.0162417	0.0145093	1540	tags=52%, list=18%, signal=43%	Sjc_0002417/Sjc_0004793/Sjc_0008651/Sjc_0009169/Sjc_0005238/Sjc_0009161/Sjc_0003512/Sjc_0009160/Sjc_0009167/Sjc_0005067/Sjc_0009168/Sjc_0007089/Sjc_0004907/Sjc_0004908
GO:0016042	lipid catabolic process	76	-0.537644	-1.71357	0.000438915	0.0163496	0.0146057	1881	tags=43%, list=22%, signal=34%	Sjc_0003871/Sjc_0000625/Sjc_0001559/Sjc_0001388/Sjc_0007973/Sjc_0001085/Sjc_0006603/Sjc_0002486/Sjc_0005445/Sjc_0007020/Sjc_0002193/Sjc_0007027/Sjc_0008495/Sjc_0003814/Sjc_0009123/Sjc_0002485/Sjc_0001504/Sjc_0006996/Sjc_0009284/Sjc_0006876/Sjc_0005477/Sjc_0008446/Sjc_0002391/Sjc_0001501/Sjc_0003441/Sjc_0006106/Sjc_0000952/Sjc_0006105/Sjc_0005455/Sjc_0006151/Sjc_0008444/Sjc_0005456/Sjc_0008445
GO:0140053	mitochondrial gene expression	122	0.395944	1.70467	0.000444548	0.0164269	0.0146748	2900	tags=54%, list=34%, signal=36%	Sjc_0004330/Sjc_0006864/Sjc_0005429/Sjc_0003411/Sjc_0006518/Sjc_0006863/Sjc_0004181/Sjc_0002725/Sjc_0003008/Sjc_0000253/Sjc_0005234/Sjc_0002726/Sjc_0005048/Sjc_0007555/Sjc_0006713/Sjc_0005601/Sjc_0008136/Sjc_0003076/Sjc_0003675/Sjc_0000826/Sjc_0005606/Sjc_0006589/Sjc_0003695/Sjc_0000607/Sjc_0003443/Sjc_0005608/Sjc_0008761/Sjc_0000254/Sjc_0003276/Sjc_0002949/Sjc_0003860/Sjc_0006503/Sjc_0002084/Sjc…
GO:0032435	negative regulation of proteasomal ubiquitin-dependent protein catabolic process	35	0.597639	2.07583	0.000454812	0.0166728	0.0148944	1270	tags=57%, list=15%, signal=49%	Sjc_0008194/Sjc_0008192/Sjc_0008189/Sjc_0008179/Sjc_0002907/Sjc_0008190/Sjc_0008182/Sjc_0008180/Sjc_0008191/Sjc_0001228/Sjc_0008193/Sjc_0007687/Sjc_0008185/Sjc_0008187/Sjc_0006895/Sjc_0007022/Sjc_0000101/Sjc_0002950/Sjc_0002908/Sjc_0002909
GO:0071479	cellular response to ionizing radiation	56	-0.570752	-1.73769	0.0004628	0.0167006	0.0149192	2070	tags=50%, list=24%, signal=38%	Sjc_0004110/Sjc_0001635/Sjc_0003409/Sjc_0001928/Sjc_0006692/Sjc_0004339/Sjc_0004549/Sjc_0003948/Sjc_0002279/Sjc_0006075/Sjc_0003410/Sjc_0002025/Sjc_0002274/Sjc_0002269/Sjc_0004530/Sjc_0002271/Sjc_0002268/Sjc_0002273/Sjc_0001779/Sjc_0002261/Sjc_0002280/Sjc_0002294/Sjc_0002277/Sjc_0002267/Sjc_0002295/Sjc_0002278/Sjc_0002266/Sjc_0002264
GO:0070848	response to growth factor	308	-0.400299	-1.45893	0.000462249	0.0167006	0.0149192	2035	tags=32%, list=24%, signal=26%	Sjc_0006099/Sjc_0006880/Sjc_0001635/Sjc_0007251/Sjc_0000363/Sjc_0001928/Sjc_0000390/Sjc_0004842/Sjc_0009659/Sjc_0007002/Sjc_0000625/Sjc_0007128/Sjc_0003239/Sjc_0003768/Sjc_0007287/Sjc_0007785/Sjc_0007744/Sjc_0001636/Sjc_0005051/Sjc_0001604/Sjc_0000241/Sjc_0008379/Sjc_0005054/Sjc_0007418/Sjc_0002622/Sjc_0004813/Sjc_0009335/Sjc_0008297/Sjc_0006603/Sjc_0006808/Sjc_0007203/Sjc_0000748/Sjc_0004901/Sjc…
GO:0006820	anion transport	187	-0.441897	-1.56746	0.000470281	0.016839	0.0150428	2108	tags=35%, list=25%, signal=27%	Sjc_0005019/Sjc_0004679/Sjc_0009336/Sjc_0009391/Sjc_0002735/Sjc_0002702/Sjc_0000878/Sjc_0002426/Sjc_0004613/Sjc_0009409/Sjc_0000146/Sjc_0007287/Sjc_0007335/Sjc_0003726/Sjc_0007334/Sjc_0001344/Sjc_0002417/Sjc_0005467/Sjc_0006361/Sjc_0003591/Sjc_0004123/Sjc_0004205/Sjc_0000745/Sjc_0001183/Sjc_0007942/Sjc_0007027/Sjc_0004259/Sjc_0003814/Sjc_0001590/Sjc_0008441/Sjc_0003327/Sjc_0005238/Sjc_0008133/Sjc…
GO:0006376	mRNA splice site selection	22	0.68469	2.11461	0.000478424	0.016869	0.0150697	1643	tags=64%, list=19%, signal=52%	Sjc_0002428/Sjc_0002884/Sjc_0006268/Sjc_0001346/Sjc_0007165/Sjc_0004605/Sjc_0000310/Sjc_0001518/Sjc_0004002/Sjc_0002090/Sjc_0003799/Sjc_0009279/Sjc_0003905/Sjc_0005252
GO:0006446	regulation of translational initiation	53	0.516169	1.93442	0.000475611	0.016869	0.0150697	2357	tags=53%, list=28%, signal=39%	Sjc_0001905/Sjc_0006770/Sjc_0002692/Sjc_0009333/Sjc_0001744/Sjc_0005296/Sjc_0003495/Sjc_0007213/Sjc_0002364/Sjc_0008912/Sjc_0007218/Sjc_0004105/Sjc_0007144/Sjc_0000575/Sjc_0004023/Sjc_0008084/Sjc_0008789/Sjc_0007507/Sjc_0003171/Sjc_0001463/Sjc_0002184/Sjc_0002047/Sjc_0004202/Sjc_0001137/Sjc_0005544/Sjc_0000993/Sjc_0006685/Sjc_0007547
GO:0000381	regulation of alternative mRNA splicing, via spliceosome	74	0.454042	1.81896	0.000486477	0.016895	0.0150929	2105	tags=57%, list=25%, signal=43%	Sjc_0008306/Sjc_0006246/Sjc_0008558/Sjc_0002884/Sjc_0003541/Sjc_0001720/Sjc_0007645/Sjc_0007433/Sjc_0006180/Sjc_0001762/Sjc_0002087/Sjc_0008939/Sjc_0001346/Sjc_0007165/Sjc_0004605/Sjc_0007527/Sjc_0007934/Sjc_0007715/Sjc_0008157/Sjc_0000310/Sjc_0004455/Sjc_0002435/Sjc_0000430/Sjc_0009402/Sjc_0003170/Sjc_0004002/Sjc_0000825/Sjc_0001805/Sjc_0000429/Sjc_0003799/Sjc_0007144/Sjc_0003905/Sjc_0008814/Sjc…
GO:0071363	cellular response to growth factor stimulus	307	-0.402487	-1.46666	0.00048526	0.016895	0.0150929	2035	tags=33%, list=24%, signal=26%	Sjc_0006099/Sjc_0006880/Sjc_0001635/Sjc_0007251/Sjc_0000363/Sjc_0001928/Sjc_0000390/Sjc_0004842/Sjc_0009659/Sjc_0007002/Sjc_0000625/Sjc_0007128/Sjc_0003239/Sjc_0003768/Sjc_0007287/Sjc_0007785/Sjc_0007744/Sjc_0001636/Sjc_0005051/Sjc_0001604/Sjc_0000241/Sjc_0008379/Sjc_0005054/Sjc_0007418/Sjc_0002622/Sjc_0004813/Sjc_0009335/Sjc_0008297/Sjc_0006603/Sjc_0006808/Sjc_0007203/Sjc_0000748/Sjc_0004901/Sjc…
GO:0010501	RNA secondary structure unwinding	36	0.588314	2.06604	0.000499842	0.0172296	0.0153918	2276	tags=58%, list=27%, signal=43%	Sjc_0009282/Sjc_0008558/Sjc_0006764/Sjc_0003300/Sjc_0007783/Sjc_0007645/Sjc_0001652/Sjc_0005507/Sjc_0002087/Sjc_0001696/Sjc_0003580/Sjc_0009333/Sjc_0007182/Sjc_0000559/Sjc_0001657/Sjc_0003302/Sjc_0006984/Sjc_0008028/Sjc_0001137/Sjc_0003789/Sjc_0007999
GO:0035735	intraciliary transport involved in cilium assembly	36	0.586795	2.06071	0.000508848	0.0174101	0.0155531	145	tags=11%, list=2%, signal=11%	Sjc_0000488/Sjc_0000484/Sjc_0000485/Sjc_0000480
GO:0034504	protein localization to nucleus	154	0.370086	1.66027	0.000520066	0.0176631	0.0157791	1813	tags=36%, list=21%, signal=29%	Sjc_0007479/Sjc_0001069/Sjc_0006698/Sjc_0003744/Sjc_0001749/Sjc_0005935/Sjc_0001160/Sjc_0008987/Sjc_0005550/Sjc_0006815/Sjc_0007102/Sjc_0004522/Sjc_0005536/Sjc_0004040/Sjc_0004686/Sjc_0002941/Sjc_0007443/Sjc_0005183/Sjc_0001692/Sjc_0000088/Sjc_0008005/Sjc_0005596/Sjc_0001409/Sjc_0002599/Sjc_0006751/Sjc_0006804/Sjc_0004523/Sjc_0009416/Sjc_0002918/Sjc_0005045/Sjc_0007022/Sjc_0001648/Sjc_0005784/Sjc…
GO:0010821	regulation of mitochondrion organization	72	0.461756	1.83313	0.000530264	0.017878	0.0159711	1270	tags=28%, list=15%, signal=24%	Sjc_0006698/Sjc_0008194/Sjc_0008192/Sjc_0008189/Sjc_0008179/Sjc_0002907/Sjc_0008190/Sjc_0008182/Sjc_0008180/Sjc_0008191/Sjc_0004522/Sjc_0008193/Sjc_0008185/Sjc_0004523/Sjc_0008187/Sjc_0000505/Sjc_0002499/Sjc_0008544/Sjc_0002908/Sjc_0002909
GO:0045892	negative regulation of transcription, DNA-templated	423	0.273076	1.35924	0.000540272	0.0180834	0.0161546	1809	tags=33%, list=21%, signal=27%	Sjc_0007479/Sjc_0001069/Sjc_0006698/Sjc_0003022/Sjc_0006246/Sjc_0006240/Sjc_0001757/Sjc_0004595/Sjc_0002984/Sjc_0001618/Sjc_0008891/Sjc_0005522/Sjc_0005391/Sjc_0003937/Sjc_0009285/Sjc_0005935/Sjc_0001866/Sjc_0001907/Sjc_0005879/Sjc_0004928/Sjc_0000044/Sjc_0003116/Sjc_0004588/Sjc_0007102/Sjc_0003382/Sjc_0000111/Sjc_0004522/Sjc_0002859/Sjc_0009368/Sjc_0005660/Sjc_0003753/Sjc_0003547/Sjc_0007765/Sjc…
GO:0006206	pyrimidine nucleobase metabolic process	28	0.611945	2.01406	0.00055898	0.018575	0.0165937	2603	tags=79%, list=30%, signal=55%	Sjc_0003566/Sjc_0003914/Sjc_0005183/Sjc_0002354/Sjc_0007584/Sjc_0007213/Sjc_0005159/Sjc_0002482/Sjc_0007637/Sjc_0009735/Sjc_0002892/Sjc_0005371/Sjc_0006920/Sjc_0007242/Sjc_0000571/Sjc_0002850/Sjc_0008493/Sjc_0006211/Sjc_0001753/Sjc_0005120/Sjc_0007880/Sjc_0008356
GO:0000387	spliceosomal snRNP assembly	28	0.610651	2.0098	0.000575791	0.018997	0.0169707	2677	tags=75%, list=31%, signal=52%	Sjc_0005922/Sjc_0000538/Sjc_0008229/Sjc_0007147/Sjc_0007970/Sjc_0001479/Sjc_0002847/Sjc_0003131/Sjc_0003799/Sjc_0008363/Sjc_0004287/Sjc_0007101/Sjc_0007133/Sjc_0001350/Sjc_0007323/Sjc_0007619/Sjc_0003075/Sjc_0004964/Sjc_0003587/Sjc_0007104/Sjc_0003716
GO:0008038	neuron recognition	66	-0.540853	-1.68918	0.000583921	0.0191286	0.0170882	1178	tags=32%, list=14%, signal=28%	Sjc_0006346/Sjc_0003511/Sjc_0007131/Sjc_0001009/Sjc_0006415/Sjc_0006632/Sjc_0006101/Sjc_0001008/Sjc_0002645/Sjc_0000889/Sjc_0006445/Sjc_0000639/Sjc_0002656/Sjc_0005480/Sjc_0006100/Sjc_0000180/Sjc_0007672/Sjc_0000994/Sjc_0005479/Sjc_0002657/Sjc_0002655
GO:0033120	positive regulation of RNA splicing	21	0.670309	2.05383	0.00060443	0.0195143	0.0174328	2326	tags=86%, list=27%, signal=63%	Sjc_0009285/Sjc_0007645/Sjc_0008939/Sjc_0002692/Sjc_0001346/Sjc_0005596/Sjc_0003150/Sjc_0000430/Sjc_0009402/Sjc_0000306/Sjc_0008293/Sjc_0000429/Sjc_0000305/Sjc_0001350/Sjc_0003554/Sjc_0008990/Sjc_0003356/Sjc_0007921
GO:0000478	endonucleolytic cleavage involved in rRNA processing	23	0.644787	2.02316	0.000604947	0.0195143	0.0174328	1158	tags=48%, list=14%, signal=41%	Sjc_0003500/Sjc_0001304/Sjc_0000097/Sjc_0008903/Sjc_0002765/Sjc_0002864/Sjc_0008904/Sjc_0002863/Sjc_0000326/Sjc_0004694/Sjc_0009486
GO:0046189	phenol-containing compound biosynthetic process	25	-0.685526	-1.80899	0.000612595	0.0195143	0.0174328	786	tags=60%, list=9%, signal=55%	Sjc_0004793/Sjc_0009169/Sjc_0000041/Sjc_0009161/Sjc_0009160/Sjc_0006755/Sjc_0006445/Sjc_0000814/Sjc_0009167/Sjc_0005067/Sjc_0009168/Sjc_0000042/Sjc_0006754/Sjc_0004155/Sjc_0001187
GO:0030149	sphingolipid catabolic process	11	-0.802568	-1.76643	0.00060977	0.0195143	0.0174328	909	tags=73%, list=11%, signal=65%	Sjc_0002485/Sjc_0008446/Sjc_0002391/Sjc_0003441/Sjc_0006106/Sjc_0006105/Sjc_0008444/Sjc_0008445
GO:0045047	protein targeting to ER	70	0.479013	1.88874	0.000621819	0.0196725	0.0175741	2557	tags=71%, list=30%, signal=50%	Sjc_0006753/Sjc_0006119/Sjc_0005536/Sjc_0006700/Sjc_0002514/Sjc_0005210/Sjc_0009429/Sjc_0008794/Sjc_0006480/Sjc_0000248/Sjc_0000326/Sjc_0006351/Sjc_0004910/Sjc_0008418/Sjc_0000157/Sjc_0007456/Sjc_0000636/Sjc_0009486/Sjc_0001071/Sjc_0008098/Sjc_0006875/Sjc_0004660/Sjc_0004023/Sjc_0001298/Sjc_0001577/Sjc_0006359/Sjc_0000713/Sjc_0002786/Sjc_0007923/Sjc_0006892/Sjc_0003863/Sjc_0006752/Sjc_0003248/Sjc…
GO:0048025	negative regulation of mRNA splicing, via spliceosome	20	0.705321	2.13452	0.000660992	0.0203542	0.0181831	1980	tags=80%, list=23%, signal=62%	Sjc_0009285/Sjc_0002884/Sjc_0006268/Sjc_0006180/Sjc_0008939/Sjc_0004605/Sjc_0000430/Sjc_0009402/Sjc_0000306/Sjc_0000429/Sjc_0003799/Sjc_0003905/Sjc_0008814/Sjc_0000305/Sjc_0003223/Sjc_0006712
GO:0034377	plasma lipoprotein particle assembly	14	-0.788763	-1.84161	0.000656826	0.0203542	0.0181831	754	tags=71%, list=9%, signal=65%	Sjc_0002709/Sjc_0001504/Sjc_0002656/Sjc_0002710/Sjc_0003340/Sjc_0001501/Sjc_0003341/Sjc_0002842/Sjc_0002657/Sjc_0002655
GO:0042632	cholesterol homeostasis	26	-0.681757	-1.81062	0.00065935	0.0203542	0.0181831	1165	tags=50%, list=14%, signal=43%	Sjc_0002709/Sjc_0004259/Sjc_0008495/Sjc_0008731/Sjc_0001504/Sjc_0007068/Sjc_0002487/Sjc_0000948/Sjc_0002710/Sjc_0001501/Sjc_0006194/Sjc_0006189/Sjc_0002842
GO:0055092	sterol homeostasis	26	-0.681757	-1.81062	0.00065935	0.0203542	0.0181831	1165	tags=50%, list=14%, signal=43%	Sjc_0002709/Sjc_0004259/Sjc_0008495/Sjc_0008731/Sjc_0001504/Sjc_0007068/Sjc_0002487/Sjc_0000948/Sjc_0002710/Sjc_0001501/Sjc_0006194/Sjc_0006189/Sjc_0002842
GO:0050686	negative regulation of mRNA processing	34	0.566592	1.95961	0.000688657	0.0203904	0.0182155	2089	tags=68%, list=24%, signal=51%	Sjc_0009285/Sjc_0002884/Sjc_0006268/Sjc_0006180/Sjc_0008939/Sjc_0000682/Sjc_0004605/Sjc_0000430/Sjc_0009402/Sjc_0000306/Sjc_0000429/Sjc_0003799/Sjc_0007144/Sjc_0003905/Sjc_0008814/Sjc_0005461/Sjc_0000305/Sjc_0000229/Sjc_0006771/Sjc_0003223/Sjc_0006712/Sjc_0002184/Sjc_0006971
GO:0006479	protein methylation	85	0.437161	1.78604	0.000688636	0.0203904	0.0182155	2348	tags=54%, list=27%, signal=40%	Sjc_0003022/Sjc_0008793/Sjc_0003691/Sjc_0007922/Sjc_0007194/Sjc_0006103/Sjc_0006382/Sjc_0003753/Sjc_0000732/Sjc_0007970/Sjc_0009692/Sjc_0006044/Sjc_0007115/Sjc_0001133/Sjc_0005524/Sjc_0002395/Sjc_0004669/Sjc_0006077/Sjc_0008344/Sjc_0001489/Sjc_0007385/Sjc_0003150/Sjc_0002942/Sjc_0008257/Sjc_0008469/Sjc_0007022/Sjc_0001523/Sjc_0005461/Sjc_0005589/Sjc_0007101/Sjc_0000229/Sjc_0006759/Sjc_0002441/Sjc…
GO:0008213	protein alkylation	85	0.437161	1.78604	0.000688636	0.0203904	0.0182155	2348	tags=54%, list=27%, signal=40%	Sjc_0003022/Sjc_0008793/Sjc_0003691/Sjc_0007922/Sjc_0007194/Sjc_0006103/Sjc_0006382/Sjc_0003753/Sjc_0000732/Sjc_0007970/Sjc_0009692/Sjc_0006044/Sjc_0007115/Sjc_0001133/Sjc_0005524/Sjc_0002395/Sjc_0004669/Sjc_0006077/Sjc_0008344/Sjc_0001489/Sjc_0007385/Sjc_0003150/Sjc_0002942/Sjc_0008257/Sjc_0008469/Sjc_0007022/Sjc_0001523/Sjc_0005461/Sjc_0005589/Sjc_0007101/Sjc_0000229/Sjc_0006759/Sjc_0002441/Sjc…
GO:0017015	regulation of transforming growth factor beta receptor signaling pathway	57	-0.552302	-1.68224	0.000676425	0.0203904	0.0182155	1927	tags=44%, list=23%, signal=34%	Sjc_0006099/Sjc_0004842/Sjc_0009659/Sjc_0001604/Sjc_0008379/Sjc_0007418/Sjc_0007203/Sjc_0008381/Sjc_0009040/Sjc_0001150/Sjc_0003882/Sjc_0002137/Sjc_0008441/Sjc_0009123/Sjc_0008378/Sjc_0004663/Sjc_0009693/Sjc_0006101/Sjc_0002656/Sjc_0006100/Sjc_0007419/Sjc_0008172/Sjc_0002657/Sjc_0000414/Sjc_0002655
GO:1903844	regulation of cellular response to transforming growth factor beta stimulus	57	-0.552302	-1.68224	0.000676425	0.0203904	0.0182155	1927	tags=44%, list=23%, signal=34%	Sjc_0006099/Sjc_0004842/Sjc_0009659/Sjc_0001604/Sjc_0008379/Sjc_0007418/Sjc_0007203/Sjc_0008381/Sjc_0009040/Sjc_0001150/Sjc_0003882/Sjc_0002137/Sjc_0008441/Sjc_0009123/Sjc_0008378/Sjc_0004663/Sjc_0009693/Sjc_0006101/Sjc_0002656/Sjc_0006100/Sjc_0007419/Sjc_0008172/Sjc_0002657/Sjc_0000414/Sjc_0002655
GO:0006855	xenobiotic transmembrane transport	62	-0.543053	-1.67301	0.000678503	0.0203904	0.0182155	1845	tags=44%, list=22%, signal=34%	Sjc_0004613/Sjc_0000146/Sjc_0002672/Sjc_0003726/Sjc_0002671/Sjc_0004793/Sjc_0003591/Sjc_0009169/Sjc_0001590/Sjc_0003327/Sjc_0004573/Sjc_0006263/Sjc_0009161/Sjc_0009160/Sjc_0003676/Sjc_0007976/Sjc_0009167/Sjc_0005067/Sjc_0006130/Sjc_0009168/Sjc_0006626/Sjc_0000812/Sjc_0007089/Sjc_0004907/Sjc_0007977/Sjc_0004908/Sjc_0007388
GO:0006400	tRNA modification	58	0.491026	1.89391	0.000695913	0.020474	0.0182902	3018	tags=76%, list=35%, signal=49%	Sjc_0007834/Sjc_0002478/Sjc_0009423/Sjc_0003978/Sjc_0001952/Sjc_0004181/Sjc_0000400/Sjc_0002407/Sjc_0003008/Sjc_0007756/Sjc_0000658/Sjc_0007555/Sjc_0006713/Sjc_0000771/Sjc_0006460/Sjc_0001793/Sjc_0006486/Sjc_0007181/Sjc_0006589/Sjc_0003695/Sjc_0003443/Sjc_0008034/Sjc_0003979/Sjc_0007741/Sjc_0000478/Sjc_0002081/Sjc_0008816/Sjc_0006422/Sjc_0003182/Sjc_0002619/Sjc_0007752/Sjc_0005158/Sjc_0008817/Sjc…
GO:0000470	maturation of LSU-rRNA	23	0.638716	2.00411	0.000723562	0.0211527	0.0188965	2341	tags=70%, list=27%, signal=51%	Sjc_0003500/Sjc_0000097/Sjc_0002350/Sjc_0007007/Sjc_0002599/Sjc_0004694/Sjc_0002454/Sjc_0003908/Sjc_0001058/Sjc_0006875/Sjc_0003771/Sjc_0008584/Sjc_0001385/Sjc_0000385/Sjc_0001066/Sjc_0005129
GO:0080009	mRNA methylation	17	0.724702	2.06724	0.000740065	0.0214991	0.0192059	1135	tags=65%, list=13%, signal=56%	Sjc_0006867/Sjc_0008306/Sjc_0006246/Sjc_0004047/Sjc_0003541/Sjc_0008796/Sjc_0003978/Sjc_0008157/Sjc_0003008/Sjc_0004848/Sjc_0001805
GO:0018958	phenol-containing compound metabolic process	66	-0.535351	-1.67199	0.000791289	0.0228435	0.0204069	1512	tags=35%, list=18%, signal=29%	Sjc_0004793/Sjc_0006147/Sjc_0009169/Sjc_0000041/Sjc_0006235/Sjc_0004056/Sjc_0009161/Sjc_0009160/Sjc_0006237/Sjc_0006755/Sjc_0006445/Sjc_0008506/Sjc_0000639/Sjc_0000814/Sjc_0009167/Sjc_0005067/Sjc_0009168/Sjc_0000042/Sjc_0009243/Sjc_0006508/Sjc_0006754/Sjc_0004155/Sjc_0001187
GO:0090287	regulation of cellular response to growth factor stimulus	124	-0.467495	-1.59467	0.000908679	0.0260695	0.0232888	2035	tags=38%, list=24%, signal=29%	Sjc_0006099/Sjc_0001635/Sjc_0001928/Sjc_0000390/Sjc_0004842/Sjc_0009659/Sjc_0000625/Sjc_0001604/Sjc_0008379/Sjc_0007418/Sjc_0008297/Sjc_0006603/Sjc_0006808/Sjc_0007203/Sjc_0004901/Sjc_0005707/Sjc_0008381/Sjc_0006075/Sjc_0009040/Sjc_0000718/Sjc_0008779/Sjc_0001150/Sjc_0009688/Sjc_0003882/Sjc_0002137/Sjc_0002718/Sjc_0008441/Sjc_0009123/Sjc_0004530/Sjc_0008378/Sjc_0004663/Sjc_0009693/Sjc_0006632/Sjc…
GO:0099536	synaptic signaling	382	-0.380832	-1.40473	0.000935416	0.0265073	0.0236799	2590	tags=42%, list=30%, signal=31%	Sjc_0003159/Sjc_0009232/Sjc_0002146/Sjc_0002191/Sjc_0005673/Sjc_0002615/Sjc_0002621/Sjc_0007209/Sjc_0002560/Sjc_0005072/Sjc_0004952/Sjc_0005060/Sjc_0007299/Sjc_0007567/Sjc_0004352/Sjc_0001653/Sjc_0000054/Sjc_0009244/Sjc_0002823/Sjc_0003074/Sjc_0007275/Sjc_0006273/Sjc_0002458/Sjc_0003921/Sjc_0006606/Sjc_0009704/Sjc_0008443/Sjc_0005286/Sjc_0005026/Sjc_0006814/Sjc_0001686/Sjc_0004313/Sjc_0000954/Sjc…
GO:0099537	trans-synaptic signaling	382	-0.380832	-1.40473	0.000935416	0.0265073	0.0236799	2590	tags=42%, list=30%, signal=31%	Sjc_0003159/Sjc_0009232/Sjc_0002146/Sjc_0002191/Sjc_0005673/Sjc_0002615/Sjc_0002621/Sjc_0007209/Sjc_0002560/Sjc_0005072/Sjc_0004952/Sjc_0005060/Sjc_0007299/Sjc_0007567/Sjc_0004352/Sjc_0001653/Sjc_0000054/Sjc_0009244/Sjc_0002823/Sjc_0003074/Sjc_0007275/Sjc_0006273/Sjc_0002458/Sjc_0003921/Sjc_0006606/Sjc_0009704/Sjc_0008443/Sjc_0005286/Sjc_0005026/Sjc_0006814/Sjc_0001686/Sjc_0004313/Sjc_0000954/Sjc…
GO:0030308	negative regulation of cell growth	77	-0.514592	-1.64536	0.000952311	0.0268215	0.0239606	1526	tags=35%, list=18%, signal=29%	Sjc_0002486/Sjc_0004474/Sjc_0008381/Sjc_0006652/Sjc_0006075/Sjc_0000871/Sjc_0003882/Sjc_0008495/Sjc_0005027/Sjc_0009123/Sjc_0001169/Sjc_0007982/Sjc_0004475/Sjc_0002485/Sjc_0004530/Sjc_0008378/Sjc_0006924/Sjc_0009693/Sjc_0004471/Sjc_0006445/Sjc_0005497/Sjc_0006653/Sjc_0005480/Sjc_0004472/Sjc_0006170/Sjc_0004473/Sjc_0005479
GO:0009452	7-methylguanosine RNA capping	25	0.624557	1.99862	0.000983369	0.0273625	0.0244439	1597	tags=44%, list=19%, signal=36%	Sjc_0006867/Sjc_0004047/Sjc_0003287/Sjc_0000538/Sjc_0002354/Sjc_0002692/Sjc_0003142/Sjc_0008157/Sjc_0000984/Sjc_0007772/Sjc_0000691
GO:0036260	RNA capping	25	0.624557	1.99862	0.000983369	0.0273625	0.0244439	1597	tags=44%, list=19%, signal=36%	Sjc_0006867/Sjc_0004047/Sjc_0003287/Sjc_0000538/Sjc_0002354/Sjc_0002692/Sjc_0003142/Sjc_0008157/Sjc_0000984/Sjc_0007772/Sjc_0000691
GO:1903051	negative regulation of proteolysis involved in cellular protein catabolic process	57	0.488343	1.86959	0.00104124	0.0287994	0.0257275	1270	tags=40%, list=15%, signal=35%	Sjc_0008194/Sjc_0008192/Sjc_0008189/Sjc_0008179/Sjc_0002907/Sjc_0008190/Sjc_0008182/Sjc_0008180/Sjc_0008191/Sjc_0001228/Sjc_0008193/Sjc_0005536/Sjc_0007687/Sjc_0005266/Sjc_0008185/Sjc_0007213/Sjc_0008187/Sjc_0006895/Sjc_0007022/Sjc_0000101/Sjc_0002950/Sjc_0002908/Sjc_0002909
GO:0071482	cellular response to light stimulus	93	-0.504296	-1.65025	0.00111068	0.0305372	0.0272799	957	tags=24%, list=11%, signal=21%	Sjc_0009123/Sjc_0005238/Sjc_0002274/Sjc_0002269/Sjc_0002271/Sjc_0001192/Sjc_0003512/Sjc_0002268/Sjc_0002273/Sjc_0000994/Sjc_0001779/Sjc_0002261/Sjc_0002280/Sjc_0002294/Sjc_0002277/Sjc_0002267/Sjc_0002295/Sjc_0002278/Sjc_0002266/Sjc_0002264/Sjc_0007388/Sjc_0004789
GO:0032008	positive regulation of TOR signaling	47	0.493399	1.81112	0.00115757	0.0316381	0.0282634	1270	tags=40%, list=15%, signal=35%	Sjc_0008194/Sjc_0008192/Sjc_0008189/Sjc_0008179/Sjc_0002907/Sjc_0008190/Sjc_0008182/Sjc_0008180/Sjc_0008191/Sjc_0008193/Sjc_0007511/Sjc_0005850/Sjc_0007643/Sjc_0008185/Sjc_0008187/Sjc_0005045/Sjc_0001964/Sjc_0002908/Sjc_0002909
GO:0061912	selective autophagy	44	0.506993	1.85482	0.00118857	0.032294	0.0288494	1413	tags=39%, list=17%, signal=32%	Sjc_0008194/Sjc_0008192/Sjc_0008189/Sjc_0008179/Sjc_0002907/Sjc_0008190/Sjc_0008182/Sjc_0008180/Sjc_0008191/Sjc_0008193/Sjc_0008185/Sjc_0008187/Sjc_0008812/Sjc_0002908/Sjc_0002909/Sjc_0007072/Sjc_0004271
GO:0098656	anion transmembrane transport	105	-0.478883	-1.5899	0.00122775	0.0331635	0.0296262	2078	tags=36%, list=24%, signal=28%	Sjc_0004679/Sjc_0009391/Sjc_0002702/Sjc_0000878/Sjc_0004613/Sjc_0009409/Sjc_0000146/Sjc_0007335/Sjc_0003726/Sjc_0007334/Sjc_0003591/Sjc_0004123/Sjc_0004205/Sjc_0000745/Sjc_0001183/Sjc_0003814/Sjc_0001590/Sjc_0003327/Sjc_0008133/Sjc_0006715/Sjc_0004573/Sjc_0006263/Sjc_0003512/Sjc_0003676/Sjc_0005385/Sjc_0001846/Sjc_0007976/Sjc_0003774/Sjc_0001790/Sjc_0008066/Sjc_0008104/Sjc_0009751/Sjc_0001848/Sjc…
GO:0032239	regulation of nucleobase-containing compound transport	15	0.713693	2.00842	0.0012447	0.0332326	0.0296879	1865	tags=80%, list=22%, signal=63%	Sjc_0001696/Sjc_0000682/Sjc_0003966/Sjc_0006288/Sjc_0006804/Sjc_0002942/Sjc_0001523/Sjc_0006411/Sjc_0005993/Sjc_0005718/Sjc_0007003/Sjc_0000547
GO:0046831	regulation of RNA export from nucleus	15	0.713693	2.00842	0.0012447	0.0332326	0.0296879	1865	tags=80%, list=22%, signal=63%	Sjc_0001696/Sjc_0000682/Sjc_0003966/Sjc_0006288/Sjc_0006804/Sjc_0002942/Sjc_0001523/Sjc_0006411/Sjc_0005993/Sjc_0005718/Sjc_0007003/Sjc_0000547
GO:0048134	germ-line cyst formation	26	0.611025	1.98465	0.00129969	0.03394	0.0303198	1995	tags=62%, list=23%, signal=47%	Sjc_0001618/Sjc_0006162/Sjc_0001105/Sjc_0009333/Sjc_0000688/Sjc_0007213/Sjc_0006895/Sjc_0004975/Sjc_0004944/Sjc_0007218/Sjc_0007144/Sjc_0007343/Sjc_0007558/Sjc_0001115/Sjc_0000689/Sjc_0002184
GO:0008033	tRNA processing	77	0.425231	1.71613	0.00129363	0.03394	0.0303198	2428	tags=53%, list=28%, signal=38%	Sjc_0007834/Sjc_0002478/Sjc_0009423/Sjc_0003978/Sjc_0001952/Sjc_0004181/Sjc_0000400/Sjc_0002725/Sjc_0002407/Sjc_0003008/Sjc_0005234/Sjc_0002726/Sjc_0007756/Sjc_0000658/Sjc_0007555/Sjc_0006713/Sjc_0002950/Sjc_0000771/Sjc_0000826/Sjc_0006460/Sjc_0001793/Sjc_0006486/Sjc_0007181/Sjc_0006589/Sjc_0003695/Sjc_0003443/Sjc_0009340/Sjc_0008034/Sjc_0003979/Sjc_0007741/Sjc_0000478/Sjc_0005386/Sjc_0002081/Sjc…
GO:0071772	response to BMP	67	-0.516306	-1.61779	0.00130058	0.03394	0.0303198	2012	tags=43%, list=24%, signal=33%	Sjc_0001635/Sjc_0000363/Sjc_0001928/Sjc_0000390/Sjc_0004842/Sjc_0009659/Sjc_0000625/Sjc_0007744/Sjc_0006603/Sjc_0007203/Sjc_0000748/Sjc_0004901/Sjc_0005707/Sjc_0006075/Sjc_0001876/Sjc_0000749/Sjc_0004530/Sjc_0004663/Sjc_0003491/Sjc_0000751/Sjc_0001846/Sjc_0006445/Sjc_0001878/Sjc_0002656/Sjc_0005497/Sjc_0001877/Sjc_0001848/Sjc_0002657/Sjc_0002655
GO:0071773	cellular response to BMP stimulus	67	-0.516306	-1.61779	0.00130058	0.03394	0.0303198	2012	tags=43%, list=24%, signal=33%	Sjc_0001635/Sjc_0000363/Sjc_0001928/Sjc_0000390/Sjc_0004842/Sjc_0009659/Sjc_0000625/Sjc_0007744/Sjc_0006603/Sjc_0007203/Sjc_0000748/Sjc_0004901/Sjc_0005707/Sjc_0006075/Sjc_0001876/Sjc_0000749/Sjc_0004530/Sjc_0004663/Sjc_0003491/Sjc_0000751/Sjc_0001846/Sjc_0006445/Sjc_0001878/Sjc_0002656/Sjc_0005497/Sjc_0001877/Sjc_0001848/Sjc_0002657/Sjc_0002655
GO:0043489	RNA stabilization	41	0.513335	1.84795	0.00132263	0.0343215	0.0306606	1039	tags=46%, list=12%, signal=41%	Sjc_0009524/Sjc_0004238/Sjc_0001866/Sjc_0002884/Sjc_0009527/Sjc_0004232/Sjc_0005604/Sjc_0009497/Sjc_0006180/Sjc_0006518/Sjc_0001696/Sjc_0002339/Sjc_0004605/Sjc_0002817/Sjc_0009771/Sjc_0008267/Sjc_0002976/Sjc_0007213/Sjc_0009515
GO:0000028	ribosomal small subunit assembly	17	0.705306	2.01191	0.00133488	0.0344459	0.0307718	2435	tags=88%, list=28%, signal=63%	Sjc_0009732/Sjc_0009724/Sjc_0005210/Sjc_0006204/Sjc_0000326/Sjc_0000157/Sjc_0006505/Sjc_0005576/Sjc_0009726/Sjc_0002949/Sjc_0001046/Sjc_0002946/Sjc_0005206/Sjc_0006699/Sjc_0005661
GO:0031960	response to corticosteroid	87	-0.503331	-1.6416	0.00135986	0.0348956	0.0311735	1165	tags=36%, list=14%, signal=31%	Sjc_0000860/Sjc_0009169/Sjc_0002709/Sjc_0006235/Sjc_0003246/Sjc_0006084/Sjc_0008495/Sjc_0005238/Sjc_0005298/Sjc_0009161/Sjc_0001525/Sjc_0001504/Sjc_0009284/Sjc_0003512/Sjc_0009160/Sjc_0004026/Sjc_0006237/Sjc_0006445/Sjc_0000639/Sjc_0002710/Sjc_0006952/Sjc_0009167/Sjc_0005480/Sjc_0001501/Sjc_0001293/Sjc_0009168/Sjc_0002842/Sjc_0005479/Sjc_0002582/Sjc_0002583/Sjc_0007388
GO:0006370	7-methylguanosine mRNA capping	23	0.61681	1.93538	0.0013907	0.0351557	0.0314058	1597	tags=43%, list=19%, signal=35%	Sjc_0006867/Sjc_0004047/Sjc_0003287/Sjc_0002354/Sjc_0002692/Sjc_0003142/Sjc_0008157/Sjc_0000984/Sjc_0007772/Sjc_0000691
GO:0032434	regulation of proteasomal ubiquitin-dependent protein catabolic process	93	0.40414	1.68092	0.00139464	0.0351557	0.0314058	1838	tags=41%, list=21%, signal=32%	Sjc_0008194/Sjc_0008192/Sjc_0008189/Sjc_0008179/Sjc_0002907/Sjc_0008190/Sjc_0008182/Sjc_0008180/Sjc_0005935/Sjc_0008191/Sjc_0001228/Sjc_0008193/Sjc_0007687/Sjc_0002607/Sjc_0002339/Sjc_0005266/Sjc_0008263/Sjc_0008185/Sjc_0008187/Sjc_0006895/Sjc_0007022/Sjc_0000101/Sjc_0004944/Sjc_0008544/Sjc_0002950/Sjc_0002908/Sjc_0003515/Sjc_0002909/Sjc_0003432/Sjc_0006120/Sjc_0007546/Sjc_0003931/Sjc_0003896/Sjc…
GO:0120192	tight junction assembly	61	-0.5292	-1.62889	0.00140805	0.0351557	0.0314058	1533	tags=39%, list=18%, signal=33%	Sjc_0000373/Sjc_0004680/Sjc_0002424/Sjc_0008847/Sjc_0002179/Sjc_0005357/Sjc_0009122/Sjc_0003511/Sjc_0000528/Sjc_0003603/Sjc_0000527/Sjc_0003769/Sjc_0006710/Sjc_0002077/Sjc_0003651/Sjc_0009375/Sjc_0009202/Sjc_0000442/Sjc_0000639/Sjc_0004304/Sjc_0002342/Sjc_0000180/Sjc_0007980/Sjc_0001613
GO:0120193	tight junction organization	61	-0.5292	-1.62889	0.00140805	0.0351557	0.0314058	1533	tags=39%, list=18%, signal=33%	Sjc_0000373/Sjc_0004680/Sjc_0002424/Sjc_0008847/Sjc_0002179/Sjc_0005357/Sjc_0009122/Sjc_0003511/Sjc_0000528/Sjc_0003603/Sjc_0000527/Sjc_0003769/Sjc_0006710/Sjc_0002077/Sjc_0003651/Sjc_0009375/Sjc_0009202/Sjc_0000442/Sjc_0000639/Sjc_0004304/Sjc_0002342/Sjc_0000180/Sjc_0007980/Sjc_0001613
GO:0042060	wound healing	189	-0.426371	-1.51316	0.00140759	0.0351557	0.0314058	2376	tags=40%, list=28%, signal=30%	Sjc_0006510/Sjc_0003079/Sjc_0005283/Sjc_0008362/Sjc_0003071/Sjc_0004929/Sjc_0002997/Sjc_0009452/Sjc_0000747/Sjc_0006435/Sjc_0006995/Sjc_0000588/Sjc_0001635/Sjc_0009298/Sjc_0007251/Sjc_0001928/Sjc_0003910/Sjc_0000197/Sjc_0007128/Sjc_0003768/Sjc_0007287/Sjc_0005051/Sjc_0007973/Sjc_0001565/Sjc_0000241/Sjc_0002622/Sjc_0004813/Sjc_0006808/Sjc_0007215/Sjc_0003306/Sjc_0006652/Sjc_0006042/Sjc_0000718/Sjc…
GO:0000466	maturation of 5.8S rRNA from tricistronic rRNA transcript (SSU-rRNA, 5.8S rRNA, LSU-rRNA)	28	0.581857	1.91503	0.00146136	0.0362905	0.0324196	1911	tags=61%, list=22%, signal=47%	Sjc_0000097/Sjc_0008903/Sjc_0002765/Sjc_0002864/Sjc_0008904/Sjc_0002863/Sjc_0000326/Sjc_0004694/Sjc_0005139/Sjc_0009486/Sjc_0003908/Sjc_0007347/Sjc_0008499/Sjc_0007896/Sjc_0002326/Sjc_0001385/Sjc_0000385
GO:0010817	regulation of hormone levels	169	-0.428854	-1.50738	0.00151574	0.0374395	0.033446	1601	tags=33%, list=19%, signal=27%	Sjc_0002671/Sjc_0006808/Sjc_0000783/Sjc_0007215/Sjc_0004793/Sjc_0001043/Sjc_0004474/Sjc_0003306/Sjc_0000009/Sjc_0006075/Sjc_0006032/Sjc_0007029/Sjc_0000718/Sjc_0000860/Sjc_0005196/Sjc_0009169/Sjc_0002193/Sjc_0008962/Sjc_0000745/Sjc_0009688/Sjc_0001197/Sjc_0003882/Sjc_0005145/Sjc_0003246/Sjc_0005786/Sjc_0008495/Sjc_0003913/Sjc_0005961/Sjc_0005195/Sjc_0008961/Sjc_0004475/Sjc_0005432/Sjc_0004558/Sjc…
GO:0030301	cholesterol transport	25	-0.662138	-1.74727	0.00156094	0.038148	0.034079	1330	tags=72%, list=16%, signal=61%	Sjc_0004682/Sjc_0003079/Sjc_0002846/Sjc_0003071/Sjc_0000283/Sjc_0005196/Sjc_0002709/Sjc_0004259/Sjc_0005195/Sjc_0008731/Sjc_0001504/Sjc_0005806/Sjc_0000014/Sjc_0002487/Sjc_0002710/Sjc_0001501/Sjc_0000412/Sjc_0002842
GO:0019991	septate junction assembly	35	-0.603628	-1.70267	0.00156012	0.038148	0.034079	1533	tags=51%, list=18%, signal=42%	Sjc_0000373/Sjc_0002424/Sjc_0008847/Sjc_0002179/Sjc_0009122/Sjc_0003511/Sjc_0000528/Sjc_0003603/Sjc_0000527/Sjc_0006710/Sjc_0009375/Sjc_0009202/Sjc_0000442/Sjc_0000639/Sjc_0004304/Sjc_0002342/Sjc_0007980/Sjc_0001613
GO:0030727	germarium-derived female germ-line cyst formation	16	0.713415	2.02021	0.00168729	0.0396579	0.0354278	1878	tags=75%, list=22%, signal=59%	Sjc_0001618/Sjc_0006162/Sjc_0001105/Sjc_0009333/Sjc_0000688/Sjc_0007213/Sjc_0006895/Sjc_0004975/Sjc_0004944/Sjc_0007343/Sjc_0007558/Sjc_0000689
GO:0032781	positive regulation of ATP-dependent activity	47	0.485401	1.78176	0.00166185	0.0396579	0.0354278	467	tags=21%, list=5%, signal=20%	Sjc_0000482/Sjc_0000488/Sjc_0000484/Sjc_0000485/Sjc_0000480/Sjc_0001358/Sjc_0000493/Sjc_0005297/Sjc_0002859/Sjc_0002072
GO:0098700	neurotransmitter loading into synaptic vesicle	10	-0.804978	-1.74254	0.0016914	0.0396579	0.0354278	1512	tags=90%, list=18%, signal=74%	Sjc_0004793/Sjc_0009169/Sjc_0001590/Sjc_0009161/Sjc_0009160/Sjc_0006755/Sjc_0009167/Sjc_0009168/Sjc_0006754
GO:0071868	cellular response to monoamine stimulus	20	-0.692945	-1.73324	0.00168584	0.0396579	0.0354278	1186	tags=55%, list=14%, signal=47%	Sjc_0001876/Sjc_0006235/Sjc_0005425/Sjc_0005238/Sjc_0003491/Sjc_0000438/Sjc_0006237/Sjc_0001878/Sjc_0001877/Sjc_0004907/Sjc_0004908
GO:0071869	response to catecholamine	20	-0.692945	-1.73324	0.00168584	0.0396579	0.0354278	1186	tags=55%, list=14%, signal=47%	Sjc_0001876/Sjc_0006235/Sjc_0005425/Sjc_0005238/Sjc_0003491/Sjc_0000438/Sjc_0006237/Sjc_0001878/Sjc_0001877/Sjc_0004907/Sjc_0004908
GO:0071870	cellular response to catecholamine stimulus	20	-0.692945	-1.73324	0.00168584	0.0396579	0.0354278	1186	tags=55%, list=14%, signal=47%	Sjc_0001876/Sjc_0006235/Sjc_0005425/Sjc_0005238/Sjc_0003491/Sjc_0000438/Sjc_0006237/Sjc_0001878/Sjc_0001877/Sjc_0004907/Sjc_0004908
GO:0015698	inorganic anion transport	47	-0.559286	-1.66478	0.00164073	0.0396579	0.0354278	2078	tags=49%, list=24%, signal=37%	Sjc_0004679/Sjc_0009391/Sjc_0002735/Sjc_0002702/Sjc_0000878/Sjc_0002426/Sjc_0000146/Sjc_0007335/Sjc_0007334/Sjc_0003591/Sjc_0004205/Sjc_0001590/Sjc_0008133/Sjc_0004573/Sjc_0005385/Sjc_0006020/Sjc_0000273/Sjc_0001790/Sjc_0000272/Sjc_0009751/Sjc_0004907/Sjc_0004908/Sjc_0002955
GO:0044255	cellular lipid metabolic process	370	-0.379476	-1.39709	0.00163688	0.0396579	0.0354278	2370	tags=35%, list=28%, signal=26%	Sjc_0005286/Sjc_0003079/Sjc_0004710/Sjc_0006885/Sjc_0005283/Sjc_0002846/Sjc_0003435/Sjc_0003071/Sjc_0001184/Sjc_0009013/Sjc_0004929/Sjc_0000283/Sjc_0005823/Sjc_0002759/Sjc_0005097/Sjc_0003334/Sjc_0007318/Sjc_0001446/Sjc_0000364/Sjc_0008582/Sjc_0002015/Sjc_0006935/Sjc_0005019/Sjc_0006593/Sjc_0008021/Sjc_0004553/Sjc_0000742/Sjc_0006017/Sjc_0001900/Sjc_0008355/Sjc_0005008/Sjc_0006880/Sjc_0001635/Sjc…
GO:0042417	dopamine metabolic process	32	-0.625856	-1.73751	0.00177322	0.0413662	0.0369539	1512	tags=44%, list=18%, signal=36%	Sjc_0004793/Sjc_0006147/Sjc_0009169/Sjc_0000041/Sjc_0009161/Sjc_0009160/Sjc_0006755/Sjc_0000814/Sjc_0009167/Sjc_0005067/Sjc_0009168/Sjc_0000042/Sjc_0009243/Sjc_0006754
GO:0007268	chemical synaptic transmission	381	-0.382511	-1.41126	0.00184079	0.042513	0.0379783	2590	tags=42%, list=30%, signal=31%	Sjc_0003159/Sjc_0009232/Sjc_0002146/Sjc_0002191/Sjc_0005673/Sjc_0002615/Sjc_0002621/Sjc_0007209/Sjc_0002560/Sjc_0005072/Sjc_0004952/Sjc_0005060/Sjc_0007299/Sjc_0007567/Sjc_0004352/Sjc_0001653/Sjc_0000054/Sjc_0009244/Sjc_0002823/Sjc_0003074/Sjc_0007275/Sjc_0006273/Sjc_0002458/Sjc_0003921/Sjc_0006606/Sjc_0009704/Sjc_0008443/Sjc_0005286/Sjc_0005026/Sjc_0006814/Sjc_0001686/Sjc_0004313/Sjc_0000954/Sjc…
GO:0098916	anterograde trans-synaptic signaling	381	-0.382511	-1.41126	0.00184079	0.042513	0.0379783	2590	tags=42%, list=30%, signal=31%	Sjc_0003159/Sjc_0009232/Sjc_0002146/Sjc_0002191/Sjc_0005673/Sjc_0002615/Sjc_0002621/Sjc_0007209/Sjc_0002560/Sjc_0005072/Sjc_0004952/Sjc_0005060/Sjc_0007299/Sjc_0007567/Sjc_0004352/Sjc_0001653/Sjc_0000054/Sjc_0009244/Sjc_0002823/Sjc_0003074/Sjc_0007275/Sjc_0006273/Sjc_0002458/Sjc_0003921/Sjc_0006606/Sjc_0009704/Sjc_0008443/Sjc_0005286/Sjc_0005026/Sjc_0006814/Sjc_0001686/Sjc_0004313/Sjc_0000954/Sjc…
GO:0043628	ncRNA 3'-end processing	33	0.561464	1.92381	0.0019071	0.0431205	0.0385211	1797	tags=55%, list=21%, signal=43%	Sjc_0008404/Sjc_0002817/Sjc_0002725/Sjc_0003008/Sjc_0005234/Sjc_0002726/Sjc_0007385/Sjc_0000326/Sjc_0009486/Sjc_0003732/Sjc_0006713/Sjc_0005103/Sjc_0000826/Sjc_0005891/Sjc_0007347/Sjc_0007896/Sjc_0004667/Sjc_0002326
GO:0007009	plasma membrane organization	39	-0.584754	-1.69745	0.00192288	0.0431205	0.0385211	1620	tags=41%, list=19%, signal=33%	Sjc_0001345/Sjc_0007227/Sjc_0000162/Sjc_0004809/Sjc_0007131/Sjc_0005027/Sjc_0007982/Sjc_0008804/Sjc_0003651/Sjc_0005763/Sjc_0002508/Sjc_0006194/Sjc_0006189/Sjc_0005455/Sjc_0005456/Sjc_0003387
GO:0097366	response to bronchodilator	27	-0.629113	-1.6897	0.0019231	0.0431205	0.0385211	1714	tags=44%, list=20%, signal=36%	Sjc_0005051/Sjc_0004793/Sjc_0009169/Sjc_0000871/Sjc_0000041/Sjc_0009161/Sjc_0009160/Sjc_0009167/Sjc_0009168/Sjc_0000042/Sjc_0009243/Sjc_0007388
GO:0070252	actin-mediated cell contraction	49	-0.55022	-1.64439	0.00191848	0.0431205	0.0385211	1801	tags=53%, list=21%, signal=42%	Sjc_0003768/Sjc_0002672/Sjc_0008898/Sjc_0004813/Sjc_0002671/Sjc_0007586/Sjc_0000038/Sjc_0002625/Sjc_0004691/Sjc_0000256/Sjc_0001876/Sjc_0006368/Sjc_0007131/Sjc_0005238/Sjc_0005061/Sjc_0003769/Sjc_0005006/Sjc_0008804/Sjc_0006535/Sjc_0005809/Sjc_0001878/Sjc_0000639/Sjc_0001877/Sjc_0005455/Sjc_0005810/Sjc_0005456
GO:0090092	regulation of transmembrane receptor protein serine/threonine kinase signaling pathway	104	-0.476489	-1.57861	0.00188693	0.0431205	0.0385211	2035	tags=37%, list=24%, signal=28%	Sjc_0006099/Sjc_0001635/Sjc_0000363/Sjc_0000390/Sjc_0004842/Sjc_0009659/Sjc_0000625/Sjc_0001604/Sjc_0008379/Sjc_0007418/Sjc_0006603/Sjc_0007203/Sjc_0004901/Sjc_0005707/Sjc_0008381/Sjc_0006075/Sjc_0009040/Sjc_0001150/Sjc_0004980/Sjc_0003882/Sjc_0002137/Sjc_0008441/Sjc_0009123/Sjc_0004530/Sjc_0008378/Sjc_0004663/Sjc_0009693/Sjc_0007991/Sjc_0006101/Sjc_0006445/Sjc_0002656/Sjc_0005497/Sjc_0006100/Sjc…
GO:0043161	proteasome-mediated ubiquitin-dependent protein catabolic process	240	0.298527	1.37856	0.00187691	0.0431205	0.0385211	1859	tags=31%, list=22%, signal=25%	Sjc_0008194/Sjc_0009055/Sjc_0008192/Sjc_0008189/Sjc_0008179/Sjc_0002907/Sjc_0008190/Sjc_0008182/Sjc_0008180/Sjc_0005935/Sjc_0009083/Sjc_0008191/Sjc_0000410/Sjc_0001228/Sjc_0003307/Sjc_0008193/Sjc_0005660/Sjc_0007075/Sjc_0007687/Sjc_0002607/Sjc_0002339/Sjc_0005266/Sjc_0008263/Sjc_0003644/Sjc_0008185/Sjc_0006829/Sjc_0008873/Sjc_0008010/Sjc_0008187/Sjc_0006895/Sjc_0001351/Sjc_0004957/Sjc_0002980/Sjc…
GO:1903432	regulation of TORC1 signaling	51	0.497353	1.86443	0.00193981	0.0432849	0.0386679	1270	tags=41%, list=15%, signal=35%	Sjc_0008194/Sjc_0008192/Sjc_0008189/Sjc_0008179/Sjc_0002907/Sjc_0008190/Sjc_0008182/Sjc_0008180/Sjc_0008191/Sjc_0008193/Sjc_0007511/Sjc_0005850/Sjc_0001432/Sjc_0007643/Sjc_0008185/Sjc_0008187/Sjc_0005045/Sjc_0004975/Sjc_0001964/Sjc_0002908/Sjc_0002909
GO:0060840	artery development	24	0.613432	1.93258	0.00197837	0.0437995	0.0391276	371	tags=21%, list=4%, signal=20%	Sjc_0007479/Sjc_0008280/Sjc_0006698/Sjc_0002680/Sjc_0003116
GO:0097006	regulation of plasma lipoprotein particle levels	37	-0.606923	-1.74117	0.00199239	0.0437995	0.0391276	1165	tags=41%, list=14%, signal=35%	Sjc_0002709/Sjc_0004259/Sjc_0008731/Sjc_0001504/Sjc_0005806/Sjc_0000014/Sjc_0007068/Sjc_0002656/Sjc_0002710/Sjc_0003340/Sjc_0001501/Sjc_0003341/Sjc_0002842/Sjc_0002657/Sjc_0002655
GO:0072488	ammonium transmembrane transport	21	-0.681772	-1.73046	0.00206036	0.0437995	0.0391276	1741	tags=67%, list=20%, signal=53%	Sjc_0002672/Sjc_0002671/Sjc_0004793/Sjc_0009169/Sjc_0000745/Sjc_0009161/Sjc_0009160/Sjc_0009167/Sjc_0005067/Sjc_0009168/Sjc_0007089/Sjc_0004907/Sjc_0004908/Sjc_0007388
GO:0042661	regulation of mesodermal cell fate specification	12	-0.764459	-1.71019	0.00206718	0.0437995	0.0391276	901	tags=67%, list=11%, signal=60%	Sjc_0004842/Sjc_0009659/Sjc_0005403/Sjc_0004530/Sjc_0005402/Sjc_0006106/Sjc_0006105/Sjc_0000414
GO:1905770	regulation of mesodermal cell differentiation	12	-0.764459	-1.71019	0.00206718	0.0437995	0.0391276	901	tags=67%, list=11%, signal=60%	Sjc_0004842/Sjc_0009659/Sjc_0005403/Sjc_0004530/Sjc_0005402/Sjc_0006106/Sjc_0006105/Sjc_0000414
GO:1905902	regulation of mesoderm formation	12	-0.764459	-1.71019	0.00206718	0.0437995	0.0391276	901	tags=67%, list=11%, signal=60%	Sjc_0004842/Sjc_0009659/Sjc_0005403/Sjc_0004530/Sjc_0005402/Sjc_0006106/Sjc_0006105/Sjc_0000414
GO:0006606	protein import into nucleus	99	0.397028	1.65574	0.00198251	0.0437995	0.0391276	1868	tags=40%, list=22%, signal=32%	Sjc_0001069/Sjc_0006698/Sjc_0003744/Sjc_0001749/Sjc_0005935/Sjc_0001160/Sjc_0008987/Sjc_0005550/Sjc_0006815/Sjc_0004522/Sjc_0005536/Sjc_0004040/Sjc_0004686/Sjc_0002941/Sjc_0001692/Sjc_0000088/Sjc_0008005/Sjc_0005596/Sjc_0001409/Sjc_0006751/Sjc_0006804/Sjc_0004523/Sjc_0009416/Sjc_0002918/Sjc_0005045/Sjc_0006672/Sjc_0005900/Sjc_0005899/Sjc_0003846/Sjc_0008540/Sjc_0001750/Sjc_0004450/Sjc_0006660/Sjc…
GO:0010970	transport along microtubule	112	0.376562	1.6137	0.00206069	0.0437995	0.0391276	202	tags=5%, list=2%, signal=5%	Sjc_0000482/Sjc_0000488/Sjc_0000484/Sjc_0000485/Sjc_0000480/Sjc_0000493
GO:0099111	microtubule-based transport	112	0.376562	1.6137	0.00206069	0.0437995	0.0391276	202	tags=5%, list=2%, signal=5%	Sjc_0000482/Sjc_0000488/Sjc_0000484/Sjc_0000485/Sjc_0000480/Sjc_0000493
GO:0006281	DNA repair	275	0.29514	1.41563	0.00206002	0.0437995	0.0391276	1052	tags=19%, list=12%, signal=17%	Sjc_0006357/Sjc_0006867/Sjc_0002680/Sjc_0008558/Sjc_0000586/Sjc_0001907/Sjc_0001160/Sjc_0006418/Sjc_0002893/Sjc_0005550/Sjc_0000167/Sjc_0003307/Sjc_0003287/Sjc_0005660/Sjc_0006586/Sjc_0005799/Sjc_0003606/Sjc_0008093/Sjc_0006537/Sjc_0001376/Sjc_0009713/Sjc_0005850/Sjc_0002982/Sjc_0003914/Sjc_0001696/Sjc_0004458/Sjc_0002354/Sjc_0006259/Sjc_0002339/Sjc_0001105/Sjc_0008475/Sjc_0002118/Sjc_0003039/Sjc…
GO:0030001	metal ion transport	308	-0.382503	-1.39406	0.00203848	0.0437995	0.0391276	1915	tags=32%, list=22%, signal=26%	Sjc_0006257/Sjc_0008820/Sjc_0008265/Sjc_0006613/Sjc_0000150/Sjc_0005249/Sjc_0002553/Sjc_0000759/Sjc_0005960/Sjc_0001398/Sjc_0002672/Sjc_0000241/Sjc_0006539/Sjc_0002622/Sjc_0001345/Sjc_0002671/Sjc_0006808/Sjc_0006620/Sjc_0000748/Sjc_0005707/Sjc_0007215/Sjc_0005467/Sjc_0001043/Sjc_0003591/Sjc_0005373/Sjc_0006652/Sjc_0000630/Sjc_0007966/Sjc_0001359/Sjc_0004205/Sjc_0008268/Sjc_0001396/Sjc_0009191/Sjc…
GO:0001658	branching involved in ureteric bud morphogenesis	15	0.694358	1.95401	0.00212571	0.0448341	0.0400519	1088	tags=40%, list=13%, signal=35%	Sjc_0008280/Sjc_0002680/Sjc_0006634/Sjc_0006962/Sjc_0000505/Sjc_0005045
GO:0006631	fatty acid metabolic process	101	-0.47389	-1.56175	0.00214976	0.0449311	0.0401385	2238	tags=42%, list=26%, signal=31%	Sjc_0003071/Sjc_0004929/Sjc_0005823/Sjc_0008582/Sjc_0002015/Sjc_0008021/Sjc_0001900/Sjc_0005008/Sjc_0001635/Sjc_0000625/Sjc_0001901/Sjc_0001388/Sjc_0006603/Sjc_0000783/Sjc_0004474/Sjc_0007020/Sjc_0001236/Sjc_0006221/Sjc_0007027/Sjc_0008495/Sjc_0003814/Sjc_0004475/Sjc_0006904/Sjc_0001504/Sjc_0006996/Sjc_0009284/Sjc_0005806/Sjc_0000014/Sjc_0002391/Sjc_0004471/Sjc_0000948/Sjc_0000814/Sjc_0006952/Sjc…
GO:0098655	cation transmembrane transport	324	-0.384039	-1.40291	0.00214616	0.0449311	0.0401385	1915	tags=31%, list=22%, signal=25%	Sjc_0006257/Sjc_0008820/Sjc_0008265/Sjc_0006613/Sjc_0005249/Sjc_0004613/Sjc_0002553/Sjc_0000759/Sjc_0005960/Sjc_0001398/Sjc_0002672/Sjc_0009441/Sjc_0006539/Sjc_0002622/Sjc_0002671/Sjc_0006620/Sjc_0000748/Sjc_0005467/Sjc_0004793/Sjc_0001043/Sjc_0003591/Sjc_0005373/Sjc_0005514/Sjc_0000630/Sjc_0007966/Sjc_0001359/Sjc_0004205/Sjc_0008268/Sjc_0009169/Sjc_0001396/Sjc_0009191/Sjc_0004620/Sjc_0004618/Sjc…
GO:0035904	aorta development	18	0.674219	1.96904	0.00216342	0.0450127	0.0402114	371	tags=28%, list=4%, signal=27%	Sjc_0007479/Sjc_0008280/Sjc_0006698/Sjc_0002680/Sjc_0003116
GO:0042073	intraciliary transport	53	0.484867	1.81711	0.00219397	0.0454438	0.0405965	145	tags=8%, list=2%, signal=7%	Sjc_0000488/Sjc_0000484/Sjc_0000485/Sjc_0000480
GO:0015918	sterol transport	28	-0.625877	-1.67929	0.0022278	0.0459385	0.0410385	1330	tags=71%, list=16%, signal=61%	Sjc_0004682/Sjc_0003079/Sjc_0002846/Sjc_0006342/Sjc_0003071/Sjc_0000283/Sjc_0005196/Sjc_0002709/Sjc_0009229/Sjc_0004259/Sjc_0005195/Sjc_0008731/Sjc_0001504/Sjc_0005806/Sjc_0000014/Sjc_0002487/Sjc_0002710/Sjc_0001501/Sjc_0000412/Sjc_0002842
GO:0051937	catecholamine transport	32	-0.619167	-1.71894	0.00226922	0.0465846	0.0416157	1540	tags=44%, list=18%, signal=36%	Sjc_0002417/Sjc_0004793/Sjc_0008651/Sjc_0009169/Sjc_0005238/Sjc_0009161/Sjc_0003512/Sjc_0009160/Sjc_0009167/Sjc_0005067/Sjc_0009168/Sjc_0007089/Sjc_0004907/Sjc_0004908
GO:0038202	TORC1 signaling	62	0.448088	1.73887	0.00230742	0.0471591	0.0421289	1270	tags=35%, list=15%, signal=30%	Sjc_0008194/Sjc_0008192/Sjc_0008189/Sjc_0008179/Sjc_0002907/Sjc_0008190/Sjc_0008182/Sjc_0008180/Sjc_0008191/Sjc_0008193/Sjc_0007511/Sjc_0005850/Sjc_0001432/Sjc_0007643/Sjc_0008185/Sjc_0007213/Sjc_0008187/Sjc_0005045/Sjc_0004975/Sjc_0001964/Sjc_0002908/Sjc_0002909
GO:0006458	'de novo' protein folding	25	0.599626	1.91884	0.00234184	0.0474427	0.0423823	1660	tags=56%, list=19%, signal=45%	Sjc_0005700/Sjc_0009146/Sjc_0004802/Sjc_0002859/Sjc_0004074/Sjc_0006899/Sjc_0006064/Sjc_0003439/Sjc_0005957/Sjc_0004114/Sjc_0005426/Sjc_0006916/Sjc_0001060/Sjc_0006495
GO:0006576	cellular biogenic amine metabolic process	14	-0.753409	-1.75907	0.00233332	0.0474427	0.0423823	574	tags=36%, list=7%, signal=33%	Sjc_0006755/Sjc_0000814/Sjc_0005492/Sjc_0006754/Sjc_0004155
GO:0030029	actin filament-based process	377	-0.375435	-1.38261	0.00235235	0.0474475	0.0423866	2208	tags=36%, list=26%, signal=28%	Sjc_0000518/Sjc_0005097/Sjc_0002997/Sjc_0002799/Sjc_0000747/Sjc_0006858/Sjc_0001425/Sjc_0008006/Sjc_0002716/Sjc_0007282/Sjc_0004553/Sjc_0000978/Sjc_0001355/Sjc_0007403/Sjc_0003687/Sjc_0001838/Sjc_0006880/Sjc_0006807/Sjc_0002613/Sjc_0005504/Sjc_0006969/Sjc_0004920/Sjc_0007167/Sjc_0008265/Sjc_0000110/Sjc_0002426/Sjc_0004632/Sjc_0000625/Sjc_0005361/Sjc_0008773/Sjc_0002553/Sjc_0007128/Sjc_0003768/Sjc…
GO:0071867	response to monoamine	21	-0.677832	-1.72047	0.00237135	0.0476229	0.0425432	1186	tags=52%, list=14%, signal=45%	Sjc_0001876/Sjc_0006235/Sjc_0005425/Sjc_0005238/Sjc_0003491/Sjc_0000438/Sjc_0006237/Sjc_0001878/Sjc_0001877/Sjc_0004907/Sjc_0004908
GO:0009301	snRNA transcription	50	0.474964	1.76907	0.00242132	0.0480852	0.0429562	2357	tags=46%, list=28%, signal=34%	Sjc_0007704/Sjc_0006418/Sjc_0002921/Sjc_0001157/Sjc_0008449/Sjc_0001153/Sjc_0002354/Sjc_0002692/Sjc_0008404/Sjc_0001156/Sjc_0001494/Sjc_0005891/Sjc_0000691/Sjc_0008245/Sjc_0001864/Sjc_0004667/Sjc_0003857/Sjc_0005108/Sjc_0004561/Sjc_0008591/Sjc_0003231/Sjc_0006245/Sjc_0007547
GO:0042795	snRNA transcription by RNA polymerase II	50	0.474964	1.76907	0.00242132	0.0480852	0.0429562	2357	tags=46%, list=28%, signal=34%	Sjc_0007704/Sjc_0006418/Sjc_0002921/Sjc_0001157/Sjc_0008449/Sjc_0001153/Sjc_0002354/Sjc_0002692/Sjc_0008404/Sjc_0001156/Sjc_0001494/Sjc_0005891/Sjc_0000691/Sjc_0008245/Sjc_0001864/Sjc_0004667/Sjc_0003857/Sjc_0005108/Sjc_0004561/Sjc_0008591/Sjc_0003231/Sjc_0006245/Sjc_0007547
GO:0090493	catecholamine uptake	11	-0.764698	-1.68308	0.00243601	0.0480852	0.0429562	441	tags=45%, list=5%, signal=43%	Sjc_0008651/Sjc_0005067/Sjc_0007089/Sjc_0004907/Sjc_0004908
GO:0090494	dopamine uptake	11	-0.764698	-1.68308	0.00243601	0.0480852	0.0429562	441	tags=45%, list=5%, signal=43%	Sjc_0008651/Sjc_0005067/Sjc_0007089/Sjc_0004907/Sjc_0004908
GO:0006414	translational elongation	93	0.388111	1.61425	0.00252449	0.0496197	0.044327	2748	tags=47%, list=32%, signal=32%	Sjc_0002478/Sjc_0007645/Sjc_0003411/Sjc_0008475/Sjc_0007360/Sjc_0003734/Sjc_0002229/Sjc_0006746/Sjc_0002904/Sjc_0004527/Sjc_0005601/Sjc_0008136/Sjc_0008570/Sjc_0003076/Sjc_0003675/Sjc_0000826/Sjc_0005606/Sjc_0000607/Sjc_0004962/Sjc_0005608/Sjc_0008761/Sjc_0001577/Sjc_0002949/Sjc_0006548/Sjc_0005347/Sjc_0007833/Sjc_0003077/Sjc_0002946/Sjc_0009682/Sjc_0004489/Sjc_0006533/Sjc_0001735/Sjc_0003641/Sjc…
GO:0000479	endonucleolytic cleavage of tricistronic rRNA transcript (SSU-rRNA, 5.8S rRNA, LSU-rRNA)	21	0.630589	1.93213	0.00263069	0.049764	0.0444559	1158	tags=48%, list=14%, signal=41%	Sjc_0001304/Sjc_0000097/Sjc_0008903/Sjc_0002765/Sjc_0002864/Sjc_0008904/Sjc_0002863/Sjc_0000326/Sjc_0004694/Sjc_0009486
GO:0000469	cleavage involved in rRNA processing	33	0.549415	1.88253	0.00267693	0.049764	0.0444559	1797	tags=45%, list=21%, signal=36%	Sjc_0003500/Sjc_0001304/Sjc_0000097/Sjc_0008903/Sjc_0002765/Sjc_0002864/Sjc_0008904/Sjc_0002863/Sjc_0000326/Sjc_0004694/Sjc_0009486/Sjc_0007347/Sjc_0008499/Sjc_0007896/Sjc_0002326
GO:0000154	rRNA modification	28	0.556195	1.83057	0.00259761	0.049764	0.0444559	1854	tags=54%, list=22%, signal=42%	Sjc_0002817/Sjc_0002775/Sjc_0005265/Sjc_0002976/Sjc_0007385/Sjc_0004848/Sjc_0001058/Sjc_0000771/Sjc_0005790/Sjc_0006840/Sjc_0002330/Sjc_0009422/Sjc_0001385/Sjc_0005775/Sjc_0006028
GO:0046466	membrane lipid catabolic process	13	-0.762381	-1.74986	0.00268833	0.049764	0.0444559	909	tags=62%, list=11%, signal=55%	Sjc_0002485/Sjc_0008446/Sjc_0002391/Sjc_0003441/Sjc_0006106/Sjc_0006105/Sjc_0008444/Sjc_0008445
GO:1903363	negative regulation of cellular protein catabolic process	67	0.430548	1.67901	0.002625	0.049764	0.0444559	1270	tags=37%, list=15%, signal=32%	Sjc_0008194/Sjc_0008192/Sjc_0008189/Sjc_0008179/Sjc_0002907/Sjc_0008190/Sjc_0008182/Sjc_0008180/Sjc_0008191/Sjc_0001228/Sjc_0008193/Sjc_0005536/Sjc_0007687/Sjc_0005266/Sjc_0007224/Sjc_0008185/Sjc_0007213/Sjc_0008187/Sjc_0006895/Sjc_0007022/Sjc_0000101/Sjc_0004420/Sjc_0002950/Sjc_0002908/Sjc_0002909
GO:0086014	atrial cardiac muscle cell action potential	11	-0.761202	-1.67538	0.00262653	0.049764	0.0444559	1192	tags=73%, list=14%, signal=63%	Sjc_0000256/Sjc_0001876/Sjc_0005006/Sjc_0008804/Sjc_0005809/Sjc_0001878/Sjc_0001877/Sjc_0005810
GO:0086026	atrial cardiac muscle cell to AV node cell signaling	11	-0.761202	-1.67538	0.00262653	0.049764	0.0444559	1192	tags=73%, list=14%, signal=63%	Sjc_0000256/Sjc_0001876/Sjc_0005006/Sjc_0008804/Sjc_0005809/Sjc_0001878/Sjc_0001877/Sjc_0005810
GO:0086066	atrial cardiac muscle cell to AV node cell communication	11	-0.761202	-1.67538	0.00262653	0.049764	0.0444559	1192	tags=73%, list=14%, signal=63%	Sjc_0000256/Sjc_0001876/Sjc_0005006/Sjc_0008804/Sjc_0005809/Sjc_0001878/Sjc_0001877/Sjc_0005810
GO:0006665	sphingolipid metabolic process	52	-0.549365	-1.66061	0.00262582	0.049764	0.0444559	1005	tags=29%, list=12%, signal=26%	Sjc_0003286/Sjc_0002485/Sjc_0001164/Sjc_0001504/Sjc_0008446/Sjc_0002391/Sjc_0001501/Sjc_0003441/Sjc_0006106/Sjc_0009112/Sjc_0006105/Sjc_0009113/Sjc_0006151/Sjc_0008444/Sjc_0008445
GO:0006885	regulation of pH	52	-0.548026	-1.65656	0.00267148	0.049764	0.0444559	2366	tags=52%, list=28%, signal=38%	Sjc_0007951/Sjc_0003724/Sjc_0002996/Sjc_0004343/Sjc_0003782/Sjc_0000146/Sjc_0007335/Sjc_0007875/Sjc_0007334/Sjc_0002486/Sjc_0003591/Sjc_0001359/Sjc_0001236/Sjc_0009191/Sjc_0004620/Sjc_0004618/Sjc_0005299/Sjc_0001824/Sjc_0008693/Sjc_0002485/Sjc_0004573/Sjc_0008776/Sjc_0008778/Sjc_0000273/Sjc_0008278/Sjc_0001790/Sjc_0000272
GO:0030198	extracellular matrix organization	84	-0.491358	-1.59712	0.00266365	0.049764	0.0444559	2733	tags=51%, list=32%, signal=35%	Sjc_0008137/Sjc_0005649/Sjc_0002621/Sjc_0002352/Sjc_0008752/Sjc_0007454/Sjc_0003449/Sjc_0007469/Sjc_0003551/Sjc_0006673/Sjc_0006435/Sjc_0006099/Sjc_0006880/Sjc_0008552/Sjc_0009298/Sjc_0000974/Sjc_0007287/Sjc_0001565/Sjc_0003537/Sjc_0002622/Sjc_0009335/Sjc_0005394/Sjc_0001043/Sjc_0009040/Sjc_0008779/Sjc_0007803/Sjc_0008886/Sjc_0003550/Sjc_0001589/Sjc_0004530/Sjc_0004663/Sjc_0006881/Sjc_0006710/Sjc…
GO:0030003	cellular cation homeostasis	217	-0.401316	-1.43562	0.0026868	0.049764	0.0444559	2396	tags=41%, list=28%, signal=30%	Sjc_0003836/Sjc_0004682/Sjc_0007951/Sjc_0003079/Sjc_0003724/Sjc_0005283/Sjc_0008362/Sjc_0003938/Sjc_0002467/Sjc_0003071/Sjc_0007489/Sjc_0002996/Sjc_0003334/Sjc_0002997/Sjc_0007490/Sjc_0004343/Sjc_0009336/Sjc_0007424/Sjc_0005261/Sjc_0001928/Sjc_0008265/Sjc_0005249/Sjc_0003782/Sjc_0000146/Sjc_0005960/Sjc_0001398/Sjc_0007335/Sjc_0007875/Sjc_0007334/Sjc_0002622/Sjc_0000407/Sjc_0000783/Sjc_0003810/Sjc…
GO:0048878	chemical homeostasis	437	-0.364682	-1.35217	0.00256773	0.049764	0.0444559	2243	tags=33%, list=26%, signal=26%	Sjc_0002467/Sjc_0003071/Sjc_0007489/Sjc_0004929/Sjc_0000283/Sjc_0005823/Sjc_0002996/Sjc_0003334/Sjc_0007177/Sjc_0008948/Sjc_0002997/Sjc_0007490/Sjc_0002015/Sjc_0005019/Sjc_0004343/Sjc_0009336/Sjc_0006590/Sjc_0002702/Sjc_0007424/Sjc_0005261/Sjc_0001928/Sjc_0003213/Sjc_0002484/Sjc_0008265/Sjc_0001194/Sjc_0000625/Sjc_0005249/Sjc_0004339/Sjc_0009409/Sjc_0003782/Sjc_0000146/Sjc_0005960/Sjc_0001398/Sjc…
GO:0043632	modification-dependent macromolecule catabolic process	324	0.273714	1.32222	0.00261388	0.049764	0.0444559	1868	tags=31%, list=22%, signal=25%	Sjc_0008194/Sjc_0009055/Sjc_0008192/Sjc_0008189/Sjc_0008179/Sjc_0002907/Sjc_0008190/Sjc_0008182/Sjc_0008180/Sjc_0005935/Sjc_0009083/Sjc_0008191/Sjc_0001160/Sjc_0000410/Sjc_0001228/Sjc_0003307/Sjc_0008193/Sjc_0005660/Sjc_0005144/Sjc_0007075/Sjc_0005536/Sjc_0007687/Sjc_0002607/Sjc_0002339/Sjc_0004571/Sjc_0005266/Sjc_0008263/Sjc_0003644/Sjc_0009464/Sjc_0008185/Sjc_0006829/Sjc_0009460/Sjc_0006804/Sjc…
GO:0045944	positive regulation of transcription by RNA polymerase II	414	0.261455	1.28949	0.00269344	0.049764	0.0444559	1799	tags=29%, list=21%, signal=24%	Sjc_0007479/Sjc_0000603/Sjc_0008280/Sjc_0001069/Sjc_0008965/Sjc_0002680/Sjc_0004210/Sjc_0006246/Sjc_0002984/Sjc_0005522/Sjc_0006634/Sjc_0003744/Sjc_0004238/Sjc_0009285/Sjc_0005935/Sjc_0001866/Sjc_0002884/Sjc_0004232/Sjc_0000044/Sjc_0003116/Sjc_0005925/Sjc_0004802/Sjc_0007102/Sjc_0003382/Sjc_0004492/Sjc_0003287/Sjc_0002921/Sjc_0005660/Sjc_0007645/Sjc_0003753/Sjc_0007765/Sjc_0005144/Sjc_0005536/Sjc…
GO:0007626	locomotory behavior	232	-0.402896	-1.45666	0.00279475	0.0514301	0.0459444	1571	tags=28%, list=18%, signal=24%	Sjc_0006808/Sjc_0007270/Sjc_0000748/Sjc_0002417/Sjc_0002486/Sjc_0005707/Sjc_0002376/Sjc_0007215/Sjc_0004793/Sjc_0001946/Sjc_0005445/Sjc_0001438/Sjc_0007697/Sjc_0009169/Sjc_0000792/Sjc_0009688/Sjc_0000041/Sjc_0006235/Sjc_0003882/Sjc_0004056/Sjc_0003511/Sjc_0003246/Sjc_0008935/Sjc_0001590/Sjc_0008131/Sjc_0006138/Sjc_0005238/Sjc_0000749/Sjc_0002485/Sjc_0008133/Sjc_0006904/Sjc_0003073/Sjc_0002468/Sjc…
GO:0048013	ephrin receptor signaling pathway	36	-0.576428	-1.63713	0.00283938	0.0520441	0.0464928	2165	tags=44%, list=25%, signal=33%	Sjc_0009452/Sjc_0000747/Sjc_0003768/Sjc_0005051/Sjc_0000241/Sjc_0002622/Sjc_0007280/Sjc_0007131/Sjc_0001999/Sjc_0002000/Sjc_0003769/Sjc_0001306/Sjc_0002645/Sjc_0009102/Sjc_0001307/Sjc_0008172
GO:0030048	actin filament-based movement	54	-0.540371	-1.6438	0.00285753	0.0521696	0.0466049	1801	tags=50%, list=21%, signal=40%	Sjc_0003768/Sjc_0002672/Sjc_0008898/Sjc_0004813/Sjc_0002671/Sjc_0009310/Sjc_0007586/Sjc_0000038/Sjc_0002625/Sjc_0004691/Sjc_0000256/Sjc_0001876/Sjc_0006368/Sjc_0007131/Sjc_0005238/Sjc_0005061/Sjc_0003769/Sjc_0005006/Sjc_0008804/Sjc_0006535/Sjc_0005809/Sjc_0001878/Sjc_0000639/Sjc_0001877/Sjc_0005455/Sjc_0005810/Sjc_0005456
GO:1901799	negative regulation of proteasomal protein catabolic process	48	0.502699	1.8451	0.00290865	0.0526865	0.0470667	1270	tags=44%, list=15%, signal=37%	Sjc_0008194/Sjc_0008192/Sjc_0008189/Sjc_0008179/Sjc_0002907/Sjc_0008190/Sjc_0008182/Sjc_0008180/Sjc_0008191/Sjc_0001228/Sjc_0008193/Sjc_0007687/Sjc_0008185/Sjc_0007213/Sjc_0008187/Sjc_0006895/Sjc_0007022/Sjc_0000101/Sjc_0002950/Sjc_0002908/Sjc_0002909
GO:0045216	cell-cell junction organization	127	-0.446253	-1.52548	0.00290109	0.0526865	0.0470667	1874	tags=38%, list=22%, signal=30%	Sjc_0008876/Sjc_0001927/Sjc_0006969/Sjc_0005361/Sjc_0008807/Sjc_0003768/Sjc_0000241/Sjc_0002541/Sjc_0002622/Sjc_0008877/Sjc_0000373/Sjc_0004680/Sjc_0006447/Sjc_0009040/Sjc_0002424/Sjc_0008847/Sjc_0002179/Sjc_0005357/Sjc_0001150/Sjc_0000868/Sjc_0009122/Sjc_0003511/Sjc_0002543/Sjc_0008495/Sjc_0001589/Sjc_0000528/Sjc_0003603/Sjc_0000527/Sjc_0003769/Sjc_0000867/Sjc_0001412/Sjc_0006710/Sjc_0005006/Sjc…
GO:0055080	cation homeostasis	255	-0.391632	-1.41731	0.00296818	0.0535547	0.0478423	2434	tags=40%, list=28%, signal=29%	Sjc_0005932/Sjc_0009704/Sjc_0003836/Sjc_0004682/Sjc_0007951/Sjc_0003079/Sjc_0003724/Sjc_0005283/Sjc_0008362/Sjc_0003938/Sjc_0002467/Sjc_0003071/Sjc_0007489/Sjc_0002996/Sjc_0003334/Sjc_0008948/Sjc_0002997/Sjc_0007490/Sjc_0004343/Sjc_0009336/Sjc_0006590/Sjc_0007424/Sjc_0005261/Sjc_0001928/Sjc_0003213/Sjc_0008265/Sjc_0005249/Sjc_0003782/Sjc_0000146/Sjc_0005960/Sjc_0001398/Sjc_0007335/Sjc_0007875/Sjc…
GO:0046824	positive regulation of nucleocytoplasmic transport	35	0.539646	1.87439	0.00300144	0.0537899	0.0480524	2890	tags=66%, list=34%, signal=44%	Sjc_0003744/Sjc_0001749/Sjc_0001160/Sjc_0001696/Sjc_0000682/Sjc_0005596/Sjc_0003966/Sjc_0006288/Sjc_0006804/Sjc_0005045/Sjc_0003846/Sjc_0001750/Sjc_0005993/Sjc_0007728/Sjc_0009131/Sjc_0008863/Sjc_0008389/Sjc_0007547/Sjc_0004008/Sjc_0006961/Sjc_0006369/Sjc_0008618/Sjc_0006354
GO:0033683	nucleotide-excision repair, DNA incision	29	0.557778	1.83908	0.0030045	0.0537899	0.0480524	2467	tags=55%, list=29%, signal=39%	Sjc_0006867/Sjc_0001907/Sjc_0002893/Sjc_0003287/Sjc_0006259/Sjc_0002118/Sjc_0003142/Sjc_0008157/Sjc_0007717/Sjc_0007772/Sjc_0006892/Sjc_0006566/Sjc_0007130/Sjc_0007771/Sjc_0004786/Sjc_0001908
GO:0051170	import into nucleus	115	0.365718	1.55862	0.00306154	0.0543895	0.048588	1813	tags=37%, list=21%, signal=30%	Sjc_0001069/Sjc_0006698/Sjc_0003744/Sjc_0001749/Sjc_0005935/Sjc_0005922/Sjc_0001160/Sjc_0008987/Sjc_0005550/Sjc_0006815/Sjc_0004522/Sjc_0008229/Sjc_0005536/Sjc_0007970/Sjc_0004040/Sjc_0004686/Sjc_0002941/Sjc_0003039/Sjc_0001692/Sjc_0000088/Sjc_0008005/Sjc_0005596/Sjc_0001409/Sjc_0006751/Sjc_0006804/Sjc_0004523/Sjc_0009416/Sjc_0002918/Sjc_0005045/Sjc_0006672/Sjc_0005900/Sjc_0005899/Sjc_0003846/Sjc…
GO:0034248	regulation of cellular amide metabolic process	245	0.29345	1.36392	0.00305234	0.0543895	0.048588	2359	tags=42%, list=28%, signal=32%	Sjc_0008306/Sjc_0004330/Sjc_0001866/Sjc_0002884/Sjc_0007194/Sjc_0002478/Sjc_0004854/Sjc_0001905/Sjc_0000167/Sjc_0003144/Sjc_0007783/Sjc_0007645/Sjc_0006770/Sjc_0007075/Sjc_0008746/Sjc_0009713/Sjc_0008939/Sjc_0003025/Sjc_0001696/Sjc_0002692/Sjc_0005441/Sjc_0002944/Sjc_0008320/Sjc_0008475/Sjc_0004605/Sjc_0007360/Sjc_0003734/Sjc_0002229/Sjc_0009333/Sjc_0002725/Sjc_0001744/Sjc_0005296/Sjc_0003008/Sjc…
GO:0001975	response to amphetamine	23	-0.656668	-1.69781	0.00313376	0.0554592	0.0495436	1512	tags=43%, list=18%, signal=36%	Sjc_0004793/Sjc_0009169/Sjc_0000871/Sjc_0000041/Sjc_0009161/Sjc_0009160/Sjc_0009167/Sjc_0009168/Sjc_0000042/Sjc_0009243
GO:0050801	ion homeostasis	285	-0.379099	-1.37916	0.00319797	0.0563795	0.0503658	2434	tags=39%, list=28%, signal=29%	Sjc_0005932/Sjc_0009704/Sjc_0003836/Sjc_0004682/Sjc_0007951/Sjc_0003079/Sjc_0003724/Sjc_0005283/Sjc_0008362/Sjc_0003938/Sjc_0002467/Sjc_0003071/Sjc_0007489/Sjc_0000283/Sjc_0002996/Sjc_0003334/Sjc_0007177/Sjc_0008948/Sjc_0002997/Sjc_0007490/Sjc_0004343/Sjc_0009336/Sjc_0006590/Sjc_0007424/Sjc_0005261/Sjc_0001928/Sjc_0003213/Sjc_0008265/Sjc_0005249/Sjc_0003782/Sjc_0000146/Sjc_0005960/Sjc_0001398/Sjc…
GO:0046470	phosphatidylcholine metabolic process	24	-0.643363	-1.67783	0.00322832	0.0566982	0.0506505	2328	tags=71%, list=27%, signal=52%	Sjc_0006885/Sjc_0002846/Sjc_0006935/Sjc_0000742/Sjc_0000625/Sjc_0001344/Sjc_0006603/Sjc_0007227/Sjc_0000745/Sjc_0002709/Sjc_0003814/Sjc_0001504/Sjc_0006876/Sjc_0002710/Sjc_0001501/Sjc_0005492/Sjc_0002842
GO:0032543	mitochondrial translation	104	0.371883	1.57537	0.00340329	0.0595447	0.0531934	2900	tags=52%, list=34%, signal=35%	Sjc_0004330/Sjc_0006864/Sjc_0005429/Sjc_0003411/Sjc_0006863/Sjc_0003008/Sjc_0000253/Sjc_0005048/Sjc_0007555/Sjc_0005601/Sjc_0008136/Sjc_0003076/Sjc_0003675/Sjc_0000826/Sjc_0005606/Sjc_0003695/Sjc_0000607/Sjc_0005608/Sjc_0008761/Sjc_0000254/Sjc_0003276/Sjc_0002949/Sjc_0006503/Sjc_0002084/Sjc_0006548/Sjc_0005347/Sjc_0000785/Sjc_0003077/Sjc_0001393/Sjc_0002946/Sjc_0001094/Sjc_0009682/Sjc_0004489/Sjc…
GO:1902275	regulation of chromatin organization	114	0.363552	1.55881	0.00345139	0.0601584	0.0537416	2222	tags=47%, list=26%, signal=36%	Sjc_0003022/Sjc_0008891/Sjc_0003744/Sjc_0001160/Sjc_0007102/Sjc_0003382/Sjc_0007765/Sjc_0009692/Sjc_0007115/Sjc_0001696/Sjc_0001822/Sjc_0007952/Sjc_0005524/Sjc_0002395/Sjc_0001432/Sjc_0004669/Sjc_0008721/Sjc_0002774/Sjc_0008622/Sjc_0005776/Sjc_0001489/Sjc_0003150/Sjc_0009416/Sjc_0008257/Sjc_0003197/Sjc_0007022/Sjc_0008448/Sjc_0002148/Sjc_0001124/Sjc_0003255/Sjc_0001523/Sjc_0007144/Sjc_0008363/Sjc…
GO:0006720	isoprenoid metabolic process	27	-0.615848	-1.65407	0.00351153	0.0609765	0.0544725	2060	tags=48%, list=24%, signal=37%	Sjc_0006017/Sjc_0006880/Sjc_0009335/Sjc_0007326/Sjc_0004259/Sjc_0007327/Sjc_0006881/Sjc_0007328/Sjc_0005477/Sjc_0002487/Sjc_0005015/Sjc_0003340/Sjc_0003341
GO:0031124	mRNA 3'-end processing	74	0.412761	1.65358	0.00354614	0.061118	0.0545988	2098	tags=51%, list=25%, signal=39%	Sjc_0000586/Sjc_0003541/Sjc_0001720/Sjc_0007645/Sjc_0006518/Sjc_0001874/Sjc_0002982/Sjc_0002087/Sjc_0001128/Sjc_0002692/Sjc_0001346/Sjc_0000682/Sjc_0005323/Sjc_0000369/Sjc_0007715/Sjc_0003966/Sjc_0003170/Sjc_0004895/Sjc_0003200/Sjc_0005163/Sjc_0007144/Sjc_0005461/Sjc_0006411/Sjc_0006789/Sjc_0005993/Sjc_0005718/Sjc_0000229/Sjc_0000135/Sjc_0006771/Sjc_0004667/Sjc_0000547/Sjc_0002681/Sjc_0008386/Sjc…
GO:0006836	neurotransmitter transport	187	-0.41471	-1.47103	0.00354129	0.061118	0.0545988	2590	tags=42%, list=30%, signal=30%	Sjc_0005060/Sjc_0007299/Sjc_0007567/Sjc_0004352/Sjc_0001653/Sjc_0002823/Sjc_0007275/Sjc_0004493/Sjc_0006273/Sjc_0002458/Sjc_0006606/Sjc_0006814/Sjc_0000954/Sjc_0003620/Sjc_0005566/Sjc_0008948/Sjc_0007274/Sjc_0009452/Sjc_0005137/Sjc_0007261/Sjc_0009336/Sjc_0004888/Sjc_0000169/Sjc_0001927/Sjc_0001637/Sjc_0001149/Sjc_0004613/Sjc_0006963/Sjc_0008937/Sjc_0007287/Sjc_0002672/Sjc_0001979/Sjc_0003726/Sjc…
GO:0048135	female germ-line cyst formation	19	0.636086	1.92059	0.00356941	0.0612904	0.0547529	1878	tags=63%, list=22%, signal=49%	Sjc_0001618/Sjc_0006162/Sjc_0001105/Sjc_0009333/Sjc_0000688/Sjc_0007213/Sjc_0006895/Sjc_0004975/Sjc_0004944/Sjc_0007343/Sjc_0007558/Sjc_0000689
GO:0072527	pyrimidine-containing compound metabolic process	59	0.434846	1.66403	0.00363012	0.062102	0.0554779	2513	tags=58%, list=29%, signal=41%	Sjc_0005260/Sjc_0002534/Sjc_0003566/Sjc_0006862/Sjc_0007241/Sjc_0003914/Sjc_0005183/Sjc_0002354/Sjc_0007584/Sjc_0007213/Sjc_0006118/Sjc_0005159/Sjc_0002482/Sjc_0007637/Sjc_0009735/Sjc_0000854/Sjc_0000849/Sjc_0005063/Sjc_0002892/Sjc_0000554/Sjc_0000086/Sjc_0005371/Sjc_0008892/Sjc_0006920/Sjc_0007242/Sjc_0000571/Sjc_0002850/Sjc_0008493/Sjc_0006211/Sjc_0001759/Sjc_0007528/Sjc_0001753/Sjc_0005120/Sjc…
GO:0045197	establishment or maintenance of epithelial cell apical/basal polarity	47	-0.538545	-1.60305	0.00366662	0.0624949	0.0558289	3034	tags=62%, list=35%, signal=40%	Sjc_0001280/Sjc_0007216/Sjc_0001515/Sjc_0008018/Sjc_0002352/Sjc_0005358/Sjc_0003449/Sjc_0002707/Sjc_0006606/Sjc_0001686/Sjc_0008021/Sjc_0003213/Sjc_0005361/Sjc_0001034/Sjc_0000241/Sjc_0004813/Sjc_0004474/Sjc_0008847/Sjc_0005357/Sjc_0001215/Sjc_0003511/Sjc_0003603/Sjc_0004475/Sjc_0003651/Sjc_0009235/Sjc_0004471/Sjc_0006445/Sjc_0004472/Sjc_0004473
GO:0034754	cellular hormone metabolic process	26	-0.640985	-1.70233	0.00372889	0.0633226	0.0565683	1491	tags=54%, list=17%, signal=45%	Sjc_0004474/Sjc_0000718/Sjc_0005196/Sjc_0003882/Sjc_0005195/Sjc_0004475/Sjc_0004558/Sjc_0005477/Sjc_0002391/Sjc_0004471/Sjc_0004557/Sjc_0005015/Sjc_0004472/Sjc_0004473
GO:0055067	monovalent inorganic cation homeostasis	68	-0.504914	-1.58654	0.00378222	0.0639929	0.0571672	1809	tags=41%, list=21%, signal=33%	Sjc_0003782/Sjc_0000146/Sjc_0001398/Sjc_0007335/Sjc_0007875/Sjc_0007334/Sjc_0002486/Sjc_0003591/Sjc_0001359/Sjc_0001236/Sjc_0001396/Sjc_0009191/Sjc_0004620/Sjc_0004618/Sjc_0005299/Sjc_0001824/Sjc_0002137/Sjc_0008693/Sjc_0002485/Sjc_0004573/Sjc_0008776/Sjc_0008778/Sjc_0000273/Sjc_0008278/Sjc_0001790/Sjc_0000272/Sjc_0002582/Sjc_0002583
GO:0032102	negative regulation of response to external stimulus	96	-0.479722	-1.57637	0.00383487	0.0644119	0.0575414	2126	tags=41%, list=25%, signal=31%	Sjc_0002015/Sjc_0000781/Sjc_0009336/Sjc_0001635/Sjc_0009298/Sjc_0001928/Sjc_0004632/Sjc_0000150/Sjc_0003782/Sjc_0001979/Sjc_0005051/Sjc_0006808/Sjc_0000350/Sjc_0000783/Sjc_0005394/Sjc_0007215/Sjc_0005445/Sjc_0006652/Sjc_0006042/Sjc_0000718/Sjc_0000860/Sjc_0005559/Sjc_0009688/Sjc_0004447/Sjc_0004663/Sjc_0004706/Sjc_0006632/Sjc_0006710/Sjc_0004705/Sjc_0006445/Sjc_0003059/Sjc_0005067/Sjc_0006653/Sjc…
GO:0006873	cellular ion homeostasis	220	-0.397263	-1.42516	0.00383454	0.0644119	0.0575414	2396	tags=40%, list=28%, signal=30%	Sjc_0003836/Sjc_0004682/Sjc_0007951/Sjc_0003079/Sjc_0003724/Sjc_0005283/Sjc_0008362/Sjc_0003938/Sjc_0002467/Sjc_0003071/Sjc_0007489/Sjc_0002996/Sjc_0003334/Sjc_0002997/Sjc_0007490/Sjc_0004343/Sjc_0009336/Sjc_0007424/Sjc_0005261/Sjc_0001928/Sjc_0008265/Sjc_0005249/Sjc_0003782/Sjc_0000146/Sjc_0005960/Sjc_0001398/Sjc_0007335/Sjc_0007875/Sjc_0007334/Sjc_0002622/Sjc_0000407/Sjc_0000783/Sjc_0003810/Sjc…
GO:0006368	transcription elongation from RNA polymerase II promoter	65	0.430592	1.67903	0.00387034	0.0647721	0.0578632	2428	tags=51%, list=28%, signal=37%	Sjc_0006867/Sjc_0003287/Sjc_0007115/Sjc_0002354/Sjc_0002692/Sjc_0002339/Sjc_0008721/Sjc_0003637/Sjc_0000369/Sjc_0002407/Sjc_0003142/Sjc_0008157/Sjc_0005776/Sjc_0002942/Sjc_0002663/Sjc_0004299/Sjc_0007772/Sjc_0001523/Sjc_0006486/Sjc_0000691/Sjc_0002451/Sjc_0000229/Sjc_0007003/Sjc_0006266/Sjc_0000525/Sjc_0008816/Sjc_0007130/Sjc_0007771/Sjc_0005852/Sjc_0004425/Sjc_0007547/Sjc_0008723/Sjc_0008817
GO:1903312	negative regulation of mRNA metabolic process	70	0.429976	1.69539	0.00393359	0.0652664	0.0583048	2151	tags=56%, list=25%, signal=42%	Sjc_0009524/Sjc_0004238/Sjc_0009285/Sjc_0001866/Sjc_0002884/Sjc_0009527/Sjc_0004232/Sjc_0005604/Sjc_0006268/Sjc_0006180/Sjc_0008939/Sjc_0001696/Sjc_0002339/Sjc_0000682/Sjc_0004605/Sjc_0009771/Sjc_0008267/Sjc_0000430/Sjc_0009402/Sjc_0007213/Sjc_0009515/Sjc_0000306/Sjc_0000429/Sjc_0003799/Sjc_0007144/Sjc_0003905/Sjc_0008814/Sjc_0005461/Sjc_0000305/Sjc_0000229/Sjc_0006771/Sjc_0003223/Sjc_0002043/Sjc…
GO:0016571	histone methylation	69	0.426918	1.67232	0.00394227	0.0652664	0.0583048	2348	tags=55%, list=27%, signal=40%	Sjc_0003022/Sjc_0008793/Sjc_0006103/Sjc_0006382/Sjc_0003753/Sjc_0000732/Sjc_0009692/Sjc_0007115/Sjc_0001133/Sjc_0005524/Sjc_0002395/Sjc_0004669/Sjc_0006077/Sjc_0008344/Sjc_0001489/Sjc_0007385/Sjc_0003150/Sjc_0002942/Sjc_0008257/Sjc_0008469/Sjc_0007022/Sjc_0001523/Sjc_0005461/Sjc_0005589/Sjc_0007101/Sjc_0000229/Sjc_0006759/Sjc_0002441/Sjc_0007003/Sjc_0006314/Sjc_0007728/Sjc_0004833/Sjc_0001336/Sjc…
GO:0042430	indole-containing compound metabolic process	19	-0.669136	-1.64773	0.00394161	0.0652664	0.0583048	1224	tags=42%, list=14%, signal=36%	Sjc_0007326/Sjc_0006235/Sjc_0007327/Sjc_0007328/Sjc_0006237/Sjc_0006755/Sjc_0009243/Sjc_0006754
GO:0042255	ribosome assembly	48	0.492167	1.80645	0.00407209	0.0669359	0.0597962	2439	tags=73%, list=29%, signal=52%	Sjc_0008569/Sjc_0000097/Sjc_0009732/Sjc_0008746/Sjc_0009724/Sjc_0005210/Sjc_0006204/Sjc_0009100/Sjc_0002599/Sjc_0000248/Sjc_0000326/Sjc_0002454/Sjc_0008418/Sjc_0000157/Sjc_0002110/Sjc_0001058/Sjc_0008673/Sjc_0006505/Sjc_0003440/Sjc_0001577/Sjc_0003276/Sjc_0005576/Sjc_0007923/Sjc_0009726/Sjc_0005007/Sjc_0002949/Sjc_0001046/Sjc_0002946/Sjc_0001137/Sjc_0001573/Sjc_0005206/Sjc_0002651/Sjc_0006699/Sjc…
GO:0006656	phosphatidylcholine biosynthetic process	22	-0.641534	-1.64593	0.0040661	0.0669359	0.0597962	2328	tags=73%, list=27%, signal=53%	Sjc_0006885/Sjc_0002846/Sjc_0006935/Sjc_0000742/Sjc_0000625/Sjc_0001344/Sjc_0006603/Sjc_0007227/Sjc_0000745/Sjc_0002709/Sjc_0003814/Sjc_0001504/Sjc_0002710/Sjc_0001501/Sjc_0005492/Sjc_0002842
GO:0006448	regulation of translational elongation	17	0.659237	1.8805	0.00409824	0.0669991	0.0598527	1610	tags=59%, list=19%, signal=48%	Sjc_0002478/Sjc_0007645/Sjc_0008475/Sjc_0007360/Sjc_0003734/Sjc_0006746/Sjc_0004527/Sjc_0000607/Sjc_0004962/Sjc_0001577
GO:0070911	global genome nucleotide-excision repair	18	0.64353	1.87941	0.00410495	0.0669991	0.0598527	1989	tags=67%, list=23%, signal=51%	Sjc_0006867/Sjc_0002893/Sjc_0003287/Sjc_0008475/Sjc_0003142/Sjc_0008157/Sjc_0007772/Sjc_0003432/Sjc_0006892/Sjc_0003431/Sjc_0006566/Sjc_0007130
GO:0032204	regulation of telomere maintenance	47	0.454261	1.66746	0.00421544	0.0685603	0.0612474	1980	tags=57%, list=23%, signal=44%	Sjc_0002893/Sjc_0000167/Sjc_0004522/Sjc_0006419/Sjc_0006894/Sjc_0004074/Sjc_0002817/Sjc_0001432/Sjc_0001692/Sjc_0008267/Sjc_0008908/Sjc_0002976/Sjc_0004523/Sjc_0008909/Sjc_0001097/Sjc_0003199/Sjc_0000771/Sjc_0006916/Sjc_0006789/Sjc_0001060/Sjc_0004653/Sjc_0006495/Sjc_0001310/Sjc_0004034/Sjc_0004525/Sjc_0003784/Sjc_0006712
GO:0030705	cytoskeleton-dependent intracellular transport	118	0.359573	1.53833	0.00423566	0.0686474	0.0613251	202	tags=5%, list=2%, signal=5%	Sjc_0000482/Sjc_0000488/Sjc_0000484/Sjc_0000485/Sjc_0000480/Sjc_0000493
GO:0043488	regulation of mRNA stability	73	0.417813	1.66792	0.00435044	0.0702611	0.0627667	2151	tags=51%, list=25%, signal=38%	Sjc_0008306/Sjc_0009524/Sjc_0004238/Sjc_0001866/Sjc_0002884/Sjc_0009527/Sjc_0004232/Sjc_0005604/Sjc_0000167/Sjc_0004040/Sjc_0006180/Sjc_0001696/Sjc_0002339/Sjc_0004605/Sjc_0009771/Sjc_0008267/Sjc_0007213/Sjc_0009515/Sjc_0004848/Sjc_0001063/Sjc_0003199/Sjc_0007144/Sjc_0003905/Sjc_0007347/Sjc_0007896/Sjc_0006892/Sjc_0002326/Sjc_0001597/Sjc_0003223/Sjc_0008789/Sjc_0002043/Sjc_0002184/Sjc_0006859/Sjc…
GO:0015985	energy coupled proton transport, down electrochemical gradient	18	0.639833	1.86861	0.00440901	0.0707126	0.06317	2742	tags=78%, list=32%, signal=53%	Sjc_0001593/Sjc_0008741/Sjc_0008545/Sjc_0008039/Sjc_0005387/Sjc_0003096/Sjc_0006656/Sjc_0006511/Sjc_0006670/Sjc_0009292/Sjc_0005564/Sjc_0000468/Sjc_0003792/Sjc_0000770
GO:0015986	proton motive force-driven ATP synthesis	18	0.639833	1.86861	0.00440901	0.0707126	0.06317	2742	tags=78%, list=32%, signal=53%	Sjc_0001593/Sjc_0008741/Sjc_0008545/Sjc_0008039/Sjc_0005387/Sjc_0003096/Sjc_0006656/Sjc_0006511/Sjc_0006670/Sjc_0009292/Sjc_0005564/Sjc_0000468/Sjc_0003792/Sjc_0000770
GO:0006369	termination of RNA polymerase II transcription	23	0.575471	1.80567	0.0045264	0.0718755	0.0642089	1046	tags=39%, list=12%, signal=34%	Sjc_0000586/Sjc_0005922/Sjc_0008229/Sjc_0007970/Sjc_0001874/Sjc_0001128/Sjc_0002692/Sjc_0005323/Sjc_0004895
GO:0010470	regulation of gastrulation	28	-0.606927	-1.62844	0.0045282	0.0718755	0.0642089	1298	tags=32%, list=15%, signal=27%	Sjc_0000038/Sjc_0008495/Sjc_0005403/Sjc_0004530/Sjc_0005402/Sjc_0006106/Sjc_0006105/Sjc_0005187/Sjc_0000414
GO:0006352	DNA-templated transcription, initiation	109	0.360137	1.53707	0.00450568	0.0718755	0.0642089	2261	tags=43%, list=26%, signal=32%	Sjc_0006867/Sjc_0005522/Sjc_0003116/Sjc_0006902/Sjc_0003287/Sjc_0002921/Sjc_0001720/Sjc_0004163/Sjc_0002890/Sjc_0007443/Sjc_0005183/Sjc_0002354/Sjc_0001346/Sjc_0005266/Sjc_0008622/Sjc_0003142/Sjc_0007715/Sjc_0008157/Sjc_0001766/Sjc_0005535/Sjc_0007685/Sjc_0003732/Sjc_0007637/Sjc_0001106/Sjc_0001494/Sjc_0007772/Sjc_0007253/Sjc_0002516/Sjc_0001628/Sjc_0000691/Sjc_0004216/Sjc_0001714/Sjc_0005904/Sjc…
GO:0097352	autophagosome maturation	46	0.482858	1.76987	0.00456153	0.0719103	0.06424	1270	tags=35%, list=15%, signal=30%	Sjc_0008194/Sjc_0008192/Sjc_0008189/Sjc_0008179/Sjc_0002907/Sjc_0008190/Sjc_0008182/Sjc_0008180/Sjc_0008191/Sjc_0008193/Sjc_0007643/Sjc_0008185/Sjc_0008187/Sjc_0002908/Sjc_0003515/Sjc_0002909
GO:0008037	cell recognition	87	-0.482638	-1.57411	0.00455648	0.0719103	0.06424	1521	tags=33%, list=18%, signal=28%	Sjc_0008319/Sjc_0005514/Sjc_0006545/Sjc_0000553/Sjc_0002424/Sjc_0006346/Sjc_0003511/Sjc_0007131/Sjc_0001009/Sjc_0006415/Sjc_0006632/Sjc_0005806/Sjc_0000014/Sjc_0006101/Sjc_0001008/Sjc_0002645/Sjc_0000889/Sjc_0006445/Sjc_0000639/Sjc_0002656/Sjc_0005480/Sjc_0006100/Sjc_0000180/Sjc_0007672/Sjc_0000994/Sjc_0005515/Sjc_0005479/Sjc_0002657/Sjc_0002655
GO:0051453	regulation of intracellular pH	45	-0.54645	-1.61717	0.00464105	0.072915	0.0651375	2366	tags=51%, list=28%, signal=37%	Sjc_0007951/Sjc_0003724/Sjc_0002996/Sjc_0004343/Sjc_0003782/Sjc_0000146/Sjc_0007335/Sjc_0007875/Sjc_0007334/Sjc_0002486/Sjc_0003591/Sjc_0001359/Sjc_0009191/Sjc_0004620/Sjc_0004618/Sjc_0005299/Sjc_0001824/Sjc_0008693/Sjc_0002485/Sjc_0004573/Sjc_0000273/Sjc_0001790/Sjc_0000272
GO:0048925	lateral line system development	10	-0.779003	-1.68631	0.00472613	0.0739999	0.0661068	1365	tags=80%, list=16%, signal=67%	Sjc_0008847/Sjc_0000745/Sjc_0000811/Sjc_0003603/Sjc_0001795/Sjc_0006445/Sjc_0000952/Sjc_0001187
GO:0006511	ubiquitin-dependent protein catabolic process	312	0.265389	1.27897	0.00486854	0.0759722	0.0678686	1868	tags=29%, list=22%, signal=24%	Sjc_0008194/Sjc_0009055/Sjc_0008192/Sjc_0008189/Sjc_0008179/Sjc_0002907/Sjc_0008190/Sjc_0008182/Sjc_0008180/Sjc_0005935/Sjc_0009083/Sjc_0008191/Sjc_0001160/Sjc_0000410/Sjc_0001228/Sjc_0003307/Sjc_0008193/Sjc_0005660/Sjc_0005144/Sjc_0007075/Sjc_0005536/Sjc_0007687/Sjc_0002607/Sjc_0002339/Sjc_0004571/Sjc_0005266/Sjc_0008263/Sjc_0003644/Sjc_0008185/Sjc_0006829/Sjc_0006804/Sjc_0008873/Sjc_0008010/Sjc…
GO:0044743	protein transmembrane import into intracellular organelle	17	0.65262	1.86163	0.00496101	0.0768956	0.0686936	1824	tags=47%, list=21%, signal=37%	Sjc_0005700/Sjc_0006355/Sjc_0005917/Sjc_0004940/Sjc_0003689/Sjc_0003120/Sjc_0003185/Sjc_0008250
GO:0018022	peptidyl-lysine methylation	59	0.426953	1.63383	0.00495497	0.0768956	0.0686936	2348	tags=54%, list=27%, signal=40%	Sjc_0003022/Sjc_0008793/Sjc_0007922/Sjc_0006103/Sjc_0006382/Sjc_0003753/Sjc_0000732/Sjc_0007115/Sjc_0001133/Sjc_0005524/Sjc_0006077/Sjc_0008344/Sjc_0001489/Sjc_0003150/Sjc_0002942/Sjc_0008257/Sjc_0007022/Sjc_0001523/Sjc_0005589/Sjc_0000229/Sjc_0006759/Sjc_0002441/Sjc_0007003/Sjc_0006314/Sjc_0004833/Sjc_0001336/Sjc_0005526/Sjc_0003762/Sjc_0005852/Sjc_0004602/Sjc_0003437/Sjc_0004425
GO:0035088	establishment or maintenance of apical/basal cell polarity	68	-0.498362	-1.56595	0.00514113	0.0791563	0.0707131	2733	tags=57%, list=32%, signal=39%	Sjc_0001280/Sjc_0007216/Sjc_0001515/Sjc_0008018/Sjc_0008137/Sjc_0002352/Sjc_0005358/Sjc_0003449/Sjc_0002707/Sjc_0006606/Sjc_0009704/Sjc_0001686/Sjc_0007261/Sjc_0008021/Sjc_0001900/Sjc_0003213/Sjc_0005361/Sjc_0001034/Sjc_0008937/Sjc_0001901/Sjc_0000241/Sjc_0004813/Sjc_0004474/Sjc_0003306/Sjc_0008847/Sjc_0005357/Sjc_0008962/Sjc_0001215/Sjc_0003511/Sjc_0003603/Sjc_0008961/Sjc_0004475/Sjc_0004746/Sjc…
GO:0061245	establishment or maintenance of bipolar cell polarity	68	-0.498362	-1.56595	0.00514113	0.0791563	0.0707131	2733	tags=57%, list=32%, signal=39%	Sjc_0001280/Sjc_0007216/Sjc_0001515/Sjc_0008018/Sjc_0008137/Sjc_0002352/Sjc_0005358/Sjc_0003449/Sjc_0002707/Sjc_0006606/Sjc_0009704/Sjc_0001686/Sjc_0007261/Sjc_0008021/Sjc_0001900/Sjc_0003213/Sjc_0005361/Sjc_0001034/Sjc_0008937/Sjc_0001901/Sjc_0000241/Sjc_0004813/Sjc_0004474/Sjc_0003306/Sjc_0008847/Sjc_0005357/Sjc_0008962/Sjc_0001215/Sjc_0003511/Sjc_0003603/Sjc_0008961/Sjc_0004475/Sjc_0004746/Sjc…
GO:0033627	cell adhesion mediated by integrin	21	-0.652101	-1.65516	0.00518283	0.0795332	0.0710498	2153	tags=71%, list=25%, signal=54%	Sjc_0000747/Sjc_0006435/Sjc_0006995/Sjc_0006858/Sjc_0009298/Sjc_0001979/Sjc_0005351/Sjc_0002622/Sjc_0008319/Sjc_0009040/Sjc_0007942/Sjc_0004530/Sjc_0006415/Sjc_0002645/Sjc_0000639
GO:0001504	neurotransmitter uptake	25	-0.625724	-1.65118	0.0052803	0.080494	0.0719082	1845	tags=56%, list=22%, signal=44%	Sjc_0004613/Sjc_0003726/Sjc_0004793/Sjc_0009169/Sjc_0001590/Sjc_0009161/Sjc_0009160/Sjc_0009167/Sjc_0005067/Sjc_0009168/Sjc_0007089/Sjc_0004907/Sjc_0007977/Sjc_0004908
GO:0098771	inorganic ion homeostasis	256	-0.390522	-1.41276	0.00527835	0.080494	0.0719082	2434	tags=40%, list=28%, signal=29%	Sjc_0005932/Sjc_0009704/Sjc_0003836/Sjc_0004682/Sjc_0007951/Sjc_0003079/Sjc_0003724/Sjc_0005283/Sjc_0008362/Sjc_0003938/Sjc_0002467/Sjc_0003071/Sjc_0007489/Sjc_0002996/Sjc_0003334/Sjc_0008948/Sjc_0002997/Sjc_0007490/Sjc_0004343/Sjc_0009336/Sjc_0006590/Sjc_0007424/Sjc_0005261/Sjc_0001928/Sjc_0003213/Sjc_0008265/Sjc_0005249/Sjc_0003782/Sjc_0000146/Sjc_0005960/Sjc_0001398/Sjc_0007335/Sjc_0007875/Sjc…
GO:0006296	nucleotide-excision repair, DNA incision, 5'-to lesion	27	0.570547	1.86146	0.00530878	0.080662	0.0720582	2467	tags=59%, list=29%, signal=42%	Sjc_0006867/Sjc_0001907/Sjc_0002893/Sjc_0003287/Sjc_0006259/Sjc_0002118/Sjc_0003142/Sjc_0008157/Sjc_0007717/Sjc_0007772/Sjc_0006892/Sjc_0006566/Sjc_0007130/Sjc_0007771/Sjc_0004786/Sjc_0001908
GO:0006626	protein targeting to mitochondrion	44	0.45974	1.68195	0.00540689	0.0818833	0.0731493	1902	tags=39%, list=22%, signal=30%	Sjc_0005700/Sjc_0004802/Sjc_0006355/Sjc_0005917/Sjc_0004940/Sjc_0003689/Sjc_0003120/Sjc_0004356/Sjc_0003185/Sjc_0000823/Sjc_0004879/Sjc_0004709/Sjc_0008345/Sjc_0008250/Sjc_0000973/Sjc_0003648/Sjc_0009255
GO:0016239	positive regulation of macroautophagy	51	0.462736	1.73466	0.00546153	0.0824405	0.073647	411	tags=20%, list=5%, signal=19%	Sjc_0008194/Sjc_0008192/Sjc_0008189/Sjc_0008179/Sjc_0002907/Sjc_0008190/Sjc_0008182/Sjc_0008180/Sjc_0008191/Sjc_0008193
GO:0007608	sensory perception of smell	33	-0.588134	-1.64094	0.00548216	0.0824824	0.0736845	441	tags=18%, list=5%, signal=17%	Sjc_0005067/Sjc_0000994/Sjc_0009243/Sjc_0003229/Sjc_0002955/Sjc_0004789
GO:0009311	oligosaccharide metabolic process	23	-0.640866	-1.65695	0.00556974	0.0830519	0.0741932	828	tags=48%, list=10%, signal=43%	Sjc_0007785/Sjc_0000035/Sjc_0005912/Sjc_0001056/Sjc_0004542/Sjc_0004306/Sjc_0008446/Sjc_0006573/Sjc_0001680/Sjc_0008444/Sjc_0008445
GO:0014075	response to amine	30	-0.605047	-1.64618	0.0055903	0.0830519	0.0741932	1512	tags=37%, list=18%, signal=30%	Sjc_0004793/Sjc_0009169/Sjc_0000871/Sjc_0000041/Sjc_0009161/Sjc_0009160/Sjc_0009167/Sjc_0001293/Sjc_0009168/Sjc_0000042/Sjc_0009243
GO:0043462	regulation of ATP-dependent activity	59	0.425129	1.62685	0.00559194	0.0830519	0.0741932	652	tags=20%, list=8%, signal=19%	Sjc_0000482/Sjc_0000488/Sjc_0000484/Sjc_0000485/Sjc_0000480/Sjc_0001358/Sjc_0000493/Sjc_0005297/Sjc_0002859/Sjc_0002072/Sjc_0001696/Sjc_0001822
GO:0071478	cellular response to radiation	127	-0.436967	-1.49374	0.00558273	0.0830519	0.0741932	2270	tags=38%, list=27%, signal=28%	Sjc_0007298/Sjc_0003938/Sjc_0007026/Sjc_0003334/Sjc_0002997/Sjc_0004110/Sjc_0003687/Sjc_0001635/Sjc_0003409/Sjc_0000363/Sjc_0001928/Sjc_0006692/Sjc_0008265/Sjc_0001194/Sjc_0004339/Sjc_0002208/Sjc_0004549/Sjc_0007973/Sjc_0003944/Sjc_0003948/Sjc_0005467/Sjc_0002279/Sjc_0006075/Sjc_0003410/Sjc_0002025/Sjc_0009123/Sjc_0005238/Sjc_0002274/Sjc_0002269/Sjc_0004530/Sjc_0002271/Sjc_0001192/Sjc_0003512/Sjc…
GO:0098810	neurotransmitter reuptake	19	-0.657685	-1.61954	0.00568909	0.083955	0.075	786	tags=53%, list=9%, signal=48%	Sjc_0004793/Sjc_0009169/Sjc_0009161/Sjc_0009160/Sjc_0009167/Sjc_0005067/Sjc_0009168/Sjc_0007089/Sjc_0004907/Sjc_0004908
GO:0001707	mesoderm formation	48	-0.541258	-1.61719	0.00568676	0.083955	0.075	901	tags=27%, list=11%, signal=24%	Sjc_0005403/Sjc_0004530/Sjc_0006445/Sjc_0002656/Sjc_0005402/Sjc_0004900/Sjc_0005480/Sjc_0006106/Sjc_0006105/Sjc_0005479/Sjc_0002657/Sjc_0000414/Sjc_0002655
GO:0015711	organic anion transport	154	-0.419957	-1.46211	0.00581533	0.0855446	0.07642	1583	tags=27%, list=19%, signal=22%	Sjc_0001344/Sjc_0002417/Sjc_0005467/Sjc_0006361/Sjc_0003591/Sjc_0004123/Sjc_0000745/Sjc_0001183/Sjc_0007942/Sjc_0007027/Sjc_0004259/Sjc_0003814/Sjc_0001590/Sjc_0008441/Sjc_0003327/Sjc_0005238/Sjc_0006715/Sjc_0004573/Sjc_0009436/Sjc_0006263/Sjc_0009284/Sjc_0005806/Sjc_0003676/Sjc_0000014/Sjc_0001846/Sjc_0007976/Sjc_0000273/Sjc_0008278/Sjc_0004452/Sjc_0003774/Sjc_0001293/Sjc_0006194/Sjc_0000272/Sjc…
GO:0010884	positive regulation of lipid storage	20	-0.658832	-1.64791	0.00585991	0.0857603	0.0766127	1491	tags=55%, list=17%, signal=46%	Sjc_0004474/Sjc_0007020/Sjc_0004475/Sjc_0005806/Sjc_0000014/Sjc_0007068/Sjc_0004471/Sjc_0004472/Sjc_0005455/Sjc_0004473/Sjc_0005456
GO:0030509	BMP signaling pathway	61	-0.500054	-1.53918	0.00586713	0.0857603	0.0766127	2012	tags=41%, list=24%, signal=32%	Sjc_0001635/Sjc_0000363/Sjc_0000390/Sjc_0004842/Sjc_0009659/Sjc_0000625/Sjc_0007744/Sjc_0006603/Sjc_0007203/Sjc_0004901/Sjc_0005707/Sjc_0006075/Sjc_0001876/Sjc_0004530/Sjc_0004663/Sjc_0003491/Sjc_0001846/Sjc_0006445/Sjc_0001878/Sjc_0002656/Sjc_0005497/Sjc_0001877/Sjc_0001848/Sjc_0002657/Sjc_0002655
GO:0006289	nucleotide-excision repair	76	0.396174	1.59965	0.00594442	0.0861075	0.0769229	1989	tags=38%, list=23%, signal=30%	Sjc_0006867/Sjc_0001907/Sjc_0002893/Sjc_0003307/Sjc_0003287/Sjc_0003606/Sjc_0001376/Sjc_0002354/Sjc_0006259/Sjc_0001105/Sjc_0008475/Sjc_0002118/Sjc_0003107/Sjc_0003142/Sjc_0008157/Sjc_0008581/Sjc_0001518/Sjc_0006895/Sjc_0007717/Sjc_0002663/Sjc_0007772/Sjc_0003432/Sjc_0003001/Sjc_0006892/Sjc_0001350/Sjc_0000579/Sjc_0003431/Sjc_0006566/Sjc_0007130
GO:0016441	post-transcriptional gene silencing	76	0.396169	1.59963	0.00594442	0.0861075	0.0769229	2568	tags=51%, list=30%, signal=36%	Sjc_0001749/Sjc_0000167/Sjc_0006815/Sjc_0001193/Sjc_0006894/Sjc_0008449/Sjc_0006518/Sjc_0006162/Sjc_0009713/Sjc_0001696/Sjc_0002354/Sjc_0002692/Sjc_0009333/Sjc_0004444/Sjc_0006772/Sjc_0000452/Sjc_0003199/Sjc_0001765/Sjc_0007144/Sjc_0001750/Sjc_0000559/Sjc_0008245/Sjc_0005804/Sjc_0006771/Sjc_0007558/Sjc_0008789/Sjc_0006712/Sjc_0002184/Sjc_0004202/Sjc_0001137/Sjc_0008139/Sjc_0005808/Sjc_0007807/Sjc…
GO:0045926	negative regulation of growth	146	-0.423711	-1.46997	0.00594681	0.0861075	0.0769229	1543	tags=30%, list=18%, signal=25%	Sjc_0007983/Sjc_0001194/Sjc_0001602/Sjc_0007287/Sjc_0008379/Sjc_0002622/Sjc_0004901/Sjc_0002486/Sjc_0005707/Sjc_0004474/Sjc_0008381/Sjc_0006652/Sjc_0006075/Sjc_0000871/Sjc_0003882/Sjc_0008495/Sjc_0007131/Sjc_0005027/Sjc_0009123/Sjc_0001169/Sjc_0007982/Sjc_0004475/Sjc_0002485/Sjc_0004530/Sjc_0008378/Sjc_0006924/Sjc_0009693/Sjc_0005806/Sjc_0000014/Sjc_0008710/Sjc_0004471/Sjc_0006445/Sjc_0002656/Sjc…
GO:0010160	formation of animal organ boundary	20	-0.655885	-1.64054	0.00617665	0.0891561	0.0796463	996	tags=45%, list=12%, signal=40%	Sjc_0004842/Sjc_0009659/Sjc_0008087/Sjc_0005403/Sjc_0004665/Sjc_0006632/Sjc_0005402/Sjc_0005480/Sjc_0005479
GO:1902369	negative regulation of RNA catabolic process	46	0.473449	1.73539	0.0062777	0.0903324	0.0806971	1039	tags=41%, list=12%, signal=36%	Sjc_0009524/Sjc_0004238/Sjc_0001866/Sjc_0002884/Sjc_0009527/Sjc_0004232/Sjc_0005604/Sjc_0009497/Sjc_0006180/Sjc_0006518/Sjc_0001696/Sjc_0002339/Sjc_0004605/Sjc_0002817/Sjc_0009771/Sjc_0008267/Sjc_0002976/Sjc_0007213/Sjc_0009515
GO:0010043	response to zinc ion	32	-0.586043	-1.62698	0.00646184	0.0926933	0.0828062	1965	tags=44%, list=23%, signal=34%	Sjc_0005261/Sjc_0003181/Sjc_0004793/Sjc_0005514/Sjc_0009169/Sjc_0003746/Sjc_0008133/Sjc_0009161/Sjc_0009160/Sjc_0009167/Sjc_0001293/Sjc_0009168/Sjc_0009751/Sjc_0005515
GO:0030641	regulation of cellular pH	46	-0.534217	-1.58605	0.00648286	0.0927069	0.0828184	2366	tags=50%, list=28%, signal=36%	Sjc_0007951/Sjc_0003724/Sjc_0002996/Sjc_0004343/Sjc_0003782/Sjc_0000146/Sjc_0007335/Sjc_0007875/Sjc_0007334/Sjc_0002486/Sjc_0003591/Sjc_0001359/Sjc_0009191/Sjc_0004620/Sjc_0004618/Sjc_0005299/Sjc_0001824/Sjc_0008693/Sjc_0002485/Sjc_0004573/Sjc_0000273/Sjc_0001790/Sjc_0000272
GO:0019218	regulation of steroid metabolic process	39	0.477543	1.68122	0.0065452	0.0930988	0.0831684	1880	tags=44%, list=22%, signal=34%	Sjc_0007479/Sjc_0001749/Sjc_0002428/Sjc_0009187/Sjc_0006338/Sjc_0002123/Sjc_0002890/Sjc_0003666/Sjc_0009180/Sjc_0006672/Sjc_0008540/Sjc_0000107/Sjc_0001750/Sjc_0008038/Sjc_0002346/Sjc_0003112/Sjc_0001890
GO:0015844	monoamine transport	42	-0.549045	-1.6025	0.00657073	0.0930988	0.0831684	1540	tags=38%, list=18%, signal=31%	Sjc_0002417/Sjc_0004793/Sjc_0008651/Sjc_0009169/Sjc_0007942/Sjc_0005238/Sjc_0009161/Sjc_0001525/Sjc_0003512/Sjc_0009160/Sjc_0009167/Sjc_0005067/Sjc_0009168/Sjc_0007089/Sjc_0004907/Sjc_0004908
GO:0061013	regulation of mRNA catabolic process	83	0.380383	1.54022	0.00656346	0.0930988	0.0831684	2151	tags=46%, list=25%, signal=35%	Sjc_0008306/Sjc_0009524/Sjc_0004238/Sjc_0001866/Sjc_0002884/Sjc_0009527/Sjc_0004232/Sjc_0005604/Sjc_0000167/Sjc_0004040/Sjc_0006180/Sjc_0001696/Sjc_0002339/Sjc_0004605/Sjc_0009333/Sjc_0009771/Sjc_0008267/Sjc_0007213/Sjc_0009515/Sjc_0004848/Sjc_0001063/Sjc_0003199/Sjc_0007144/Sjc_0003905/Sjc_0007347/Sjc_0007896/Sjc_0006892/Sjc_0002326/Sjc_0001597/Sjc_0003223/Sjc_0008789/Sjc_0002043/Sjc_0002184/Sjc…
GO:0060675	ureteric bud morphogenesis	18	0.619795	1.81009	0.00678372	0.0951352	0.0849876	1088	tags=33%, list=13%, signal=29%	Sjc_0008280/Sjc_0002680/Sjc_0006634/Sjc_0006962/Sjc_0000505/Sjc_0005045
GO:0072171	mesonephric tubule morphogenesis	18	0.619795	1.81009	0.00678372	0.0951352	0.0849876	1088	tags=33%, list=13%, signal=29%	Sjc_0008280/Sjc_0002680/Sjc_0006634/Sjc_0006962/Sjc_0000505/Sjc_0005045
GO:0098661	inorganic anion transmembrane transport	31	-0.585054	-1.60863	0.00681744	0.0951352	0.0849876	2078	tags=58%, list=24%, signal=44%	Sjc_0004679/Sjc_0009391/Sjc_0002702/Sjc_0000878/Sjc_0000146/Sjc_0007335/Sjc_0007334/Sjc_0003591/Sjc_0004205/Sjc_0001590/Sjc_0008133/Sjc_0004573/Sjc_0005385/Sjc_0001790/Sjc_0009751/Sjc_0004907/Sjc_0004908/Sjc_0002955
GO:0006476	protein deacetylation	47	0.437192	1.6048	0.00680581	0.0951352	0.0849876	1273	tags=38%, list=15%, signal=33%	Sjc_0004595/Sjc_0008891/Sjc_0003744/Sjc_0004588/Sjc_0007102/Sjc_0003382/Sjc_0003753/Sjc_0000732/Sjc_0004586/Sjc_0004593/Sjc_0007952/Sjc_0001133/Sjc_0004590/Sjc_0009416/Sjc_0009402/Sjc_0003197/Sjc_0002784/Sjc_0001124
GO:0019941	modification-dependent protein catabolic process	315	0.268999	1.29915	0.00676947	0.0951352	0.0849876	1868	tags=30%, list=22%, signal=24%	Sjc_0008194/Sjc_0009055/Sjc_0008192/Sjc_0008189/Sjc_0008179/Sjc_0002907/Sjc_0008190/Sjc_0008182/Sjc_0008180/Sjc_0005935/Sjc_0009083/Sjc_0008191/Sjc_0001160/Sjc_0000410/Sjc_0001228/Sjc_0003307/Sjc_0008193/Sjc_0005660/Sjc_0005144/Sjc_0007075/Sjc_0005536/Sjc_0007687/Sjc_0002607/Sjc_0002339/Sjc_0004571/Sjc_0005266/Sjc_0008263/Sjc_0003644/Sjc_0009464/Sjc_0008185/Sjc_0006829/Sjc_0009460/Sjc_0006804/Sjc…
GO:0061337	cardiac conduction	41	-0.520905	-1.52322	0.00689224	0.0958894	0.0856614	1311	tags=44%, list=15%, signal=37%	Sjc_0001396/Sjc_0003746/Sjc_0000256/Sjc_0001876/Sjc_0006235/Sjc_0005238/Sjc_0000749/Sjc_0005006/Sjc_0008804/Sjc_0006237/Sjc_0000751/Sjc_0007068/Sjc_0005809/Sjc_0001878/Sjc_0001877/Sjc_0005455/Sjc_0005810/Sjc_0005456
GO:0006379	mRNA cleavage	17	0.634603	1.81023	0.00699833	0.0967823	0.0864591	2496	tags=76%, list=29%, signal=54%	Sjc_0000586/Sjc_0006518/Sjc_0002692/Sjc_0005323/Sjc_0009333/Sjc_0004895/Sjc_0009340/Sjc_0005993/Sjc_0008386/Sjc_0003467/Sjc_0008139/Sjc_0007547/Sjc_0003898
GO:0090100	positive regulation of transmembrane receptor protein serine/threonine kinase signaling pathway	48	-0.535705	-1.6006	0.00698128	0.0967823	0.0864591	1379	tags=42%, list=16%, signal=35%	Sjc_0006995/Sjc_0006099/Sjc_0000363/Sjc_0000390/Sjc_0004842/Sjc_0009659/Sjc_0009040/Sjc_0001150/Sjc_0003882/Sjc_0008441/Sjc_0009123/Sjc_0007991/Sjc_0006101/Sjc_0002656/Sjc_0005497/Sjc_0006100/Sjc_0008172/Sjc_0002657/Sjc_0000414/Sjc_0002655
GO:0010876	lipid localization	166	-0.407675	-1.42832	0.0070987	0.0978773	0.0874372	1575	tags=28%, list=18%, signal=23%	Sjc_0006603/Sjc_0000783/Sjc_0005467/Sjc_0004474/Sjc_0006361/Sjc_0007020/Sjc_0006363/Sjc_0005196/Sjc_0002709/Sjc_0003882/Sjc_0009229/Sjc_0007942/Sjc_0007027/Sjc_0004259/Sjc_0003814/Sjc_0003327/Sjc_0005195/Sjc_0006121/Sjc_0004475/Sjc_0008731/Sjc_0009436/Sjc_0001504/Sjc_0006996/Sjc_0005806/Sjc_0005819/Sjc_0000014/Sjc_0008710/Sjc_0007068/Sjc_0004471/Sjc_0002487/Sjc_0000948/Sjc_0002710/Sjc_0003340/Sjc…
GO:0030004	cellular monovalent inorganic cation homeostasis	57	-0.503674	-1.53412	0.0071259	0.0979599	0.0875111	2366	tags=49%, list=28%, signal=36%	Sjc_0007951/Sjc_0003724/Sjc_0002996/Sjc_0004343/Sjc_0009336/Sjc_0003782/Sjc_0000146/Sjc_0001398/Sjc_0007335/Sjc_0007875/Sjc_0007334/Sjc_0002486/Sjc_0003591/Sjc_0001359/Sjc_0001396/Sjc_0009191/Sjc_0004620/Sjc_0004618/Sjc_0005299/Sjc_0001824/Sjc_0008693/Sjc_0002485/Sjc_0004573/Sjc_0000273/Sjc_0001790/Sjc_0000272/Sjc_0002582/Sjc_0002583
GO:0007043	cell-cell junction assembly	86	-0.462376	-1.50735	0.00718019	0.0984134	0.0879162	1533	tags=38%, list=18%, signal=32%	Sjc_0001927/Sjc_0006969/Sjc_0005361/Sjc_0003768/Sjc_0000241/Sjc_0000373/Sjc_0004680/Sjc_0006447/Sjc_0002424/Sjc_0008847/Sjc_0002179/Sjc_0005357/Sjc_0000868/Sjc_0009122/Sjc_0003511/Sjc_0000528/Sjc_0003603/Sjc_0000527/Sjc_0003769/Sjc_0000867/Sjc_0006710/Sjc_0003512/Sjc_0002077/Sjc_0003651/Sjc_0009375/Sjc_0009202/Sjc_0000442/Sjc_0000639/Sjc_0004304/Sjc_0002342/Sjc_0000180/Sjc_0007980/Sjc_0001613
GO:0008045	motor neuron axon guidance	62	-0.493994	-1.52188	0.00721072	0.0985394	0.0880287	1521	tags=42%, list=18%, signal=35%	Sjc_0009704/Sjc_0008443/Sjc_0005026/Sjc_0000954/Sjc_0002799/Sjc_0001928/Sjc_0000197/Sjc_0007128/Sjc_0008319/Sjc_0003306/Sjc_0000860/Sjc_0008962/Sjc_0003882/Sjc_0008682/Sjc_0008441/Sjc_0008961/Sjc_0006415/Sjc_0006632/Sjc_0005006/Sjc_0000639/Sjc_0002656/Sjc_0005480/Sjc_0000180/Sjc_0005479/Sjc_0002657/Sjc_0002655
GO:1905214	regulation of RNA binding	16	0.65814	1.86369	0.0072985	0.0994448	0.0888375	2105	tags=62%, list=25%, signal=47%	Sjc_0007645/Sjc_0008939/Sjc_0002692/Sjc_0000430/Sjc_0002364/Sjc_0008912/Sjc_0000429/Sjc_0007144/Sjc_0002184/Sjc_0004202
GO:0033238	regulation of cellular amine metabolic process	22	-0.622363	-1.59675	0.00744363	0.101124	0.0903375	1212	tags=36%, list=14%, signal=31%	Sjc_0000041/Sjc_0006235/Sjc_0002993/Sjc_0006237/Sjc_0005067/Sjc_0008066/Sjc_0000042/Sjc_0009243
GO:1901797	negative regulation of signal transduction by p53 class mediator	21	0.588493	1.80315	0.00757253	0.102527	0.0915907	3033	tags=76%, list=35%, signal=49%	Sjc_0003914/Sjc_0009402/Sjc_0002980/Sjc_0008544/Sjc_0005601/Sjc_0008235/Sjc_0005606/Sjc_0005608/Sjc_0007101/Sjc_0006661/Sjc_0009682/Sjc_0006245/Sjc_0008234/Sjc_0005251/Sjc_0005677/Sjc_0000862
GO:0045814	negative regulation of gene expression, epigenetic	81	0.380628	1.54864	0.00759128	0.102527	0.0915907	2377	tags=47%, list=28%, signal=34%	Sjc_0003022/Sjc_0008891/Sjc_0003116/Sjc_0007102/Sjc_0004522/Sjc_0008093/Sjc_0001696/Sjc_0007952/Sjc_0001414/Sjc_0009333/Sjc_0001432/Sjc_0006077/Sjc_0008344/Sjc_0008157/Sjc_0001489/Sjc_0003571/Sjc_0004523/Sjc_0006172/Sjc_0008469/Sjc_0008448/Sjc_0003255/Sjc_0007682/Sjc_0008814/Sjc_0002210/Sjc_0002441/Sjc_0007133/Sjc_0007003/Sjc_0004525/Sjc_0005010/Sjc_0006314/Sjc_0004833/Sjc_0007763/Sjc_0001336/Sjc…
GO:1902415	regulation of mRNA binding	15	0.645345	1.81608	0.0076524	0.102751	0.0917914	2105	tags=60%, list=25%, signal=45%	Sjc_0007645/Sjc_0008939/Sjc_0000430/Sjc_0002364/Sjc_0008912/Sjc_0000429/Sjc_0007144/Sjc_0002184/Sjc_0004202
GO:0015807	L-amino acid transport	23	-0.630402	-1.6299	0.00765184	0.102751	0.0917914	485	tags=39%, list=6%, signal=37%	Sjc_0001590/Sjc_0007976/Sjc_0000273/Sjc_0001293/Sjc_0000272/Sjc_0008066/Sjc_0008104/Sjc_0000812/Sjc_0007977
GO:0043244	regulation of protein-containing complex disassembly	71	0.400816	1.59547	0.00769798	0.103064	0.0920705	803	tags=21%, list=9%, signal=19%	Sjc_0008194/Sjc_0008192/Sjc_0008189/Sjc_0008179/Sjc_0002907/Sjc_0008190/Sjc_0008182/Sjc_0008180/Sjc_0007194/Sjc_0008191/Sjc_0000167/Sjc_0008193/Sjc_0007360/Sjc_0008185/Sjc_0000688
GO:0045292	mRNA cis splicing, via spliceosome	16	0.655509	1.85624	0.00778103	0.103875	0.0927948	2649	tags=88%, list=31%, signal=61%	Sjc_0001157/Sjc_0006268/Sjc_0007147/Sjc_0001346/Sjc_0000310/Sjc_0004455/Sjc_0003799/Sjc_0009279/Sjc_0000559/Sjc_0005252/Sjc_0003446/Sjc_0007547/Sjc_0002045/Sjc_0003453
GO:0009303	rRNA transcription	21	0.5875	1.8001	0.00782706	0.104188	0.0930747	1954	tags=57%, list=23%, signal=44%	Sjc_0003116/Sjc_0003382/Sjc_0005183/Sjc_0005498/Sjc_0007213/Sjc_0003197/Sjc_0007637/Sjc_0001628/Sjc_0003291/Sjc_0001597/Sjc_0001224/Sjc_0006126
GO:0002183	cytoplasmic translational initiation	20	0.614005	1.85817	0.00791833	0.1051	0.0938894	2309	tags=65%, list=27%, signal=48%	Sjc_0001905/Sjc_0006770/Sjc_0005210/Sjc_0003495/Sjc_0007213/Sjc_0008912/Sjc_0007218/Sjc_0004023/Sjc_0008789/Sjc_0003171/Sjc_0005544/Sjc_0003183/Sjc_0006685
GO:0010883	regulation of lipid storage	50	-0.509516	-1.52676	0.00807082	0.106817	0.0954234	985	tags=26%, list=12%, signal=23%	Sjc_0003327/Sjc_0004475/Sjc_0006996/Sjc_0005806/Sjc_0000014/Sjc_0007068/Sjc_0004471/Sjc_0003340/Sjc_0004472/Sjc_0003341/Sjc_0005455/Sjc_0004473/Sjc_0005456
GO:0034661	ncRNA catabolic process	20	0.606743	1.83619	0.00816772	0.107791	0.0962931	1797	tags=55%, list=21%, signal=44%	Sjc_0002262/Sjc_0001751/Sjc_0009497/Sjc_0006518/Sjc_0006772/Sjc_0005103/Sjc_0007347/Sjc_0006789/Sjc_0000959/Sjc_0007896/Sjc_0002326
GO:0071242	cellular response to ammonium ion	28	-0.585806	-1.57177	0.00828763	0.108443	0.0968764	1554	tags=46%, list=18%, signal=38%	Sjc_0005508/Sjc_0004793/Sjc_0009169/Sjc_0000871/Sjc_0001834/Sjc_0005238/Sjc_0003491/Sjc_0009161/Sjc_0009160/Sjc_0009167/Sjc_0000994/Sjc_0009168/Sjc_0007980
GO:0060538	skeletal muscle organ development	86	-0.459722	-1.4987	0.00828483	0.108443	0.0968764	2420	tags=41%, list=28%, signal=29%	Sjc_0009704/Sjc_0005286/Sjc_0001686/Sjc_0005989/Sjc_0002799/Sjc_0008552/Sjc_0001635/Sjc_0000150/Sjc_0003239/Sjc_0007287/Sjc_0000241/Sjc_0005351/Sjc_0007203/Sjc_0005394/Sjc_0008319/Sjc_0003306/Sjc_0000718/Sjc_0004691/Sjc_0008962/Sjc_0001876/Sjc_0006234/Sjc_0008682/Sjc_0006368/Sjc_0007131/Sjc_0008961/Sjc_0006415/Sjc_0005298/Sjc_0005006/Sjc_0006445/Sjc_0001878/Sjc_0002656/Sjc_0002730/Sjc_0001877/Sjc…
GO:0007005	mitochondrion organization	284	0.271037	1.29332	0.00827587	0.108443	0.0968764	2084	tags=35%, list=24%, signal=28%	Sjc_0006698/Sjc_0008194/Sjc_0008192/Sjc_0008189/Sjc_0005700/Sjc_0008179/Sjc_0002907/Sjc_0008190/Sjc_0008182/Sjc_0008180/Sjc_0008191/Sjc_0004802/Sjc_0002287/Sjc_0004522/Sjc_0008193/Sjc_0005157/Sjc_0004931/Sjc_0002363/Sjc_0009713/Sjc_0006355/Sjc_0003914/Sjc_0005917/Sjc_0006979/Sjc_0002607/Sjc_0009033/Sjc_0008741/Sjc_0000782/Sjc_0009464/Sjc_0008185/Sjc_0000223/Sjc_0004940/Sjc_0001555/Sjc_0009460/Sjc…
GO:0031647	regulation of protein stability	142	0.320941	1.43158	0.0083396	0.108815	0.0972085	2194	tags=44%, list=26%, signal=33%	Sjc_0009524/Sjc_0005700/Sjc_0001618/Sjc_0003744/Sjc_0009527/Sjc_0001160/Sjc_0005604/Sjc_0001228/Sjc_0007102/Sjc_0002859/Sjc_0004074/Sjc_0002072/Sjc_0007075/Sjc_0005536/Sjc_0003584/Sjc_0001376/Sjc_0001220/Sjc_0007952/Sjc_0001105/Sjc_0005266/Sjc_0009771/Sjc_0004940/Sjc_0000369/Sjc_0006895/Sjc_0001835/Sjc_0000626/Sjc_0009515/Sjc_0000505/Sjc_0006817/Sjc_0004944/Sjc_0008451/Sjc_0001534/Sjc_0001124/Sjc…
GO:1901264	carbohydrate derivative transport	41	-0.514878	-1.50559	0.00850833	0.110704	0.098896	2221	tags=46%, list=26%, signal=34%	Sjc_0000283/Sjc_0005019/Sjc_0002716/Sjc_0009391/Sjc_0000878/Sjc_0001979/Sjc_0004123/Sjc_0000930/Sjc_0001183/Sjc_0007027/Sjc_0004259/Sjc_0003913/Sjc_0005819/Sjc_0001846/Sjc_0000931/Sjc_0003774/Sjc_0005455/Sjc_0001848/Sjc_0005456
GO:0010042	response to manganese ion	20	-0.646417	-1.61686	0.00860503	0.111648	0.0997389	457	tags=30%, list=5%, signal=28%	Sjc_0005083/Sjc_0000273/Sjc_0001293/Sjc_0000272/Sjc_0004907/Sjc_0004908
GO:0010833	telomere maintenance via telomere lengthening	43	0.475823	1.75058	0.00876725	0.113351	0.10126	1680	tags=51%, list=20%, signal=41%	Sjc_0001907/Sjc_0002893/Sjc_0006419/Sjc_0006894/Sjc_0004074/Sjc_0002817/Sjc_0001432/Sjc_0002775/Sjc_0008267/Sjc_0008908/Sjc_0002976/Sjc_0004532/Sjc_0008909/Sjc_0001097/Sjc_0003199/Sjc_0000771/Sjc_0006916/Sjc_0006789/Sjc_0001060/Sjc_0004653/Sjc_0006495/Sjc_0001310
GO:0031638	zymogen activation	18	-0.663801	-1.63431	0.00878538	0.113351	0.10126	733	tags=50%, list=9%, signal=46%	Sjc_0006040/Sjc_0006099/Sjc_0006652/Sjc_0006710/Sjc_0006101/Sjc_0006653/Sjc_0006100/Sjc_0006170/Sjc_0004985
GO:0018992	germ-line sex determination	16	0.646152	1.82974	0.00898737	0.114384	0.102184	2611	tags=75%, list=31%, signal=52%	Sjc_0001023/Sjc_0006382/Sjc_0008157/Sjc_0000559/Sjc_0006826/Sjc_0001115/Sjc_0000298/Sjc_0005334/Sjc_0005873/Sjc_0001137/Sjc_0001972/Sjc_0002848
GO:0000338	protein deneddylation	10	0.73367	1.79969	0.00897992	0.114384	0.102184	1017	tags=40%, list=12%, signal=35%	Sjc_0001618/Sjc_0001376/Sjc_0001105/Sjc_0006895
GO:0000291	nuclear-transcribed mRNA catabolic process, exonucleolytic	30	0.522382	1.74114	0.00908281	0.114384	0.102184	1998	tags=40%, list=23%, signal=31%	Sjc_0000850/Sjc_0002407/Sjc_0005103/Sjc_0003199/Sjc_0000854/Sjc_0000849/Sjc_0007347/Sjc_0000959/Sjc_0007896/Sjc_0002326/Sjc_0000086/Sjc_0000958
GO:0016242	negative regulation of macroautophagy	45	0.447766	1.63933	0.0089918	0.114384	0.102184	1300	tags=40%, list=15%, signal=34%	Sjc_0008194/Sjc_0008192/Sjc_0008189/Sjc_0008179/Sjc_0002907/Sjc_0008190/Sjc_0008182/Sjc_0008180/Sjc_0008191/Sjc_0008193/Sjc_0007952/Sjc_0008185/Sjc_0001623/Sjc_0007213/Sjc_0008187/Sjc_0002908/Sjc_0002909/Sjc_0001622
GO:0071285	cellular response to lithium ion	11	-0.722183	-1.5895	0.00907087	0.114384	0.102184	1512	tags=64%, list=18%, signal=52%	Sjc_0004793/Sjc_0009169/Sjc_0003491/Sjc_0009161/Sjc_0009160/Sjc_0009167/Sjc_0009168
GO:2000058	regulation of ubiquitin-dependent protein catabolic process	109	0.344827	1.47172	0.00905586	0.114384	0.102184	1868	tags=39%, list=22%, signal=31%	Sjc_0008194/Sjc_0008192/Sjc_0008189/Sjc_0008179/Sjc_0002907/Sjc_0008190/Sjc_0008182/Sjc_0008180/Sjc_0005935/Sjc_0008191/Sjc_0001228/Sjc_0008193/Sjc_0005536/Sjc_0007687/Sjc_0002607/Sjc_0002339/Sjc_0005266/Sjc_0008263/Sjc_0008185/Sjc_0008187/Sjc_0006895/Sjc_0007022/Sjc_0000101/Sjc_0004944/Sjc_0008544/Sjc_0002950/Sjc_0002908/Sjc_0003515/Sjc_0002909/Sjc_0003432/Sjc_0006120/Sjc_0007546/Sjc_0008615/Sjc…
GO:0009636	response to toxic substance	278	-0.372486	-1.35243	0.00908835	0.114384	0.102184	2208	tags=32%, list=26%, signal=25%	Sjc_0000518/Sjc_0005097/Sjc_0003334/Sjc_0006435/Sjc_0002015/Sjc_0005019/Sjc_0009336/Sjc_0004110/Sjc_0004206/Sjc_0002150/Sjc_0001635/Sjc_0007251/Sjc_0005261/Sjc_0009135/Sjc_0000363/Sjc_0008265/Sjc_0009409/Sjc_0001398/Sjc_0001979/Sjc_0005051/Sjc_0009759/Sjc_0000241/Sjc_0008379/Sjc_0007696/Sjc_0001048/Sjc_0002622/Sjc_0006808/Sjc_0007270/Sjc_0000783/Sjc_0005541/Sjc_0005394/Sjc_0002376/Sjc_0004793/Sjc…
GO:0000122	negative regulation of transcription by RNA polymerase II	282	0.275444	1.32229	0.00893806	0.114384	0.102184	1282	tags=26%, list=15%, signal=23%	Sjc_0007479/Sjc_0006698/Sjc_0003022/Sjc_0006246/Sjc_0006240/Sjc_0004595/Sjc_0002984/Sjc_0005522/Sjc_0003937/Sjc_0009285/Sjc_0001866/Sjc_0001907/Sjc_0005879/Sjc_0004928/Sjc_0000044/Sjc_0003116/Sjc_0004588/Sjc_0007102/Sjc_0003382/Sjc_0000111/Sjc_0002859/Sjc_0009368/Sjc_0005660/Sjc_0003547/Sjc_0007765/Sjc_0006770/Sjc_0000732/Sjc_0008093/Sjc_0005536/Sjc_0009692/Sjc_0004586/Sjc_0006180/Sjc_0004593/Sjc…
GO:0007167	enzyme linked receptor protein signaling pathway	454	-0.345417	-1.28326	0.0089916	0.114384	0.102184	2269	tags=31%, list=27%, signal=24%	Sjc_0003570/Sjc_0005989/Sjc_0006057/Sjc_0001184/Sjc_0004929/Sjc_0000518/Sjc_0006362/Sjc_0005097/Sjc_0009452/Sjc_0000747/Sjc_0000364/Sjc_0006995/Sjc_0006858/Sjc_0004110/Sjc_0006099/Sjc_0006880/Sjc_0001635/Sjc_0001637/Sjc_0006969/Sjc_0000363/Sjc_0001928/Sjc_0000390/Sjc_0004842/Sjc_0009659/Sjc_0008820/Sjc_0007983/Sjc_0007002/Sjc_0000625/Sjc_0002360/Sjc_0004339/Sjc_0007128/Sjc_0003693/Sjc_0007550/Sjc…
GO:0006294	nucleotide-excision repair, preincision complex assembly	19	0.602444	1.81901	0.00913617	0.114674	0.102442	2462	tags=68%, list=29%, signal=49%	Sjc_0006867/Sjc_0003287/Sjc_0002118/Sjc_0003142/Sjc_0008157/Sjc_0007772/Sjc_0003432/Sjc_0006892/Sjc_0003431/Sjc_0006566/Sjc_0007130/Sjc_0007771/Sjc_0004786
GO:0008333	endosome to lysosome transport	52	0.425909	1.60692	0.00930975	0.115545	0.103221	1270	tags=31%, list=15%, signal=26%	Sjc_0008194/Sjc_0008192/Sjc_0008189/Sjc_0008179/Sjc_0002907/Sjc_0008190/Sjc_0008182/Sjc_0008180/Sjc_0008191/Sjc_0008193/Sjc_0007643/Sjc_0008185/Sjc_0008187/Sjc_0002908/Sjc_0003515/Sjc_0002909
GO:0046822	regulation of nucleocytoplasmic transport	75	0.383966	1.54776	0.00933067	0.115545	0.103221	1868	tags=40%, list=22%, signal=32%	Sjc_0006698/Sjc_0003744/Sjc_0001749/Sjc_0001160/Sjc_0004040/Sjc_0004686/Sjc_0001696/Sjc_0000682/Sjc_0000088/Sjc_0005596/Sjc_0003966/Sjc_0006288/Sjc_0006804/Sjc_0002942/Sjc_0005045/Sjc_0001063/Sjc_0005900/Sjc_0005899/Sjc_0003846/Sjc_0001523/Sjc_0001750/Sjc_0006411/Sjc_0000091/Sjc_0005993/Sjc_0005718/Sjc_0006711/Sjc_0007003/Sjc_0003561/Sjc_0000547/Sjc_0003274
GO:0030534	adult behavior	152	-0.417994	-1.45328	0.00932013	0.115545	0.103221	1690	tags=32%, list=20%, signal=26%	Sjc_0007696/Sjc_0001048/Sjc_0008898/Sjc_0006808/Sjc_0007270/Sjc_0002486/Sjc_0005707/Sjc_0002376/Sjc_0007215/Sjc_0001946/Sjc_0003306/Sjc_0005445/Sjc_0007697/Sjc_0003139/Sjc_0008962/Sjc_0009688/Sjc_0000041/Sjc_0003882/Sjc_0004056/Sjc_0003511/Sjc_0008935/Sjc_0001590/Sjc_0006138/Sjc_0008961/Sjc_0002485/Sjc_0008133/Sjc_0006904/Sjc_0003073/Sjc_0004663/Sjc_0004743/Sjc_0008731/Sjc_0003491/Sjc_0004998/Sjc…
GO:0061136	regulation of proteasomal protein catabolic process	134	0.325688	1.43369	0.00931277	0.115545	0.103221	2215	tags=41%, list=26%, signal=31%	Sjc_0008194/Sjc_0008192/Sjc_0008189/Sjc_0008179/Sjc_0002907/Sjc_0008190/Sjc_0008182/Sjc_0008180/Sjc_0005935/Sjc_0008191/Sjc_0001228/Sjc_0008193/Sjc_0007687/Sjc_0002607/Sjc_0002339/Sjc_0005266/Sjc_0008263/Sjc_0007224/Sjc_0008185/Sjc_0007213/Sjc_0008187/Sjc_0006895/Sjc_0007022/Sjc_0000101/Sjc_0004420/Sjc_0004944/Sjc_0008544/Sjc_0001820/Sjc_0002950/Sjc_0002908/Sjc_0003515/Sjc_0002909/Sjc_0003432/Sjc…
GO:0030036	actin cytoskeleton organization	343	-0.360047	-1.32018	0.00924545	0.115545	0.103221	2315	tags=36%, list=27%, signal=28%	Sjc_0005283/Sjc_0000954/Sjc_0008362/Sjc_0005547/Sjc_0001184/Sjc_0000518/Sjc_0005097/Sjc_0002997/Sjc_0002799/Sjc_0000747/Sjc_0006858/Sjc_0001425/Sjc_0008006/Sjc_0002716/Sjc_0007282/Sjc_0004553/Sjc_0000978/Sjc_0001355/Sjc_0007403/Sjc_0003687/Sjc_0001838/Sjc_0006880/Sjc_0006807/Sjc_0002613/Sjc_0005504/Sjc_0006969/Sjc_0004920/Sjc_0007167/Sjc_0008265/Sjc_0000110/Sjc_0002426/Sjc_0004632/Sjc_0000625/Sjc…
GO:0045727	positive regulation of translation	96	0.366251	1.52745	0.00942927	0.116454	0.104032	2401	tags=52%, list=28%, signal=38%	Sjc_0004330/Sjc_0002884/Sjc_0007645/Sjc_0009713/Sjc_0008939/Sjc_0001696/Sjc_0002944/Sjc_0008475/Sjc_0004605/Sjc_0007360/Sjc_0002725/Sjc_0001744/Sjc_0005296/Sjc_0003008/Sjc_0000253/Sjc_0006480/Sjc_0002726/Sjc_0007385/Sjc_0000430/Sjc_0007213/Sjc_0002364/Sjc_0002162/Sjc_0007555/Sjc_0008912/Sjc_0001787/Sjc_0003200/Sjc_0000429/Sjc_0007218/Sjc_0004660/Sjc_0007144/Sjc_0003905/Sjc_0000575/Sjc_0001577/Sjc…
GO:0018023	peptidyl-lysine trimethylation	26	0.537372	1.74542	0.00973537	0.118962	0.106273	2175	tags=54%, list=25%, signal=40%	Sjc_0007922/Sjc_0003753/Sjc_0007115/Sjc_0001133/Sjc_0006077/Sjc_0001489/Sjc_0003150/Sjc_0002942/Sjc_0007022/Sjc_0001523/Sjc_0000229/Sjc_0006314/Sjc_0004833/Sjc_0003762
GO:0006687	glycosphingolipid metabolic process	17	-0.658033	-1.60358	0.00968833	0.118962	0.106273	1005	tags=35%, list=12%, signal=31%	Sjc_0003286/Sjc_0008446/Sjc_0006106/Sjc_0006105/Sjc_0008444/Sjc_0008445
GO:0048332	mesoderm morphogenesis	54	-0.505734	-1.53843	0.00972547	0.118962	0.106273	901	tags=24%, list=11%, signal=22%	Sjc_0005403/Sjc_0004530/Sjc_0006445/Sjc_0002656/Sjc_0005402/Sjc_0004900/Sjc_0005480/Sjc_0006106/Sjc_0006105/Sjc_0005479/Sjc_0002657/Sjc_0000414/Sjc_0002655
GO:0042157	lipoprotein metabolic process	70	-0.472196	-1.49276	0.0097228	0.118962	0.106273	2304	tags=39%, list=27%, signal=28%	Sjc_0002846/Sjc_0003435/Sjc_0007318/Sjc_0007485/Sjc_0006593/Sjc_0006017/Sjc_0003409/Sjc_0002027/Sjc_0002489/Sjc_0000755/Sjc_0002486/Sjc_0006447/Sjc_0008989/Sjc_0002709/Sjc_0008067/Sjc_0003410/Sjc_0006163/Sjc_0007432/Sjc_0000757/Sjc_0002485/Sjc_0001504/Sjc_0002488/Sjc_0008076/Sjc_0002710/Sjc_0001501/Sjc_0000952/Sjc_0002842
GO:0070306	lens fiber cell differentiation	10	0.72722	1.78387	0.0100954	0.122774	0.109678	371	tags=30%, list=4%, signal=29%	Sjc_0007479/Sjc_0001069/Sjc_0003116
GO:0010498	proteasomal protein catabolic process	274	0.280253	1.34431	0.0101004	0.122774	0.109678	2215	tags=36%, list=26%, signal=28%	Sjc_0008194/Sjc_0009055/Sjc_0008192/Sjc_0008189/Sjc_0008179/Sjc_0002907/Sjc_0008190/Sjc_0008182/Sjc_0008180/Sjc_0005935/Sjc_0009083/Sjc_0008191/Sjc_0000410/Sjc_0001228/Sjc_0003307/Sjc_0008193/Sjc_0005660/Sjc_0007075/Sjc_0007687/Sjc_0002607/Sjc_0002339/Sjc_0005266/Sjc_0008263/Sjc_0003644/Sjc_0007224/Sjc_0008185/Sjc_0006829/Sjc_0007213/Sjc_0008873/Sjc_0008010/Sjc_0008187/Sjc_0006895/Sjc_0001351/Sjc…
GO:0072348	sulfur compound transport	19	-0.639249	-1.57414	0.0101552	0.122903	0.109794	2026	tags=53%, list=24%, signal=40%	Sjc_0002735/Sjc_0002426/Sjc_0004123/Sjc_0000745/Sjc_0001183/Sjc_0004573/Sjc_0001846/Sjc_0006020/Sjc_0008104/Sjc_0001848
GO:1900180	regulation of protein localization to nucleus	68	0.391827	1.53038	0.0101643	0.122903	0.109794	1377	tags=28%, list=16%, signal=24%	Sjc_0007479/Sjc_0006698/Sjc_0003744/Sjc_0001160/Sjc_0005550/Sjc_0007102/Sjc_0004522/Sjc_0004040/Sjc_0004686/Sjc_0005183/Sjc_0000088/Sjc_0005596/Sjc_0006804/Sjc_0004523/Sjc_0005045/Sjc_0007022/Sjc_0005900/Sjc_0005899/Sjc_0003846
GO:0032784	regulation of DNA-templated transcription, elongation	39	0.459645	1.61821	0.0103062	0.123997	0.110771	2522	tags=62%, list=29%, signal=44%	Sjc_0006357/Sjc_0003606/Sjc_0007115/Sjc_0002339/Sjc_0008721/Sjc_0003637/Sjc_0000369/Sjc_0003150/Sjc_0005784/Sjc_0005163/Sjc_0001523/Sjc_0000607/Sjc_0000691/Sjc_0002451/Sjc_0000229/Sjc_0007003/Sjc_0000547/Sjc_0000525/Sjc_0008990/Sjc_0005852/Sjc_0004425/Sjc_0008723/Sjc_0008042/Sjc_0003322
GO:0001703	gastrulation with mouth forming first	16	-0.672178	-1.60926	0.0103354	0.123997	0.110771	495	tags=44%, list=6%, signal=41%	Sjc_0002823/Sjc_0006951/Sjc_0001425/Sjc_0002553/Sjc_0002656/Sjc_0002657/Sjc_0002655
GO:0010004	gastrulation involving germ band extension	16	-0.672178	-1.60926	0.0103354	0.123997	0.110771	495	tags=44%, list=6%, signal=41%	Sjc_0002823/Sjc_0006951/Sjc_0001425/Sjc_0002553/Sjc_0002656/Sjc_0002657/Sjc_0002655
GO:0035194	post-transcriptional gene silencing by RNA	72	0.393799	1.56335	0.0103961	0.124127	0.110887	2559	tags=51%, list=30%, signal=36%	Sjc_0001749/Sjc_0000167/Sjc_0006815/Sjc_0001193/Sjc_0006894/Sjc_0008449/Sjc_0006518/Sjc_0006162/Sjc_0009713/Sjc_0001696/Sjc_0002354/Sjc_0002692/Sjc_0009333/Sjc_0004444/Sjc_0000452/Sjc_0003199/Sjc_0001765/Sjc_0007144/Sjc_0001750/Sjc_0000559/Sjc_0008245/Sjc_0005804/Sjc_0006771/Sjc_0007558/Sjc_0008789/Sjc_0006712/Sjc_0002184/Sjc_0004202/Sjc_0001137/Sjc_0008139/Sjc_0005808/Sjc_0007807/Sjc_0003305/Sjc…
GO:0050821	protein stabilization	92	0.357959	1.48952	0.0103999	0.124127	0.110887	1758	tags=39%, list=21%, signal=31%	Sjc_0009524/Sjc_0005700/Sjc_0001618/Sjc_0009527/Sjc_0005604/Sjc_0001228/Sjc_0002859/Sjc_0004074/Sjc_0002072/Sjc_0007075/Sjc_0005536/Sjc_0003584/Sjc_0001376/Sjc_0001220/Sjc_0007952/Sjc_0001105/Sjc_0005266/Sjc_0009771/Sjc_0004940/Sjc_0006895/Sjc_0001835/Sjc_0009515/Sjc_0006817/Sjc_0008451/Sjc_0001124/Sjc_0007634/Sjc_0001672/Sjc_0006916/Sjc_0008584/Sjc_0007538/Sjc_0006283/Sjc_0001060/Sjc_0006495/Sjc…
GO:0070129	regulation of mitochondrial translation	15	0.62846	1.76856	0.0106899	0.12726	0.113686	2779	tags=80%, list=32%, signal=54%	Sjc_0004330/Sjc_0003008/Sjc_0000253/Sjc_0007555/Sjc_0000607/Sjc_0000254/Sjc_0003276/Sjc_0006503/Sjc_0000785/Sjc_0006533/Sjc_0003009/Sjc_0003475
GO:0022603	regulation of anatomical structure morphogenesis	452	-0.34207	-1.27089	0.0107941	0.128169	0.114498	2420	tags=35%, list=28%, signal=26%	Sjc_0009704/Sjc_0002091/Sjc_0000971/Sjc_0002415/Sjc_0005169/Sjc_0003079/Sjc_0003127/Sjc_0001686/Sjc_0005283/Sjc_0000954/Sjc_0002168/Sjc_0003938/Sjc_0003071/Sjc_0001184/Sjc_0000518/Sjc_0003334/Sjc_0008948/Sjc_0002997/Sjc_0002799/Sjc_0000747/Sjc_0006858/Sjc_0009336/Sjc_0003924/Sjc_0003662/Sjc_0008876/Sjc_0006099/Sjc_0006880/Sjc_0008552/Sjc_0001635/Sjc_0002613/Sjc_0005504/Sjc_0001582/Sjc_0001928/Sjc…
GO:0010507	negative regulation of autophagy	69	0.398404	1.56063	0.0108717	0.128442	0.114742	1838	tags=46%, list=21%, signal=37%	Sjc_0008194/Sjc_0008192/Sjc_0008189/Sjc_0008179/Sjc_0002907/Sjc_0008190/Sjc_0008182/Sjc_0008180/Sjc_0008191/Sjc_0000111/Sjc_0008193/Sjc_0006700/Sjc_0005850/Sjc_0007952/Sjc_0008185/Sjc_0001623/Sjc_0007213/Sjc_0008187/Sjc_0000505/Sjc_0002908/Sjc_0007273/Sjc_0002909/Sjc_0001622/Sjc_0004649/Sjc_0001294/Sjc_0001922/Sjc_0000339/Sjc_0001930/Sjc_0001406/Sjc_0001740/Sjc_0003428/Sjc_0004947
GO:0006643	membrane lipid metabolic process	81	-0.457619	-1.47512	0.0108727	0.128442	0.114742	2194	tags=36%, list=26%, signal=27%	Sjc_0003334/Sjc_0007318/Sjc_0001446/Sjc_0005019/Sjc_0006593/Sjc_0006017/Sjc_0000363/Sjc_0003871/Sjc_0001034/Sjc_0003442/Sjc_0002027/Sjc_0002486/Sjc_0008989/Sjc_0009217/Sjc_0003286/Sjc_0002485/Sjc_0001164/Sjc_0001504/Sjc_0008446/Sjc_0002391/Sjc_0001501/Sjc_0003441/Sjc_0006106/Sjc_0009112/Sjc_0006105/Sjc_0009113/Sjc_0006151/Sjc_0008444/Sjc_0008445
GO:1903035	negative regulation of response to wounding	34	-0.568746	-1.59536	0.0110185	0.12975	0.11591	1977	tags=50%, list=23%, signal=39%	Sjc_0009298/Sjc_0003768/Sjc_0005051/Sjc_0006808/Sjc_0005394/Sjc_0005445/Sjc_0006652/Sjc_0006042/Sjc_0000718/Sjc_0009688/Sjc_0004447/Sjc_0002468/Sjc_0003769/Sjc_0006653/Sjc_0006170/Sjc_0006151/Sjc_0007980
GO:0043297	apical junction assembly	68	-0.482009	-1.51457	0.0110396	0.12975	0.11591	1874	tags=38%, list=22%, signal=30%	Sjc_0005361/Sjc_0003768/Sjc_0000241/Sjc_0000373/Sjc_0004680/Sjc_0002424/Sjc_0008847/Sjc_0002179/Sjc_0005357/Sjc_0009122/Sjc_0003511/Sjc_0000528/Sjc_0003603/Sjc_0000527/Sjc_0003769/Sjc_0006710/Sjc_0003651/Sjc_0009375/Sjc_0009202/Sjc_0000442/Sjc_0000639/Sjc_0004304/Sjc_0002342/Sjc_0000180/Sjc_0007980/Sjc_0001613
GO:0051452	intracellular pH reduction	28	-0.577341	-1.54906	0.0111389	0.130585	0.116656	2366	tags=54%, list=28%, signal=39%	Sjc_0007951/Sjc_0003724/Sjc_0002996/Sjc_0007335/Sjc_0007875/Sjc_0007334/Sjc_0002486/Sjc_0009191/Sjc_0004620/Sjc_0004618/Sjc_0005299/Sjc_0008693/Sjc_0002485/Sjc_0000273/Sjc_0000272
GO:0000963	mitochondrial RNA processing	14	0.685334	1.84546	0.0114916	0.132	0.11792	1573	tags=64%, list=18%, signal=53%	Sjc_0006518/Sjc_0004181/Sjc_0002725/Sjc_0003008/Sjc_0005234/Sjc_0002726/Sjc_0006713/Sjc_0006589/Sjc_0003443
GO:0006721	terpenoid metabolic process	13	-0.71498	-1.64106	0.0115168	0.132	0.11792	2021	tags=69%, list=24%, signal=53%	Sjc_0006880/Sjc_0009335/Sjc_0007326/Sjc_0007327/Sjc_0006881/Sjc_0007328/Sjc_0005015/Sjc_0003340/Sjc_0003341
GO:0008209	androgen metabolic process	10	-0.751815	-1.62746	0.0114998	0.132	0.11792	1491	tags=80%, list=17%, signal=66%	Sjc_0004474/Sjc_0000718/Sjc_0004475/Sjc_0005477/Sjc_0002391/Sjc_0004471/Sjc_0004472/Sjc_0004473
GO:2000380	regulation of mesoderm development	18	-0.656208	-1.61562	0.0114507	0.132	0.11792	901	tags=50%, list=11%, signal=45%	Sjc_0004842/Sjc_0009659/Sjc_0001194/Sjc_0005403/Sjc_0004530/Sjc_0005402/Sjc_0006106/Sjc_0006105/Sjc_0000414
GO:1901160	primary amino compound metabolic process	16	-0.669477	-1.60279	0.0115166	0.132	0.11792	1161	tags=38%, list=14%, signal=32%	Sjc_0006235/Sjc_0006237/Sjc_0006755/Sjc_0005492/Sjc_0009243/Sjc_0006754
GO:0043631	RNA polyadenylation	41	0.444146	1.59888	0.011415	0.132	0.11792	2098	tags=61%, list=25%, signal=46%	Sjc_0000586/Sjc_0009497/Sjc_0003541/Sjc_0006518/Sjc_0001874/Sjc_0002982/Sjc_0001128/Sjc_0000682/Sjc_0005323/Sjc_0000369/Sjc_0003966/Sjc_0004895/Sjc_0007144/Sjc_0005461/Sjc_0006411/Sjc_0006789/Sjc_0005993/Sjc_0000229/Sjc_0006771/Sjc_0004667/Sjc_0008386/Sjc_0000525/Sjc_0002184/Sjc_0006971/Sjc_0003467
GO:0002761	regulation of myeloid leukocyte differentiation	25	-0.603775	-1.59326	0.011437	0.132	0.11792	1949	tags=48%, list=23%, signal=37%	Sjc_0001928/Sjc_0007550/Sjc_0007287/Sjc_0007418/Sjc_0004680/Sjc_0006075/Sjc_0004447/Sjc_0003491/Sjc_0006710/Sjc_0003512/Sjc_0001790/Sjc_0007419
GO:0030511	positive regulation of transforming growth factor beta receptor signaling pathway	24	-0.605095	-1.57803	0.0113719	0.132	0.11792	2140	tags=54%, list=25%, signal=41%	Sjc_0006995/Sjc_0006099/Sjc_0004842/Sjc_0009659/Sjc_0009040/Sjc_0001150/Sjc_0003882/Sjc_0008441/Sjc_0009123/Sjc_0006101/Sjc_0006100/Sjc_0008172/Sjc_0000414
GO:1903846	positive regulation of cellular response to transforming growth factor beta stimulus	24	-0.605095	-1.57803	0.0113719	0.132	0.11792	2140	tags=54%, list=25%, signal=41%	Sjc_0006995/Sjc_0006099/Sjc_0004842/Sjc_0009659/Sjc_0009040/Sjc_0001150/Sjc_0003882/Sjc_0008441/Sjc_0009123/Sjc_0006101/Sjc_0006100/Sjc_0008172/Sjc_0000414
GO:0010508	positive regulation of autophagy	71	0.392004	1.5604	0.0115772	0.132364	0.118246	1292	tags=27%, list=15%, signal=23%	Sjc_0008194/Sjc_0008192/Sjc_0008189/Sjc_0008179/Sjc_0002907/Sjc_0008190/Sjc_0008182/Sjc_0003744/Sjc_0008180/Sjc_0008191/Sjc_0008193/Sjc_0008185/Sjc_0001744/Sjc_0001097/Sjc_0008187/Sjc_0008812/Sjc_0002908/Sjc_0002909/Sjc_0007072
GO:0031062	positive regulation of histone methylation	19	0.587193	1.77296	0.0118341	0.134967	0.120571	2564	tags=74%, list=30%, signal=52%	Sjc_0003022/Sjc_0009692/Sjc_0007115/Sjc_0002395/Sjc_0001489/Sjc_0003150/Sjc_0007022/Sjc_0005461/Sjc_0000229/Sjc_0007728/Sjc_0004833/Sjc_0004425/Sjc_0001342/Sjc_0003254
GO:0031047	gene silencing by RNA	75	0.37813	1.52424	0.0121486	0.138213	0.12347	2559	tags=52%, list=30%, signal=37%	Sjc_0001749/Sjc_0000167/Sjc_0006815/Sjc_0001193/Sjc_0006894/Sjc_0008449/Sjc_0006518/Sjc_0006162/Sjc_0009713/Sjc_0001696/Sjc_0002354/Sjc_0002692/Sjc_0009333/Sjc_0004444/Sjc_0009366/Sjc_0000452/Sjc_0003199/Sjc_0001765/Sjc_0007144/Sjc_0001750/Sjc_0000559/Sjc_0008245/Sjc_0008241/Sjc_0005804/Sjc_0006771/Sjc_0007558/Sjc_0008789/Sjc_0006712/Sjc_0002184/Sjc_0004202/Sjc_0001137/Sjc_0008139/Sjc_0005808/Sjc…
GO:0000480	endonucleolytic cleavage in 5'-ETS of tricistronic rRNA transcript (SSU-rRNA, 5.8S rRNA, LSU-rRNA)	10	0.719678	1.76537	0.0122193	0.138675	0.123884	677	tags=40%, list=8%, signal=37%	Sjc_0001304/Sjc_0008903/Sjc_0002765/Sjc_0008904
GO:0007564	regulation of chitin-based cuticle tanning	11	-0.71065	-1.56412	0.0124858	0.139641	0.124746	1212	tags=45%, list=14%, signal=39%	Sjc_0000041/Sjc_0006755/Sjc_0000814/Sjc_0000042/Sjc_0006754
GO:0048082	regulation of adult chitin-containing cuticle pigmentation	11	-0.71065	-1.56412	0.0124858	0.139641	0.124746	1212	tags=45%, list=14%, signal=39%	Sjc_0000041/Sjc_0006755/Sjc_0000814/Sjc_0000042/Sjc_0006754
GO:0001508	action potential	59	-0.492544	-1.50623	0.012362	0.139641	0.124746	1763	tags=39%, list=21%, signal=31%	Sjc_0001398/Sjc_0002672/Sjc_0002671/Sjc_0000748/Sjc_0001396/Sjc_0000256/Sjc_0001876/Sjc_0005238/Sjc_0000749/Sjc_0008133/Sjc_0005006/Sjc_0008804/Sjc_0000751/Sjc_0005809/Sjc_0001878/Sjc_0000639/Sjc_0004725/Sjc_0001877/Sjc_0000994/Sjc_0005455/Sjc_0005810/Sjc_0009751/Sjc_0005456
GO:0031056	regulation of histone modification	88	0.362508	1.48676	0.0124053	0.139641	0.124746	2222	tags=49%, list=26%, signal=37%	Sjc_0003022/Sjc_0003744/Sjc_0001160/Sjc_0007102/Sjc_0003382/Sjc_0009692/Sjc_0007115/Sjc_0007952/Sjc_0005524/Sjc_0002395/Sjc_0001432/Sjc_0004669/Sjc_0008622/Sjc_0001489/Sjc_0003150/Sjc_0009416/Sjc_0008257/Sjc_0003197/Sjc_0007022/Sjc_0002148/Sjc_0001124/Sjc_0003255/Sjc_0001523/Sjc_0007144/Sjc_0008363/Sjc_0005461/Sjc_0001546/Sjc_0000229/Sjc_0003070/Sjc_0002441/Sjc_0007003/Sjc_0002184/Sjc_0002186/Sjc…
GO:0006869	lipid transport	93	-0.449827	-1.47201	0.012453	0.139641	0.124746	1549	tags=32%, list=18%, signal=27%	Sjc_0000783/Sjc_0005467/Sjc_0006361/Sjc_0005196/Sjc_0002709/Sjc_0003882/Sjc_0009229/Sjc_0007942/Sjc_0007027/Sjc_0004259/Sjc_0003814/Sjc_0005195/Sjc_0008731/Sjc_0009436/Sjc_0001504/Sjc_0005806/Sjc_0005819/Sjc_0000014/Sjc_0008710/Sjc_0002487/Sjc_0002710/Sjc_0003340/Sjc_0004452/Sjc_0001501/Sjc_0006194/Sjc_0003341/Sjc_0006189/Sjc_0000412/Sjc_0005492/Sjc_0002842
GO:0098660	inorganic ion transmembrane transport	305	-0.361291	-1.31687	0.0123649	0.139641	0.124746	1915	tags=30%, list=22%, signal=24%	Sjc_0006257/Sjc_0008820/Sjc_0000878/Sjc_0008265/Sjc_0006613/Sjc_0005249/Sjc_0004613/Sjc_0002553/Sjc_0000759/Sjc_0000146/Sjc_0005960/Sjc_0001398/Sjc_0007335/Sjc_0002672/Sjc_0006539/Sjc_0007334/Sjc_0002622/Sjc_0002671/Sjc_0006620/Sjc_0000748/Sjc_0005467/Sjc_0001043/Sjc_0003591/Sjc_0005373/Sjc_0005514/Sjc_0000630/Sjc_0007966/Sjc_0001359/Sjc_0004205/Sjc_0008268/Sjc_0001396/Sjc_0009191/Sjc_0004620/Sjc…
GO:0098901	regulation of cardiac muscle cell action potential	15	-0.669841	-1.56871	0.0125584	0.140114	0.125169	1186	tags=53%, list=14%, signal=46%	Sjc_0001876/Sjc_0005238/Sjc_0005006/Sjc_0008804/Sjc_0001878/Sjc_0001877/Sjc_0005455/Sjc_0005456
GO:0048641	regulation of skeletal muscle tissue development	21	-0.611686	-1.55257	0.0129408	0.144032	0.128669	831	tags=38%, list=10%, signal=34%	Sjc_0000150/Sjc_0003239/Sjc_0000718/Sjc_0005298/Sjc_0002656/Sjc_0002730/Sjc_0002657/Sjc_0002655
GO:0008334	histone mRNA metabolic process	22	0.576075	1.77916	0.0130978	0.144981	0.129517	1272	tags=55%, list=15%, signal=47%	Sjc_0005922/Sjc_0009497/Sjc_0000167/Sjc_0008229/Sjc_0007970/Sjc_0006518/Sjc_0001874/Sjc_0001128/Sjc_0002692/Sjc_0001432/Sjc_0004895/Sjc_0003199
GO:0031076	embryonic camera-type eye development	16	0.627108	1.77581	0.0132143	0.144981	0.129517	346	tags=25%, list=4%, signal=24%	Sjc_0007479/Sjc_0001069/Sjc_0006634/Sjc_0000044
GO:0006293	nucleotide-excision repair, preincision complex stabilization	16	0.626786	1.7749	0.0132143	0.144981	0.129517	2462	tags=69%, list=29%, signal=49%	Sjc_0006867/Sjc_0002893/Sjc_0003287/Sjc_0002118/Sjc_0003142/Sjc_0008157/Sjc_0007772/Sjc_0006566/Sjc_0007130/Sjc_0007771/Sjc_0004786
GO:0071025	RNA surveillance	16	0.625695	1.77181	0.0132143	0.144981	0.129517	1797	tags=62%, list=21%, signal=49%	Sjc_0005391/Sjc_0003173/Sjc_0000167/Sjc_0003172/Sjc_0005103/Sjc_0007347/Sjc_0006789/Sjc_0004034/Sjc_0007896/Sjc_0002326
GO:0071027	nuclear RNA surveillance	16	0.625695	1.77181	0.0132143	0.144981	0.129517	1797	tags=62%, list=21%, signal=49%	Sjc_0005391/Sjc_0003173/Sjc_0000167/Sjc_0003172/Sjc_0005103/Sjc_0007347/Sjc_0006789/Sjc_0004034/Sjc_0007896/Sjc_0002326
GO:0007035	vacuolar acidification	19	-0.623733	-1.53593	0.0131441	0.144981	0.129517	2366	tags=58%, list=28%, signal=42%	Sjc_0007951/Sjc_0002996/Sjc_0007875/Sjc_0002486/Sjc_0009191/Sjc_0004620/Sjc_0004618/Sjc_0005299/Sjc_0002485/Sjc_0000273/Sjc_0000272
GO:0051608	histamine transport	10	-0.745719	-1.61426	0.0132861	0.145423	0.129912	1733	tags=80%, list=20%, signal=64%	Sjc_0001979/Sjc_0004793/Sjc_0009169/Sjc_0003913/Sjc_0009161/Sjc_0009160/Sjc_0009167/Sjc_0009168
GO:1902692	regulation of neuroblast proliferation	37	0.465507	1.63011	0.0134039	0.146366	0.130754	1131	tags=27%, list=13%, signal=24%	Sjc_0007479/Sjc_0001069/Sjc_0003116/Sjc_0004163/Sjc_0008967/Sjc_0002774/Sjc_0003281/Sjc_0006514/Sjc_0005045/Sjc_0009052
GO:0090646	mitochondrial tRNA processing	13	0.665757	1.77958	0.0136079	0.147346	0.13163	1573	tags=62%, list=18%, signal=50%	Sjc_0004181/Sjc_0002725/Sjc_0003008/Sjc_0005234/Sjc_0002726/Sjc_0006713/Sjc_0006589/Sjc_0003443
GO:0072028	nephron morphogenesis	21	0.563823	1.72756	0.0136851	0.147346	0.13163	1088	tags=29%, list=13%, signal=25%	Sjc_0008280/Sjc_0002680/Sjc_0006634/Sjc_0006962/Sjc_0000505/Sjc_0005045
GO:0072078	nephron tubule morphogenesis	21	0.563823	1.72756	0.0136851	0.147346	0.13163	1088	tags=29%, list=13%, signal=25%	Sjc_0008280/Sjc_0002680/Sjc_0006634/Sjc_0006962/Sjc_0000505/Sjc_0005045
GO:0072088	nephron epithelium morphogenesis	21	0.563823	1.72756	0.0136851	0.147346	0.13163	1088	tags=29%, list=13%, signal=25%	Sjc_0008280/Sjc_0002680/Sjc_0006634/Sjc_0006962/Sjc_0000505/Sjc_0005045
GO:0098739	import across plasma membrane	33	-0.564599	-1.57527	0.0136467	0.147346	0.13163	1845	tags=58%, list=22%, signal=45%	Sjc_0004613/Sjc_0002553/Sjc_0001398/Sjc_0003726/Sjc_0000748/Sjc_0007314/Sjc_0001359/Sjc_0001396/Sjc_0006235/Sjc_0005238/Sjc_0000749/Sjc_0005208/Sjc_0006237/Sjc_0000751/Sjc_0000273/Sjc_0000272/Sjc_0005004/Sjc_0008066/Sjc_0007977
GO:0048859	formation of anatomical boundary	24	-0.600142	-1.56512	0.0136671	0.147346	0.13163	1927	tags=42%, list=23%, signal=32%	Sjc_0004842/Sjc_0009659/Sjc_0007550/Sjc_0008087/Sjc_0005403/Sjc_0004665/Sjc_0006632/Sjc_0005402/Sjc_0005480/Sjc_0005479
GO:0035883	enteroendocrine cell differentiation	10	-0.742636	-1.60759	0.0137327	0.147515	0.13178	541	tags=40%, list=6%, signal=38%	Sjc_0000860/Sjc_0006445/Sjc_0000412/Sjc_0001187
GO:0045737	positive regulation of cyclin-dependent protein serine/threonine kinase activity	28	0.487715	1.60519	0.0137853	0.147736	0.131978	24	tags=7%, list=0%, signal=7%	Sjc_0007479/Sjc_0008280
GO:0070816	phosphorylation of RNA polymerase II C-terminal domain	11	0.680851	1.7158	0.0138566	0.147903	0.132127	1989	tags=64%, list=23%, signal=49%	Sjc_0006867/Sjc_0003287/Sjc_0003150/Sjc_0003822/Sjc_0003732/Sjc_0003564/Sjc_0007130
GO:0000079	regulation of cyclin-dependent protein serine/threonine kinase activity	47	0.410768	1.50781	0.0138649	0.147903	0.132127	1424	tags=23%, list=17%, signal=20%	Sjc_0007479/Sjc_0008280/Sjc_0006815/Sjc_0003287/Sjc_0009713/Sjc_0004630/Sjc_0003822/Sjc_0003732/Sjc_0008544/Sjc_0003846/Sjc_0008584
GO:0035637	multicellular organismal signaling	56	-0.493827	-1.50349	0.0139064	0.148004	0.132217	1311	tags=38%, list=15%, signal=32%	Sjc_0001396/Sjc_0003746/Sjc_0000256/Sjc_0001876/Sjc_0006235/Sjc_0005238/Sjc_0000749/Sjc_0008133/Sjc_0005006/Sjc_0008804/Sjc_0006237/Sjc_0000751/Sjc_0007068/Sjc_0005809/Sjc_0001878/Sjc_0000639/Sjc_0001877/Sjc_0005455/Sjc_0005810/Sjc_0009751/Sjc_0005456
GO:0046879	hormone secretion	113	-0.429895	-1.44643	0.0140047	0.148708	0.132846	1571	tags=32%, list=18%, signal=26%	Sjc_0006808/Sjc_0000783/Sjc_0007215/Sjc_0004793/Sjc_0003306/Sjc_0006075/Sjc_0006032/Sjc_0007029/Sjc_0000860/Sjc_0009169/Sjc_0008962/Sjc_0000745/Sjc_0009688/Sjc_0001197/Sjc_0003882/Sjc_0005145/Sjc_0003246/Sjc_0005786/Sjc_0008495/Sjc_0003913/Sjc_0005961/Sjc_0008961/Sjc_0005432/Sjc_0009161/Sjc_0009284/Sjc_0003512/Sjc_0009160/Sjc_0009167/Sjc_0003340/Sjc_0001790/Sjc_0003341/Sjc_0000994/Sjc_0000412/Sjc…
GO:0072599	establishment of protein localization to endoplasmic reticulum	74	0.381828	1.52966	0.0140921	0.149292	0.133368	2557	tags=68%, list=30%, signal=48%	Sjc_0006753/Sjc_0006119/Sjc_0005536/Sjc_0006700/Sjc_0002514/Sjc_0005210/Sjc_0009429/Sjc_0008794/Sjc_0006480/Sjc_0000248/Sjc_0000326/Sjc_0006351/Sjc_0004910/Sjc_0008418/Sjc_0000157/Sjc_0007456/Sjc_0000636/Sjc_0009486/Sjc_0001071/Sjc_0008098/Sjc_0006875/Sjc_0004660/Sjc_0004023/Sjc_0001298/Sjc_0001577/Sjc_0006359/Sjc_0000713/Sjc_0002786/Sjc_0007923/Sjc_0006892/Sjc_0003863/Sjc_0006752/Sjc_0003248/Sjc…
GO:0050810	regulation of steroid biosynthetic process	37	0.463684	1.62373	0.0141787	0.149866	0.133881	1870	tags=41%, list=22%, signal=32%	Sjc_0007479/Sjc_0001749/Sjc_0002428/Sjc_0009187/Sjc_0006338/Sjc_0002890/Sjc_0003666/Sjc_0009180/Sjc_0006672/Sjc_0008540/Sjc_0000107/Sjc_0001750/Sjc_0008038/Sjc_0002346/Sjc_0003112
GO:0043279	response to alkaloid	75	-0.471812	-1.49852	0.0142525	0.150302	0.134271	2077	tags=41%, list=24%, signal=32%	Sjc_0009336/Sjc_0006385/Sjc_0001302/Sjc_0002613/Sjc_0003409/Sjc_0000197/Sjc_0001398/Sjc_0001979/Sjc_0006625/Sjc_0002622/Sjc_0003948/Sjc_0005508/Sjc_0006384/Sjc_0004793/Sjc_0009169/Sjc_0001396/Sjc_0000871/Sjc_0001876/Sjc_0003410/Sjc_0006904/Sjc_0009161/Sjc_0003512/Sjc_0009160/Sjc_0006755/Sjc_0001878/Sjc_0009167/Sjc_0005067/Sjc_0001877/Sjc_0009168/Sjc_0006754/Sjc_0004155
GO:0001954	positive regulation of cell-matrix adhesion	23	-0.614408	-1.58855	0.0143331	0.150807	0.134721	1801	tags=57%, list=21%, signal=45%	Sjc_0003079/Sjc_0003071/Sjc_0003768/Sjc_0002622/Sjc_0004813/Sjc_0006075/Sjc_0009040/Sjc_0000718/Sjc_0003769/Sjc_0005806/Sjc_0000014/Sjc_0003704/Sjc_0005187
GO:0086019	cell-cell signaling involved in cardiac conduction	14	-0.693091	-1.61824	0.0143979	0.151145	0.135023	1192	tags=64%, list=14%, signal=55%	Sjc_0000256/Sjc_0001876/Sjc_0005238/Sjc_0005006/Sjc_0008804/Sjc_0005809/Sjc_0001878/Sjc_0001877/Sjc_0005810
GO:0043652	engulfment of apoptotic cell	23	0.527855	1.65626	0.0146539	0.153484	0.137113	1013	tags=26%, list=12%, signal=23%	Sjc_0006230/Sjc_0006229/Sjc_0006225/Sjc_0004326/Sjc_0006228/Sjc_0001097
GO:0009410	response to xenobiotic stimulus	118	-0.425256	-1.44318	0.0147606	0.154251	0.137798	2194	tags=38%, list=26%, signal=29%	Sjc_0003334/Sjc_0007177/Sjc_0002015/Sjc_0009336/Sjc_0001302/Sjc_0009135/Sjc_0003409/Sjc_0003181/Sjc_0000197/Sjc_0001388/Sjc_0007287/Sjc_0001398/Sjc_0001979/Sjc_0003845/Sjc_0006625/Sjc_0007660/Sjc_0002622/Sjc_0003948/Sjc_0004793/Sjc_0009169/Sjc_0001396/Sjc_0000871/Sjc_0000041/Sjc_0001834/Sjc_0001876/Sjc_0003410/Sjc_0008495/Sjc_0006904/Sjc_0009161/Sjc_0009284/Sjc_0003512/Sjc_0009160/Sjc_0004026/Sjc…
GO:0098900	regulation of action potential	22	-0.599546	-1.53821	0.0149608	0.15599	0.139352	1186	tags=41%, list=14%, signal=35%	Sjc_0001876/Sjc_0005238/Sjc_0005006/Sjc_0008804/Sjc_0001878/Sjc_0004725/Sjc_0001877/Sjc_0005455/Sjc_0005456
GO:0036342	post-anal tail morphogenesis	18	-0.647491	-1.59416	0.0150892	0.156975	0.140231	1897	tags=61%, list=22%, signal=48%	Sjc_0001194/Sjc_0007550/Sjc_0000241/Sjc_0006075/Sjc_0006084/Sjc_0004530/Sjc_0006445/Sjc_0002656/Sjc_0002657/Sjc_0002655/Sjc_0001893
GO:0006361	transcription initiation from RNA polymerase I promoter	20	0.574956	1.73999	0.015163	0.157203	0.140435	1358	tags=45%, list=16%, signal=38%	Sjc_0006867/Sjc_0003116/Sjc_0003287/Sjc_0005183/Sjc_0003142/Sjc_0008157/Sjc_0001766/Sjc_0007637/Sjc_0007772
GO:0031018	endocrine pancreas development	15	-0.662795	-1.55221	0.0151792	0.157203	0.140435	1712	tags=47%, list=20%, signal=37%	Sjc_0001604/Sjc_0000860/Sjc_0008495/Sjc_0005425/Sjc_0006445/Sjc_0000412/Sjc_0001187
GO:0014016	neuroblast differentiation	20	0.573599	1.73589	0.0154136	0.159274	0.142285	25	tags=10%, list=0%, signal=10%	Sjc_0007479/Sjc_0001069
GO:0015837	amine transport	51	-0.494377	-1.48665	0.0154607	0.159404	0.142401	2077	tags=41%, list=24%, signal=31%	Sjc_0009336/Sjc_0001637/Sjc_0004613/Sjc_0009409/Sjc_0003726/Sjc_0002417/Sjc_0004793/Sjc_0009169/Sjc_0003246/Sjc_0005238/Sjc_0009161/Sjc_0003512/Sjc_0009160/Sjc_0006755/Sjc_0009167/Sjc_0001293/Sjc_0000994/Sjc_0009168/Sjc_0004907/Sjc_0006754/Sjc_0004908
GO:0043518	negative regulation of DNA damage response, signal transduction by p53 class mediator	16	0.616719	1.7464	0.0156389	0.159548	0.14253	3033	tags=81%, list=35%, signal=53%	Sjc_0009402/Sjc_0008544/Sjc_0005601/Sjc_0008235/Sjc_0005606/Sjc_0005608/Sjc_0007101/Sjc_0006661/Sjc_0009682/Sjc_0008234/Sjc_0005251/Sjc_0005677/Sjc_0000862
GO:0098869	cellular oxidant detoxification	27	-0.576623	-1.54872	0.0156139	0.159548	0.14253	1548	tags=52%, list=18%, signal=43%	Sjc_0003079/Sjc_0000647/Sjc_0003071/Sjc_0002015/Sjc_0005541/Sjc_0005394/Sjc_0007027/Sjc_0001056/Sjc_0005806/Sjc_0000014/Sjc_0005754/Sjc_0004169/Sjc_0008539/Sjc_0008538
GO:1990748	cellular detoxification	27	-0.576623	-1.54872	0.0156139	0.159548	0.14253	1548	tags=52%, list=18%, signal=43%	Sjc_0003079/Sjc_0000647/Sjc_0003071/Sjc_0002015/Sjc_0005541/Sjc_0005394/Sjc_0007027/Sjc_0001056/Sjc_0005806/Sjc_0000014/Sjc_0005754/Sjc_0004169/Sjc_0008539/Sjc_0008538
GO:0002685	regulation of leukocyte migration	27	-0.575845	-1.54663	0.0156139	0.159548	0.14253	2714	tags=63%, list=32%, signal=43%	Sjc_0002621/Sjc_0005072/Sjc_0002791/Sjc_0002997/Sjc_0006435/Sjc_0006995/Sjc_0001635/Sjc_0005960/Sjc_0001979/Sjc_0001565/Sjc_0000241/Sjc_0002622/Sjc_0005961/Sjc_0007131/Sjc_0006445/Sjc_0005480/Sjc_0005479
GO:0072091	regulation of stem cell proliferation	49	0.414823	1.53057	0.0156474	0.159548	0.14253	1131	tags=24%, list=13%, signal=21%	Sjc_0007479/Sjc_0001069/Sjc_0003116/Sjc_0003144/Sjc_0004163/Sjc_0008967/Sjc_0006162/Sjc_0002774/Sjc_0003281/Sjc_0006514/Sjc_0005045/Sjc_0009052
GO:0002026	regulation of the force of heart contraction	20	-0.625438	-1.56438	0.0158096	0.160847	0.14369	1311	tags=50%, list=15%, signal=42%	Sjc_0001396/Sjc_0001876/Sjc_0006235/Sjc_0003512/Sjc_0006237/Sjc_0001878/Sjc_0001877/Sjc_0005455/Sjc_0001680/Sjc_0005456
GO:1903008	organelle disassembly	72	0.38315	1.52107	0.0158902	0.161311	0.144105	1270	tags=29%, list=15%, signal=25%	Sjc_0008194/Sjc_0008192/Sjc_0008189/Sjc_0008179/Sjc_0002907/Sjc_0008190/Sjc_0008182/Sjc_0008180/Sjc_0008191/Sjc_0008193/Sjc_0005157/Sjc_0003483/Sjc_0008185/Sjc_0006772/Sjc_0003495/Sjc_0008187/Sjc_0008812/Sjc_0002499/Sjc_0009052/Sjc_0002908/Sjc_0002909
GO:0055082	cellular chemical homeostasis	275	-0.363599	-1.31935	0.0160475	0.162551	0.145213	2396	tags=36%, list=28%, signal=27%	Sjc_0003836/Sjc_0004682/Sjc_0007951/Sjc_0003079/Sjc_0003724/Sjc_0005283/Sjc_0008362/Sjc_0003938/Sjc_0002467/Sjc_0003071/Sjc_0007489/Sjc_0002996/Sjc_0003334/Sjc_0007177/Sjc_0002997/Sjc_0007490/Sjc_0004343/Sjc_0009336/Sjc_0002702/Sjc_0007424/Sjc_0005261/Sjc_0001928/Sjc_0002484/Sjc_0008265/Sjc_0005249/Sjc_0003782/Sjc_0000146/Sjc_0005960/Sjc_0001398/Sjc_0007335/Sjc_0007875/Sjc_0007334/Sjc_0002622/Sjc…
GO:0048844	artery morphogenesis	14	0.663267	1.78604	0.0163951	0.164271	0.146749	371	tags=29%, list=4%, signal=27%	Sjc_0007479/Sjc_0008280/Sjc_0002680/Sjc_0003116
GO:1904356	regulation of telomere maintenance via telomere lengthening	33	0.475987	1.63093	0.0163363	0.164271	0.146749	1980	tags=64%, list=23%, signal=49%	Sjc_0002893/Sjc_0006419/Sjc_0006894/Sjc_0004074/Sjc_0002817/Sjc_0001432/Sjc_0008267/Sjc_0008908/Sjc_0002976/Sjc_0008909/Sjc_0001097/Sjc_0003199/Sjc_0000771/Sjc_0006916/Sjc_0006789/Sjc_0001060/Sjc_0004653/Sjc_0006495/Sjc_0001310/Sjc_0003784/Sjc_0006712
GO:0008293	torso signaling pathway	14	-0.685558	-1.60065	0.0163464	0.164271	0.146749	884	tags=43%, list=10%, signal=38%	Sjc_0000860/Sjc_0004746/Sjc_0002656/Sjc_0005772/Sjc_0002657/Sjc_0002655
GO:0000422	autophagy of mitochondrion	52	0.412925	1.55793	0.0163847	0.164271	0.146749	1270	tags=33%, list=15%, signal=28%	Sjc_0008194/Sjc_0008192/Sjc_0008189/Sjc_0008179/Sjc_0002907/Sjc_0008190/Sjc_0008182/Sjc_0008180/Sjc_0008191/Sjc_0008193/Sjc_0005157/Sjc_0008185/Sjc_0008187/Sjc_0008812/Sjc_0002499/Sjc_0002908/Sjc_0002909
GO:0061726	mitochondrion disassembly	52	0.412925	1.55793	0.0163847	0.164271	0.146749	1270	tags=33%, list=15%, signal=28%	Sjc_0008194/Sjc_0008192/Sjc_0008189/Sjc_0008179/Sjc_0002907/Sjc_0008190/Sjc_0008182/Sjc_0008180/Sjc_0008191/Sjc_0008193/Sjc_0005157/Sjc_0008185/Sjc_0008187/Sjc_0008812/Sjc_0002499/Sjc_0002908/Sjc_0002909
GO:0032986	protein-DNA complex disassembly	10	0.709638	1.74074	0.0164791	0.1644	0.146864	1584	tags=70%, list=19%, signal=57%	Sjc_0003116/Sjc_0005536/Sjc_0008721/Sjc_0002774/Sjc_0002780/Sjc_0000839/Sjc_0007967
GO:0071294	cellular response to zinc ion	11	-0.693195	-1.5257	0.0164635	0.1644	0.146864	1433	tags=45%, list=17%, signal=38%	Sjc_0005514/Sjc_0003746/Sjc_0008133/Sjc_0009751/Sjc_0005515
GO:0002097	tRNA wobble base modification	11	0.67289	1.69574	0.016605	0.165299	0.147667	2428	tags=73%, list=28%, signal=52%	Sjc_0000400/Sjc_0002407/Sjc_0000771/Sjc_0006486/Sjc_0006589/Sjc_0002081/Sjc_0008816/Sjc_0008817
GO:1990253	cellular response to leucine starvation	10	0.706491	1.73302	0.0167033	0.165919	0.148222	2084	tags=70%, list=24%, signal=53%	Sjc_0005441/Sjc_0001744/Sjc_0007213/Sjc_0001294/Sjc_0001406/Sjc_0008910/Sjc_0003472
GO:1905954	positive regulation of lipid localization	39	-0.519046	-1.50671	0.0167614	0.165919	0.148222	1549	tags=36%, list=18%, signal=30%	Sjc_0000783/Sjc_0004474/Sjc_0006361/Sjc_0007020/Sjc_0003882/Sjc_0004475/Sjc_0005806/Sjc_0000014/Sjc_0007068/Sjc_0004471/Sjc_0004472/Sjc_0005455/Sjc_0004473/Sjc_0005456
GO:0071824	protein-DNA complex subunit organization	117	0.319957	1.36655	0.0167751	0.165919	0.148222	2771	tags=50%, list=32%, signal=35%	Sjc_0006867/Sjc_0005260/Sjc_0003116/Sjc_0003287/Sjc_0002921/Sjc_0005660/Sjc_0000732/Sjc_0005536/Sjc_0001696/Sjc_0001822/Sjc_0005438/Sjc_0002118/Sjc_0005266/Sjc_0008721/Sjc_0002774/Sjc_0002780/Sjc_0008622/Sjc_0003142/Sjc_0008157/Sjc_0001766/Sjc_0002942/Sjc_0006172/Sjc_0008469/Sjc_0002148/Sjc_0007772/Sjc_0003432/Sjc_0000839/Sjc_0008363/Sjc_0007967/Sjc_0001400/Sjc_0005904/Sjc_0004101/Sjc_0001864/Sjc…
GO:0097237	cellular response to toxic substance	92	-0.4405	-1.4398	0.0169383	0.167175	0.149343	1122	tags=20%, list=13%, signal=17%	Sjc_0007942/Sjc_0007027/Sjc_0008133/Sjc_0001056/Sjc_0009284/Sjc_0005806/Sjc_0000014/Sjc_0009102/Sjc_0000639/Sjc_0005754/Sjc_0001293/Sjc_0009751/Sjc_0004169/Sjc_0004907/Sjc_0008539/Sjc_0004908/Sjc_0007388/Sjc_0008538
GO:0046513	ceramide biosynthetic process	18	-0.639906	-1.57548	0.0172295	0.169686	0.151587	1954	tags=56%, list=23%, signal=43%	Sjc_0000363/Sjc_0001034/Sjc_0003442/Sjc_0009217/Sjc_0001164/Sjc_0006106/Sjc_0009112/Sjc_0006105/Sjc_0009113/Sjc_0006151
GO:0031060	regulation of histone methylation	32	0.479582	1.62029	0.0173877	0.170876	0.15265	2646	tags=62%, list=31%, signal=43%	Sjc_0003022/Sjc_0009692/Sjc_0007115/Sjc_0002395/Sjc_0001489/Sjc_0003150/Sjc_0008257/Sjc_0007022/Sjc_0001523/Sjc_0005461/Sjc_0000229/Sjc_0002441/Sjc_0007003/Sjc_0007728/Sjc_0004833/Sjc_0001336/Sjc_0004425/Sjc_0001342/Sjc_0003254/Sjc_0003519
GO:0071806	protein transmembrane transport	29	0.475095	1.56646	0.0174243	0.170876	0.15265	2557	tags=48%, list=30%, signal=34%	Sjc_0005700/Sjc_0006355/Sjc_0005917/Sjc_0004940/Sjc_0003689/Sjc_0003120/Sjc_0000636/Sjc_0003185/Sjc_0008250/Sjc_0004426/Sjc_0007964/Sjc_0006838/Sjc_0005769/Sjc_0000081
GO:0006658	phosphatidylserine metabolic process	10	-0.732129	-1.58484	0.0175286	0.171536	0.153239	1471	tags=60%, list=17%, signal=50%	Sjc_0009115/Sjc_0007227/Sjc_0003814/Sjc_0006194/Sjc_0000952/Sjc_0006189
GO:0045776	negative regulation of blood pressure	15	-0.659263	-1.54393	0.0175816	0.17169	0.153377	2364	tags=73%, list=28%, signal=53%	Sjc_0003079/Sjc_0001170/Sjc_0005547/Sjc_0003071/Sjc_0009336/Sjc_0004632/Sjc_0002137/Sjc_0001169/Sjc_0005806/Sjc_0004026/Sjc_0000014
GO:0030513	positive regulation of BMP signaling pathway	13	-0.701004	-1.60898	0.0176589	0.1719	0.153564	495	tags=31%, list=6%, signal=29%	Sjc_0002656/Sjc_0005497/Sjc_0002657/Sjc_0002655
GO:1904647	response to rotenone	10	-0.731158	-1.58274	0.0177519	0.1719	0.153564	1512	tags=60%, list=18%, signal=49%	Sjc_0004793/Sjc_0009169/Sjc_0009161/Sjc_0009160/Sjc_0009167/Sjc_0009168
GO:0051043	regulation of membrane protein ectodomain proteolysis	10	-0.73016	-1.58058	0.0177519	0.1719	0.153564	2035	tags=80%, list=24%, signal=61%	Sjc_0006099/Sjc_0003768/Sjc_0001345/Sjc_0004809/Sjc_0003769/Sjc_0006101/Sjc_0004725/Sjc_0006100
GO:0034968	histone lysine methylation	56	0.41118	1.55865	0.01769	0.1719	0.153564	2348	tags=54%, list=27%, signal=39%	Sjc_0003022/Sjc_0008793/Sjc_0006103/Sjc_0006382/Sjc_0003753/Sjc_0000732/Sjc_0007115/Sjc_0001133/Sjc_0005524/Sjc_0006077/Sjc_0008344/Sjc_0001489/Sjc_0003150/Sjc_0002942/Sjc_0008257/Sjc_0007022/Sjc_0001523/Sjc_0005589/Sjc_0000229/Sjc_0006759/Sjc_0002441/Sjc_0007003/Sjc_0006314/Sjc_0004833/Sjc_0001336/Sjc_0005526/Sjc_0003762/Sjc_0005852/Sjc_0004602/Sjc_0004425
GO:0061077	chaperone-mediated protein folding	35	0.480072	1.66747	0.0178707	0.172327	0.153946	1660	tags=49%, list=19%, signal=39%	Sjc_0005700/Sjc_0006931/Sjc_0009146/Sjc_0004802/Sjc_0002859/Sjc_0004074/Sjc_0006899/Sjc_0006064/Sjc_0003439/Sjc_0005957/Sjc_0004114/Sjc_0005426/Sjc_0006089/Sjc_0006916/Sjc_0006283/Sjc_0001060/Sjc_0006495
GO:0001704	formation of primary germ layer	67	-0.457943	-1.43492	0.0178357	0.172327	0.153946	901	tags=19%, list=11%, signal=17%	Sjc_0005403/Sjc_0004530/Sjc_0006445/Sjc_0002656/Sjc_0005402/Sjc_0004900/Sjc_0005480/Sjc_0006106/Sjc_0006105/Sjc_0005479/Sjc_0002657/Sjc_0000414/Sjc_0002655
GO:0006457	protein folding	113	0.330528	1.41211	0.0180127	0.173211	0.154735	2046	tags=36%, list=24%, signal=28%	Sjc_0005700/Sjc_0001358/Sjc_0001962/Sjc_0009227/Sjc_0006931/Sjc_0009146/Sjc_0004802/Sjc_0002859/Sjc_0005157/Sjc_0004074/Sjc_0008973/Sjc_0006899/Sjc_0007687/Sjc_0006064/Sjc_0003439/Sjc_0004940/Sjc_0005957/Sjc_0004114/Sjc_0003035/Sjc_0001574/Sjc_0005426/Sjc_0001064/Sjc_0003515/Sjc_0006089/Sjc_0003432/Sjc_0006916/Sjc_0008615/Sjc_0002119/Sjc_0008056/Sjc_0006283/Sjc_0001060/Sjc_0000823/Sjc_0006495/Sjc…
GO:0031330	negative regulation of cellular catabolic process	178	0.297314	1.37736	0.0180373	0.173211	0.154735	1319	tags=30%, list=15%, signal=26%	Sjc_0008194/Sjc_0008192/Sjc_0008189/Sjc_0009524/Sjc_0008179/Sjc_0002907/Sjc_0008190/Sjc_0008182/Sjc_0008180/Sjc_0004238/Sjc_0001866/Sjc_0002884/Sjc_0009527/Sjc_0008191/Sjc_0004232/Sjc_0005604/Sjc_0009497/Sjc_0001228/Sjc_0000111/Sjc_0008193/Sjc_0005536/Sjc_0006700/Sjc_0006180/Sjc_0006518/Sjc_0007687/Sjc_0005850/Sjc_0001696/Sjc_0007952/Sjc_0002339/Sjc_0004605/Sjc_0002817/Sjc_0005266/Sjc_0007224/Sjc…
GO:0042445	hormone metabolic process	56	-0.485277	-1.47746	0.0180874	0.173331	0.154843	1499	tags=39%, list=18%, signal=33%	Sjc_0001043/Sjc_0004474/Sjc_0000009/Sjc_0000718/Sjc_0005196/Sjc_0002193/Sjc_0000745/Sjc_0003882/Sjc_0003246/Sjc_0005195/Sjc_0004475/Sjc_0004558/Sjc_0005477/Sjc_0002391/Sjc_0006101/Sjc_0004471/Sjc_0004557/Sjc_0005015/Sjc_0004472/Sjc_0006100/Sjc_0000017/Sjc_0004473
GO:0000723	telomere maintenance	86	0.351894	1.43637	0.0186646	0.178493	0.159454	2158	tags=45%, list=25%, signal=34%	Sjc_0001907/Sjc_0002893/Sjc_0000167/Sjc_0004522/Sjc_0006419/Sjc_0006894/Sjc_0004074/Sjc_0006259/Sjc_0005438/Sjc_0002817/Sjc_0001432/Sjc_0001692/Sjc_0002775/Sjc_0008267/Sjc_0008908/Sjc_0002976/Sjc_0004523/Sjc_0004532/Sjc_0008909/Sjc_0001097/Sjc_0007717/Sjc_0003199/Sjc_0000771/Sjc_0006916/Sjc_0006789/Sjc_0001060/Sjc_0003931/Sjc_0004653/Sjc_0006495/Sjc_0001310/Sjc_0006206/Sjc_0004034/Sjc_0004525/Sjc…
GO:0002088	lens development in camera-type eye	22	0.558398	1.72457	0.0188036	0.17945	0.160309	371	tags=18%, list=4%, signal=17%	Sjc_0007479/Sjc_0001069/Sjc_0006634/Sjc_0003116
GO:0043242	negative regulation of protein-containing complex disassembly	48	0.436308	1.60142	0.0188935	0.179937	0.160744	1270	tags=33%, list=15%, signal=29%	Sjc_0008194/Sjc_0008192/Sjc_0008189/Sjc_0008179/Sjc_0002907/Sjc_0008190/Sjc_0008182/Sjc_0008180/Sjc_0008191/Sjc_0008193/Sjc_0008185/Sjc_0000688/Sjc_0008187/Sjc_0000101/Sjc_0002908/Sjc_0002909
GO:0016075	rRNA catabolic process	13	0.648132	1.73247	0.0191906	0.181027	0.161718	272	tags=15%, list=3%, signal=15%	Sjc_0002262/Sjc_0001751
GO:0010524	positive regulation of calcium ion transport into cytosol	13	0.648073	1.73231	0.0191906	0.181027	0.161718	414	tags=23%, list=5%, signal=22%	Sjc_0008280/Sjc_0006623/Sjc_0006200
GO:0000244	spliceosomal tri-snRNP complex assembly	11	0.662908	1.67058	0.0191244	0.181027	0.161718	2591	tags=91%, list=30%, signal=63%	Sjc_0001479/Sjc_0003131/Sjc_0003799/Sjc_0008363/Sjc_0007133/Sjc_0001350/Sjc_0007323/Sjc_0003075/Sjc_0004964/Sjc_0007104
GO:1902373	negative regulation of mRNA catabolic process	41	0.423302	1.52385	0.019204	0.181027	0.161718	1039	tags=37%, list=12%, signal=32%	Sjc_0009524/Sjc_0004238/Sjc_0001866/Sjc_0002884/Sjc_0009527/Sjc_0004232/Sjc_0005604/Sjc_0006180/Sjc_0001696/Sjc_0002339/Sjc_0004605/Sjc_0009771/Sjc_0008267/Sjc_0007213/Sjc_0009515
GO:1904029	regulation of cyclin-dependent protein kinase activity	49	0.401607	1.48181	0.0191675	0.181027	0.161718	1424	tags=22%, list=17%, signal=19%	Sjc_0007479/Sjc_0008280/Sjc_0006815/Sjc_0003287/Sjc_0009713/Sjc_0004630/Sjc_0003822/Sjc_0003732/Sjc_0008544/Sjc_0003846/Sjc_0008584
GO:0016180	snRNA processing	23	0.513681	1.61179	0.0193223	0.181771	0.162383	2453	tags=57%, list=29%, signal=40%	Sjc_0006418/Sjc_0006518/Sjc_0008404/Sjc_0003732/Sjc_0005103/Sjc_0005891/Sjc_0007347/Sjc_0007896/Sjc_0004667/Sjc_0002326/Sjc_0005108/Sjc_0008591/Sjc_0008951
GO:0033563	dorsal/ventral axon guidance	22	-0.591156	-1.51668	0.0197733	0.185635	0.165835	1792	tags=55%, list=21%, signal=43%	Sjc_0005960/Sjc_0008802/Sjc_0008319/Sjc_0005961/Sjc_0001009/Sjc_0006415/Sjc_0006632/Sjc_0008803/Sjc_0001008/Sjc_0000639/Sjc_0005480/Sjc_0005479
GO:0070633	transepithelial transport	16	-0.642496	-1.53819	0.0199117	0.186361	0.166483	1357	tags=44%, list=16%, signal=37%	Sjc_0002179/Sjc_0009122/Sjc_0004573/Sjc_0002077/Sjc_0000442/Sjc_0007388/Sjc_0002955
GO:0032006	regulation of TOR signaling	93	0.327313	1.36137	0.0199312	0.186361	0.166483	1292	tags=30%, list=15%, signal=26%	Sjc_0008194/Sjc_0008192/Sjc_0008189/Sjc_0008179/Sjc_0002907/Sjc_0008190/Sjc_0008182/Sjc_0008180/Sjc_0008191/Sjc_0008193/Sjc_0007511/Sjc_0005850/Sjc_0001432/Sjc_0007643/Sjc_0008185/Sjc_0008873/Sjc_0008187/Sjc_0007647/Sjc_0007581/Sjc_0005045/Sjc_0004975/Sjc_0002980/Sjc_0004944/Sjc_0002717/Sjc_0001964/Sjc_0002908/Sjc_0002909/Sjc_0007072
GO:0086001	cardiac muscle cell action potential	34	-0.552127	-1.54874	0.0201161	0.18771	0.167688	1763	tags=53%, list=21%, signal=42%	Sjc_0001398/Sjc_0002672/Sjc_0002671/Sjc_0000748/Sjc_0001396/Sjc_0000256/Sjc_0001876/Sjc_0005238/Sjc_0000749/Sjc_0005006/Sjc_0008804/Sjc_0000751/Sjc_0005809/Sjc_0001878/Sjc_0001877/Sjc_0005455/Sjc_0005810/Sjc_0005456
GO:0007406	negative regulation of neuroblast proliferation	24	0.512662	1.61511	0.0202414	0.188119	0.168053	1722	tags=46%, list=20%, signal=37%	Sjc_0007479/Sjc_0003116/Sjc_0004163/Sjc_0008967/Sjc_0002774/Sjc_0003281/Sjc_0006514/Sjc_0009052/Sjc_0007253/Sjc_0004879/Sjc_0000229
GO:0007007	inner mitochondrial membrane organization	24	0.512026	1.6131	0.0202414	0.188119	0.168053	2041	tags=46%, list=24%, signal=35%	Sjc_0005917/Sjc_0008741/Sjc_0003120/Sjc_0003147/Sjc_0003096/Sjc_0003185/Sjc_0001039/Sjc_0006365/Sjc_0009255/Sjc_0003601/Sjc_0006670
GO:0015931	nucleobase-containing compound transport	171	0.300199	1.36629	0.0203197	0.188468	0.168365	1876	tags=41%, list=22%, signal=33%	Sjc_0006246/Sjc_0000586/Sjc_0001749/Sjc_0003244/Sjc_0005550/Sjc_0000167/Sjc_0006419/Sjc_0001720/Sjc_0007783/Sjc_0000709/Sjc_0007645/Sjc_0006894/Sjc_0001874/Sjc_0002941/Sjc_0002087/Sjc_0001696/Sjc_0001128/Sjc_0002692/Sjc_0001346/Sjc_0000682/Sjc_0000088/Sjc_0001555/Sjc_0004997/Sjc_0006751/Sjc_0003966/Sjc_0004630/Sjc_0006288/Sjc_0007358/Sjc_0006804/Sjc_0000326/Sjc_0002942/Sjc_0003170/Sjc_0002918/Sjc…
GO:0010811	positive regulation of cell-substrate adhesion	40	-0.511277	-1.49245	0.0204152	0.188974	0.168817	1801	tags=40%, list=21%, signal=32%	Sjc_0003768/Sjc_0005051/Sjc_0002622/Sjc_0004813/Sjc_0006075/Sjc_0009040/Sjc_0000718/Sjc_0003882/Sjc_0003769/Sjc_0005006/Sjc_0005806/Sjc_0000014/Sjc_0009102/Sjc_0000639/Sjc_0003704/Sjc_0005187
GO:0070828	heterochromatin organization	30	0.487051	1.62338	0.0205195	0.189559	0.16934	2043	tags=57%, list=24%, signal=43%	Sjc_0004522/Sjc_0007765/Sjc_0001696/Sjc_0001822/Sjc_0001414/Sjc_0002774/Sjc_0008157/Sjc_0001489/Sjc_0004523/Sjc_0006172/Sjc_0008448/Sjc_0007682/Sjc_0007144/Sjc_0004525/Sjc_0002184/Sjc_0004833/Sjc_0007763
GO:0014042	positive regulation of neuron maturation	12	0.66656	1.74547	0.0207018	0.190367	0.170061	1875	tags=67%, list=22%, signal=52%	Sjc_0000480/Sjc_0000405/Sjc_0007213/Sjc_0000505/Sjc_0004944/Sjc_0001039/Sjc_0006661/Sjc_0000491
GO:0048596	embryonic camera-type eye morphogenesis	12	0.665325	1.74224	0.0207018	0.190367	0.170061	346	tags=33%, list=4%, signal=32%	Sjc_0007479/Sjc_0001069/Sjc_0006634/Sjc_0000044
GO:0048048	embryonic eye morphogenesis	16	0.601316	1.70278	0.0207306	0.190367	0.170061	346	tags=25%, list=4%, signal=24%	Sjc_0007479/Sjc_0001069/Sjc_0006634/Sjc_0000044
GO:0007519	skeletal muscle tissue development	66	-0.462558	-1.44465	0.0209412	0.191919	0.171448	1866	tags=30%, list=22%, signal=24%	Sjc_0000150/Sjc_0003239/Sjc_0007287/Sjc_0000241/Sjc_0007203/Sjc_0003306/Sjc_0000718/Sjc_0004691/Sjc_0008962/Sjc_0001876/Sjc_0006368/Sjc_0008961/Sjc_0005298/Sjc_0005006/Sjc_0001878/Sjc_0002656/Sjc_0002730/Sjc_0001877/Sjc_0002657/Sjc_0002655
GO:1905216	positive regulation of RNA binding	14	0.649025	1.74769	0.021182	0.193367	0.172742	2105	tags=64%, list=25%, signal=49%	Sjc_0008939/Sjc_0002692/Sjc_0000430/Sjc_0002364/Sjc_0008912/Sjc_0000429/Sjc_0007144/Sjc_0002184/Sjc_0004202
GO:0030072	peptide hormone secretion	94	-0.434128	-1.42442	0.0211829	0.193367	0.172742	1571	tags=32%, list=18%, signal=26%	Sjc_0006808/Sjc_0000783/Sjc_0007215/Sjc_0004793/Sjc_0003306/Sjc_0006075/Sjc_0007029/Sjc_0000860/Sjc_0009169/Sjc_0008962/Sjc_0009688/Sjc_0001197/Sjc_0005145/Sjc_0005786/Sjc_0008495/Sjc_0005961/Sjc_0008961/Sjc_0005432/Sjc_0009161/Sjc_0009284/Sjc_0003512/Sjc_0009160/Sjc_0009167/Sjc_0003340/Sjc_0001790/Sjc_0003341/Sjc_0000412/Sjc_0009168/Sjc_0009243/Sjc_0007388
GO:0016575	histone deacetylation	40	0.439375	1.55878	0.0217396	0.19728	0.176237	1091	tags=38%, list=13%, signal=33%	Sjc_0004595/Sjc_0008891/Sjc_0003744/Sjc_0004588/Sjc_0007102/Sjc_0003382/Sjc_0003753/Sjc_0000732/Sjc_0004586/Sjc_0004593/Sjc_0007952/Sjc_0001133/Sjc_0004590/Sjc_0009416/Sjc_0003197
GO:1902476	chloride transmembrane transport	23	-0.597869	-1.54578	0.0216585	0.19728	0.176237	2078	tags=61%, list=24%, signal=46%	Sjc_0004679/Sjc_0002702/Sjc_0007335/Sjc_0007334/Sjc_0004205/Sjc_0001590/Sjc_0008133/Sjc_0004573/Sjc_0005385/Sjc_0001790/Sjc_0009751/Sjc_0004907/Sjc_0004908/Sjc_0002955
GO:0071312	cellular response to alkaloid	15	-0.648711	-1.51922	0.0217312	0.19728	0.176237	1996	tags=67%, list=23%, signal=51%	Sjc_0002613/Sjc_0001398/Sjc_0005508/Sjc_0001396/Sjc_0000871/Sjc_0001876/Sjc_0006755/Sjc_0001878/Sjc_0001877/Sjc_0006754
GO:0010586	miRNA metabolic process	14	0.647132	1.74259	0.0219	0.198345	0.177189	2743	tags=93%, list=32%, signal=63%	Sjc_0001749/Sjc_0009497/Sjc_0006518/Sjc_0009333/Sjc_0001750/Sjc_0000959/Sjc_0007558/Sjc_0003223/Sjc_0000958/Sjc_0008139/Sjc_0001405/Sjc_0003709/Sjc_0003128
GO:1905269	positive regulation of chromatin organization	66	0.371751	1.4474	0.022061	0.199413	0.178142	2222	tags=48%, list=26%, signal=36%	Sjc_0003022/Sjc_0008891/Sjc_0003744/Sjc_0007102/Sjc_0003382/Sjc_0009692/Sjc_0007115/Sjc_0001696/Sjc_0007952/Sjc_0002395/Sjc_0001432/Sjc_0002774/Sjc_0001489/Sjc_0003150/Sjc_0003197/Sjc_0007022/Sjc_0002148/Sjc_0001124/Sjc_0007144/Sjc_0008363/Sjc_0005461/Sjc_0001546/Sjc_0000229/Sjc_0002441/Sjc_0006314/Sjc_0002184/Sjc_0007728/Sjc_0004833/Sjc_0004202/Sjc_0001909/Sjc_0002149/Sjc_0007187
GO:0032231	regulation of actin filament bundle assembly	45	-0.498888	-1.47642	0.0221544	0.19978	0.17847	2087	tags=40%, list=24%, signal=30%	Sjc_0000978/Sjc_0004632/Sjc_0002553/Sjc_0003768/Sjc_0000241/Sjc_0005351/Sjc_0006075/Sjc_0000718/Sjc_0000871/Sjc_0001150/Sjc_0007131/Sjc_0006841/Sjc_0003769/Sjc_0003491/Sjc_0001306/Sjc_0005006/Sjc_0007371/Sjc_0001307
GO:0090288	negative regulation of cellular response to growth factor stimulus	68	-0.462449	-1.45311	0.0221881	0.19978	0.17847	1949	tags=50%, list=23%, signal=39%	Sjc_0008752/Sjc_0003787/Sjc_0006033/Sjc_0001653/Sjc_0005283/Sjc_0005989/Sjc_0006995/Sjc_0001928/Sjc_0000625/Sjc_0001604/Sjc_0008379/Sjc_0007418/Sjc_0008297/Sjc_0006603/Sjc_0006808/Sjc_0007203/Sjc_0004901/Sjc_0005707/Sjc_0008381/Sjc_0006075/Sjc_0000718/Sjc_0001150/Sjc_0009688/Sjc_0002137/Sjc_0002718/Sjc_0004530/Sjc_0008378/Sjc_0004663/Sjc_0009693/Sjc_0006445/Sjc_0008298/Sjc_0005480/Sjc_0007419/Sjc…
GO:0050691	regulation of defense response to virus by host	10	0.690924	1.69484	0.0223084	0.200472	0.179088	1072	tags=50%, list=13%, signal=44%	Sjc_0007102/Sjc_0001696/Sjc_0007952/Sjc_0001744/Sjc_0002162
GO:0032200	telomere organization	87	0.35882	1.47093	0.0224237	0.201116	0.179664	2158	tags=46%, list=25%, signal=35%	Sjc_0001907/Sjc_0002893/Sjc_0000167/Sjc_0004522/Sjc_0006419/Sjc_0006894/Sjc_0004074/Sjc_0006259/Sjc_0005438/Sjc_0002817/Sjc_0001432/Sjc_0001692/Sjc_0002775/Sjc_0008344/Sjc_0008267/Sjc_0008908/Sjc_0002976/Sjc_0004523/Sjc_0004532/Sjc_0008909/Sjc_0001097/Sjc_0007717/Sjc_0003199/Sjc_0000771/Sjc_0006916/Sjc_0006789/Sjc_0001060/Sjc_0003931/Sjc_0004653/Sjc_0006495/Sjc_0001310/Sjc_0006206/Sjc_0004034/Sjc…
GO:0016485	protein processing	96	-0.441935	-1.4522	0.0225348	0.201721	0.180205	1606	tags=25%, list=19%, signal=21%	Sjc_0003454/Sjc_0006936/Sjc_0005508/Sjc_0006447/Sjc_0001043/Sjc_0006652/Sjc_0008779/Sjc_0003882/Sjc_0003511/Sjc_0003246/Sjc_0009443/Sjc_0004663/Sjc_0006710/Sjc_0006101/Sjc_0001313/Sjc_0002656/Sjc_0006653/Sjc_0006100/Sjc_0006170/Sjc_0000033/Sjc_0000208/Sjc_0002657/Sjc_0004985/Sjc_0002655
GO:0006367	transcription initiation from RNA polymerase II promoter	86	0.347249	1.41741	0.0227796	0.203518	0.18181	2261	tags=42%, list=26%, signal=31%	Sjc_0006867/Sjc_0006902/Sjc_0003287/Sjc_0002921/Sjc_0001720/Sjc_0004163/Sjc_0002890/Sjc_0007443/Sjc_0002354/Sjc_0001346/Sjc_0005266/Sjc_0008622/Sjc_0003142/Sjc_0007715/Sjc_0008157/Sjc_0007685/Sjc_0003732/Sjc_0001106/Sjc_0001494/Sjc_0007772/Sjc_0007253/Sjc_0002516/Sjc_0000691/Sjc_0004216/Sjc_0001714/Sjc_0005904/Sjc_0001864/Sjc_0001314/Sjc_0003857/Sjc_0007130/Sjc_0004924/Sjc_0000927/Sjc_0002047/Sjc…
GO:0048255	mRNA stabilization	36	0.464684	1.63188	0.0228921	0.203735	0.182004	1039	tags=42%, list=12%, signal=37%	Sjc_0009524/Sjc_0004238/Sjc_0001866/Sjc_0002884/Sjc_0009527/Sjc_0004232/Sjc_0005604/Sjc_0006180/Sjc_0001696/Sjc_0002339/Sjc_0004605/Sjc_0009771/Sjc_0008267/Sjc_0007213/Sjc_0009515
GO:0006338	chromatin remodeling	88	0.349718	1.43431	0.0228918	0.203735	0.182004	2222	tags=45%, list=26%, signal=34%	Sjc_0003022/Sjc_0003240/Sjc_0004928/Sjc_0003116/Sjc_0005660/Sjc_0005046/Sjc_0007765/Sjc_0000732/Sjc_0008967/Sjc_0002087/Sjc_0001696/Sjc_0001822/Sjc_0001414/Sjc_0005438/Sjc_0002774/Sjc_0004220/Sjc_0001409/Sjc_0004359/Sjc_0009416/Sjc_0008469/Sjc_0008448/Sjc_0002148/Sjc_0002901/Sjc_0007144/Sjc_0000839/Sjc_0006120/Sjc_0002016/Sjc_0001400/Sjc_0002210/Sjc_0006759/Sjc_0007003/Sjc_0003364/Sjc_0001890/Sjc…
GO:0010038	response to metal ion	204	-0.382764	-1.36835	0.0231423	0.205566	0.183639	1540	tags=25%, list=18%, signal=21%	Sjc_0002417/Sjc_0004680/Sjc_0004793/Sjc_0003306/Sjc_0005514/Sjc_0009169/Sjc_0001475/Sjc_0008962/Sjc_0003746/Sjc_0001834/Sjc_0001876/Sjc_0002709/Sjc_0005083/Sjc_0005425/Sjc_0005027/Sjc_0005061/Sjc_0008961/Sjc_0001169/Sjc_0007982/Sjc_0008133/Sjc_0004184/Sjc_0008731/Sjc_0003491/Sjc_0004573/Sjc_0000388/Sjc_0009161/Sjc_0001504/Sjc_0009160/Sjc_0007948/Sjc_0006445/Sjc_0001878/Sjc_0005772/Sjc_0002710/Sjc…
GO:0098662	inorganic cation transmembrane transport	283	-0.357381	-1.29885	0.0235257	0.20857	0.186323	1915	tags=30%, list=22%, signal=24%	Sjc_0006257/Sjc_0008820/Sjc_0008265/Sjc_0006613/Sjc_0005249/Sjc_0004613/Sjc_0002553/Sjc_0000759/Sjc_0005960/Sjc_0001398/Sjc_0002672/Sjc_0006539/Sjc_0002622/Sjc_0002671/Sjc_0006620/Sjc_0000748/Sjc_0005467/Sjc_0001043/Sjc_0003591/Sjc_0005373/Sjc_0005514/Sjc_0000630/Sjc_0007966/Sjc_0001359/Sjc_0004205/Sjc_0008268/Sjc_0001396/Sjc_0009191/Sjc_0004620/Sjc_0004618/Sjc_0003746/Sjc_0005299/Sjc_0000256/Sjc…
GO:1903115	regulation of actin filament-based movement	17	-0.628426	-1.53143	0.0241668	0.213843	0.191034	1186	tags=53%, list=14%, signal=46%	Sjc_0001876/Sjc_0005238/Sjc_0005061/Sjc_0005006/Sjc_0008804/Sjc_0001878/Sjc_0001877/Sjc_0005455/Sjc_0005456
GO:0002250	adaptive immune response	54	-0.479567	-1.45883	0.0242966	0.214581	0.191693	2140	tags=43%, list=25%, signal=32%	Sjc_0006995/Sjc_0007261/Sjc_0008536/Sjc_0001302/Sjc_0009298/Sjc_0001928/Sjc_0006026/Sjc_0008937/Sjc_0001979/Sjc_0000350/Sjc_0004322/Sjc_0007942/Sjc_0002566/Sjc_0002796/Sjc_0007131/Sjc_0001313/Sjc_0000273/Sjc_0001293/Sjc_0000180/Sjc_0000272/Sjc_0000033/Sjc_0000208/Sjc_0004985
GO:0070935	3'-UTR-mediated mRNA stabilization	11	0.645039	1.62555	0.0246279	0.216678	0.193567	1432	tags=64%, list=17%, signal=53%	Sjc_0004238/Sjc_0002884/Sjc_0004232/Sjc_0006180/Sjc_0004605/Sjc_0008267/Sjc_0003905
GO:0008344	adult locomotory behavior	94	-0.428968	-1.40749	0.0246272	0.216678	0.193567	1767	tags=36%, list=21%, signal=29%	Sjc_0007287/Sjc_0007696/Sjc_0008898/Sjc_0006808/Sjc_0002486/Sjc_0005707/Sjc_0007215/Sjc_0001946/Sjc_0005445/Sjc_0007697/Sjc_0009688/Sjc_0000041/Sjc_0003882/Sjc_0004056/Sjc_0003511/Sjc_0008935/Sjc_0001590/Sjc_0006138/Sjc_0002485/Sjc_0008133/Sjc_0004663/Sjc_0004743/Sjc_0008731/Sjc_0003491/Sjc_0000639/Sjc_0000952/Sjc_0000994/Sjc_0005455/Sjc_0008104/Sjc_0009751/Sjc_0000042/Sjc_0004907/Sjc_0004908/Sjc…
GO:0009112	nucleobase metabolic process	56	0.40236	1.52522	0.0247429	0.217276	0.194101	1553	tags=38%, list=18%, signal=31%	Sjc_0006698/Sjc_0000051/Sjc_0002534/Sjc_0000252/Sjc_0003566/Sjc_0003914/Sjc_0005183/Sjc_0002354/Sjc_0007584/Sjc_0007213/Sjc_0005159/Sjc_0007675/Sjc_0002482/Sjc_0005828/Sjc_0007637/Sjc_0003433/Sjc_0009735/Sjc_0000107/Sjc_0005063/Sjc_0006944/Sjc_0002892
GO:0030488	tRNA methylation	19	0.551669	1.6657	0.0250174	0.219099	0.195729	2995	tags=84%, list=35%, signal=55%	Sjc_0007834/Sjc_0009423/Sjc_0003978/Sjc_0004181/Sjc_0003008/Sjc_0006713/Sjc_0001793/Sjc_0003979/Sjc_0002081/Sjc_0002619/Sjc_0005158/Sjc_0003009/Sjc_0004941/Sjc_0001587/Sjc_0004681/Sjc_0004030
GO:1904031	positive regulation of cyclin-dependent protein kinase activity	30	0.477566	1.59176	0.0250479	0.219099	0.195729	24	tags=7%, list=0%, signal=7%	Sjc_0007479/Sjc_0008280
GO:1990928	response to amino acid starvation	39	0.419953	1.47847	0.0250928	0.219099	0.195729	2304	tags=44%, list=27%, signal=32%	Sjc_0003744/Sjc_0005850/Sjc_0008939/Sjc_0005441/Sjc_0001744/Sjc_0000430/Sjc_0007213/Sjc_0000157/Sjc_0004975/Sjc_0000429/Sjc_0001294/Sjc_0001406/Sjc_0006859/Sjc_0008910/Sjc_0003472/Sjc_0008088/Sjc_0008346
GO:0050890	cognition	242	-0.36634	-1.3244	0.0253427	0.220864	0.197306	2232	tags=34%, list=26%, signal=26%	Sjc_0007489/Sjc_0000518/Sjc_0008948/Sjc_0007274/Sjc_0007490/Sjc_0006435/Sjc_0001355/Sjc_0009336/Sjc_0004110/Sjc_0003153/Sjc_0001927/Sjc_0008265/Sjc_0007983/Sjc_0004632/Sjc_0007908/Sjc_0003239/Sjc_0001388/Sjc_0007287/Sjc_0001398/Sjc_0003638/Sjc_0008379/Sjc_0006539/Sjc_0005351/Sjc_0007826/Sjc_0008898/Sjc_0006808/Sjc_0000350/Sjc_0000748/Sjc_0004901/Sjc_0002486/Sjc_0002376/Sjc_0006447/Sjc_0000786/Sjc…
GO:0006363	termination of RNA polymerase I transcription	16	0.592942	1.67906	0.0255846	0.222255	0.198548	2472	tags=75%, list=29%, signal=53%	Sjc_0006867/Sjc_0003287/Sjc_0005183/Sjc_0003142/Sjc_0008157/Sjc_0001766/Sjc_0007637/Sjc_0007772/Sjc_0007130/Sjc_0006920/Sjc_0007771/Sjc_0005190
GO:0007530	sex determination	32	0.464388	1.56896	0.0257221	0.222255	0.198548	2369	tags=59%, list=28%, signal=43%	Sjc_0008306/Sjc_0001023/Sjc_0002428/Sjc_0003541/Sjc_0006382/Sjc_0004689/Sjc_0008157/Sjc_0004002/Sjc_0000559/Sjc_0006826/Sjc_0001115/Sjc_0008789/Sjc_0000298/Sjc_0005334/Sjc_0005873/Sjc_0001137/Sjc_0007283/Sjc_0007921/Sjc_0003184
GO:0042045	epithelial fluid transport	12	-0.690553	-1.54486	0.0256908	0.222255	0.198548	1357	tags=50%, list=16%, signal=42%	Sjc_0002179/Sjc_0009122/Sjc_0004573/Sjc_0002077/Sjc_0000442/Sjc_0007388
GO:0040040	thermosensory behavior	12	-0.690197	-1.54406	0.0256908	0.222255	0.198548	845	tags=50%, list=10%, signal=45%	Sjc_0002376/Sjc_0004706/Sjc_0004705/Sjc_0006755/Sjc_0004725/Sjc_0006754
GO:0071287	cellular response to manganese ion	16	-0.630116	-1.50856	0.0257429	0.222255	0.198548	457	tags=31%, list=5%, signal=30%	Sjc_0005083/Sjc_0000273/Sjc_0000272/Sjc_0004907/Sjc_0004908
GO:1903034	regulation of response to wounding	95	-0.427542	-1.40322	0.0259752	0.223842	0.199966	2659	tags=47%, list=31%, signal=33%	Sjc_0007979/Sjc_0000746/Sjc_0005072/Sjc_0006318/Sjc_0008752/Sjc_0008846/Sjc_0009704/Sjc_0003079/Sjc_0008362/Sjc_0003071/Sjc_0000518/Sjc_0006995/Sjc_0009298/Sjc_0007251/Sjc_0004339/Sjc_0007128/Sjc_0003768/Sjc_0005051/Sjc_0006808/Sjc_0005394/Sjc_0005707/Sjc_0003306/Sjc_0005445/Sjc_0007020/Sjc_0006652/Sjc_0006042/Sjc_0000718/Sjc_0008962/Sjc_0009688/Sjc_0007942/Sjc_0008961/Sjc_0004447/Sjc_0002468/Sjc…
GO:0055088	lipid homeostasis	68	-0.456745	-1.43518	0.0260932	0.22444	0.2005	1252	tags=41%, list=15%, signal=35%	Sjc_0002846/Sjc_0004929/Sjc_0000283/Sjc_0005823/Sjc_0005019/Sjc_0000625/Sjc_0004339/Sjc_0001048/Sjc_0006603/Sjc_0009217/Sjc_0004322/Sjc_0002709/Sjc_0004259/Sjc_0008495/Sjc_0003814/Sjc_0008731/Sjc_0001504/Sjc_0006996/Sjc_0007068/Sjc_0002487/Sjc_0000948/Sjc_0002710/Sjc_0003340/Sjc_0001501/Sjc_0006194/Sjc_0003341/Sjc_0006189/Sjc_0002842
GO:0072676	lymphocyte migration	17	-0.619548	-1.50979	0.0263054	0.225753	0.201673	2147	tags=59%, list=25%, signal=44%	Sjc_0006435/Sjc_0006995/Sjc_0001928/Sjc_0005960/Sjc_0000241/Sjc_0002622/Sjc_0007942/Sjc_0005961/Sjc_0007131/Sjc_0006445
GO:1901615	organic hydroxy compound metabolic process	196	-0.383525	-1.36844	0.0263435	0.225753	0.201673	1366	tags=25%, list=16%, signal=21%	Sjc_0000718/Sjc_0005196/Sjc_0009169/Sjc_0001475/Sjc_0002193/Sjc_0000041/Sjc_0002709/Sjc_0006235/Sjc_0003882/Sjc_0004056/Sjc_0009229/Sjc_0007027/Sjc_0005195/Sjc_0001169/Sjc_0007041/Sjc_0002468/Sjc_0008731/Sjc_0009161/Sjc_0001504/Sjc_0009284/Sjc_0009160/Sjc_0005477/Sjc_0006237/Sjc_0006755/Sjc_0002487/Sjc_0006445/Sjc_0005015/Sjc_0008506/Sjc_0000639/Sjc_0000948/Sjc_0002710/Sjc_0000814/Sjc_0009167/Sjc…
GO:0048137	spermatocyte division	10	0.678561	1.66451	0.0272629	0.231008	0.206367	1806	tags=60%, list=21%, signal=47%	Sjc_0005550/Sjc_0004522/Sjc_0006772/Sjc_0004523/Sjc_0007218/Sjc_0004525
GO:0007004	telomere maintenance via telomerase	37	0.442265	1.54872	0.0272517	0.231008	0.206367	1980	tags=54%, list=23%, signal=42%	Sjc_0001907/Sjc_0006419/Sjc_0006894/Sjc_0004074/Sjc_0002817/Sjc_0001432/Sjc_0002775/Sjc_0008267/Sjc_0002976/Sjc_0004532/Sjc_0001097/Sjc_0003199/Sjc_0000771/Sjc_0006916/Sjc_0006789/Sjc_0001060/Sjc_0006495/Sjc_0001310/Sjc_0003784/Sjc_0006712
GO:0006378	mRNA polyadenylation	40	0.428807	1.52129	0.0273049	0.231008	0.206367	2098	tags=60%, list=25%, signal=45%	Sjc_0000586/Sjc_0003541/Sjc_0006518/Sjc_0001874/Sjc_0002982/Sjc_0001128/Sjc_0000682/Sjc_0005323/Sjc_0000369/Sjc_0003966/Sjc_0004895/Sjc_0007144/Sjc_0005461/Sjc_0006411/Sjc_0006789/Sjc_0005993/Sjc_0000229/Sjc_0006771/Sjc_0004667/Sjc_0008386/Sjc_0000525/Sjc_0002184/Sjc_0006971/Sjc_0003467
GO:0048846	axon extension involved in axon guidance	20	-0.6006	-1.50226	0.0270837	0.231008	0.206367	2161	tags=55%, list=25%, signal=41%	Sjc_0002799/Sjc_0003924/Sjc_0005351/Sjc_0007336/Sjc_0000718/Sjc_0004035/Sjc_0008682/Sjc_0006445/Sjc_0004725/Sjc_0005480/Sjc_0005479
GO:1902284	neuron projection extension involved in neuron projection guidance	20	-0.6006	-1.50226	0.0270837	0.231008	0.206367	2161	tags=55%, list=25%, signal=41%	Sjc_0002799/Sjc_0003924/Sjc_0005351/Sjc_0007336/Sjc_0000718/Sjc_0004035/Sjc_0008682/Sjc_0006445/Sjc_0004725/Sjc_0005480/Sjc_0005479
GO:0034728	nucleosome organization	53	0.394013	1.47662	0.0273068	0.231008	0.206367	2771	tags=60%, list=32%, signal=41%	Sjc_0005260/Sjc_0003116/Sjc_0005660/Sjc_0000732/Sjc_0001822/Sjc_0005438/Sjc_0008721/Sjc_0002774/Sjc_0002780/Sjc_0002942/Sjc_0006172/Sjc_0008469/Sjc_0002148/Sjc_0000839/Sjc_0008363/Sjc_0007967/Sjc_0001400/Sjc_0004101/Sjc_0007003/Sjc_0003364/Sjc_0009131/Sjc_0002149/Sjc_0005808/Sjc_0008723/Sjc_0004100/Sjc_0007993/Sjc_0006146/Sjc_0008742/Sjc_0000809/Sjc_0003238/Sjc_0003855/Sjc_0001601
GO:0035150	regulation of tube size	84	-0.437217	-1.42114	0.0271627	0.231008	0.206367	2494	tags=49%, list=29%, signal=35%	Sjc_0003551/Sjc_0009704/Sjc_0001170/Sjc_0008362/Sjc_0005547/Sjc_0001184/Sjc_0000518/Sjc_0007177/Sjc_0004679/Sjc_0008552/Sjc_0001927/Sjc_0004339/Sjc_0001398/Sjc_0002672/Sjc_0000241/Sjc_0006578/Sjc_0002622/Sjc_0002671/Sjc_0000470/Sjc_0006147/Sjc_0000786/Sjc_0003306/Sjc_0002424/Sjc_0002179/Sjc_0001396/Sjc_0008962/Sjc_0001197/Sjc_0009122/Sjc_0003550/Sjc_0002421/Sjc_0000528/Sjc_0008961/Sjc_0001169/Sjc…
GO:0006360	transcription by RNA polymerase I	50	0.387766	1.44429	0.027675	0.233268	0.208387	1420	tags=34%, list=17%, signal=29%	Sjc_0006867/Sjc_0001513/Sjc_0003116/Sjc_0003287/Sjc_0004753/Sjc_0009713/Sjc_0005183/Sjc_0005266/Sjc_0001383/Sjc_0005498/Sjc_0003142/Sjc_0008157/Sjc_0001766/Sjc_0007213/Sjc_0007637/Sjc_0007772/Sjc_0009490
GO:0043269	regulation of ion transport	200	-0.38068	-1.35955	0.0276371	0.233268	0.208387	1866	tags=35%, list=22%, signal=28%	Sjc_0000150/Sjc_0005249/Sjc_0004613/Sjc_0005960/Sjc_0001398/Sjc_0002672/Sjc_0003726/Sjc_0000241/Sjc_0008379/Sjc_0002622/Sjc_0001345/Sjc_0002671/Sjc_0006808/Sjc_0002417/Sjc_0007215/Sjc_0004793/Sjc_0008381/Sjc_0006361/Sjc_0005373/Sjc_0006652/Sjc_0007966/Sjc_0008268/Sjc_0009169/Sjc_0001396/Sjc_0009688/Sjc_0000256/Sjc_0001876/Sjc_0006235/Sjc_0003511/Sjc_0007942/Sjc_0006316/Sjc_0003246/Sjc_0003913/Sjc…
GO:0007160	cell-matrix adhesion	59	-0.465547	-1.42367	0.0277479	0.233456	0.208555	2364	tags=46%, list=28%, signal=33%	Sjc_0003079/Sjc_0005283/Sjc_0003071/Sjc_0006435/Sjc_0008265/Sjc_0003768/Sjc_0007287/Sjc_0001604/Sjc_0001565/Sjc_0000241/Sjc_0002622/Sjc_0004813/Sjc_0006808/Sjc_0006075/Sjc_0009040/Sjc_0000718/Sjc_0001150/Sjc_0009688/Sjc_0003770/Sjc_0003511/Sjc_0003769/Sjc_0000210/Sjc_0005806/Sjc_0000014/Sjc_0000639/Sjc_0003704/Sjc_0005187
GO:0006936	muscle contraction	122	-0.408456	-1.39065	0.0278087	0.233542	0.208632	2305	tags=45%, list=27%, signal=33%	Sjc_0008362/Sjc_0005547/Sjc_0001184/Sjc_0000518/Sjc_0005097/Sjc_0007274/Sjc_0009336/Sjc_0001635/Sjc_0006969/Sjc_0000110/Sjc_0004339/Sjc_0003768/Sjc_0001398/Sjc_0002672/Sjc_0001979/Sjc_0000241/Sjc_0008898/Sjc_0002671/Sjc_0006619/Sjc_0009040/Sjc_0007586/Sjc_0001396/Sjc_0004691/Sjc_0001150/Sjc_0003746/Sjc_0001197/Sjc_0000868/Sjc_0000256/Sjc_0001876/Sjc_0008486/Sjc_0003246/Sjc_0006368/Sjc_0005238/Sjc…
GO:1901796	regulation of signal transduction by p53 class mediator	75	0.346566	1.39701	0.02821	0.236483	0.211259	2233	tags=49%, list=26%, signal=37%	Sjc_0002793/Sjc_0000097/Sjc_0009285/Sjc_0000732/Sjc_0005536/Sjc_0003914/Sjc_0007443/Sjc_0005524/Sjc_0001432/Sjc_0005266/Sjc_0008721/Sjc_0008622/Sjc_0002599/Sjc_0005776/Sjc_0009402/Sjc_0000306/Sjc_0002980/Sjc_0008544/Sjc_0005601/Sjc_0001494/Sjc_0001058/Sjc_0008235/Sjc_0005606/Sjc_0000305/Sjc_0005608/Sjc_0004216/Sjc_0007101/Sjc_0005904/Sjc_0007923/Sjc_0006661/Sjc_0001314/Sjc_0003857/Sjc_0002186/Sjc…
GO:0070646	protein modification by small protein removal	135	0.306543	1.34899	0.0282852	0.236683	0.211438	2676	tags=44%, list=31%, signal=31%	Sjc_0009055/Sjc_0001618/Sjc_0005935/Sjc_0005144/Sjc_0001376/Sjc_0007687/Sjc_0007952/Sjc_0001105/Sjc_0008475/Sjc_0001819/Sjc_0007584/Sjc_0006895/Sjc_0006817/Sjc_0007022/Sjc_0008544/Sjc_0001820/Sjc_0002950/Sjc_0008451/Sjc_0003515/Sjc_0001534/Sjc_0003432/Sjc_0002974/Sjc_0008363/Sjc_0003540/Sjc_0005397/Sjc_0006944/Sjc_0001817/Sjc_0002016/Sjc_0004653/Sjc_0002210/Sjc_0001546/Sjc_0009753/Sjc_0006892/Sjc…
GO:0003009	skeletal muscle contraction	13	-0.677027	-1.55395	0.028438	0.237532	0.212196	1311	tags=62%, list=15%, signal=52%	Sjc_0001398/Sjc_0001396/Sjc_0004691/Sjc_0006368/Sjc_0005061/Sjc_0005455/Sjc_0001680/Sjc_0005456
GO:0002237	response to molecule of bacterial origin	85	-0.43164	-1.40421	0.0287356	0.239153	0.213644	1093	tags=26%, list=13%, signal=23%	Sjc_0002543/Sjc_0006084/Sjc_0008495/Sjc_0009284/Sjc_0006710/Sjc_0003512/Sjc_0005806/Sjc_0000014/Sjc_0009208/Sjc_0006445/Sjc_0003059/Sjc_0000273/Sjc_0001293/Sjc_0006194/Sjc_0000180/Sjc_0000272/Sjc_0006189/Sjc_0005455/Sjc_0004169/Sjc_0003599/Sjc_0004478/Sjc_0005456
GO:0071248	cellular response to metal ion	98	-0.426436	-1.4035	0.0287026	0.239153	0.213644	1540	tags=31%, list=18%, signal=25%	Sjc_0002417/Sjc_0004680/Sjc_0004793/Sjc_0003306/Sjc_0005514/Sjc_0009169/Sjc_0001475/Sjc_0008962/Sjc_0003746/Sjc_0001834/Sjc_0001876/Sjc_0005083/Sjc_0008961/Sjc_0008133/Sjc_0003491/Sjc_0009161/Sjc_0009160/Sjc_0006445/Sjc_0001878/Sjc_0005772/Sjc_0000273/Sjc_0009167/Sjc_0001877/Sjc_0000272/Sjc_0009168/Sjc_0009751/Sjc_0005515/Sjc_0004907/Sjc_0004908/Sjc_0007388
GO:0051894	positive regulation of focal adhesion assembly	13	-0.675547	-1.55055	0.0288789	0.239482	0.213938	1801	tags=54%, list=21%, signal=43%	Sjc_0003768/Sjc_0002622/Sjc_0004813/Sjc_0006075/Sjc_0000718/Sjc_0003769/Sjc_0003704
GO:0014044	Schwann cell development	13	-0.673277	-1.54534	0.0288789	0.239482	0.213938	2008	tags=69%, list=23%, signal=53%	Sjc_0001927/Sjc_0007983/Sjc_0007550/Sjc_0007287/Sjc_0007203/Sjc_0005027/Sjc_0007982/Sjc_0003651/Sjc_0005187
GO:0007186	G protein-coupled receptor signaling pathway	183	-0.38147	-1.34835	0.0290323	0.240323	0.214689	1335	tags=23%, list=16%, signal=20%	Sjc_0000467/Sjc_0000871/Sjc_0000038/Sjc_0008163/Sjc_0006669/Sjc_0000792/Sjc_0004936/Sjc_0006235/Sjc_0008162/Sjc_0003511/Sjc_0007942/Sjc_0003246/Sjc_0008441/Sjc_0008133/Sjc_0000926/Sjc_0003073/Sjc_0004530/Sjc_0003769/Sjc_0004573/Sjc_0001525/Sjc_0001306/Sjc_0003747/Sjc_0005006/Sjc_0003512/Sjc_0000438/Sjc_0007925/Sjc_0006237/Sjc_0006445/Sjc_0007924/Sjc_0001307/Sjc_0000311/Sjc_0000180/Sjc_0000994/Sjc…
GO:0000463	maturation of LSU-rRNA from tricistronic rRNA transcript (SSU-rRNA, 5.8S rRNA, LSU-rRNA)	10	0.675406	1.65677	0.029516	0.243454	0.217486	2179	tags=80%, list=25%, signal=60%	Sjc_0000097/Sjc_0002599/Sjc_0004694/Sjc_0003908/Sjc_0008584/Sjc_0001385/Sjc_0000385/Sjc_0001066
GO:0070647	protein modification by small protein conjugation or removal	408	0.243211	1.17381	0.0295099	0.243454	0.217486	2421	tags=37%, list=28%, signal=28%	Sjc_0009055/Sjc_0002680/Sjc_0002359/Sjc_0001618/Sjc_0006780/Sjc_0005935/Sjc_0001160/Sjc_0000410/Sjc_0002336/Sjc_0005925/Sjc_0003307/Sjc_0004163/Sjc_0001157/Sjc_0005144/Sjc_0007075/Sjc_0008093/Sjc_0005536/Sjc_0001376/Sjc_0007687/Sjc_0007115/Sjc_0005210/Sjc_0007952/Sjc_0002607/Sjc_0002339/Sjc_0004571/Sjc_0001105/Sjc_0008475/Sjc_0005266/Sjc_0008263/Sjc_0003644/Sjc_0000782/Sjc_0006829/Sjc_0000369/Sjc…
GO:1902416	positive regulation of mRNA binding	13	0.632247	1.69001	0.0296878	0.244435	0.218363	2105	tags=62%, list=25%, signal=46%	Sjc_0008939/Sjc_0000430/Sjc_0002364/Sjc_0008912/Sjc_0000429/Sjc_0007144/Sjc_0002184/Sjc_0004202
GO:0030865	cortical cytoskeleton organization	92	-0.426117	-1.39279	0.0298851	0.245621	0.219422	2631	tags=48%, list=31%, signal=33%	Sjc_0005358/Sjc_0005060/Sjc_0006908/Sjc_0002791/Sjc_0002823/Sjc_0001656/Sjc_0002091/Sjc_0005286/Sjc_0001184/Sjc_0000747/Sjc_0006858/Sjc_0008006/Sjc_0004553/Sjc_0007403/Sjc_0003687/Sjc_0001838/Sjc_0005504/Sjc_0006969/Sjc_0004559/Sjc_0002426/Sjc_0005361/Sjc_0007128/Sjc_0003768/Sjc_0001968/Sjc_0005351/Sjc_0000869/Sjc_0005342/Sjc_0005329/Sjc_0008847/Sjc_0005357/Sjc_0000868/Sjc_0004035/Sjc_0008063/Sjc…
GO:0006821	chloride transport	29	-0.557385	-1.50309	0.0300693	0.246259	0.219992	2078	tags=48%, list=24%, signal=37%	Sjc_0004679/Sjc_0002702/Sjc_0007335/Sjc_0007334/Sjc_0004205/Sjc_0001590/Sjc_0008133/Sjc_0004573/Sjc_0005385/Sjc_0001790/Sjc_0009751/Sjc_0004907/Sjc_0004908/Sjc_0002955
GO:0045851	pH reduction	29	-0.556995	-1.50204	0.0300693	0.246259	0.219992	2366	tags=52%, list=28%, signal=38%	Sjc_0007951/Sjc_0003724/Sjc_0002996/Sjc_0007335/Sjc_0007875/Sjc_0007334/Sjc_0002486/Sjc_0009191/Sjc_0004620/Sjc_0004618/Sjc_0005299/Sjc_0008693/Sjc_0002485/Sjc_0000273/Sjc_0000272
GO:0061035	regulation of cartilage development	14	-0.660447	-1.54202	0.0302434	0.247246	0.220874	541	tags=29%, list=6%, signal=27%	Sjc_0006445/Sjc_0002656/Sjc_0002657/Sjc_0002655
GO:0019725	cellular homeostasis	371	-0.34336	-1.26485	0.030426	0.2483	0.221815	2396	tags=33%, list=28%, signal=25%	Sjc_0003836/Sjc_0004682/Sjc_0005286/Sjc_0007951/Sjc_0003079/Sjc_0003724/Sjc_0000647/Sjc_0005283/Sjc_0008362/Sjc_0003570/Sjc_0003938/Sjc_0002467/Sjc_0003071/Sjc_0007489/Sjc_0002996/Sjc_0003334/Sjc_0007177/Sjc_0002997/Sjc_0007490/Sjc_0004343/Sjc_0009336/Sjc_0001900/Sjc_0003153/Sjc_0002702/Sjc_0007424/Sjc_0005261/Sjc_0001928/Sjc_0002484/Sjc_0007167/Sjc_0008265/Sjc_0005249/Sjc_0003782/Sjc_0000146/Sjc…
GO:1901069	guanosine-containing compound catabolic process	11	0.630107	1.58792	0.0306121	0.248748	0.222215	1355	tags=45%, list=16%, signal=38%	Sjc_0006698/Sjc_0000850/Sjc_0005828/Sjc_0000854/Sjc_0000849
GO:0006525	arginine metabolic process	13	-0.670641	-1.53929	0.0306425	0.248748	0.222215	1393	tags=46%, list=16%, signal=39%	Sjc_0004417/Sjc_0006235/Sjc_0002993/Sjc_0006237/Sjc_0001293/Sjc_0008066
GO:0007432	salivary gland boundary specification	12	-0.684606	-1.53155	0.0306055	0.248748	0.222215	901	tags=58%, list=11%, signal=52%	Sjc_0004842/Sjc_0009659/Sjc_0005403/Sjc_0006632/Sjc_0005402/Sjc_0005480/Sjc_0005479
GO:0006633	fatty acid biosynthetic process	52	-0.478803	-1.44732	0.0308261	0.2498	0.223155	2224	tags=38%, list=26%, signal=29%	Sjc_0004929/Sjc_0005823/Sjc_0008582/Sjc_0008021/Sjc_0001900/Sjc_0001901/Sjc_0001388/Sjc_0004474/Sjc_0001236/Sjc_0006221/Sjc_0008495/Sjc_0003814/Sjc_0004475/Sjc_0004471/Sjc_0000948/Sjc_0000814/Sjc_0004472/Sjc_0009112/Sjc_0009113/Sjc_0004473
GO:0030866	cortical actin cytoskeleton organization	77	-0.441986	-1.41321	0.0308809	0.249806	0.22316	2631	tags=52%, list=31%, signal=36%	Sjc_0005358/Sjc_0005060/Sjc_0006908/Sjc_0002791/Sjc_0002823/Sjc_0001656/Sjc_0002091/Sjc_0005286/Sjc_0001184/Sjc_0000747/Sjc_0006858/Sjc_0008006/Sjc_0004553/Sjc_0007403/Sjc_0003687/Sjc_0001838/Sjc_0005504/Sjc_0006969/Sjc_0002426/Sjc_0005361/Sjc_0007128/Sjc_0003768/Sjc_0001968/Sjc_0005351/Sjc_0000869/Sjc_0005342/Sjc_0005329/Sjc_0008847/Sjc_0005357/Sjc_0000868/Sjc_0008063/Sjc_0008062/Sjc_0001589/Sjc…
GO:0023061	signal release	238	-0.359661	-1.2994	0.0309917	0.250264	0.223569	2590	tags=37%, list=30%, signal=27%	Sjc_0005060/Sjc_0007299/Sjc_0007567/Sjc_0004352/Sjc_0001653/Sjc_0002823/Sjc_0001267/Sjc_0006273/Sjc_0002458/Sjc_0006606/Sjc_0009704/Sjc_0006814/Sjc_0000954/Sjc_0004929/Sjc_0003620/Sjc_0005566/Sjc_0008948/Sjc_0009452/Sjc_0005137/Sjc_0007261/Sjc_0009336/Sjc_0004888/Sjc_0000169/Sjc_0001927/Sjc_0001637/Sjc_0001149/Sjc_0009298/Sjc_0001928/Sjc_0002484/Sjc_0006963/Sjc_0005960/Sjc_0008937/Sjc_0007287/Sjc…
GO:0002762	negative regulation of myeloid leukocyte differentiation	13	-0.668635	-1.53469	0.0310834	0.250566	0.223839	1949	tags=62%, list=23%, signal=48%	Sjc_0001928/Sjc_0007287/Sjc_0007418/Sjc_0004680/Sjc_0006075/Sjc_0004447/Sjc_0006710/Sjc_0007419
GO:0071028	nuclear mRNA surveillance	14	0.61933	1.66772	0.0315091	0.252864	0.225892	1797	tags=64%, list=21%, signal=51%	Sjc_0003173/Sjc_0000167/Sjc_0003172/Sjc_0005103/Sjc_0007347/Sjc_0006789/Sjc_0004034/Sjc_0007896/Sjc_0002326
GO:0014017	neuroblast fate commitment	11	0.627802	1.58211	0.0315327	0.252864	0.225892	5	tags=9%, list=0%, signal=9%	Sjc_0007479
GO:0002576	platelet degranulation	26	-0.564883	-1.50022	0.0315109	0.252864	0.225892	2659	tags=65%, list=31%, signal=45%	Sjc_0005072/Sjc_0002823/Sjc_0007369/Sjc_0003079/Sjc_0003071/Sjc_0005019/Sjc_0006969/Sjc_0001565/Sjc_0006147/Sjc_0000868/Sjc_0007942/Sjc_0001122/Sjc_0000867/Sjc_0005006/Sjc_0005806/Sjc_0000014/Sjc_0008567
GO:0048771	tissue remodeling	54	-0.470985	-1.43273	0.0315917	0.252898	0.225923	2420	tags=44%, list=28%, signal=32%	Sjc_0009704/Sjc_0008549/Sjc_0003334/Sjc_0006435/Sjc_0009336/Sjc_0003768/Sjc_0007287/Sjc_0002622/Sjc_0000470/Sjc_0003306/Sjc_0006075/Sjc_0001236/Sjc_0008962/Sjc_0001197/Sjc_0007942/Sjc_0008961/Sjc_0004447/Sjc_0003769/Sjc_0005006/Sjc_0003512/Sjc_0004026/Sjc_0001293/Sjc_0000033/Sjc_0000208
GO:0032496	response to lipopolysaccharide	82	-0.432044	-1.39869	0.0318073	0.254183	0.227071	737	tags=22%, list=9%, signal=20%	Sjc_0009284/Sjc_0006710/Sjc_0003512/Sjc_0005806/Sjc_0000014/Sjc_0009208/Sjc_0006445/Sjc_0003059/Sjc_0000273/Sjc_0001293/Sjc_0006194/Sjc_0000272/Sjc_0006189/Sjc_0005455/Sjc_0004169/Sjc_0003599/Sjc_0004478/Sjc_0005456
GO:0003085	negative regulation of systemic arterial blood pressure	12	-0.682247	-1.52628	0.0319458	0.254849	0.227666	2364	tags=75%, list=28%, signal=54%	Sjc_0003079/Sjc_0001170/Sjc_0005547/Sjc_0003071/Sjc_0004632/Sjc_0001169/Sjc_0005806/Sjc_0004026/Sjc_0000014
GO:0009914	hormone transport	120	-0.407715	-1.38855	0.0320796	0.255476	0.228225	2007	tags=36%, list=23%, signal=28%	Sjc_0001637/Sjc_0009298/Sjc_0001928/Sjc_0002484/Sjc_0005960/Sjc_0002672/Sjc_0002671/Sjc_0006808/Sjc_0000783/Sjc_0007215/Sjc_0004793/Sjc_0003306/Sjc_0006075/Sjc_0006032/Sjc_0007029/Sjc_0000860/Sjc_0009169/Sjc_0008962/Sjc_0000745/Sjc_0009688/Sjc_0001197/Sjc_0003882/Sjc_0005145/Sjc_0003246/Sjc_0005786/Sjc_0008495/Sjc_0003913/Sjc_0005961/Sjc_0008961/Sjc_0005432/Sjc_0009161/Sjc_0009284/Sjc_0003512/Sjc…
GO:0001522	pseudouridine synthesis	15	0.562304	1.58239	0.0323285	0.257014	0.2296	1509	tags=53%, list=18%, signal=44%	Sjc_0002817/Sjc_0002775/Sjc_0002976/Sjc_0000658/Sjc_0007555/Sjc_0006460/Sjc_0007181/Sjc_0006840
GO:0019935	cyclic-nucleotide-mediated signaling	68	-0.450283	-1.41488	0.0330579	0.262361	0.234377	1767	tags=38%, list=21%, signal=31%	Sjc_0007287/Sjc_0008379/Sjc_0002622/Sjc_0000783/Sjc_0002376/Sjc_0008381/Sjc_0002596/Sjc_0008163/Sjc_0000792/Sjc_0001800/Sjc_0006235/Sjc_0008162/Sjc_0008378/Sjc_0001525/Sjc_0009693/Sjc_0009284/Sjc_0003512/Sjc_0005806/Sjc_0000438/Sjc_0004026/Sjc_0000014/Sjc_0006237/Sjc_0000994/Sjc_0009243/Sjc_0002731/Sjc_0004789
GO:0014041	regulation of neuron maturation	17	0.562191	1.60367	0.033274	0.263624	0.235504	1875	tags=53%, list=22%, signal=41%	Sjc_0000480/Sjc_0000405/Sjc_0007213/Sjc_0000505/Sjc_0004944/Sjc_0004021/Sjc_0001039/Sjc_0006661/Sjc_0000491
GO:0006875	cellular metal ion homeostasis	180	-0.379718	-1.33988	0.0333333	0.263642	0.23552	1311	tags=38%, list=15%, signal=33%	Sjc_0003836/Sjc_0004682/Sjc_0007951/Sjc_0003079/Sjc_0005283/Sjc_0008362/Sjc_0003938/Sjc_0002467/Sjc_0003071/Sjc_0007489/Sjc_0002996/Sjc_0003334/Sjc_0002997/Sjc_0007490/Sjc_0009336/Sjc_0007424/Sjc_0005261/Sjc_0001928/Sjc_0008265/Sjc_0005249/Sjc_0005960/Sjc_0001398/Sjc_0002622/Sjc_0000407/Sjc_0000783/Sjc_0003810/Sjc_0001043/Sjc_0007020/Sjc_0001396/Sjc_0004691/Sjc_0003746/Sjc_0001197/Sjc_0001876/Sjc…
GO:0034250	positive regulation of cellular amide metabolic process	107	0.326099	1.38838	0.0334011	0.263726	0.235596	2401	tags=49%, list=28%, signal=35%	Sjc_0004330/Sjc_0002884/Sjc_0007645/Sjc_0009713/Sjc_0008939/Sjc_0001696/Sjc_0002944/Sjc_0008320/Sjc_0008475/Sjc_0004605/Sjc_0007360/Sjc_0002725/Sjc_0001744/Sjc_0005296/Sjc_0003008/Sjc_0000253/Sjc_0006480/Sjc_0002726/Sjc_0007385/Sjc_0000430/Sjc_0007213/Sjc_0002364/Sjc_0002162/Sjc_0007555/Sjc_0008464/Sjc_0008912/Sjc_0001787/Sjc_0003200/Sjc_0000429/Sjc_0007218/Sjc_0004660/Sjc_0007144/Sjc_0003905/Sjc…
GO:0034329	cell junction assembly	146	-0.396557	-1.37577	0.0336957	0.265598	0.237268	2056	tags=35%, list=24%, signal=27%	Sjc_0008876/Sjc_0006061/Sjc_0006880/Sjc_0001927/Sjc_0006969/Sjc_0005361/Sjc_0003768/Sjc_0000241/Sjc_0002541/Sjc_0002622/Sjc_0004813/Sjc_0009335/Sjc_0008877/Sjc_0000373/Sjc_0004680/Sjc_0006447/Sjc_0006075/Sjc_0009040/Sjc_0002424/Sjc_0000718/Sjc_0008847/Sjc_0002179/Sjc_0005357/Sjc_0001150/Sjc_0000868/Sjc_0009122/Sjc_0003511/Sjc_0002543/Sjc_0000528/Sjc_0003603/Sjc_0000527/Sjc_0003769/Sjc_0006881/Sjc…
GO:0072576	liver morphogenesis	15	0.558545	1.57181	0.0342163	0.267453	0.238925	395	tags=20%, list=5%, signal=19%	Sjc_0007479/Sjc_0006634/Sjc_0003300
GO:0006879	cellular iron ion homeostasis	28	-0.553631	-1.48545	0.034153	0.267453	0.238925	457	tags=39%, list=5%, signal=37%	Sjc_0004682/Sjc_0007951/Sjc_0002996/Sjc_0007424/Sjc_0005249/Sjc_0005083/Sjc_0000273/Sjc_0000272/Sjc_0008606/Sjc_0007679/Sjc_0007678
GO:1903825	organic acid transmembrane transport	44	-0.500406	-1.47283	0.0342205	0.267453	0.238925	1027	tags=27%, list=12%, signal=24%	Sjc_0003814/Sjc_0001590/Sjc_0003327/Sjc_0006715/Sjc_0004573/Sjc_0006263/Sjc_0007976/Sjc_0003774/Sjc_0008066/Sjc_0008104/Sjc_0000812/Sjc_0007977
GO:1905039	carboxylic acid transmembrane transport	44	-0.500406	-1.47283	0.0342205	0.267453	0.238925	1027	tags=27%, list=12%, signal=24%	Sjc_0003814/Sjc_0001590/Sjc_0003327/Sjc_0006715/Sjc_0004573/Sjc_0006263/Sjc_0007976/Sjc_0003774/Sjc_0008066/Sjc_0008104/Sjc_0000812/Sjc_0007977
GO:0006941	striated muscle contraction	57	-0.461319	-1.40512	0.0341463	0.267453	0.238925	1347	tags=37%, list=16%, signal=31%	Sjc_0007586/Sjc_0001396/Sjc_0004691/Sjc_0000256/Sjc_0001876/Sjc_0006368/Sjc_0005238/Sjc_0005061/Sjc_0004743/Sjc_0005006/Sjc_0008804/Sjc_0007068/Sjc_0005809/Sjc_0001878/Sjc_0002730/Sjc_0001293/Sjc_0001877/Sjc_0005455/Sjc_0005810/Sjc_0001680/Sjc_0005456
GO:0071214	cellular response to abiotic stimulus	163	-0.391025	-1.36876	0.0343716	0.267728	0.239171	2270	tags=38%, list=27%, signal=28%	Sjc_0007298/Sjc_0003938/Sjc_0007026/Sjc_0003334/Sjc_0007177/Sjc_0002997/Sjc_0004343/Sjc_0004110/Sjc_0003687/Sjc_0001635/Sjc_0003409/Sjc_0000363/Sjc_0001928/Sjc_0006692/Sjc_0008265/Sjc_0001194/Sjc_0004339/Sjc_0008773/Sjc_0002208/Sjc_0004549/Sjc_0007973/Sjc_0003944/Sjc_0003948/Sjc_0000748/Sjc_0005467/Sjc_0002279/Sjc_0005514/Sjc_0006075/Sjc_0000011/Sjc_0009457/Sjc_0003410/Sjc_0002025/Sjc_0009123/Sjc…
GO:0104004	cellular response to environmental stimulus	163	-0.391025	-1.36876	0.0343716	0.267728	0.239171	2270	tags=38%, list=27%, signal=28%	Sjc_0007298/Sjc_0003938/Sjc_0007026/Sjc_0003334/Sjc_0007177/Sjc_0002997/Sjc_0004343/Sjc_0004110/Sjc_0003687/Sjc_0001635/Sjc_0003409/Sjc_0000363/Sjc_0001928/Sjc_0006692/Sjc_0008265/Sjc_0001194/Sjc_0004339/Sjc_0008773/Sjc_0002208/Sjc_0004549/Sjc_0007973/Sjc_0003944/Sjc_0003948/Sjc_0000748/Sjc_0005467/Sjc_0002279/Sjc_0005514/Sjc_0006075/Sjc_0000011/Sjc_0009457/Sjc_0003410/Sjc_0002025/Sjc_0009123/Sjc…
GO:0000054	ribosomal subunit export from nucleus	11	0.623047	1.57013	0.034755	0.269804	0.241025	1769	tags=55%, list=21%, signal=43%	Sjc_0001749/Sjc_0004630/Sjc_0006288/Sjc_0001063/Sjc_0001750/Sjc_0002038
GO:0033750	ribosome localization	11	0.623047	1.57013	0.034755	0.269804	0.241025	1769	tags=55%, list=21%, signal=43%	Sjc_0001749/Sjc_0004630/Sjc_0006288/Sjc_0001063/Sjc_0001750/Sjc_0002038
GO:0043921	modulation by host of viral transcription	10	0.666638	1.63526	0.0349234	0.26984	0.241057	2028	tags=60%, list=24%, signal=46%	Sjc_0004238/Sjc_0004232/Sjc_0003116/Sjc_0004299/Sjc_0005068/Sjc_0004924
GO:0052472	modulation by host of symbiont transcription	10	0.666638	1.63526	0.0349234	0.26984	0.241057	2028	tags=60%, list=24%, signal=46%	Sjc_0004238/Sjc_0004232/Sjc_0003116/Sjc_0004299/Sjc_0005068/Sjc_0004924
GO:0043928	exonucleolytic catabolism of deadenylated mRNA	25	0.483503	1.54724	0.0349627	0.26984	0.241057	1811	tags=32%, list=21%, signal=25%	Sjc_0000850/Sjc_0003199/Sjc_0000854/Sjc_0000849/Sjc_0007347/Sjc_0007896/Sjc_0002326/Sjc_0000086
GO:0032233	positive regulation of actin filament bundle assembly	32	-0.545482	-1.51437	0.0349933	0.26984	0.241057	1801	tags=44%, list=21%, signal=35%	Sjc_0000978/Sjc_0003768/Sjc_0000241/Sjc_0005351/Sjc_0006075/Sjc_0000718/Sjc_0001150/Sjc_0006841/Sjc_0003769/Sjc_0003491/Sjc_0001306/Sjc_0005006/Sjc_0007371/Sjc_0001307
GO:0001963	synaptic transmission, dopaminergic	19	-0.604959	-1.4897	0.0357143	0.27494	0.245614	441	tags=42%, list=5%, signal=40%	Sjc_0009336/Sjc_0001927/Sjc_0007215/Sjc_0006147/Sjc_0005067/Sjc_0007089/Sjc_0004907/Sjc_0004908
GO:0034198	cellular response to amino acid starvation	35	0.443611	1.54083	0.0359178	0.275818	0.246398	2304	tags=46%, list=27%, signal=34%	Sjc_0003744/Sjc_0005850/Sjc_0008939/Sjc_0005441/Sjc_0001744/Sjc_0000430/Sjc_0007213/Sjc_0000157/Sjc_0004975/Sjc_0000429/Sjc_0001294/Sjc_0001406/Sjc_0008910/Sjc_0003472/Sjc_0008088/Sjc_0008346
GO:0016331	morphogenesis of embryonic epithelium	148	-0.391777	-1.3581	0.0359477	0.275818	0.246398	2201	tags=38%, list=26%, signal=29%	Sjc_0005097/Sjc_0000747/Sjc_0006435/Sjc_0006858/Sjc_0003662/Sjc_0008876/Sjc_0001927/Sjc_0001928/Sjc_0004842/Sjc_0009659/Sjc_0001194/Sjc_0008745/Sjc_0004632/Sjc_0008532/Sjc_0008807/Sjc_0007128/Sjc_0007550/Sjc_0003768/Sjc_0004303/Sjc_0004813/Sjc_0007203/Sjc_0008877/Sjc_0004680/Sjc_0000786/Sjc_0003306/Sjc_0007280/Sjc_0006075/Sjc_0002424/Sjc_0000718/Sjc_0008847/Sjc_0000860/Sjc_0003139/Sjc_0008962/Sjc…
GO:0046782	regulation of viral transcription	14	0.607666	1.63632	0.0363195	0.277271	0.247696	2028	tags=50%, list=24%, signal=38%	Sjc_0004238/Sjc_0004232/Sjc_0003116/Sjc_0001696/Sjc_0004299/Sjc_0005068/Sjc_0004924
GO:0000447	endonucleolytic cleavage in ITS1 to separate SSU-rRNA from 5.8S rRNA and LSU-rRNA from tricistronic rRNA transcript (SSU-rRNA, 5.8S rRNA, LSU-rRNA)	16	0.569701	1.61325	0.0363054	0.277271	0.247696	1543	tags=50%, list=18%, signal=41%	Sjc_0008903/Sjc_0002765/Sjc_0002864/Sjc_0008904/Sjc_0002863/Sjc_0000326/Sjc_0009486/Sjc_0008499
GO:0045948	positive regulation of translational initiation	18	0.539381	1.57525	0.036291	0.277271	0.247696	2303	tags=44%, list=27%, signal=33%	Sjc_0001744/Sjc_0005296/Sjc_0007213/Sjc_0000575/Sjc_0008789/Sjc_0002047/Sjc_0001137/Sjc_0000993
GO:1902808	positive regulation of cell cycle G1/S phase transition	31	0.442915	1.48569	0.036414	0.277271	0.247696	2259	tags=52%, list=26%, signal=38%	Sjc_0006357/Sjc_0000410/Sjc_0006136/Sjc_0002982/Sjc_0008263/Sjc_0000369/Sjc_0001489/Sjc_0007213/Sjc_0005045/Sjc_0003428/Sjc_0004833/Sjc_0007763/Sjc_0009026/Sjc_0009131/Sjc_0001137/Sjc_0008088
GO:0006629	lipid metabolic process	460	-0.329894	-1.22518	0.0364372	0.277271	0.247696	2370	tags=34%, list=28%, signal=26%	Sjc_0005286/Sjc_0003079/Sjc_0004710/Sjc_0003739/Sjc_0001170/Sjc_0000647/Sjc_0006885/Sjc_0005283/Sjc_0008362/Sjc_0002846/Sjc_0003435/Sjc_0006342/Sjc_0003071/Sjc_0001184/Sjc_0009013/Sjc_0004929/Sjc_0000283/Sjc_0005823/Sjc_0002759/Sjc_0005097/Sjc_0003334/Sjc_0007318/Sjc_0001446/Sjc_0000364/Sjc_0008582/Sjc_0002015/Sjc_0006935/Sjc_0005019/Sjc_0006593/Sjc_0008021/Sjc_0004553/Sjc_0000742/Sjc_0006017/Sjc…
GO:2001252	positive regulation of chromosome organization	114	0.313406	1.3438	0.0365596	0.277745	0.248119	2005	tags=42%, list=23%, signal=33%	Sjc_0003022/Sjc_0008891/Sjc_0003744/Sjc_0007102/Sjc_0003382/Sjc_0004074/Sjc_0009692/Sjc_0007115/Sjc_0001696/Sjc_0007952/Sjc_0002607/Sjc_0002817/Sjc_0002395/Sjc_0001432/Sjc_0002774/Sjc_0001692/Sjc_0002324/Sjc_0001489/Sjc_0008908/Sjc_0002976/Sjc_0003150/Sjc_0008909/Sjc_0001097/Sjc_0003197/Sjc_0007022/Sjc_0002148/Sjc_0001124/Sjc_0006916/Sjc_0007144/Sjc_0006120/Sjc_0008363/Sjc_0005461/Sjc_0001060/Sjc…
GO:0010226	response to lithium ion	19	-0.604499	-1.48857	0.0371429	0.281712	0.251664	1639	tags=47%, list=19%, signal=38%	Sjc_0002622/Sjc_0004793/Sjc_0009169/Sjc_0005425/Sjc_0003491/Sjc_0009161/Sjc_0009160/Sjc_0009167/Sjc_0009168
GO:0030593	neutrophil chemotaxis	12	-0.67528	-1.51069	0.0373073	0.282221	0.252118	1122	tags=33%, list=13%, signal=29%	Sjc_0007942/Sjc_0003512/Sjc_0005480/Sjc_0005479
GO:0043312	neutrophil degranulation	187	-0.372981	-1.32301	0.0373932	0.282221	0.252118	1450	tags=26%, list=17%, signal=22%	Sjc_0007314/Sjc_0005514/Sjc_0007280/Sjc_0006871/Sjc_0000011/Sjc_0000745/Sjc_0009457/Sjc_0009352/Sjc_0001834/Sjc_0007942/Sjc_0008113/Sjc_0006316/Sjc_0001122/Sjc_0004259/Sjc_0005425/Sjc_0003913/Sjc_0003286/Sjc_0009431/Sjc_0001999/Sjc_0000754/Sjc_0002000/Sjc_0003769/Sjc_0009436/Sjc_0007991/Sjc_0005806/Sjc_0000014/Sjc_0004306/Sjc_0006541/Sjc_0000639/Sjc_0003679/Sjc_0000273/Sjc_0003943/Sjc_0003340/Sjc…
GO:0001505	regulation of neurotransmitter levels	221	-0.362698	-1.30183	0.0373832	0.282221	0.252118	2590	tags=39%, list=30%, signal=28%	Sjc_0005060/Sjc_0007299/Sjc_0007567/Sjc_0004352/Sjc_0001653/Sjc_0002823/Sjc_0004493/Sjc_0001562/Sjc_0006273/Sjc_0002458/Sjc_0006606/Sjc_0003079/Sjc_0006814/Sjc_0000954/Sjc_0003071/Sjc_0003620/Sjc_0005566/Sjc_0008948/Sjc_0009452/Sjc_0005137/Sjc_0007261/Sjc_0009336/Sjc_0004888/Sjc_0000169/Sjc_0001927/Sjc_0001637/Sjc_0001149/Sjc_0004613/Sjc_0006963/Sjc_0008937/Sjc_0007287/Sjc_0003726/Sjc_0002622/Sjc…
GO:0030073	insulin secretion	72	-0.43842	-1.39169	0.0374707	0.282345	0.252228	2077	tags=40%, list=24%, signal=31%	Sjc_0009336/Sjc_0001637/Sjc_0009298/Sjc_0002484/Sjc_0005960/Sjc_0006808/Sjc_0007215/Sjc_0004793/Sjc_0006075/Sjc_0000860/Sjc_0009169/Sjc_0009688/Sjc_0001197/Sjc_0005145/Sjc_0005786/Sjc_0008495/Sjc_0005961/Sjc_0005432/Sjc_0009161/Sjc_0009284/Sjc_0003512/Sjc_0009160/Sjc_0009167/Sjc_0003340/Sjc_0001790/Sjc_0003341/Sjc_0000412/Sjc_0009168/Sjc_0009243
GO:0010452	histone H3-K36 methylation	12	0.626048	1.63939	0.0379703	0.282584	0.252442	1892	tags=50%, list=22%, signal=39%	Sjc_0008793/Sjc_0006382/Sjc_0003150/Sjc_0002942/Sjc_0001523/Sjc_0006314
GO:0042675	compound eye cone cell differentiation	19	0.528908	1.59697	0.0378973	0.282584	0.252442	101	tags=11%, list=1%, signal=10%	Sjc_0007479/Sjc_0002680
GO:0060278	regulation of ovulation	14	-0.642444	-1.49999	0.0376266	0.282584	0.252442	2021	tags=64%, list=24%, signal=49%	Sjc_0006880/Sjc_0007500/Sjc_0009335/Sjc_0009040/Sjc_0000041/Sjc_0001712/Sjc_0006881/Sjc_0007782/Sjc_0000042
GO:1902106	negative regulation of leukocyte differentiation	31	-0.544655	-1.49755	0.0379919	0.282584	0.252442	1949	tags=45%, list=23%, signal=35%	Sjc_0001928/Sjc_0007287/Sjc_0007418/Sjc_0000350/Sjc_0004680/Sjc_0003306/Sjc_0006075/Sjc_0008962/Sjc_0008961/Sjc_0004447/Sjc_0003491/Sjc_0006710/Sjc_0004533/Sjc_0007419
GO:0045453	bone resorption	31	-0.544291	-1.49655	0.0379919	0.282584	0.252442	1767	tags=39%, list=21%, signal=31%	Sjc_0007287/Sjc_0002622/Sjc_0003306/Sjc_0001236/Sjc_0008962/Sjc_0001197/Sjc_0007942/Sjc_0008961/Sjc_0004447/Sjc_0003512/Sjc_0000033/Sjc_0000208
GO:0002027	regulation of heart rate	33	-0.536233	-1.49613	0.0378378	0.282584	0.252442	1763	tags=45%, list=21%, signal=36%	Sjc_0001398/Sjc_0002672/Sjc_0001979/Sjc_0002671/Sjc_0000748/Sjc_0001396/Sjc_0001876/Sjc_0005238/Sjc_0000749/Sjc_0008804/Sjc_0000751/Sjc_0001878/Sjc_0001877/Sjc_0005455/Sjc_0005456
GO:0071385	cellular response to glucocorticoid stimulus	31	-0.543967	-1.49566	0.0379919	0.282584	0.252442	831	tags=35%, list=10%, signal=32%	Sjc_0000860/Sjc_0006235/Sjc_0005298/Sjc_0009284/Sjc_0004026/Sjc_0006237/Sjc_0000639/Sjc_0001293/Sjc_0002582/Sjc_0002583/Sjc_0007388
GO:0030879	mammary gland development	58	-0.457141	-1.39375	0.0377588	0.282584	0.252442	1538	tags=41%, list=18%, signal=34%	Sjc_0003334/Sjc_0009336/Sjc_0006385/Sjc_0009135/Sjc_0001928/Sjc_0006384/Sjc_0003306/Sjc_0006032/Sjc_0000718/Sjc_0008962/Sjc_0006235/Sjc_0008961/Sjc_0005403/Sjc_0003491/Sjc_0006632/Sjc_0006237/Sjc_0006445/Sjc_0005497/Sjc_0005402/Sjc_0006952/Sjc_0005067/Sjc_0005480/Sjc_0001293/Sjc_0005479
GO:0035195	miRNA-mediated gene silencing	62	0.364355	1.41393	0.0380886	0.282848	0.252678	2559	tags=50%, list=30%, signal=35%	Sjc_0001749/Sjc_0006815/Sjc_0001193/Sjc_0008449/Sjc_0006518/Sjc_0006162/Sjc_0009713/Sjc_0001696/Sjc_0002354/Sjc_0002692/Sjc_0009333/Sjc_0004444/Sjc_0003199/Sjc_0007144/Sjc_0001750/Sjc_0000559/Sjc_0008245/Sjc_0006771/Sjc_0007558/Sjc_0008789/Sjc_0006712/Sjc_0002184/Sjc_0004202/Sjc_0008139/Sjc_0005808/Sjc_0007807/Sjc_0003305/Sjc_0002411/Sjc_0001029/Sjc_0001405/Sjc_0003709
GO:0035167	larval lymph gland hemopoiesis	23	0.483362	1.51666	0.0383141	0.283922	0.253637	2238	tags=57%, list=26%, signal=42%	Sjc_0008965/Sjc_0004040/Sjc_0007241/Sjc_0006895/Sjc_0001964/Sjc_0000713/Sjc_0001546/Sjc_0004947/Sjc_0005043/Sjc_0005350/Sjc_0004924/Sjc_0004445/Sjc_0007242
GO:0086003	cardiac muscle cell contraction	26	-0.553543	-1.4701	0.0383562	0.283922	0.253637	1192	tags=42%, list=14%, signal=37%	Sjc_0000256/Sjc_0001876/Sjc_0005238/Sjc_0005006/Sjc_0008804/Sjc_0005809/Sjc_0001878/Sjc_0001877/Sjc_0005455/Sjc_0005810/Sjc_0005456
GO:0071359	cellular response to dsRNA	24	0.474156	1.4938	0.038583	0.28488	0.254494	2477	tags=67%, list=29%, signal=47%	Sjc_0008449/Sjc_0006518/Sjc_0006162/Sjc_0001696/Sjc_0002692/Sjc_0009333/Sjc_0002162/Sjc_0000559/Sjc_0008245/Sjc_0007558/Sjc_0008789/Sjc_0006712/Sjc_0008139/Sjc_0007807/Sjc_0006071/Sjc_0001029
GO:0008016	regulation of heart contraction	77	-0.42921	-1.37236	0.0387324	0.28488	0.254494	1763	tags=40%, list=21%, signal=32%	Sjc_0001398/Sjc_0002672/Sjc_0001979/Sjc_0002671/Sjc_0000748/Sjc_0006032/Sjc_0000860/Sjc_0001396/Sjc_0004691/Sjc_0003746/Sjc_0000256/Sjc_0001876/Sjc_0006235/Sjc_0006368/Sjc_0008131/Sjc_0005238/Sjc_0005061/Sjc_0000749/Sjc_0005006/Sjc_0003512/Sjc_0008804/Sjc_0006237/Sjc_0000751/Sjc_0007068/Sjc_0005809/Sjc_0001878/Sjc_0001877/Sjc_0005455/Sjc_0005810/Sjc_0001680/Sjc_0005456
GO:0061008	hepaticobiliary system development	103	0.322145	1.3614	0.038672	0.28488	0.254494	1152	tags=19%, list=13%, signal=17%	Sjc_0007479/Sjc_0008280/Sjc_0006753/Sjc_0006634/Sjc_0007228/Sjc_0009285/Sjc_0002534/Sjc_0003116/Sjc_0003300/Sjc_0003382/Sjc_0009713/Sjc_0004669/Sjc_0003439/Sjc_0008794/Sjc_0008812/Sjc_0000505/Sjc_0000306/Sjc_0005045/Sjc_0003197/Sjc_0008464
GO:0098657	import into cell	385	-0.33771	-1.2459	0.0386572	0.28488	0.254494	2370	tags=35%, list=28%, signal=26%	Sjc_0005286/Sjc_0003079/Sjc_0003127/Sjc_0006814/Sjc_0003724/Sjc_0006405/Sjc_0000954/Sjc_0003071/Sjc_0001184/Sjc_0004146/Sjc_0008948/Sjc_0009452/Sjc_0000747/Sjc_0006435/Sjc_0007261/Sjc_0006858/Sjc_0001869/Sjc_0006935/Sjc_0009029/Sjc_0004553/Sjc_0004175/Sjc_0009336/Sjc_0006880/Sjc_0001637/Sjc_0001149/Sjc_0007251/Sjc_0001928/Sjc_0004920/Sjc_0007167/Sjc_0004613/Sjc_0002553/Sjc_0007128/Sjc_0003782/Sjc…
GO:0021884	forebrain neuron development	22	-0.575177	-1.47568	0.0391608	0.287117	0.256492	1123	tags=32%, list=13%, signal=28%	Sjc_0003511/Sjc_0006632/Sjc_0006304/Sjc_0006445/Sjc_0005480/Sjc_0000994/Sjc_0005479
GO:0019932	second-messenger-mediated signaling	150	-0.387036	-1.34253	0.0391304	0.287117	0.256492	1767	tags=32%, list=21%, signal=26%	Sjc_0007287/Sjc_0001398/Sjc_0001979/Sjc_0008379/Sjc_0002622/Sjc_0000783/Sjc_0002376/Sjc_0003306/Sjc_0008381/Sjc_0002177/Sjc_0004417/Sjc_0002596/Sjc_0001236/Sjc_0001396/Sjc_0000871/Sjc_0008163/Sjc_0004691/Sjc_0008962/Sjc_0000792/Sjc_0001876/Sjc_0001800/Sjc_0006235/Sjc_0008162/Sjc_0007942/Sjc_0006368/Sjc_0008961/Sjc_0008378/Sjc_0001525/Sjc_0009693/Sjc_0009284/Sjc_0003512/Sjc_0005806/Sjc_0000438/Sjc…
GO:0046825	regulation of protein export from nucleus	25	0.475597	1.52194	0.0392991	0.287674	0.25699	2194	tags=52%, list=26%, signal=39%	Sjc_0001749/Sjc_0006288/Sjc_0002942/Sjc_0001063/Sjc_0001523/Sjc_0001750/Sjc_0006411/Sjc_0000091/Sjc_0005718/Sjc_0007003/Sjc_0000547/Sjc_0009131/Sjc_0008863
GO:0048079	regulation of cuticle pigmentation	13	-0.658546	-1.51153	0.0395894	0.287974	0.257258	2020	tags=54%, list=24%, signal=41%	Sjc_0008552/Sjc_0001635/Sjc_0000041/Sjc_0006755/Sjc_0000814/Sjc_0000042/Sjc_0006754
GO:0035994	response to muscle stretch	13	-0.658358	-1.5111	0.0395894	0.287974	0.257258	2012	tags=69%, list=24%, signal=53%	Sjc_0001635/Sjc_0001398/Sjc_0002622/Sjc_0001396/Sjc_0001150/Sjc_0001876/Sjc_0005298/Sjc_0001878/Sjc_0001877
GO:0000959	mitochondrial RNA metabolic process	30	0.45156	1.50508	0.0395351	0.287974	0.257258	2996	tags=70%, list=35%, signal=46%	Sjc_0006518/Sjc_0004181/Sjc_0002725/Sjc_0003008/Sjc_0005234/Sjc_0002726/Sjc_0006713/Sjc_0006589/Sjc_0003695/Sjc_0003443/Sjc_0003276/Sjc_0003860/Sjc_0001393/Sjc_0000571/Sjc_0008346/Sjc_0004428/Sjc_0003009/Sjc_0003475/Sjc_0005738/Sjc_0000408/Sjc_0002490
GO:0002283	neutrophil activation involved in immune response	188	-0.37187	-1.32012	0.0395299	0.287974	0.257258	1450	tags=26%, list=17%, signal=22%	Sjc_0007314/Sjc_0005514/Sjc_0007280/Sjc_0006871/Sjc_0000011/Sjc_0000745/Sjc_0009457/Sjc_0009352/Sjc_0001834/Sjc_0007942/Sjc_0008113/Sjc_0006316/Sjc_0001122/Sjc_0004259/Sjc_0005425/Sjc_0003913/Sjc_0003286/Sjc_0009431/Sjc_0001999/Sjc_0000754/Sjc_0002000/Sjc_0003769/Sjc_0009436/Sjc_0007991/Sjc_0005806/Sjc_0000014/Sjc_0004306/Sjc_0006541/Sjc_0000639/Sjc_0003679/Sjc_0000273/Sjc_0003943/Sjc_0003340/Sjc…
GO:0022011	myelination in peripheral nervous system	11	-0.683285	-1.50389	0.0398818	0.288285	0.257535	2008	tags=73%, list=23%, signal=56%	Sjc_0001927/Sjc_0007983/Sjc_0007287/Sjc_0007203/Sjc_0005027/Sjc_0007982/Sjc_0003651/Sjc_0005187
GO:0032292	peripheral nervous system axon ensheathment	11	-0.683285	-1.50389	0.0398818	0.288285	0.257535	2008	tags=73%, list=23%, signal=56%	Sjc_0001927/Sjc_0007983/Sjc_0007287/Sjc_0007203/Sjc_0005027/Sjc_0007982/Sjc_0003651/Sjc_0005187
GO:0071542	dopaminergic neuron differentiation	26	-0.55198	-1.46595	0.039726	0.288285	0.257535	1512	tags=54%, list=18%, signal=44%	Sjc_0004793/Sjc_0006147/Sjc_0006075/Sjc_0009169/Sjc_0000041/Sjc_0004530/Sjc_0009161/Sjc_0001525/Sjc_0009160/Sjc_0006445/Sjc_0000639/Sjc_0009167/Sjc_0009168/Sjc_0000042
GO:0071219	cellular response to molecule of bacterial origin	47	-0.486444	-1.44796	0.0398506	0.288285	0.257535	733	tags=28%, list=9%, signal=25%	Sjc_0006710/Sjc_0003512/Sjc_0005806/Sjc_0000014/Sjc_0009208/Sjc_0006445/Sjc_0003059/Sjc_0001293/Sjc_0006194/Sjc_0000180/Sjc_0006189/Sjc_0003599/Sjc_0004478
GO:0006509	membrane protein ectodomain proteolysis	19	-0.601146	-1.48031	0.04	0.288687	0.257895	2140	tags=53%, list=25%, signal=40%	Sjc_0006995/Sjc_0006099/Sjc_0003768/Sjc_0001345/Sjc_0004809/Sjc_0003769/Sjc_0006101/Sjc_0004725/Sjc_0006100/Sjc_0005187
GO:0019083	viral transcription	16	0.562653	1.59329	0.0402039	0.289707	0.258805	2028	tags=44%, list=24%, signal=33%	Sjc_0004238/Sjc_0004232/Sjc_0003116/Sjc_0001696/Sjc_0004299/Sjc_0005068/Sjc_0004924
GO:0033333	fin development	10	-0.693379	-1.50096	0.0402985	0.289936	0.25901	495	tags=30%, list=6%, signal=28%	Sjc_0002656/Sjc_0002657/Sjc_0002655
GO:0062014	negative regulation of small molecule metabolic process	37	0.422466	1.47939	0.0403754	0.290037	0.2591	849	tags=14%, list=10%, signal=12%	Sjc_0007479/Sjc_0006698/Sjc_0002123/Sjc_0003666/Sjc_0003543
GO:0051651	maintenance of location in cell	74	-0.449395	-1.42496	0.0405056	0.290521	0.259533	2106	tags=34%, list=25%, signal=26%	Sjc_0008536/Sjc_0007282/Sjc_0007403/Sjc_0006969/Sjc_0002426/Sjc_0004632/Sjc_0003768/Sjc_0002668/Sjc_0007500/Sjc_0002622/Sjc_0005342/Sjc_0001474/Sjc_0003148/Sjc_0000868/Sjc_0005083/Sjc_0001789/Sjc_0003769/Sjc_0000867/Sjc_0005006/Sjc_0005455/Sjc_0005187/Sjc_0001680/Sjc_0007679/Sjc_0005456/Sjc_0007678
GO:1900087	positive regulation of G1/S transition of mitotic cell cycle	24	0.471998	1.487	0.0406827	0.290888	0.25986	2259	tags=50%, list=26%, signal=37%	Sjc_0006357/Sjc_0000410/Sjc_0006136/Sjc_0001489/Sjc_0005045/Sjc_0003428/Sjc_0004833/Sjc_0007763/Sjc_0009026/Sjc_0009131/Sjc_0001137/Sjc_0008088
GO:1990542	mitochondrial transmembrane transport	53	0.375822	1.40845	0.0406566	0.290888	0.25986	2126	tags=40%, list=25%, signal=30%	Sjc_0005700/Sjc_0007288/Sjc_0006355/Sjc_0005917/Sjc_0006238/Sjc_0008741/Sjc_0004940/Sjc_0008039/Sjc_0003689/Sjc_0003120/Sjc_0003147/Sjc_0003096/Sjc_0003185/Sjc_0003975/Sjc_0001039/Sjc_0000554/Sjc_0008250/Sjc_0002346/Sjc_0003860/Sjc_0006670/Sjc_0003974
GO:0042428	serotonin metabolic process	15	-0.635019	-1.48716	0.0408759	0.291817	0.260691	1161	tags=33%, list=14%, signal=29%	Sjc_0006235/Sjc_0006237/Sjc_0006755/Sjc_0009243/Sjc_0006754
GO:1904357	negative regulation of telomere maintenance via telomere lengthening	13	0.608551	1.62667	0.0413758	0.293084	0.261822	1980	tags=69%, list=23%, signal=53%	Sjc_0002893/Sjc_0008267/Sjc_0003199/Sjc_0000771/Sjc_0006789/Sjc_0004653/Sjc_0001310/Sjc_0003784/Sjc_0006712
GO:0001731	formation of translation preinitiation complex	10	0.655626	1.60825	0.0412321	0.293084	0.261822	2309	tags=70%, list=27%, signal=51%	Sjc_0006770/Sjc_0005210/Sjc_0003495/Sjc_0004023/Sjc_0003171/Sjc_0003183/Sjc_0006685
GO:2000647	negative regulation of stem cell proliferation	27	0.476913	1.55597	0.0414341	0.293084	0.261822	1131	tags=30%, list=13%, signal=26%	Sjc_0007479/Sjc_0003116/Sjc_0004163/Sjc_0008967/Sjc_0002774/Sjc_0003281/Sjc_0006514/Sjc_0009052
GO:0035864	response to potassium ion	11	-0.681752	-1.50052	0.0413589	0.293084	0.261822	1512	tags=64%, list=18%, signal=52%	Sjc_0004793/Sjc_0009169/Sjc_0004573/Sjc_0009161/Sjc_0009160/Sjc_0009167/Sjc_0009168
GO:0014046	dopamine secretion	17	-0.604866	-1.47402	0.0412518	0.293084	0.261822	1540	tags=53%, list=18%, signal=43%	Sjc_0002417/Sjc_0004793/Sjc_0009169/Sjc_0005238/Sjc_0009161/Sjc_0003512/Sjc_0009160/Sjc_0009167/Sjc_0009168
GO:0014059	regulation of dopamine secretion	17	-0.604866	-1.47402	0.0412518	0.293084	0.261822	1540	tags=53%, list=18%, signal=43%	Sjc_0002417/Sjc_0004793/Sjc_0009169/Sjc_0005238/Sjc_0009161/Sjc_0003512/Sjc_0009160/Sjc_0009167/Sjc_0009168
GO:2000232	regulation of rRNA processing	11	0.613552	1.5462	0.0416599	0.294231	0.262847	1420	tags=64%, list=17%, signal=53%	Sjc_0004753/Sjc_0004934/Sjc_0007952/Sjc_0001383/Sjc_0005265/Sjc_0006288/Sjc_0009490
GO:0098754	detoxification	37	-0.513716	-1.47377	0.0419397	0.294407	0.263004	2396	tags=43%, list=28%, signal=31%	Sjc_0003836/Sjc_0003079/Sjc_0000647/Sjc_0003071/Sjc_0002015/Sjc_0005261/Sjc_0005541/Sjc_0005394/Sjc_0007027/Sjc_0001056/Sjc_0005806/Sjc_0000014/Sjc_0005754/Sjc_0004169/Sjc_0008539/Sjc_0008538
GO:0007310	oocyte dorsal/ventral axis specification	37	-0.513111	-1.47204	0.0419397	0.294407	0.263004	1482	tags=24%, list=17%, signal=20%	Sjc_0003306/Sjc_0008962/Sjc_0001183/Sjc_0008961/Sjc_0007991/Sjc_0002656/Sjc_0004478/Sjc_0002657/Sjc_0002655
GO:0001501	skeletal system development	129	-0.398634	-1.36648	0.0418964	0.294407	0.263004	1570	tags=28%, list=18%, signal=23%	Sjc_0000241/Sjc_0005351/Sjc_0007203/Sjc_0000470/Sjc_0005023/Sjc_0006063/Sjc_0004680/Sjc_0006075/Sjc_0006032/Sjc_0000718/Sjc_0008886/Sjc_0001876/Sjc_0008486/Sjc_0007937/Sjc_0006084/Sjc_0005403/Sjc_0004530/Sjc_0006710/Sjc_0003512/Sjc_0002391/Sjc_0006445/Sjc_0005015/Sjc_0001878/Sjc_0000639/Sjc_0002656/Sjc_0005497/Sjc_0005402/Sjc_0003774/Sjc_0001790/Sjc_0001877/Sjc_0000374/Sjc_0000994/Sjc_0008606/Sjc…
GO:0002274	myeloid leukocyte activation	211	-0.363766	-1.29935	0.041841	0.294407	0.263004	1450	tags=26%, list=17%, signal=22%	Sjc_0007314/Sjc_0005514/Sjc_0007280/Sjc_0006871/Sjc_0000011/Sjc_0000745/Sjc_0009457/Sjc_0009352/Sjc_0001834/Sjc_0003410/Sjc_0007942/Sjc_0008113/Sjc_0006316/Sjc_0001122/Sjc_0004259/Sjc_0005425/Sjc_0003913/Sjc_0003286/Sjc_0005027/Sjc_0009431/Sjc_0007982/Sjc_0001999/Sjc_0000754/Sjc_0002000/Sjc_0003769/Sjc_0009436/Sjc_0007991/Sjc_0005806/Sjc_0000014/Sjc_0004306/Sjc_0006541/Sjc_0006445/Sjc_0000639/Sjc…
GO:0009411	response to UV	127	-0.398807	-1.36329	0.0422222	0.29594	0.264374	2074	tags=35%, list=24%, signal=27%	Sjc_0006385/Sjc_0008287/Sjc_0003687/Sjc_0003153/Sjc_0001635/Sjc_0002613/Sjc_0000363/Sjc_0003821/Sjc_0006026/Sjc_0001194/Sjc_0002208/Sjc_0004549/Sjc_0001048/Sjc_0003948/Sjc_0005508/Sjc_0006384/Sjc_0003306/Sjc_0002279/Sjc_0008962/Sjc_0002025/Sjc_0008113/Sjc_0002566/Sjc_0009123/Sjc_0008961/Sjc_0002274/Sjc_0002269/Sjc_0002271/Sjc_0005432/Sjc_0001192/Sjc_0001229/Sjc_0002268/Sjc_0004228/Sjc_0002273/Sjc…
GO:0043270	positive regulation of ion transport	100	-0.419773	-1.38491	0.0423341	0.296275	0.264672	1571	tags=34%, list=18%, signal=28%	Sjc_0006808/Sjc_0007215/Sjc_0004793/Sjc_0006361/Sjc_0008268/Sjc_0009169/Sjc_0009688/Sjc_0001876/Sjc_0006235/Sjc_0003511/Sjc_0006316/Sjc_0003246/Sjc_0003913/Sjc_0001169/Sjc_0009161/Sjc_0005006/Sjc_0009160/Sjc_0008804/Sjc_0006237/Sjc_0007068/Sjc_0004471/Sjc_0001878/Sjc_0000273/Sjc_0009167/Sjc_0001877/Sjc_0000272/Sjc_0000994/Sjc_0005455/Sjc_0009168/Sjc_0000033/Sjc_0000208/Sjc_0002582/Sjc_0002583/Sjc…
GO:0006929	substrate-dependent cell migration	20	-0.589685	-1.47496	0.0425532	0.297357	0.26564	2056	tags=50%, list=24%, signal=38%	Sjc_0008876/Sjc_0005504/Sjc_0002622/Sjc_0004813/Sjc_0008877/Sjc_0001412/Sjc_0006632/Sjc_0005480/Sjc_0005479/Sjc_0008172
GO:0060856	establishment of blood-brain barrier	25	-0.555834	-1.46675	0.0426997	0.297481	0.26575	1357	tags=48%, list=16%, signal=41%	Sjc_0002179/Sjc_0009122/Sjc_0003511/Sjc_0002421/Sjc_0009375/Sjc_0009202/Sjc_0000442/Sjc_0000639/Sjc_0004304/Sjc_0006626/Sjc_0007980/Sjc_0001613
GO:0030323	respiratory tube development	52	0.376047	1.4188	0.0426894	0.297481	0.26575	407	tags=13%, list=5%, signal=13%	Sjc_0007479/Sjc_0008388/Sjc_0002984/Sjc_0006634/Sjc_0009285/Sjc_0001228/Sjc_0000111
GO:0071241	cellular response to inorganic substance	112	-0.406839	-1.36488	0.0427928	0.297681	0.265929	1540	tags=29%, list=18%, signal=24%	Sjc_0002417/Sjc_0004680/Sjc_0004793/Sjc_0003306/Sjc_0005514/Sjc_0009169/Sjc_0001475/Sjc_0008962/Sjc_0003746/Sjc_0001834/Sjc_0001876/Sjc_0005083/Sjc_0003246/Sjc_0008961/Sjc_0008133/Sjc_0003491/Sjc_0009161/Sjc_0009160/Sjc_0006445/Sjc_0001878/Sjc_0005772/Sjc_0000273/Sjc_0009167/Sjc_0001877/Sjc_0000272/Sjc_0000994/Sjc_0009168/Sjc_0009751/Sjc_0005515/Sjc_0004907/Sjc_0004908/Sjc_0007388
GO:1904591	positive regulation of protein import	20	0.514853	1.5581	0.0430688	0.29915	0.267241	2890	tags=70%, list=34%, signal=46%	Sjc_0003744/Sjc_0001160/Sjc_0005596/Sjc_0005045/Sjc_0003846/Sjc_0007728/Sjc_0008863/Sjc_0004094/Sjc_0008389/Sjc_0004008/Sjc_0006961/Sjc_0006369/Sjc_0008618/Sjc_0006354
GO:0045880	positive regulation of smoothened signaling pathway	31	0.436048	1.46266	0.0431886	0.299532	0.267582	1880	tags=45%, list=22%, signal=35%	Sjc_0006338/Sjc_0001193/Sjc_0003145/Sjc_0000369/Sjc_0006514/Sjc_0005045/Sjc_0000984/Sjc_0009052/Sjc_0006967/Sjc_0002784/Sjc_0001263/Sjc_0004703/Sjc_0004704/Sjc_0001890
GO:0006144	purine nucleobase metabolic process	46	0.404958	1.48434	0.0436357	0.301276	0.26914	1553	tags=37%, list=18%, signal=30%	Sjc_0006698/Sjc_0000051/Sjc_0002534/Sjc_0000252/Sjc_0003566/Sjc_0005183/Sjc_0002354/Sjc_0007675/Sjc_0002482/Sjc_0005828/Sjc_0007637/Sjc_0003433/Sjc_0009735/Sjc_0000107/Sjc_0005063/Sjc_0006944/Sjc_0002892
GO:0040013	negative regulation of locomotion	116	-0.40538	-1.36946	0.0436242	0.301276	0.26914	2147	tags=36%, list=25%, signal=27%	Sjc_0006435/Sjc_0002015/Sjc_0009336/Sjc_0001928/Sjc_0007983/Sjc_0008773/Sjc_0007287/Sjc_0002672/Sjc_0001979/Sjc_0005051/Sjc_0000241/Sjc_0002622/Sjc_0002671/Sjc_0003306/Sjc_0002177/Sjc_0006075/Sjc_0008651/Sjc_0000718/Sjc_0008847/Sjc_0004469/Sjc_0000011/Sjc_0008163/Sjc_0008962/Sjc_0004980/Sjc_0009457/Sjc_0008162/Sjc_0008682/Sjc_0008495/Sjc_0007131/Sjc_0005027/Sjc_0003603/Sjc_0008961/Sjc_0004530/Sjc…
GO:1903522	regulation of blood circulation	99	-0.415266	-1.36691	0.043578	0.301276	0.26914	1835	tags=38%, list=21%, signal=31%	Sjc_0004339/Sjc_0001398/Sjc_0002672/Sjc_0001979/Sjc_0000241/Sjc_0002671/Sjc_0000748/Sjc_0003306/Sjc_0006032/Sjc_0000860/Sjc_0001396/Sjc_0004691/Sjc_0008962/Sjc_0003746/Sjc_0001197/Sjc_0000256/Sjc_0001876/Sjc_0006235/Sjc_0006368/Sjc_0008131/Sjc_0005238/Sjc_0005061/Sjc_0000749/Sjc_0008961/Sjc_0005006/Sjc_0003512/Sjc_0004026/Sjc_0008804/Sjc_0006237/Sjc_0000751/Sjc_0007068/Sjc_0005809/Sjc_0001878/Sjc…
GO:0043057	backward locomotion	14	-0.64443	-1.50462	0.0441682	0.304497	0.272018	2161	tags=71%, list=25%, signal=53%	Sjc_0002799/Sjc_0003924/Sjc_0002672/Sjc_0002671/Sjc_0000009/Sjc_0004691/Sjc_0008682/Sjc_0006368/Sjc_0001590/Sjc_0000017
GO:0006415	translational termination	74	0.345814	1.38538	0.0442403	0.304539	0.272056	2900	tags=47%, list=34%, signal=32%	Sjc_0007194/Sjc_0000167/Sjc_0003411/Sjc_0007360/Sjc_0005601/Sjc_0008136/Sjc_0003076/Sjc_0003675/Sjc_0000826/Sjc_0005606/Sjc_0005933/Sjc_0005608/Sjc_0008761/Sjc_0002949/Sjc_0006548/Sjc_0005347/Sjc_0003077/Sjc_0002946/Sjc_0009682/Sjc_0004489/Sjc_0006533/Sjc_0003641/Sjc_0005206/Sjc_0001833/Sjc_0001996/Sjc_0002452/Sjc_0008587/Sjc_0007348/Sjc_0001716/Sjc_0004166/Sjc_0008403/Sjc_0000168/Sjc_0008359/Sjc…
GO:0042391	regulation of membrane potential	152	-0.383379	-1.33293	0.0444204	0.305324	0.272757	2194	tags=34%, list=26%, signal=26%	Sjc_0003334/Sjc_0000293/Sjc_0007177/Sjc_0008948/Sjc_0004553/Sjc_0009336/Sjc_0001927/Sjc_0001637/Sjc_0002702/Sjc_0009298/Sjc_0006613/Sjc_0005960/Sjc_0001398/Sjc_0002672/Sjc_0009441/Sjc_0003944/Sjc_0002622/Sjc_0002671/Sjc_0000748/Sjc_0007215/Sjc_0006361/Sjc_0001396/Sjc_0000871/Sjc_0003746/Sjc_0000256/Sjc_0001876/Sjc_0001800/Sjc_0001590/Sjc_0005961/Sjc_0005238/Sjc_0000749/Sjc_0008133/Sjc_0004573/Sjc…
GO:0016198	axon choice point recognition	20	-0.583418	-1.45928	0.0453901	0.311063	0.277884	1178	tags=35%, list=14%, signal=30%	Sjc_0006346/Sjc_0001009/Sjc_0006632/Sjc_0001008/Sjc_0005480/Sjc_0000994/Sjc_0005479
GO:0016199	axon midline choice point recognition	20	-0.583418	-1.45928	0.0453901	0.311063	0.277884	1178	tags=35%, list=14%, signal=30%	Sjc_0006346/Sjc_0001009/Sjc_0006632/Sjc_0001008/Sjc_0005480/Sjc_0000994/Sjc_0005479
GO:0007369	gastrulation	152	-0.382082	-1.32842	0.0455038	0.311381	0.278167	2220	tags=32%, list=26%, signal=24%	Sjc_0003570/Sjc_0007026/Sjc_0005097/Sjc_0006951/Sjc_0002997/Sjc_0006435/Sjc_0006858/Sjc_0001425/Sjc_0004842/Sjc_0009659/Sjc_0002553/Sjc_0003768/Sjc_0000241/Sjc_0001645/Sjc_0004813/Sjc_0007215/Sjc_0000136/Sjc_0003306/Sjc_0007985/Sjc_0007280/Sjc_0006075/Sjc_0006032/Sjc_0000718/Sjc_0000038/Sjc_0002625/Sjc_0008962/Sjc_0008886/Sjc_0008495/Sjc_0006998/Sjc_0008961/Sjc_0005403/Sjc_0004746/Sjc_0004530/Sjc…
GO:0051084	'de novo' post-translational protein folding	13	0.602538	1.61059	0.0460509	0.312808	0.279442	793	tags=46%, list=9%, signal=42%	Sjc_0009146/Sjc_0004802/Sjc_0002859/Sjc_0004074/Sjc_0006064/Sjc_0003439
GO:0070613	regulation of protein processing	30	-0.535098	-1.45587	0.0460081	0.312808	0.279442	1606	tags=40%, list=19%, signal=33%	Sjc_0003454/Sjc_0006447/Sjc_0006652/Sjc_0003882/Sjc_0003511/Sjc_0003246/Sjc_0006710/Sjc_0006101/Sjc_0001313/Sjc_0006653/Sjc_0006100/Sjc_0006170
GO:1903317	regulation of protein maturation	30	-0.535098	-1.45587	0.0460081	0.312808	0.279442	1606	tags=40%, list=19%, signal=33%	Sjc_0003454/Sjc_0006447/Sjc_0006652/Sjc_0003882/Sjc_0003511/Sjc_0003246/Sjc_0006710/Sjc_0006101/Sjc_0001313/Sjc_0006653/Sjc_0006100/Sjc_0006170
GO:0044057	regulation of system process	225	-0.359351	-1.28954	0.0457856	0.312808	0.279442	1482	tags=28%, list=17%, signal=24%	Sjc_0004339/Sjc_0003768/Sjc_0001398/Sjc_0002672/Sjc_0001979/Sjc_0000241/Sjc_0002622/Sjc_0002671/Sjc_0000748/Sjc_0003306/Sjc_0007985/Sjc_0006032/Sjc_0009040/Sjc_0000860/Sjc_0001396/Sjc_0004691/Sjc_0008962/Sjc_0003746/Sjc_0001197/Sjc_0000256/Sjc_0001876/Sjc_0006235/Sjc_0003882/Sjc_0008486/Sjc_0002137/Sjc_0003246/Sjc_0006368/Sjc_0003913/Sjc_0008131/Sjc_0005238/Sjc_0005061/Sjc_0000749/Sjc_0008961/Sjc…
GO:0055065	metal ion homeostasis	212	-0.360952	-1.28918	0.0460251	0.312808	0.279442	2434	tags=37%, list=28%, signal=27%	Sjc_0005932/Sjc_0009704/Sjc_0003836/Sjc_0004682/Sjc_0007951/Sjc_0003079/Sjc_0005283/Sjc_0008362/Sjc_0003938/Sjc_0002467/Sjc_0003071/Sjc_0007489/Sjc_0002996/Sjc_0003334/Sjc_0008948/Sjc_0002997/Sjc_0007490/Sjc_0009336/Sjc_0006590/Sjc_0007424/Sjc_0005261/Sjc_0001928/Sjc_0003213/Sjc_0008265/Sjc_0005249/Sjc_0005960/Sjc_0001398/Sjc_0002622/Sjc_0000407/Sjc_0000783/Sjc_0003810/Sjc_0001043/Sjc_0003306/Sjc…
GO:0010002	cardioblast differentiation	14	-0.632642	-1.4771	0.0463097	0.313363	0.279938	1398	tags=50%, list=16%, signal=42%	Sjc_0006032/Sjc_0000860/Sjc_0002718/Sjc_0005403/Sjc_0006632/Sjc_0005402/Sjc_0006762
GO:0034330	cell junction organization	168	-0.379236	-1.33059	0.0463362	0.313363	0.279938	2056	tags=33%, list=24%, signal=25%	Sjc_0008876/Sjc_0006061/Sjc_0006880/Sjc_0001927/Sjc_0006969/Sjc_0005361/Sjc_0008807/Sjc_0003768/Sjc_0000241/Sjc_0002541/Sjc_0002622/Sjc_0004813/Sjc_0009335/Sjc_0008877/Sjc_0000373/Sjc_0004680/Sjc_0006447/Sjc_0006075/Sjc_0009040/Sjc_0002424/Sjc_0000718/Sjc_0008847/Sjc_0002179/Sjc_0005357/Sjc_0001150/Sjc_0000868/Sjc_0009122/Sjc_0003511/Sjc_0002543/Sjc_0008495/Sjc_0001589/Sjc_0000528/Sjc_0003603/Sjc…
GO:0010769	regulation of cell morphogenesis involved in differentiation	182	-0.368101	-1.3005	0.0462863	0.313363	0.279938	2065	tags=32%, list=24%, signal=25%	Sjc_0003924/Sjc_0003662/Sjc_0006099/Sjc_0001635/Sjc_0001582/Sjc_0001602/Sjc_0003335/Sjc_0002538/Sjc_0004339/Sjc_0008773/Sjc_0000197/Sjc_0007128/Sjc_0003768/Sjc_0005960/Sjc_0005051/Sjc_0000241/Sjc_0002622/Sjc_0006808/Sjc_0004901/Sjc_0002486/Sjc_0005707/Sjc_0007020/Sjc_0007336/Sjc_0006144/Sjc_0007280/Sjc_0000718/Sjc_0000871/Sjc_0001475/Sjc_0009688/Sjc_0003882/Sjc_0003511/Sjc_0008682/Sjc_0005961/Sjc…
GO:0065002	intracellular protein transmembrane transport	27	0.471952	1.53979	0.0464395	0.313602	0.280152	2557	tags=48%, list=30%, signal=34%	Sjc_0005700/Sjc_0006355/Sjc_0005917/Sjc_0004940/Sjc_0003689/Sjc_0003120/Sjc_0000636/Sjc_0003185/Sjc_0008250/Sjc_0004426/Sjc_0007964/Sjc_0006838/Sjc_0000081
GO:0036230	granulocyte activation	191	-0.366005	-1.30173	0.0468085	0.315633	0.281966	1450	tags=25%, list=17%, signal=21%	Sjc_0007314/Sjc_0005514/Sjc_0007280/Sjc_0006871/Sjc_0000011/Sjc_0000745/Sjc_0009457/Sjc_0009352/Sjc_0001834/Sjc_0007942/Sjc_0008113/Sjc_0006316/Sjc_0001122/Sjc_0004259/Sjc_0005425/Sjc_0003913/Sjc_0003286/Sjc_0009431/Sjc_0001999/Sjc_0000754/Sjc_0002000/Sjc_0003769/Sjc_0009436/Sjc_0007991/Sjc_0005806/Sjc_0000014/Sjc_0004306/Sjc_0006541/Sjc_0000639/Sjc_0003679/Sjc_0000273/Sjc_0003943/Sjc_0003340/Sjc…
GO:0042119	neutrophil activation	190	-0.367917	-1.30697	0.0469584	0.316182	0.282456	1450	tags=25%, list=17%, signal=21%	Sjc_0007314/Sjc_0005514/Sjc_0007280/Sjc_0006871/Sjc_0000011/Sjc_0000745/Sjc_0009457/Sjc_0009352/Sjc_0001834/Sjc_0007942/Sjc_0008113/Sjc_0006316/Sjc_0001122/Sjc_0004259/Sjc_0005425/Sjc_0003913/Sjc_0003286/Sjc_0009431/Sjc_0001999/Sjc_0000754/Sjc_0002000/Sjc_0003769/Sjc_0009436/Sjc_0007991/Sjc_0005806/Sjc_0000014/Sjc_0004306/Sjc_0006541/Sjc_0000639/Sjc_0003679/Sjc_0000273/Sjc_0003943/Sjc_0003340/Sjc…
GO:0007354	zygotic determination of anterior/posterior axis, embryo	10	-0.688282	-1.48993	0.0477612	0.320716	0.286507	2127	tags=70%, list=25%, signal=53%	Sjc_0006858/Sjc_0004339/Sjc_0003693/Sjc_0000860/Sjc_0002656/Sjc_0002657/Sjc_0002655
GO:0002446	neutrophil mediated immunity	194	-0.366702	-1.3062	0.0477707	0.320716	0.286507	1450	tags=25%, list=17%, signal=21%	Sjc_0007314/Sjc_0005514/Sjc_0007280/Sjc_0006871/Sjc_0000011/Sjc_0000745/Sjc_0004322/Sjc_0009457/Sjc_0009352/Sjc_0001834/Sjc_0007942/Sjc_0008113/Sjc_0006316/Sjc_0001122/Sjc_0004259/Sjc_0005425/Sjc_0003913/Sjc_0003286/Sjc_0009431/Sjc_0001999/Sjc_0000754/Sjc_0002000/Sjc_0003769/Sjc_0009436/Sjc_0007991/Sjc_0005806/Sjc_0000014/Sjc_0004306/Sjc_0006541/Sjc_0000639/Sjc_0003679/Sjc_0000273/Sjc_0003943/Sjc…
GO:0045476	nurse cell apoptotic process	15	-0.626781	-1.46786	0.0481752	0.322963	0.288514	374	tags=33%, list=4%, signal=32%	Sjc_0002613/Sjc_0005508/Sjc_0003340/Sjc_0003341/Sjc_0005705
GO:0021889	olfactory bulb interneuron differentiation	19	-0.586522	-1.4443	0.0485714	0.325147	0.290465	1482	tags=37%, list=17%, signal=31%	Sjc_0003306/Sjc_0008962/Sjc_0008961/Sjc_0006632/Sjc_0006445/Sjc_0005480/Sjc_0005479
GO:0048710	regulation of astrocyte differentiation	10	-0.682782	-1.47802	0.0492537	0.327432	0.292507	1767	tags=70%, list=21%, signal=56%	Sjc_0007287/Sjc_0006652/Sjc_0003882/Sjc_0003511/Sjc_0003491/Sjc_0006653/Sjc_0006170
GO:0007620	copulation	10	-0.682383	-1.47716	0.0492537	0.327432	0.292507	1733	tags=50%, list=20%, signal=40%	Sjc_0001979/Sjc_0006652/Sjc_0002449/Sjc_0006653/Sjc_0006170
GO:0048070	regulation of developmental pigmentation	26	-0.548648	-1.4571	0.0493151	0.327432	0.292507	574	tags=35%, list=7%, signal=32%	Sjc_0003334/Sjc_0008552/Sjc_0001635/Sjc_0000041/Sjc_0006755/Sjc_0000814/Sjc_0000994/Sjc_0000042/Sjc_0006754
GO:0045069	regulation of viral genome replication	37	0.407267	1.42617	0.0491389	0.327432	0.292507	2305	tags=59%, list=27%, signal=44%	Sjc_0007479/Sjc_0001962/Sjc_0008449/Sjc_0002692/Sjc_0001744/Sjc_0003571/Sjc_0000505/Sjc_0003432/Sjc_0007144/Sjc_0008245/Sjc_0003001/Sjc_0006499/Sjc_0003431/Sjc_0006566/Sjc_0002184/Sjc_0006859/Sjc_0004202/Sjc_0001137/Sjc_0004791/Sjc_0003902/Sjc_0007283/Sjc_0008139
GO:0042158	lipoprotein biosynthetic process	61	-0.445667	-1.37177	0.0493381	0.327432	0.292507	2304	tags=34%, list=27%, signal=25%	Sjc_0002846/Sjc_0003435/Sjc_0007318/Sjc_0007485/Sjc_0006593/Sjc_0006017/Sjc_0002027/Sjc_0002489/Sjc_0000755/Sjc_0006447/Sjc_0008989/Sjc_0002709/Sjc_0008067/Sjc_0006163/Sjc_0000757/Sjc_0001504/Sjc_0002488/Sjc_0008076/Sjc_0002710/Sjc_0001501/Sjc_0002842
GO:0098742	cell-cell adhesion via plasma-membrane adhesion molecules	77	-0.420828	-1.34556	0.0492958	0.327432	0.292507	2407	tags=49%, list=28%, signal=36%	Sjc_0006207/Sjc_0003079/Sjc_0005989/Sjc_0004715/Sjc_0003071/Sjc_0007489/Sjc_0007545/Sjc_0007490/Sjc_0006435/Sjc_0006261/Sjc_0001117/Sjc_0004747/Sjc_0004546/Sjc_0004756/Sjc_0006098/Sjc_0001375/Sjc_0006447/Sjc_0002434/Sjc_0007601/Sjc_0006545/Sjc_0003882/Sjc_0000528/Sjc_0002167/Sjc_0006596/Sjc_0000527/Sjc_0006037/Sjc_0006632/Sjc_0005292/Sjc_0004545/Sjc_0005806/Sjc_0000014/Sjc_0006910/Sjc_0006045/Sjc…
GO:0090070	positive regulation of ribosome biogenesis	11	0.598944	1.50939	0.049499	0.327559	0.29262	1420	tags=64%, list=17%, signal=53%	Sjc_0004753/Sjc_0004934/Sjc_0001383/Sjc_0005265/Sjc_0006288/Sjc_0007213/Sjc_0009490
GO:0008015	blood circulation	169	-0.375172	-1.31869	0.0494624	0.327559	0.29262	1835	tags=34%, list=21%, signal=27%	Sjc_0004339/Sjc_0003239/Sjc_0001398/Sjc_0002672/Sjc_0001979/Sjc_0000241/Sjc_0002622/Sjc_0002671/Sjc_0000748/Sjc_0000470/Sjc_0006147/Sjc_0003306/Sjc_0007314/Sjc_0006032/Sjc_0004417/Sjc_0007029/Sjc_0000860/Sjc_0007586/Sjc_0001396/Sjc_0004691/Sjc_0008962/Sjc_0003746/Sjc_0001197/Sjc_0000256/Sjc_0001876/Sjc_0006235/Sjc_0002137/Sjc_0007937/Sjc_0003550/Sjc_0006368/Sjc_0008131/Sjc_0005238/Sjc_0005061/Sjc…
GO:0050892	intestinal absorption	20	-0.577436	-1.44432	0.0496454	0.328057	0.293065	2392	tags=65%, list=28%, signal=47%	Sjc_0004682/Sjc_0003079/Sjc_0006937/Sjc_0003071/Sjc_0004680/Sjc_0007314/Sjc_0007027/Sjc_0004573/Sjc_0009284/Sjc_0005806/Sjc_0000014/Sjc_0003340/Sjc_0003341
GO:0045454	cell redox homeostasis	33	-0.515609	-1.43859	0.05	0.329929	0.294737	1548	tags=30%, list=18%, signal=25%	Sjc_0005541/Sjc_0001043/Sjc_0001122/Sjc_0001056/Sjc_0008567/Sjc_0000273/Sjc_0005754/Sjc_0000272/Sjc_0008539/Sjc_0008538
GO:0070131	positive regulation of mitochondrial translation	10	0.6458	1.58415	0.0502667	0.330743	0.295465	2779	tags=90%, list=32%, signal=61%	Sjc_0004330/Sjc_0003008/Sjc_0000253/Sjc_0007555/Sjc_0000254/Sjc_0003276/Sjc_0006533/Sjc_0003009/Sjc_0003475
GO:0017085	response to insecticide	31	-0.522724	-1.43725	0.0502035	0.330743	0.295465	1512	tags=35%, list=18%, signal=29%	Sjc_0004793/Sjc_0009169/Sjc_0000041/Sjc_0009161/Sjc_0009160/Sjc_0006755/Sjc_0009167/Sjc_0009168/Sjc_0006626/Sjc_0000042/Sjc_0006754
GO:0090069	regulation of ribosome biogenesis	14	0.59179	1.59356	0.0507604	0.331161	0.295838	1942	tags=71%, list=23%, signal=55%	Sjc_0004753/Sjc_0004934/Sjc_0007952/Sjc_0001383/Sjc_0005265/Sjc_0006288/Sjc_0007213/Sjc_0009490/Sjc_0006503/Sjc_0001224
GO:0046337	phosphatidylethanolamine metabolic process	12	-0.655089	-1.46552	0.0505201	0.331161	0.295838	2072	tags=75%, list=24%, signal=57%	Sjc_0000742/Sjc_0008355/Sjc_0000625/Sjc_0006603/Sjc_0007227/Sjc_0003814/Sjc_0001504/Sjc_0001501/Sjc_0005492
GO:1903393	positive regulation of adherens junction organization	14	-0.626659	-1.46313	0.0506512	0.331161	0.295838	1801	tags=50%, list=21%, signal=40%	Sjc_0003768/Sjc_0002622/Sjc_0004813/Sjc_0006075/Sjc_0000718/Sjc_0003769/Sjc_0003704
GO:0046916	cellular transition metal ion homeostasis	44	-0.486613	-1.43224	0.0506971	0.331161	0.295838	669	tags=16%, list=8%, signal=15%	Sjc_0005208/Sjc_0000273/Sjc_0000272/Sjc_0005004/Sjc_0008606/Sjc_0007679/Sjc_0007678
GO:0032210	regulation of telomere maintenance via telomerase	28	0.432163	1.42236	0.0507002	0.331161	0.295838	1980	tags=61%, list=23%, signal=47%	Sjc_0006419/Sjc_0006894/Sjc_0004074/Sjc_0002817/Sjc_0001432/Sjc_0008267/Sjc_0002976/Sjc_0001097/Sjc_0003199/Sjc_0000771/Sjc_0006916/Sjc_0006789/Sjc_0001060/Sjc_0006495/Sjc_0001310/Sjc_0003784/Sjc_0006712
GO:0010035	response to inorganic substance	296	-0.344024	-1.25456	0.0504634	0.331161	0.295838	1312	tags=21%, list=15%, signal=19%	Sjc_0009169/Sjc_0001396/Sjc_0001475/Sjc_0008962/Sjc_0003746/Sjc_0000041/Sjc_0001834/Sjc_0001876/Sjc_0002709/Sjc_0006235/Sjc_0005083/Sjc_0007942/Sjc_0003246/Sjc_0007027/Sjc_0005425/Sjc_0001590/Sjc_0005027/Sjc_0005061/Sjc_0008961/Sjc_0001169/Sjc_0007982/Sjc_0008133/Sjc_0004184/Sjc_0008378/Sjc_0008731/Sjc_0003491/Sjc_0004573/Sjc_0000388/Sjc_0009161/Sjc_0009693/Sjc_0001504/Sjc_0005806/Sjc_0009160/Sjc…
GO:0070979	protein K11-linked ubiquitination	13	0.597835	1.59802	0.0512121	0.332654	0.297171	1673	tags=54%, list=20%, signal=43%	Sjc_0000410/Sjc_0002607/Sjc_0001017/Sjc_0000720/Sjc_0001400/Sjc_0003896/Sjc_0002389
GO:0048635	negative regulation of muscle organ development	24	-0.557906	-1.45497	0.0516039	0.332654	0.297171	2012	tags=42%, list=24%, signal=32%	Sjc_0006846/Sjc_0001170/Sjc_0001635/Sjc_0001194/Sjc_0001602/Sjc_0000150/Sjc_0001169/Sjc_0002656/Sjc_0002657/Sjc_0002655
GO:0002431	Fc receptor mediated stimulatory signaling pathway	33	-0.514959	-1.43677	0.0513514	0.332654	0.297171	2153	tags=45%, list=25%, signal=34%	Sjc_0000747/Sjc_0006858/Sjc_0005051/Sjc_0005351/Sjc_0002622/Sjc_0007280/Sjc_0007942/Sjc_0007131/Sjc_0001999/Sjc_0002000/Sjc_0006841/Sjc_0002645/Sjc_0009102/Sjc_0006194/Sjc_0006189
GO:0007593	chitin-based cuticle sclerotization	18	-0.581642	-1.43203	0.0515021	0.332654	0.297171	574	tags=39%, list=7%, signal=36%	Sjc_0001635/Sjc_0006275/Sjc_0000041/Sjc_0006755/Sjc_0000814/Sjc_0000042/Sjc_0006754
GO:0048085	adult chitin-containing cuticle pigmentation	18	-0.581642	-1.43203	0.0515021	0.332654	0.297171	574	tags=39%, list=7%, signal=36%	Sjc_0001635/Sjc_0006275/Sjc_0000041/Sjc_0006755/Sjc_0000814/Sjc_0000042/Sjc_0006754
GO:0071222	cellular response to lipopolysaccharide	45	-0.479548	-1.41918	0.0516373	0.332654	0.297171	733	tags=27%, list=9%, signal=25%	Sjc_0006710/Sjc_0003512/Sjc_0005806/Sjc_0000014/Sjc_0009208/Sjc_0006445/Sjc_0003059/Sjc_0001293/Sjc_0006194/Sjc_0006189/Sjc_0003599/Sjc_0004478
GO:0021954	central nervous system neuron development	45	-0.478561	-1.41626	0.0516373	0.332654	0.297171	2077	tags=38%, list=24%, signal=29%	Sjc_0009336/Sjc_0001928/Sjc_0007550/Sjc_0005351/Sjc_0004303/Sjc_0002622/Sjc_0000041/Sjc_0003511/Sjc_0006632/Sjc_0003512/Sjc_0006304/Sjc_0001795/Sjc_0006445/Sjc_0005480/Sjc_0000994/Sjc_0000042/Sjc_0005479
GO:0072655	establishment of protein localization to mitochondrion	56	0.369176	1.39943	0.0514017	0.332654	0.297171	1902	tags=34%, list=22%, signal=27%	Sjc_0005700/Sjc_0004802/Sjc_0006355/Sjc_0005917/Sjc_0004940/Sjc_0003689/Sjc_0000505/Sjc_0003120/Sjc_0004356/Sjc_0003185/Sjc_0000823/Sjc_0004879/Sjc_0004709/Sjc_0008345/Sjc_0001710/Sjc_0008250/Sjc_0000973/Sjc_0003648/Sjc_0009255
GO:1905952	regulation of lipid localization	72	-0.425518	-1.35073	0.0515222	0.332654	0.297171	1549	tags=28%, list=18%, signal=23%	Sjc_0000783/Sjc_0004474/Sjc_0006361/Sjc_0007020/Sjc_0003882/Sjc_0007942/Sjc_0003327/Sjc_0004475/Sjc_0006996/Sjc_0005806/Sjc_0000014/Sjc_0007068/Sjc_0004471/Sjc_0002487/Sjc_0003340/Sjc_0004472/Sjc_0003341/Sjc_0005455/Sjc_0004473/Sjc_0005456
GO:0034656	nucleobase-containing small molecule catabolic process	25	0.456443	1.46065	0.0523083	0.336507	0.300614	116	tags=12%, list=1%, signal=12%	Sjc_0006698/Sjc_0000850/Sjc_0005260
GO:0050775	positive regulation of dendrite morphogenesis	32	-0.526297	-1.46111	0.0524899	0.337206	0.301238	1571	tags=28%, list=18%, signal=23%	Sjc_0006808/Sjc_0007280/Sjc_0001475/Sjc_0009688/Sjc_0006101/Sjc_0000639/Sjc_0006100/Sjc_0002582/Sjc_0002583
GO:0042307	positive regulation of protein import into nucleus	18	0.513108	1.49852	0.053093	0.340479	0.304162	2890	tags=72%, list=34%, signal=48%	Sjc_0003744/Sjc_0001160/Sjc_0005596/Sjc_0005045/Sjc_0003846/Sjc_0007728/Sjc_0008863/Sjc_0008389/Sjc_0004008/Sjc_0006961/Sjc_0006369/Sjc_0008618/Sjc_0006354
GO:1903779	regulation of cardiac conduction	23	-0.562498	-1.45433	0.0531469	0.340479	0.304162	1311	tags=48%, list=15%, signal=41%	Sjc_0001396/Sjc_0001876/Sjc_0006235/Sjc_0005006/Sjc_0008804/Sjc_0006237/Sjc_0007068/Sjc_0001878/Sjc_0001877/Sjc_0005455/Sjc_0005456
GO:0086004	regulation of cardiac muscle cell contraction	16	-0.614336	-1.47078	0.0532374	0.340587	0.304258	1186	tags=50%, list=14%, signal=43%	Sjc_0001876/Sjc_0005238/Sjc_0005006/Sjc_0008804/Sjc_0001878/Sjc_0001877/Sjc_0005455/Sjc_0005456
GO:0021782	glial cell development	67	-0.432525	-1.35527	0.0533808	0.341032	0.304656	1904	tags=37%, list=22%, signal=29%	Sjc_0007983/Sjc_0000197/Sjc_0007550/Sjc_0007287/Sjc_0007203/Sjc_0003306/Sjc_0002179/Sjc_0008962/Sjc_0009122/Sjc_0003511/Sjc_0004810/Sjc_0005027/Sjc_0008961/Sjc_0007982/Sjc_0003491/Sjc_0003651/Sjc_0000442/Sjc_0000639/Sjc_0005497/Sjc_0004304/Sjc_0006762/Sjc_0006626/Sjc_0005187/Sjc_0007980/Sjc_0001613
GO:0043433	negative regulation of DNA-binding transcription factor activity	51	0.382075	1.43228	0.0535966	0.341741	0.30529	1219	tags=24%, list=14%, signal=20%	Sjc_0007479/Sjc_0008280/Sjc_0007443/Sjc_0005917/Sjc_0005266/Sjc_0007224/Sjc_0001744/Sjc_0007685/Sjc_0003988/Sjc_0004420/Sjc_0004944/Sjc_0008544
GO:0030510	regulation of BMP signaling pathway	41	-0.4813	-1.40741	0.0536398	0.341741	0.30529	2012	tags=37%, list=24%, signal=28%	Sjc_0001635/Sjc_0000390/Sjc_0000625/Sjc_0006603/Sjc_0007203/Sjc_0004901/Sjc_0005707/Sjc_0006075/Sjc_0004530/Sjc_0004663/Sjc_0006445/Sjc_0002656/Sjc_0005497/Sjc_0002657/Sjc_0002655
GO:0008610	lipid biosynthetic process	271	-0.344783	-1.25009	0.053719	0.341774	0.305319	2370	tags=36%, list=28%, signal=27%	Sjc_0005286/Sjc_0004710/Sjc_0001170/Sjc_0006885/Sjc_0008362/Sjc_0002846/Sjc_0003435/Sjc_0006342/Sjc_0001184/Sjc_0004929/Sjc_0000283/Sjc_0005823/Sjc_0007318/Sjc_0001446/Sjc_0000364/Sjc_0008582/Sjc_0006935/Sjc_0006593/Sjc_0008021/Sjc_0004553/Sjc_0000742/Sjc_0006017/Sjc_0001900/Sjc_0008355/Sjc_0003409/Sjc_0000363/Sjc_0004559/Sjc_0000974/Sjc_0000625/Sjc_0001034/Sjc_0003442/Sjc_0001901/Sjc_0001388/Sjc…
GO:0042698	ovulation cycle	33	-0.513498	-1.4327	0.0540541	0.343433	0.306801	1770	tags=33%, list=21%, signal=27%	Sjc_0001388/Sjc_0007215/Sjc_0003306/Sjc_0008962/Sjc_0008961/Sjc_0006632/Sjc_0002391/Sjc_0006445/Sjc_0006952/Sjc_0005480/Sjc_0005479
GO:0006837	serotonin transport	19	-0.582362	-1.43406	0.0542857	0.344431	0.307692	1512	tags=47%, list=18%, signal=39%	Sjc_0004793/Sjc_0009169/Sjc_0007942/Sjc_0009161/Sjc_0001525/Sjc_0009160/Sjc_0009167/Sjc_0009168/Sjc_0007089
GO:0044058	regulation of digestive system process	18	-0.580543	-1.42933	0.0543634	0.344451	0.30771	1097	tags=39%, list=13%, signal=34%	Sjc_0003246/Sjc_0003913/Sjc_0003340/Sjc_0003341/Sjc_0002582/Sjc_0002583/Sjc_0007388
GO:0000715	nucleotide-excision repair, DNA damage recognition	14	0.585523	1.57669	0.0546278	0.345013	0.308212	2372	tags=64%, list=28%, signal=47%	Sjc_0001376/Sjc_0001105/Sjc_0006895/Sjc_0003432/Sjc_0006892/Sjc_0003431/Sjc_0006566/Sjc_0004868/Sjc_0008248
GO:0015701	bicarbonate transport	16	-0.61255	-1.4665	0.0546763	0.345013	0.308212	823	tags=31%, list=10%, signal=28%	Sjc_0003591/Sjc_0004573/Sjc_0008278/Sjc_0007388/Sjc_0002955
GO:0034341	response to interferon-gamma	28	-0.536355	-1.43909	0.0546448	0.345013	0.308212	1013	tags=32%, list=12%, signal=28%	Sjc_0007280/Sjc_0003913/Sjc_0007131/Sjc_0004573/Sjc_0005006/Sjc_0006445/Sjc_0000273/Sjc_0001293/Sjc_0000272
GO:1904063	negative regulation of cation transmembrane transport	22	0.489037	1.51035	0.0550052	0.345063	0.308257	375	tags=14%, list=4%, signal=13%	Sjc_0008280/Sjc_0006780/Sjc_0009187
GO:0071498	cellular response to fluid shear stress	11	0.590119	1.48715	0.0550501	0.345063	0.308257	24	tags=9%, list=0%, signal=9%	Sjc_0008280
GO:0051568	histone H3-K4 methylation	23	0.46656	1.46393	0.0550052	0.345063	0.308257	2704	tags=74%, list=32%, signal=51%	Sjc_0006103/Sjc_0007115/Sjc_0001489/Sjc_0003150/Sjc_0008257/Sjc_0007022/Sjc_0005589/Sjc_0000229/Sjc_0006759/Sjc_0004833/Sjc_0001336/Sjc_0003762/Sjc_0005852/Sjc_0004602/Sjc_0001342/Sjc_0003254/Sjc_0001136
GO:0090175	regulation of establishment of planar polarity	39	-0.49042	-1.42361	0.0550576	0.345063	0.308257	1808	tags=38%, list=21%, signal=30%	Sjc_0007550/Sjc_0003768/Sjc_0000241/Sjc_0007215/Sjc_0006075/Sjc_0004980/Sjc_0001141/Sjc_0001215/Sjc_0003882/Sjc_0004530/Sjc_0003769/Sjc_0006159/Sjc_0001142/Sjc_0006445/Sjc_0000180
GO:2001251	negative regulation of chromosome organization	91	0.318539	1.31739	0.0549547	0.345063	0.308257	2174	tags=47%, list=25%, signal=36%	Sjc_0001160/Sjc_0002893/Sjc_0007102/Sjc_0006894/Sjc_0007765/Sjc_0000732/Sjc_0003584/Sjc_0007952/Sjc_0005524/Sjc_0007111/Sjc_0001432/Sjc_0001409/Sjc_0002324/Sjc_0008622/Sjc_0008267/Sjc_0008908/Sjc_0003571/Sjc_0008909/Sjc_0000466/Sjc_0008949/Sjc_0008448/Sjc_0003199/Sjc_0000771/Sjc_0002974/Sjc_0005397/Sjc_0006789/Sjc_0003931/Sjc_0004653/Sjc_0001384/Sjc_0001310/Sjc_0002441/Sjc_0007003/Sjc_0005010/Sjc…
GO:0010212	response to ionizing radiation	108	-0.401848	-1.34108	0.0554926	0.347318	0.310271	2074	tags=34%, list=24%, signal=26%	Sjc_0006385/Sjc_0004110/Sjc_0001635/Sjc_0002613/Sjc_0003409/Sjc_0001928/Sjc_0006692/Sjc_0001194/Sjc_0001602/Sjc_0004339/Sjc_0004549/Sjc_0003948/Sjc_0005508/Sjc_0006384/Sjc_0002279/Sjc_0006075/Sjc_0007779/Sjc_0003410/Sjc_0002025/Sjc_0002566/Sjc_0009123/Sjc_0002274/Sjc_0002269/Sjc_0004530/Sjc_0002271/Sjc_0002268/Sjc_0002273/Sjc_0001779/Sjc_0002261/Sjc_0002280/Sjc_0002294/Sjc_0002277/Sjc_0002267/Sjc…
GO:0080182	histone H3-K4 trimethylation	10	0.641617	1.57389	0.0557008	0.347493	0.310428	2175	tags=70%, list=25%, signal=52%	Sjc_0007115/Sjc_0001489/Sjc_0003150/Sjc_0007022/Sjc_0000229/Sjc_0004833/Sjc_0003762
GO:0060421	positive regulation of heart growth	26	0.462651	1.50272	0.0558276	0.347493	0.310428	1088	tags=19%, list=13%, signal=17%	Sjc_0007479/Sjc_0006634/Sjc_0009713/Sjc_0007213/Sjc_0005045
GO:1902667	regulation of axon guidance	35	-0.511864	-1.44383	0.056	0.347493	0.310428	2161	tags=46%, list=25%, signal=34%	Sjc_0002799/Sjc_0003924/Sjc_0003662/Sjc_0003335/Sjc_0005960/Sjc_0002486/Sjc_0007336/Sjc_0000718/Sjc_0008682/Sjc_0005961/Sjc_0002485/Sjc_0006632/Sjc_0006445/Sjc_0000639/Sjc_0005480/Sjc_0005479
GO:0046849	bone remodeling	35	-0.511713	-1.4434	0.056	0.347493	0.310428	1767	tags=37%, list=21%, signal=30%	Sjc_0007287/Sjc_0002622/Sjc_0003306/Sjc_0006075/Sjc_0001236/Sjc_0008962/Sjc_0001197/Sjc_0007942/Sjc_0008961/Sjc_0004447/Sjc_0003512/Sjc_0000033/Sjc_0000208
GO:0015748	organophosphate ester transport	40	-0.482132	-1.40737	0.0558376	0.347493	0.310428	1516	tags=32%, list=18%, signal=27%	Sjc_0005467/Sjc_0006361/Sjc_0004123/Sjc_0000745/Sjc_0001183/Sjc_0007027/Sjc_0004259/Sjc_0009436/Sjc_0001846/Sjc_0004452/Sjc_0006194/Sjc_0006189/Sjc_0001848
GO:0003013	circulatory system process	171	-0.372175	-1.30756	0.0559742	0.347493	0.310428	2257	tags=46%, list=26%, signal=34%	Sjc_0007257/Sjc_0001283/Sjc_0001653/Sjc_0007275/Sjc_0003551/Sjc_0009704/Sjc_0003079/Sjc_0001170/Sjc_0008362/Sjc_0005547/Sjc_0003071/Sjc_0001184/Sjc_0000518/Sjc_0005097/Sjc_0007177/Sjc_0007274/Sjc_0009336/Sjc_0006061/Sjc_0001927/Sjc_0004632/Sjc_0004339/Sjc_0003239/Sjc_0001398/Sjc_0002672/Sjc_0001979/Sjc_0000241/Sjc_0002622/Sjc_0002671/Sjc_0000748/Sjc_0000470/Sjc_0006147/Sjc_0003306/Sjc_0007314/Sjc…
GO:0001889	liver development	100	0.309994	1.29416	0.0561178	0.347493	0.310428	1152	tags=18%, list=13%, signal=16%	Sjc_0007479/Sjc_0008280/Sjc_0006753/Sjc_0006634/Sjc_0007228/Sjc_0009285/Sjc_0002534/Sjc_0003116/Sjc_0003300/Sjc_0009713/Sjc_0004669/Sjc_0003439/Sjc_0008794/Sjc_0008812/Sjc_0000505/Sjc_0000306/Sjc_0005045/Sjc_0008464
GO:0051270	regulation of cellular component movement	345	-0.335979	-1.23216	0.0561224	0.347493	0.310428	2237	tags=32%, list=26%, signal=24%	Sjc_0001184/Sjc_0009406/Sjc_0004929/Sjc_0002997/Sjc_0009452/Sjc_0002799/Sjc_0006435/Sjc_0006995/Sjc_0002015/Sjc_0009336/Sjc_0003924/Sjc_0003662/Sjc_0004399/Sjc_0006099/Sjc_0001635/Sjc_0001928/Sjc_0007983/Sjc_0004632/Sjc_0003335/Sjc_0004339/Sjc_0008773/Sjc_0002553/Sjc_0003768/Sjc_0005960/Sjc_0007287/Sjc_0001398/Sjc_0001979/Sjc_0001636/Sjc_0005051/Sjc_0001604/Sjc_0001565/Sjc_0000241/Sjc_0008898/Sjc…
GO:0050919	negative chemotaxis	12	-0.645562	-1.44421	0.0564636	0.34774	0.310649	735	tags=42%, list=9%, signal=38%	Sjc_0006632/Sjc_0006445/Sjc_0005480/Sjc_0000180/Sjc_0005479
GO:0035113	embryonic appendage morphogenesis	46	-0.475551	-1.41187	0.056391	0.34774	0.310649	541	tags=33%, list=6%, signal=31%	Sjc_0001194/Sjc_0007550/Sjc_0007418/Sjc_0007203/Sjc_0005023/Sjc_0006032/Sjc_0004530/Sjc_0006445/Sjc_0002656/Sjc_0005497/Sjc_0000994/Sjc_0008606/Sjc_0007419/Sjc_0002657/Sjc_0002655
GO:0031032	actomyosin structure organization	133	-0.386855	-1.32516	0.0563536	0.34774	0.310649	2124	tags=41%, list=25%, signal=32%	Sjc_0001425/Sjc_0008006/Sjc_0007282/Sjc_0000978/Sjc_0001355/Sjc_0007403/Sjc_0003687/Sjc_0001838/Sjc_0006880/Sjc_0004920/Sjc_0008265/Sjc_0000110/Sjc_0002426/Sjc_0004632/Sjc_0005361/Sjc_0002553/Sjc_0003768/Sjc_0001968/Sjc_0002672/Sjc_0000241/Sjc_0005351/Sjc_0008898/Sjc_0002622/Sjc_0004813/Sjc_0000869/Sjc_0009335/Sjc_0002671/Sjc_0007215/Sjc_0005342/Sjc_0005329/Sjc_0006075/Sjc_0000718/Sjc_0000871/Sjc…
GO:0033993	response to lipid	335	-0.337735	-1.23649	0.0562948	0.34774	0.310649	2238	tags=33%, list=26%, signal=25%	Sjc_0003071/Sjc_0000283/Sjc_0000518/Sjc_0005097/Sjc_0003334/Sjc_0007274/Sjc_0002997/Sjc_0001213/Sjc_0006995/Sjc_0002015/Sjc_0006385/Sjc_0004110/Sjc_0003687/Sjc_0002150/Sjc_0001635/Sjc_0009135/Sjc_0001928/Sjc_0001194/Sjc_0003181/Sjc_0004339/Sjc_0009409/Sjc_0007550/Sjc_0003239/Sjc_0003768/Sjc_0001388/Sjc_0007287/Sjc_0001398/Sjc_0000241/Sjc_0007696/Sjc_0001048/Sjc_0002622/Sjc_0004901/Sjc_0006384/Sjc…
GO:0018996	molting cycle, collagen and cuticulin-based cuticle	31	-0.514213	-1.41385	0.0569878	0.350501	0.313115	2090	tags=61%, list=24%, signal=46%	Sjc_0001853/Sjc_0008879/Sjc_0008018/Sjc_0007665/Sjc_0007169/Sjc_0000647/Sjc_0008021/Sjc_0008876/Sjc_0007871/Sjc_0008877/Sjc_0004474/Sjc_0007693/Sjc_0003882/Sjc_0004475/Sjc_0000438/Sjc_0004471/Sjc_0004472/Sjc_0005231/Sjc_0004473
GO:0000002	mitochondrial genome maintenance	21	0.486288	1.48999	0.057349	0.352254	0.314681	2558	tags=67%, list=30%, signal=47%	Sjc_0003914/Sjc_0009464/Sjc_0000223/Sjc_0009460/Sjc_0001039/Sjc_0006206/Sjc_0001457/Sjc_0003860/Sjc_0005242/Sjc_0008353/Sjc_0004077/Sjc_0003472/Sjc_0003641/Sjc_0000468
GO:0001885	endothelial cell development	26	-0.542178	-1.43992	0.0575342	0.352923	0.315278	1090	tags=35%, list=13%, signal=30%	Sjc_0003550/Sjc_0003769/Sjc_0003491/Sjc_0002077/Sjc_0002656/Sjc_0007980/Sjc_0002657/Sjc_0001613/Sjc_0002655
GO:0016973	poly(A)+ mRNA export from nucleus	11	0.587286	1.48001	0.0578257	0.353211	0.315536	1697	tags=55%, list=20%, signal=44%	Sjc_0002941/Sjc_0003966/Sjc_0006248/Sjc_0006411/Sjc_0005718/Sjc_0007808
GO:0045600	positive regulation of fat cell differentiation	14	-0.622429	-1.45326	0.0578871	0.353211	0.315536	2012	tags=57%, list=24%, signal=44%	Sjc_0001635/Sjc_0001602/Sjc_0007418/Sjc_0006075/Sjc_0004530/Sjc_0003491/Sjc_0006445/Sjc_0007419
GO:0061041	regulation of wound healing	61	-0.440688	-1.35645	0.0577617	0.353211	0.315536	2736	tags=52%, list=32%, signal=36%	Sjc_0000746/Sjc_0005072/Sjc_0008752/Sjc_0008846/Sjc_0009704/Sjc_0003079/Sjc_0008362/Sjc_0003071/Sjc_0009298/Sjc_0007251/Sjc_0007128/Sjc_0003768/Sjc_0005051/Sjc_0006808/Sjc_0003306/Sjc_0006652/Sjc_0006042/Sjc_0000718/Sjc_0008962/Sjc_0009688/Sjc_0007942/Sjc_0008961/Sjc_0004447/Sjc_0003769/Sjc_0005298/Sjc_0003512/Sjc_0005806/Sjc_0000014/Sjc_0005772/Sjc_0003943/Sjc_0006653/Sjc_0006170
GO:0070482	response to oxygen levels	206	-0.356725	-1.27417	0.0577125	0.353211	0.315536	2208	tags=36%, list=26%, signal=28%	Sjc_0000518/Sjc_0002996/Sjc_0002997/Sjc_0006995/Sjc_0009134/Sjc_0009336/Sjc_0008287/Sjc_0002150/Sjc_0002241/Sjc_0009298/Sjc_0007251/Sjc_0003409/Sjc_0007983/Sjc_0000110/Sjc_0003181/Sjc_0004339/Sjc_0000197/Sjc_0009409/Sjc_0003782/Sjc_0007863/Sjc_0007287/Sjc_0001398/Sjc_0001979/Sjc_0009759/Sjc_0000241/Sjc_0008379/Sjc_0002622/Sjc_0000748/Sjc_0003810/Sjc_0000470/Sjc_0001043/Sjc_0008381/Sjc_0006075/Sjc…
GO:0010770	positive regulation of cell morphogenesis involved in differentiation	100	-0.408938	-1.34916	0.0583524	0.35558	0.317652	2184	tags=33%, list=26%, signal=25%	Sjc_0008948/Sjc_0002799/Sjc_0003924/Sjc_0006099/Sjc_0003335/Sjc_0002538/Sjc_0004339/Sjc_0008773/Sjc_0005051/Sjc_0000241/Sjc_0006808/Sjc_0005707/Sjc_0007020/Sjc_0007280/Sjc_0000718/Sjc_0001475/Sjc_0009688/Sjc_0003882/Sjc_0008682/Sjc_0009123/Sjc_0006841/Sjc_0006632/Sjc_0005006/Sjc_0006101/Sjc_0006445/Sjc_0009102/Sjc_0000639/Sjc_0005480/Sjc_0006100/Sjc_0003704/Sjc_0005479/Sjc_0002582/Sjc_0002583
GO:0061515	myeloid cell development	23	-0.558888	-1.445	0.0587413	0.357057	0.318972	2541	tags=65%, list=30%, signal=46%	Sjc_0006846/Sjc_0001170/Sjc_0002989/Sjc_0006061/Sjc_0003213/Sjc_0005351/Sjc_0008898/Sjc_0004680/Sjc_0007937/Sjc_0008131/Sjc_0001169/Sjc_0006710/Sjc_0000273/Sjc_0001790/Sjc_0000272
GO:0070972	protein localization to endoplasmic reticulum	88	0.326536	1.33923	0.058904	0.357057	0.318972	2557	tags=59%, list=30%, signal=42%	Sjc_0006753/Sjc_0006119/Sjc_0005536/Sjc_0006700/Sjc_0002514/Sjc_0005210/Sjc_0009429/Sjc_0008263/Sjc_0008794/Sjc_0006480/Sjc_0000248/Sjc_0000326/Sjc_0006351/Sjc_0004910/Sjc_0008418/Sjc_0000157/Sjc_0007456/Sjc_0000636/Sjc_0009486/Sjc_0001071/Sjc_0008098/Sjc_0006875/Sjc_0004660/Sjc_0004023/Sjc_0001298/Sjc_0001577/Sjc_0006359/Sjc_0000713/Sjc_0002786/Sjc_0007923/Sjc_0006892/Sjc_0003863/Sjc_0006752/Sjc…
GO:0098609	cell-cell adhesion	227	-0.352496	-1.26932	0.0588843	0.357057	0.318972	2315	tags=36%, list=27%, signal=27%	Sjc_0005283/Sjc_0008362/Sjc_0005989/Sjc_0004715/Sjc_0003071/Sjc_0007489/Sjc_0000518/Sjc_0007545/Sjc_0007490/Sjc_0006435/Sjc_0001446/Sjc_0002015/Sjc_0006261/Sjc_0008552/Sjc_0001117/Sjc_0009298/Sjc_0001928/Sjc_0004747/Sjc_0004339/Sjc_0003768/Sjc_0006963/Sjc_0001979/Sjc_0001565/Sjc_0000241/Sjc_0004546/Sjc_0003537/Sjc_0004756/Sjc_0006098/Sjc_0002622/Sjc_0004813/Sjc_0000350/Sjc_0004680/Sjc_0001375/Sjc…
GO:0002444	myeloid leukocyte mediated immunity	202	-0.355068	-1.268	0.0588235	0.357057	0.318972	1450	tags=24%, list=17%, signal=21%	Sjc_0007314/Sjc_0005514/Sjc_0007280/Sjc_0006871/Sjc_0000011/Sjc_0000745/Sjc_0004322/Sjc_0009457/Sjc_0009352/Sjc_0001834/Sjc_0007942/Sjc_0008113/Sjc_0006316/Sjc_0001122/Sjc_0004259/Sjc_0005425/Sjc_0003913/Sjc_0003286/Sjc_0009431/Sjc_0001999/Sjc_0000754/Sjc_0002000/Sjc_0003769/Sjc_0009436/Sjc_0007991/Sjc_0005806/Sjc_0000014/Sjc_0004306/Sjc_0006541/Sjc_0000639/Sjc_0003679/Sjc_0000273/Sjc_0003943/Sjc…
GO:0045815	epigenetic maintenance of chromatin in transcription-competent conformation	29	0.423748	1.39717	0.0591254	0.35793	0.319751	2085	tags=45%, list=24%, signal=34%	Sjc_0003022/Sjc_0000881/Sjc_0005046/Sjc_0003606/Sjc_0005183/Sjc_0002774/Sjc_0001766/Sjc_0008448/Sjc_0007637/Sjc_0002210/Sjc_0005010/Sjc_0001224/Sjc_0006920
GO:1900364	negative regulation of mRNA polyadenylation	10	0.63537	1.55856	0.0593235	0.35819	0.319984	2089	tags=70%, list=24%, signal=53%	Sjc_0000682/Sjc_0007144/Sjc_0005461/Sjc_0000229/Sjc_0006771/Sjc_0002184/Sjc_0006971
GO:0006560	proline metabolic process	10	0.63446	1.55633	0.0593235	0.35819	0.319984	195	tags=20%, list=2%, signal=20%	Sjc_0006467/Sjc_0007288
GO:0042246	tissue regeneration	38	-0.489121	-1.41699	0.0595084	0.358837	0.320562	2012	tags=37%, list=24%, signal=28%	Sjc_0001635/Sjc_0007251/Sjc_0001928/Sjc_0003306/Sjc_0000718/Sjc_0007067/Sjc_0008962/Sjc_0005425/Sjc_0008961/Sjc_0005298/Sjc_0006924/Sjc_0000388/Sjc_0006445/Sjc_0001187
GO:0032042	mitochondrial DNA metabolic process	13	0.579419	1.5488	0.0596689	0.358868	0.320589	2084	tags=69%, list=24%, signal=52%	Sjc_0003914/Sjc_0009464/Sjc_0000223/Sjc_0009460/Sjc_0006206/Sjc_0001457/Sjc_0005242/Sjc_0004077/Sjc_0003472
GO:0006641	triglyceride metabolic process	40	-0.475274	-1.38736	0.0596447	0.358868	0.320589	2364	tags=48%, list=28%, signal=35%	Sjc_0003079/Sjc_0003071/Sjc_0005097/Sjc_0000364/Sjc_0005008/Sjc_0000625/Sjc_0001085/Sjc_0006603/Sjc_0007020/Sjc_0007027/Sjc_0003814/Sjc_0009123/Sjc_0006996/Sjc_0009284/Sjc_0005806/Sjc_0000014/Sjc_0003340/Sjc_0003341/Sjc_0006151
GO:0001837	epithelial to mesenchymal transition	46	-0.47176	-1.40062	0.0601504	0.361293	0.322756	1619	tags=37%, list=19%, signal=30%	Sjc_0004813/Sjc_0008297/Sjc_0000136/Sjc_0006075/Sjc_0000718/Sjc_0008847/Sjc_0000860/Sjc_0001150/Sjc_0003882/Sjc_0003603/Sjc_0004530/Sjc_0005006/Sjc_0006445/Sjc_0005497/Sjc_0008298/Sjc_0005187/Sjc_0008172
GO:0001666	response to hypoxia	170	-0.369952	-1.30031	0.0602799	0.361601	0.323031	1977	tags=34%, list=23%, signal=26%	Sjc_0009298/Sjc_0007251/Sjc_0003409/Sjc_0007983/Sjc_0003181/Sjc_0004339/Sjc_0000197/Sjc_0009409/Sjc_0003782/Sjc_0007863/Sjc_0007287/Sjc_0001398/Sjc_0001979/Sjc_0009759/Sjc_0000241/Sjc_0002622/Sjc_0000748/Sjc_0003810/Sjc_0000470/Sjc_0001043/Sjc_0006075/Sjc_0004417/Sjc_0000546/Sjc_0001236/Sjc_0001396/Sjc_0004620/Sjc_0004618/Sjc_0003746/Sjc_0001197/Sjc_0000041/Sjc_0001876/Sjc_0003410/Sjc_0005083/Sjc…
GO:0043555	regulation of translation in response to stress	13	0.57719	1.54284	0.0606085	0.362631	0.323951	2730	tags=62%, list=32%, signal=42%	Sjc_0007075/Sjc_0001744/Sjc_0000575/Sjc_0001463/Sjc_0007728/Sjc_0003472/Sjc_0000616/Sjc_0003372
GO:0051954	positive regulation of amine transport	25	-0.542275	-1.43097	0.0606061	0.362631	0.323951	2313	tags=52%, list=27%, signal=38%	Sjc_0000954/Sjc_0009336/Sjc_0001637/Sjc_0004613/Sjc_0003726/Sjc_0004793/Sjc_0009169/Sjc_0003246/Sjc_0009161/Sjc_0009160/Sjc_0009167/Sjc_0000994/Sjc_0009168
GO:0007269	neurotransmitter secretion	141	-0.381013	-1.31891	0.0608035	0.362857	0.324153	2590	tags=40%, list=30%, signal=28%	Sjc_0005060/Sjc_0007299/Sjc_0007567/Sjc_0004352/Sjc_0001653/Sjc_0002823/Sjc_0006273/Sjc_0002458/Sjc_0006606/Sjc_0006814/Sjc_0000954/Sjc_0003620/Sjc_0005566/Sjc_0008948/Sjc_0009452/Sjc_0005137/Sjc_0007261/Sjc_0004888/Sjc_0000169/Sjc_0001927/Sjc_0001637/Sjc_0001149/Sjc_0006963/Sjc_0008937/Sjc_0007287/Sjc_0001345/Sjc_0006808/Sjc_0002417/Sjc_0002486/Sjc_0004793/Sjc_0002177/Sjc_0008847/Sjc_0009169/Sjc…
GO:0099643	signal release from synapse	141	-0.381013	-1.31891	0.0608035	0.362857	0.324153	2590	tags=40%, list=30%, signal=28%	Sjc_0005060/Sjc_0007299/Sjc_0007567/Sjc_0004352/Sjc_0001653/Sjc_0002823/Sjc_0006273/Sjc_0002458/Sjc_0006606/Sjc_0006814/Sjc_0000954/Sjc_0003620/Sjc_0005566/Sjc_0008948/Sjc_0009452/Sjc_0005137/Sjc_0007261/Sjc_0004888/Sjc_0000169/Sjc_0001927/Sjc_0001637/Sjc_0001149/Sjc_0006963/Sjc_0008937/Sjc_0007287/Sjc_0001345/Sjc_0006808/Sjc_0002417/Sjc_0002486/Sjc_0004793/Sjc_0002177/Sjc_0008847/Sjc_0009169/Sjc…
GO:0006278	RNA-templated DNA biosynthetic process	38	0.398805	1.39193	0.0610841	0.364062	0.325229	1980	tags=53%, list=23%, signal=41%	Sjc_0001907/Sjc_0006419/Sjc_0006894/Sjc_0004074/Sjc_0002817/Sjc_0001432/Sjc_0002775/Sjc_0008267/Sjc_0002976/Sjc_0004532/Sjc_0001097/Sjc_0003199/Sjc_0000771/Sjc_0006916/Sjc_0006789/Sjc_0001060/Sjc_0006495/Sjc_0001310/Sjc_0003784/Sjc_0006712
GO:0036099	female germ-line stem cell population maintenance	14	0.580613	1.56347	0.0613956	0.364976	0.326046	1335	tags=43%, list=16%, signal=36%	Sjc_0001618/Sjc_0001376/Sjc_0001105/Sjc_0009333/Sjc_0006895/Sjc_0003255
GO:0043331	response to dsRNA	26	0.455808	1.4805	0.0613549	0.364976	0.326046	2477	tags=62%, list=29%, signal=44%	Sjc_0008449/Sjc_0006518/Sjc_0006162/Sjc_0001696/Sjc_0002692/Sjc_0009333/Sjc_0002162/Sjc_0000559/Sjc_0008245/Sjc_0007558/Sjc_0008789/Sjc_0006712/Sjc_0008139/Sjc_0007807/Sjc_0006071/Sjc_0001029
GO:0090208	positive regulation of triglyceride metabolic process	13	-0.632891	-1.45264	0.0615836	0.365623	0.326624	1027	tags=69%, list=12%, signal=61%	Sjc_0003079/Sjc_0003071/Sjc_0001085/Sjc_0003814/Sjc_0006996/Sjc_0005806/Sjc_0000014/Sjc_0003340/Sjc_0003341
GO:0008544	epidermis development	130	-0.384341	-1.31683	0.061674	0.36569	0.326683	2056	tags=33%, list=24%, signal=26%	Sjc_0008876/Sjc_0006099/Sjc_0001928/Sjc_0001194/Sjc_0001602/Sjc_0004267/Sjc_0008807/Sjc_0004339/Sjc_0007128/Sjc_0004896/Sjc_0009409/Sjc_0003768/Sjc_0007287/Sjc_0001345/Sjc_0002139/Sjc_0008877/Sjc_0006447/Sjc_0003306/Sjc_0009040/Sjc_0008847/Sjc_0008962/Sjc_0000745/Sjc_0006235/Sjc_0003550/Sjc_0007297/Sjc_0008131/Sjc_0007131/Sjc_0003603/Sjc_0008961/Sjc_0006841/Sjc_0003769/Sjc_0001412/Sjc_0005006/Sjc…
GO:0043299	leukocyte degranulation	198	-0.356777	-1.27356	0.0621707	0.368162	0.328892	1450	tags=24%, list=17%, signal=21%	Sjc_0007314/Sjc_0005514/Sjc_0007280/Sjc_0006871/Sjc_0000011/Sjc_0000745/Sjc_0009457/Sjc_0009352/Sjc_0001834/Sjc_0007942/Sjc_0008113/Sjc_0006316/Sjc_0001122/Sjc_0004259/Sjc_0005425/Sjc_0003913/Sjc_0003286/Sjc_0009431/Sjc_0001999/Sjc_0000754/Sjc_0002000/Sjc_0003769/Sjc_0009436/Sjc_0007991/Sjc_0005806/Sjc_0000014/Sjc_0004306/Sjc_0006541/Sjc_0000639/Sjc_0003679/Sjc_0000273/Sjc_0003943/Sjc_0003340/Sjc…
GO:0042454	ribonucleoside catabolic process	18	0.504506	1.47339	0.0630166	0.369961	0.330499	1355	tags=39%, list=16%, signal=33%	Sjc_0006698/Sjc_0000850/Sjc_0005260/Sjc_0005828/Sjc_0008832/Sjc_0000854/Sjc_0000849
GO:0030540	female genitalia development	16	-0.605965	-1.45074	0.0633094	0.369961	0.330499	2194	tags=69%, list=26%, signal=51%	Sjc_0003334/Sjc_0008021/Sjc_0001194/Sjc_0004474/Sjc_0006032/Sjc_0001215/Sjc_0004475/Sjc_0004471/Sjc_0006445/Sjc_0004472/Sjc_0004473
GO:1901890	positive regulation of cell junction assembly	16	-0.605672	-1.45003	0.0633094	0.369961	0.330499	1801	tags=56%, list=21%, signal=44%	Sjc_0002621/Sjc_0002492/Sjc_0003768/Sjc_0002622/Sjc_0004813/Sjc_0006075/Sjc_0000718/Sjc_0003769/Sjc_0003704
GO:0071621	granulocyte chemotaxis	13	-0.631749	-1.45002	0.0630499	0.369961	0.330499	2147	tags=46%, list=25%, signal=35%	Sjc_0006435/Sjc_0001635/Sjc_0007942/Sjc_0003512/Sjc_0005480/Sjc_0005479
GO:0051383	kinetochore organization	11	-0.655889	-1.44359	0.0635155	0.369961	0.330499	2441	tags=73%, list=29%, signal=52%	Sjc_0006606/Sjc_0007350/Sjc_0008660/Sjc_0008661/Sjc_0007681/Sjc_0008226/Sjc_0004810/Sjc_0001789
GO:0014904	myotube cell development	14	-0.616612	-1.43968	0.0636758	0.369961	0.330499	1806	tags=50%, list=21%, signal=40%	Sjc_0003239/Sjc_0007203/Sjc_0001876/Sjc_0005298/Sjc_0001878/Sjc_0002730/Sjc_0001877
GO:0048741	skeletal muscle fiber development	14	-0.616612	-1.43968	0.0636758	0.369961	0.330499	1806	tags=50%, list=21%, signal=40%	Sjc_0003239/Sjc_0007203/Sjc_0001876/Sjc_0005298/Sjc_0001878/Sjc_0002730/Sjc_0001877
GO:0061001	regulation of dendritic spine morphogenesis	21	-0.560305	-1.42216	0.0632911	0.369961	0.330499	1571	tags=38%, list=18%, signal=31%	Sjc_0006808/Sjc_0004901/Sjc_0007280/Sjc_0000871/Sjc_0001475/Sjc_0009688/Sjc_0001306/Sjc_0001307
GO:0045598	regulation of fat cell differentiation	32	-0.506445	-1.406	0.0632571	0.369961	0.330499	2012	tags=44%, list=24%, signal=34%	Sjc_0001635/Sjc_0001928/Sjc_0001602/Sjc_0000625/Sjc_0007418/Sjc_0006603/Sjc_0000783/Sjc_0006075/Sjc_0001150/Sjc_0004936/Sjc_0004530/Sjc_0003491/Sjc_0006445/Sjc_0007419
GO:0050900	leukocyte migration	62	-0.437901	-1.34907	0.0625752	0.369961	0.330499	2208	tags=40%, list=26%, signal=30%	Sjc_0000518/Sjc_0005097/Sjc_0002997/Sjc_0006435/Sjc_0006995/Sjc_0001635/Sjc_0001928/Sjc_0003768/Sjc_0005960/Sjc_0001979/Sjc_0001565/Sjc_0000241/Sjc_0002622/Sjc_0005342/Sjc_0004322/Sjc_0007942/Sjc_0005961/Sjc_0007131/Sjc_0003769/Sjc_0003512/Sjc_0006445/Sjc_0000639/Sjc_0005480/Sjc_0008066/Sjc_0005479
GO:0070585	protein localization to mitochondrion	59	0.348147	1.33226	0.0635616	0.369961	0.330499	1902	tags=32%, list=22%, signal=25%	Sjc_0005700/Sjc_0004802/Sjc_0006355/Sjc_0005917/Sjc_0004940/Sjc_0003689/Sjc_0000505/Sjc_0003120/Sjc_0004356/Sjc_0003185/Sjc_0000823/Sjc_0004879/Sjc_0004709/Sjc_0008345/Sjc_0001710/Sjc_0008250/Sjc_0000973/Sjc_0003648/Sjc_0009255
GO:0042303	molting cycle	108	-0.395773	-1.3208	0.0634202	0.369961	0.330499	2090	tags=33%, list=24%, signal=26%	Sjc_0008021/Sjc_0008876/Sjc_0001635/Sjc_0007871/Sjc_0001194/Sjc_0001792/Sjc_0001602/Sjc_0006275/Sjc_0007287/Sjc_0008877/Sjc_0004474/Sjc_0003306/Sjc_0007985/Sjc_0009040/Sjc_0008847/Sjc_0008962/Sjc_0007693/Sjc_0000041/Sjc_0003882/Sjc_0004945/Sjc_0003603/Sjc_0008961/Sjc_0004475/Sjc_0001669/Sjc_0001088/Sjc_0000438/Sjc_0006755/Sjc_0004471/Sjc_0006445/Sjc_0000814/Sjc_0004472/Sjc_0000180/Sjc_0005231/Sjc…
GO:0006954	inflammatory response	129	-0.382584	-1.31146	0.0628445	0.369961	0.330499	2021	tags=30%, list=24%, signal=23%	Sjc_0006880/Sjc_0001635/Sjc_0009135/Sjc_0003409/Sjc_0001928/Sjc_0001194/Sjc_0001979/Sjc_0007418/Sjc_0009335/Sjc_0000350/Sjc_0007215/Sjc_0003306/Sjc_0000860/Sjc_0002198/Sjc_0008962/Sjc_0002199/Sjc_0003882/Sjc_0003410/Sjc_0007942/Sjc_0003246/Sjc_0003913/Sjc_0005238/Sjc_0008961/Sjc_0006881/Sjc_0003512/Sjc_0006445/Sjc_0001313/Sjc_0000273/Sjc_0005480/Sjc_0006194/Sjc_0000272/Sjc_0006189/Sjc_0005231/Sjc…
GO:0002275	myeloid cell activation involved in immune response	197	-0.355218	-1.26791	0.0632911	0.369961	0.330499	1450	tags=24%, list=17%, signal=21%	Sjc_0007314/Sjc_0005514/Sjc_0007280/Sjc_0006871/Sjc_0000011/Sjc_0000745/Sjc_0009457/Sjc_0009352/Sjc_0001834/Sjc_0007942/Sjc_0008113/Sjc_0006316/Sjc_0001122/Sjc_0004259/Sjc_0005425/Sjc_0003913/Sjc_0003286/Sjc_0009431/Sjc_0001999/Sjc_0000754/Sjc_0002000/Sjc_0003769/Sjc_0009436/Sjc_0007991/Sjc_0005806/Sjc_0000014/Sjc_0004306/Sjc_0006541/Sjc_0000639/Sjc_0003679/Sjc_0000273/Sjc_0003943/Sjc_0003340/Sjc…
GO:0006887	exocytosis	341	-0.332171	-1.21841	0.0632008	0.369961	0.330499	2364	tags=33%, list=28%, signal=25%	Sjc_0003079/Sjc_0004710/Sjc_0006814/Sjc_0003724/Sjc_0005283/Sjc_0003928/Sjc_0007894/Sjc_0006934/Sjc_0003071/Sjc_0001184/Sjc_0005558/Sjc_0003568/Sjc_0003620/Sjc_0009452/Sjc_0007261/Sjc_0002015/Sjc_0005019/Sjc_0004343/Sjc_0004888/Sjc_0000169/Sjc_0009213/Sjc_0006040/Sjc_0001635/Sjc_0001927/Sjc_0001637/Sjc_0006969/Sjc_0001928/Sjc_0003213/Sjc_0007167/Sjc_0003871/Sjc_0005361/Sjc_0002538/Sjc_0003768/Sjc…
GO:0043501	skeletal muscle adaptation	10	-0.671125	-1.45279	0.0641791	0.372311	0.332599	1279	tags=50%, list=15%, signal=43%	Sjc_0004691/Sjc_0006368/Sjc_0005298/Sjc_0005455/Sjc_0005456
GO:0007599	hemostasis	79	-0.415998	-1.33375	0.0644028	0.372311	0.332599	2666	tags=48%, list=31%, signal=33%	Sjc_0006124/Sjc_0005072/Sjc_0008752/Sjc_0008112/Sjc_0008846/Sjc_0000054/Sjc_0006396/Sjc_0003079/Sjc_0005283/Sjc_0008362/Sjc_0003071/Sjc_0002997/Sjc_0009298/Sjc_0001928/Sjc_0007973/Sjc_0001565/Sjc_0007215/Sjc_0006652/Sjc_0006042/Sjc_0004322/Sjc_0007942/Sjc_0007937/Sjc_0008495/Sjc_0007131/Sjc_0004447/Sjc_0006904/Sjc_0002414/Sjc_0005006/Sjc_0003512/Sjc_0005806/Sjc_0000014/Sjc_0007068/Sjc_0003943/Sjc…
GO:0006814	sodium ion transport	85	-0.40706	-1.32425	0.0643678	0.372311	0.332599	1456	tags=34%, list=17%, signal=29%	Sjc_0005960/Sjc_0001398/Sjc_0002672/Sjc_0002671/Sjc_0003591/Sjc_0006652/Sjc_0001359/Sjc_0001396/Sjc_0006235/Sjc_0003511/Sjc_0001590/Sjc_0005961/Sjc_0005238/Sjc_0006336/Sjc_0008671/Sjc_0006237/Sjc_0004209/Sjc_0004304/Sjc_0005067/Sjc_0004725/Sjc_0006653/Sjc_0001790/Sjc_0006170/Sjc_0007089/Sjc_0004907/Sjc_0007977/Sjc_0002582/Sjc_0002583/Sjc_0004908
GO:0046660	female sex differentiation	72	-0.416203	-1.32117	0.0644028	0.372311	0.332599	2194	tags=40%, list=26%, signal=30%	Sjc_0003334/Sjc_0006935/Sjc_0008021/Sjc_0006385/Sjc_0004110/Sjc_0003409/Sjc_0001194/Sjc_0001388/Sjc_0004901/Sjc_0006384/Sjc_0007215/Sjc_0004474/Sjc_0006075/Sjc_0006032/Sjc_0000718/Sjc_0001215/Sjc_0003410/Sjc_0004475/Sjc_0006632/Sjc_0003512/Sjc_0004026/Sjc_0002391/Sjc_0004471/Sjc_0006445/Sjc_0005480/Sjc_0004472/Sjc_0000180/Sjc_0004473/Sjc_0005479
GO:0048067	cuticle pigmentation	21	-0.558418	-1.41737	0.0646976	0.373162	0.333359	2020	tags=38%, list=24%, signal=29%	Sjc_0008552/Sjc_0001635/Sjc_0006275/Sjc_0000041/Sjc_0006755/Sjc_0000814/Sjc_0000042/Sjc_0006754
GO:0006475	internal protein amino acid acetylation	89	0.308213	1.26265	0.0647116	0.373162	0.333359	2542	tags=53%, list=30%, signal=38%	Sjc_0007686/Sjc_0001228/Sjc_0003116/Sjc_0006338/Sjc_0007102/Sjc_0005660/Sjc_0000732/Sjc_0005524/Sjc_0005266/Sjc_0008622/Sjc_0002407/Sjc_0001489/Sjc_0009416/Sjc_0008257/Sjc_0008469/Sjc_0007022/Sjc_0005784/Sjc_0007421/Sjc_0006502/Sjc_0003255/Sjc_0000771/Sjc_0001523/Sjc_0004672/Sjc_0001400/Sjc_0004653/Sjc_0005904/Sjc_0001546/Sjc_0006759/Sjc_0002441/Sjc_0000970/Sjc_0003364/Sjc_0007330/Sjc_0008816/Sjc…
GO:0009164	nucleoside catabolic process	20	0.490423	1.48417	0.0653021	0.374264	0.334343	116	tags=15%, list=1%, signal=15%	Sjc_0006698/Sjc_0000850/Sjc_0005260
GO:0032611	interleukin-1 beta production	14	-0.615872	-1.43795	0.065123	0.374264	0.334343	2364	tags=79%, list=28%, signal=57%	Sjc_0003079/Sjc_0003071/Sjc_0002015/Sjc_0007215/Sjc_0000860/Sjc_0005806/Sjc_0000014/Sjc_0000200/Sjc_0006445/Sjc_0001293/Sjc_0000180
GO:0010543	regulation of platelet activation	11	-0.650983	-1.43279	0.0649926	0.374264	0.334343	1420	tags=55%, list=17%, signal=46%	Sjc_0006652/Sjc_0007942/Sjc_0004447/Sjc_0003512/Sjc_0006653/Sjc_0006170
GO:0014037	Schwann cell differentiation	27	-0.5327	-1.43075	0.0654843	0.374264	0.334343	2008	tags=44%, list=23%, signal=34%	Sjc_0001927/Sjc_0007983/Sjc_0007550/Sjc_0007287/Sjc_0007203/Sjc_0003306/Sjc_0008962/Sjc_0005027/Sjc_0008961/Sjc_0007982/Sjc_0003651/Sjc_0005187
GO:0050766	positive regulation of phagocytosis	24	-0.545216	-1.42188	0.0655509	0.374264	0.334343	2714	tags=62%, list=32%, signal=43%	Sjc_0002621/Sjc_0002791/Sjc_0007567/Sjc_0003079/Sjc_0006405/Sjc_0003071/Sjc_0001184/Sjc_0001928/Sjc_0004920/Sjc_0005351/Sjc_0002622/Sjc_0005806/Sjc_0000014/Sjc_0000273/Sjc_0000272
GO:0032411	positive regulation of transporter activity	37	-0.489214	-1.40348	0.0655308	0.374264	0.334343	666	tags=38%, list=8%, signal=35%	Sjc_0008268/Sjc_0001876/Sjc_0006316/Sjc_0008804/Sjc_0007068/Sjc_0004471/Sjc_0001878/Sjc_0001877/Sjc_0005455/Sjc_0000033/Sjc_0000208/Sjc_0002582/Sjc_0002583/Sjc_0005456
GO:0002460	adaptive immune response based on somatic recombination of immune receptors built from immunoglobulin superfamily domains	45	-0.469525	-1.38952	0.0654912	0.374264	0.334343	2140	tags=44%, list=25%, signal=33%	Sjc_0006995/Sjc_0007261/Sjc_0008536/Sjc_0001302/Sjc_0009298/Sjc_0001928/Sjc_0006026/Sjc_0008937/Sjc_0001979/Sjc_0000350/Sjc_0004322/Sjc_0002566/Sjc_0002796/Sjc_0007131/Sjc_0001313/Sjc_0000273/Sjc_0001293/Sjc_0000180/Sjc_0000272/Sjc_0004985
GO:0007041	lysosomal transport	70	0.34154	1.34668	0.0652008	0.374264	0.334343	802	tags=20%, list=9%, signal=18%	Sjc_0008194/Sjc_0008192/Sjc_0008189/Sjc_0008179/Sjc_0002907/Sjc_0008190/Sjc_0008182/Sjc_0008180/Sjc_0008191/Sjc_0008193/Sjc_0003973/Sjc_0007643/Sjc_0003439/Sjc_0008185
GO:0050879	multicellular organismal movement	26	-0.532756	-1.4149	0.0657534	0.374957	0.334962	1432	tags=35%, list=17%, signal=29%	Sjc_0000009/Sjc_0001396/Sjc_0004691/Sjc_0006368/Sjc_0005061/Sjc_0005455/Sjc_0000017/Sjc_0001680/Sjc_0005456
GO:0021955	central nervous system neuron axonogenesis	20	-0.572387	-1.43169	0.0666667	0.379228	0.338778	1678	tags=45%, list=20%, signal=36%	Sjc_0005351/Sjc_0004303/Sjc_0002622/Sjc_0000041/Sjc_0003512/Sjc_0001795/Sjc_0005480/Sjc_0000042/Sjc_0005479
GO:0050433	regulation of catecholamine secretion	20	-0.571757	-1.43012	0.0666667	0.379228	0.338778	2077	tags=55%, list=24%, signal=42%	Sjc_0009336/Sjc_0001637/Sjc_0002417/Sjc_0004793/Sjc_0009169/Sjc_0005238/Sjc_0009161/Sjc_0003512/Sjc_0009160/Sjc_0009167/Sjc_0009168
GO:0045843	negative regulation of striated muscle tissue development	22	-0.559105	-1.43445	0.0671329	0.379633	0.33914	2012	tags=45%, list=24%, signal=35%	Sjc_0006846/Sjc_0001170/Sjc_0001635/Sjc_0001194/Sjc_0001602/Sjc_0000150/Sjc_0001169/Sjc_0002656/Sjc_0002657/Sjc_0002655
GO:0042074	cell migration involved in gastrulation	24	-0.54388	-1.41839	0.0669456	0.379633	0.33914	2175	tags=54%, list=25%, signal=41%	Sjc_0002997/Sjc_0006858/Sjc_0000241/Sjc_0004813/Sjc_0006032/Sjc_0000718/Sjc_0000038/Sjc_0005436/Sjc_0006445/Sjc_0000639/Sjc_0004900/Sjc_0005480/Sjc_0005479
GO:0042044	fluid transport	19	-0.572666	-1.41018	0.0671429	0.379633	0.33914	1814	tags=47%, list=21%, signal=37%	Sjc_0009409/Sjc_0003591/Sjc_0002179/Sjc_0002596/Sjc_0009122/Sjc_0004573/Sjc_0002077/Sjc_0000442/Sjc_0007388
GO:0022602	ovulation cycle process	19	-0.571498	-1.4073	0.0671429	0.379633	0.33914	735	tags=42%, list=9%, signal=39%	Sjc_0008797/Sjc_0001388/Sjc_0007215/Sjc_0006632/Sjc_0002391/Sjc_0006952/Sjc_0005480/Sjc_0005479
GO:0051046	regulation of secretion	272	-0.340209	-1.23445	0.0671488	0.379633	0.33914	2757	tags=42%, list=32%, signal=30%	Sjc_0000816/Sjc_0009232/Sjc_0002191/Sjc_0003775/Sjc_0007919/Sjc_0008936/Sjc_0008396/Sjc_0005072/Sjc_0006561/Sjc_0005358/Sjc_0007454/Sjc_0003449/Sjc_0007567/Sjc_0004352/Sjc_0001283/Sjc_0001653/Sjc_0000054/Sjc_0007469/Sjc_0002823/Sjc_0007275/Sjc_0004493/Sjc_0001267/Sjc_0002458/Sjc_0009704/Sjc_0003079/Sjc_0006814/Sjc_0003724/Sjc_0005283/Sjc_0000954/Sjc_0003928/Sjc_0008362/Sjc_0003071/Sjc_0004929/Sjc…
GO:0032481	positive regulation of type I interferon production	14	0.575184	1.54885	0.0681635	0.383059	0.3422	1553	tags=57%, list=18%, signal=47%	Sjc_0005700/Sjc_0005507/Sjc_0001696/Sjc_0007376/Sjc_0002942/Sjc_0002162/Sjc_0001417/Sjc_0002892
GO:2000648	positive regulation of stem cell proliferation	19	0.492255	1.4863	0.0682036	0.383059	0.3422	764	tags=21%, list=9%, signal=19%	Sjc_0007479/Sjc_0003116/Sjc_0003144/Sjc_0002774
GO:0051492	regulation of stress fiber assembly	35	-0.50036	-1.41138	0.068	0.383059	0.3422	2087	tags=43%, list=24%, signal=33%	Sjc_0000978/Sjc_0004632/Sjc_0002553/Sjc_0003768/Sjc_0000241/Sjc_0005351/Sjc_0006075/Sjc_0000718/Sjc_0000871/Sjc_0001150/Sjc_0007131/Sjc_0006841/Sjc_0003769/Sjc_0001306/Sjc_0001307
GO:0030038	contractile actin filament bundle assembly	45	-0.466451	-1.38042	0.0680101	0.383059	0.3422	2087	tags=40%, list=24%, signal=30%	Sjc_0000978/Sjc_0000110/Sjc_0004632/Sjc_0002553/Sjc_0003768/Sjc_0000241/Sjc_0005351/Sjc_0002622/Sjc_0007215/Sjc_0006075/Sjc_0000718/Sjc_0000871/Sjc_0001150/Sjc_0007131/Sjc_0006841/Sjc_0003769/Sjc_0001306/Sjc_0001307
GO:0043149	stress fiber assembly	45	-0.466451	-1.38042	0.0680101	0.383059	0.3422	2087	tags=40%, list=24%, signal=30%	Sjc_0000978/Sjc_0000110/Sjc_0004632/Sjc_0002553/Sjc_0003768/Sjc_0000241/Sjc_0005351/Sjc_0002622/Sjc_0007215/Sjc_0006075/Sjc_0000718/Sjc_0000871/Sjc_0001150/Sjc_0007131/Sjc_0006841/Sjc_0003769/Sjc_0001306/Sjc_0001307
GO:0032101	regulation of response to external stimulus	268	-0.339452	-1.23014	0.0682523	0.383059	0.3422	2161	tags=31%, list=25%, signal=24%	Sjc_0002799/Sjc_0006995/Sjc_0002015/Sjc_0000781/Sjc_0009336/Sjc_0003924/Sjc_0003662/Sjc_0001635/Sjc_0009298/Sjc_0007251/Sjc_0003409/Sjc_0001928/Sjc_0004632/Sjc_0003335/Sjc_0000150/Sjc_0004339/Sjc_0003782/Sjc_0005960/Sjc_0001979/Sjc_0005051/Sjc_0007973/Sjc_0008379/Sjc_0002622/Sjc_0006808/Sjc_0000350/Sjc_0000783/Sjc_0005394/Sjc_0002486/Sjc_0005707/Sjc_0007215/Sjc_0005467/Sjc_0003306/Sjc_0008381/Sjc…
GO:0090330	regulation of platelet aggregation	10	-0.666938	-1.44373	0.0686567	0.383677	0.342752	1420	tags=60%, list=17%, signal=50%	Sjc_0006652/Sjc_0007942/Sjc_0004447/Sjc_0003512/Sjc_0006653/Sjc_0006170
GO:0042398	cellular modified amino acid biosynthetic process	22	-0.558904	-1.43394	0.0685315	0.383677	0.342752	1471	tags=41%, list=17%, signal=34%	Sjc_0009115/Sjc_0007227/Sjc_0003550/Sjc_0009066/Sjc_0003814/Sjc_0002414/Sjc_0000388/Sjc_0006194/Sjc_0006189
GO:1901862	negative regulation of muscle tissue development	23	-0.551111	-1.42489	0.0685315	0.383677	0.342752	2012	tags=43%, list=24%, signal=33%	Sjc_0006846/Sjc_0001170/Sjc_0001635/Sjc_0001194/Sjc_0001602/Sjc_0000150/Sjc_0001169/Sjc_0002656/Sjc_0002657/Sjc_0002655
GO:0032446	protein modification by small protein conjugation	296	0.244772	1.16273	0.0686947	0.383677	0.342752	2012	tags=33%, list=24%, signal=26%	Sjc_0002680/Sjc_0002359/Sjc_0006780/Sjc_0005935/Sjc_0001160/Sjc_0000410/Sjc_0002336/Sjc_0005925/Sjc_0003307/Sjc_0004163/Sjc_0001157/Sjc_0007075/Sjc_0008093/Sjc_0005536/Sjc_0007687/Sjc_0007115/Sjc_0005210/Sjc_0002607/Sjc_0002339/Sjc_0004571/Sjc_0005266/Sjc_0008263/Sjc_0003644/Sjc_0000782/Sjc_0006829/Sjc_0000369/Sjc_0004997/Sjc_0007213/Sjc_0008873/Sjc_0004891/Sjc_0008010/Sjc_0004957/Sjc_0000505/Sjc…
GO:0034440	lipid oxidation	33	-0.497103	-1.38696	0.0689189	0.384464	0.343456	2364	tags=52%, list=28%, signal=37%	Sjc_0003079/Sjc_0003071/Sjc_0004929/Sjc_0005823/Sjc_0001635/Sjc_0000783/Sjc_0007020/Sjc_0001236/Sjc_0007027/Sjc_0008495/Sjc_0005806/Sjc_0000014/Sjc_0000948/Sjc_0003340/Sjc_0003341/Sjc_0005455/Sjc_0005456
GO:0003401	axis elongation	16	-0.591344	-1.41573	0.0690647	0.384813	0.343767	1808	tags=50%, list=21%, signal=40%	Sjc_0007550/Sjc_0003768/Sjc_0006075/Sjc_0004980/Sjc_0001215/Sjc_0004530/Sjc_0003769/Sjc_0006445
GO:0002495	antigen processing and presentation of peptide antigen via MHC class II	55	0.363208	1.36642	0.0694012	0.385293	0.344196	145	tags=7%, list=2%, signal=7%	Sjc_0000488/Sjc_0000484/Sjc_0000485/Sjc_0000480
GO:0002504	antigen processing and presentation of peptide or polysaccharide antigen via MHC class II	55	0.363208	1.36642	0.0694012	0.385293	0.344196	145	tags=7%, list=2%, signal=7%	Sjc_0000488/Sjc_0000484/Sjc_0000485/Sjc_0000480
GO:0019886	antigen processing and presentation of exogenous peptide antigen via MHC class II	55	0.363208	1.36642	0.0694012	0.385293	0.344196	145	tags=7%, list=2%, signal=7%	Sjc_0000488/Sjc_0000484/Sjc_0000485/Sjc_0000480
GO:0031497	chromatin assembly	43	0.373969	1.37585	0.0698517	0.386401	0.345186	1472	tags=35%, list=17%, signal=29%	Sjc_0005260/Sjc_0003116/Sjc_0007765/Sjc_0001696/Sjc_0001822/Sjc_0001414/Sjc_0005438/Sjc_0002774/Sjc_0002780/Sjc_0006172/Sjc_0008469/Sjc_0008448/Sjc_0002148/Sjc_0007144/Sjc_0008363
GO:1903998	regulation of eating behavior	40	-0.469353	-1.37007	0.069797	0.386401	0.345186	1692	tags=35%, list=20%, signal=28%	Sjc_0007002/Sjc_0008379/Sjc_0002417/Sjc_0008381/Sjc_0003246/Sjc_0001590/Sjc_0008133/Sjc_0008378/Sjc_0009693/Sjc_0003340/Sjc_0003341/Sjc_0000994/Sjc_0009751/Sjc_0007980
GO:0001738	morphogenesis of a polarized epithelium	112	-0.393551	-1.3203	0.0698198	0.386401	0.345186	2807	tags=44%, list=33%, signal=30%	Sjc_0000982/Sjc_0007979/Sjc_0003775/Sjc_0002352/Sjc_0007454/Sjc_0003449/Sjc_0007567/Sjc_0002707/Sjc_0007469/Sjc_0002823/Sjc_0006606/Sjc_0009704/Sjc_0008443/Sjc_0006207/Sjc_0006935/Sjc_0005504/Sjc_0001194/Sjc_0008807/Sjc_0007550/Sjc_0003768/Sjc_0000241/Sjc_0005351/Sjc_0004813/Sjc_0007215/Sjc_0006447/Sjc_0003306/Sjc_0006075/Sjc_0008847/Sjc_0008962/Sjc_0004980/Sjc_0001141/Sjc_0001215/Sjc_0003882/Sjc…
GO:0045117	azole transmembrane transport	15	-0.604846	-1.41649	0.070073	0.386849	0.345586	1733	tags=60%, list=20%, signal=48%	Sjc_0001979/Sjc_0004793/Sjc_0009169/Sjc_0000745/Sjc_0003913/Sjc_0009161/Sjc_0009160/Sjc_0009167/Sjc_0009168
GO:0071577	zinc ion transmembrane transport	18	-0.569828	-1.40295	0.0701001	0.386849	0.345586	669	tags=61%, list=8%, signal=56%	Sjc_0003968/Sjc_0004320/Sjc_0003836/Sjc_0001184/Sjc_0005261/Sjc_0008265/Sjc_0005208/Sjc_0000273/Sjc_0000272/Sjc_0000374/Sjc_0005004
GO:0018208	peptidyl-proline modification	20	0.485683	1.46982	0.0703642	0.38738	0.346061	963	tags=30%, list=11%, signal=27%	Sjc_0001962/Sjc_0006931/Sjc_0008973/Sjc_0006518/Sjc_0003922/Sjc_0003150
GO:0000209	protein polyubiquitination	110	0.29888	1.28222	0.0702902	0.38738	0.346061	1849	tags=36%, list=22%, signal=29%	Sjc_0002359/Sjc_0001160/Sjc_0000410/Sjc_0003307/Sjc_0007075/Sjc_0002607/Sjc_0002339/Sjc_0005266/Sjc_0003644/Sjc_0004997/Sjc_0008873/Sjc_0004891/Sjc_0004957/Sjc_0000505/Sjc_0002980/Sjc_0008699/Sjc_0001017/Sjc_0004944/Sjc_0000516/Sjc_0003825/Sjc_0002673/Sjc_0000720/Sjc_0004397/Sjc_0007214/Sjc_0004672/Sjc_0004761/Sjc_0007546/Sjc_0005461/Sjc_0001400/Sjc_0003896/Sjc_0002389/Sjc_0001310/Sjc_0001930/Sjc…
GO:1903361	protein localization to basolateral plasma membrane	12	-0.63267	-1.41537	0.0713224	0.391722	0.349939	1571	tags=42%, list=18%, signal=34%	Sjc_0006808/Sjc_0009688/Sjc_0006106/Sjc_0006105/Sjc_0002582
GO:0031589	cell-substrate adhesion	92	-0.399823	-1.30685	0.0712644	0.391722	0.349939	1906	tags=33%, list=22%, signal=26%	Sjc_0008265/Sjc_0003768/Sjc_0007287/Sjc_0005051/Sjc_0001604/Sjc_0001565/Sjc_0000241/Sjc_0002622/Sjc_0004813/Sjc_0000869/Sjc_0006808/Sjc_0006075/Sjc_0009040/Sjc_0000718/Sjc_0001150/Sjc_0009688/Sjc_0003770/Sjc_0003882/Sjc_0003511/Sjc_0003769/Sjc_0003491/Sjc_0000210/Sjc_0006710/Sjc_0005006/Sjc_0005806/Sjc_0000014/Sjc_0009102/Sjc_0000639/Sjc_0003704/Sjc_0005187
GO:2000104	negative regulation of DNA-templated DNA replication	19	-0.569276	-1.40183	0.0714286	0.391839	0.350044	2090	tags=58%, list=24%, signal=44%	Sjc_0008021/Sjc_0006385/Sjc_0006026/Sjc_0006692/Sjc_0002360/Sjc_0006384/Sjc_0004474/Sjc_0004475/Sjc_0004471/Sjc_0004472/Sjc_0004473
GO:0007615	anesthesia-resistant memory	16	-0.588852	-1.40977	0.0719424	0.39419	0.352144	2508	tags=69%, list=29%, signal=49%	Sjc_0000937/Sjc_0005944/Sjc_0004493/Sjc_0006814/Sjc_0009336/Sjc_0006808/Sjc_0002376/Sjc_0007966/Sjc_0009688/Sjc_0006755/Sjc_0006754
GO:0030336	negative regulation of cell migration	91	-0.399314	-1.30599	0.0720824	0.394489	0.352411	2224	tags=40%, list=26%, signal=30%	Sjc_0008362/Sjc_0004929/Sjc_0006435/Sjc_0002015/Sjc_0009336/Sjc_0007983/Sjc_0008773/Sjc_0007287/Sjc_0001979/Sjc_0000241/Sjc_0002622/Sjc_0003306/Sjc_0002177/Sjc_0006075/Sjc_0008651/Sjc_0000718/Sjc_0008847/Sjc_0004469/Sjc_0000011/Sjc_0008962/Sjc_0004980/Sjc_0009457/Sjc_0008682/Sjc_0008495/Sjc_0007131/Sjc_0005027/Sjc_0003603/Sjc_0008961/Sjc_0004530/Sjc_0006779/Sjc_0007991/Sjc_0006632/Sjc_0005480/Sjc…
GO:0002449	lymphocyte mediated immunity	47	-0.461969	-1.37511	0.0722291	0.394824	0.35271	2128	tags=40%, list=25%, signal=31%	Sjc_0007261/Sjc_0008536/Sjc_0001302/Sjc_0009298/Sjc_0001928/Sjc_0006026/Sjc_0008937/Sjc_0005051/Sjc_0007215/Sjc_0004322/Sjc_0002566/Sjc_0002796/Sjc_0007131/Sjc_0001313/Sjc_0000273/Sjc_0001293/Sjc_0000180/Sjc_0000272/Sjc_0004985
GO:0097320	plasma membrane tubulation	11	-0.6471	-1.42425	0.0723781	0.395171	0.35302	1620	tags=45%, list=19%, signal=37%	Sjc_0001345/Sjc_0004809/Sjc_0007131/Sjc_0005763/Sjc_0003387
GO:0046688	response to copper ion	32	-0.497759	-1.38188	0.0726783	0.396341	0.354066	2330	tags=47%, list=27%, signal=34%	Sjc_0000647/Sjc_0002846/Sjc_0003334/Sjc_0007177/Sjc_0002150/Sjc_0007251/Sjc_0001834/Sjc_0002709/Sjc_0001504/Sjc_0007948/Sjc_0002710/Sjc_0006952/Sjc_0001501/Sjc_0002842/Sjc_0007388
GO:0030193	regulation of blood coagulation	24	-0.5408	-1.41036	0.0739191	0.401213	0.358418	2653	tags=67%, list=31%, signal=46%	Sjc_0008752/Sjc_0008846/Sjc_0003079/Sjc_0008362/Sjc_0003071/Sjc_0009298/Sjc_0006652/Sjc_0006042/Sjc_0007942/Sjc_0004447/Sjc_0003512/Sjc_0005806/Sjc_0000014/Sjc_0003943/Sjc_0006653/Sjc_0006170
GO:1900046	regulation of hemostasis	24	-0.5408	-1.41036	0.0739191	0.401213	0.358418	2653	tags=67%, list=31%, signal=46%	Sjc_0008752/Sjc_0008846/Sjc_0003079/Sjc_0008362/Sjc_0003071/Sjc_0009298/Sjc_0006652/Sjc_0006042/Sjc_0007942/Sjc_0004447/Sjc_0003512/Sjc_0005806/Sjc_0000014/Sjc_0003943/Sjc_0006653/Sjc_0006170
GO:0006749	glutathione metabolic process	20	-0.563398	-1.40921	0.0737589	0.401213	0.358418	2333	tags=40%, list=27%, signal=29%	Sjc_0001170/Sjc_0000647/Sjc_0007177/Sjc_0002015/Sjc_0001169/Sjc_0002414/Sjc_0008104/Sjc_0004169
GO:0007494	midgut development	20	-0.562779	-1.40766	0.0737589	0.401213	0.358418	1160	tags=45%, list=14%, signal=39%	Sjc_0006435/Sjc_0008649/Sjc_0003882/Sjc_0005083/Sjc_0005403/Sjc_0003491/Sjc_0006445/Sjc_0005402/Sjc_0001293
GO:1903524	positive regulation of blood circulation	32	-0.495745	-1.37629	0.0740242	0.401312	0.358506	1733	tags=38%, list=20%, signal=30%	Sjc_0001979/Sjc_0000241/Sjc_0003306/Sjc_0008962/Sjc_0001197/Sjc_0001876/Sjc_0008131/Sjc_0008961/Sjc_0001878/Sjc_0001877/Sjc_0005455/Sjc_0005456
GO:0055076	transition metal ion homeostasis	56	-0.443408	-1.34998	0.0741191	0.401355	0.358545	2396	tags=36%, list=28%, signal=26%	Sjc_0003836/Sjc_0004682/Sjc_0007951/Sjc_0002996/Sjc_0008948/Sjc_0007424/Sjc_0005261/Sjc_0003213/Sjc_0008265/Sjc_0005249/Sjc_0000792/Sjc_0005083/Sjc_0005208/Sjc_0007948/Sjc_0000273/Sjc_0000272/Sjc_0005004/Sjc_0008606/Sjc_0007679/Sjc_0007678
GO:0060603	mammary gland duct morphogenesis	15	-0.601454	-1.40855	0.0744526	0.401748	0.358896	1398	tags=40%, list=16%, signal=34%	Sjc_0006032/Sjc_0000718/Sjc_0006632/Sjc_0006445/Sjc_0005480/Sjc_0005479
GO:0015849	organic acid transport	95	-0.401033	-1.31622	0.0743707	0.401748	0.358896	1122	tags=23%, list=13%, signal=20%	Sjc_0007942/Sjc_0007027/Sjc_0003814/Sjc_0001590/Sjc_0008441/Sjc_0003327/Sjc_0005238/Sjc_0006715/Sjc_0004573/Sjc_0006263/Sjc_0009284/Sjc_0005806/Sjc_0000014/Sjc_0007976/Sjc_0000273/Sjc_0003774/Sjc_0001293/Sjc_0000272/Sjc_0008066/Sjc_0008104/Sjc_0000812/Sjc_0007977
GO:0046942	carboxylic acid transport	95	-0.401033	-1.31622	0.0743707	0.401748	0.358896	1122	tags=23%, list=13%, signal=20%	Sjc_0007942/Sjc_0007027/Sjc_0003814/Sjc_0001590/Sjc_0008441/Sjc_0003327/Sjc_0005238/Sjc_0006715/Sjc_0004573/Sjc_0006263/Sjc_0009284/Sjc_0005806/Sjc_0000014/Sjc_0007976/Sjc_0000273/Sjc_0003774/Sjc_0001293/Sjc_0000272/Sjc_0008066/Sjc_0008104/Sjc_0000812/Sjc_0007977
GO:0097530	granulocyte migration	16	-0.585042	-1.40064	0.0748201	0.40326	0.360247	2175	tags=44%, list=25%, signal=33%	Sjc_0002997/Sjc_0006435/Sjc_0001635/Sjc_0007942/Sjc_0003512/Sjc_0005480/Sjc_0005479
GO:0050817	coagulation	78	-0.41118	-1.31555	0.0752056	0.404866	0.361681	2666	tags=47%, list=31%, signal=33%	Sjc_0006124/Sjc_0005072/Sjc_0008752/Sjc_0008112/Sjc_0008846/Sjc_0000054/Sjc_0006396/Sjc_0003079/Sjc_0005283/Sjc_0008362/Sjc_0003071/Sjc_0002997/Sjc_0009298/Sjc_0001928/Sjc_0007973/Sjc_0001565/Sjc_0007215/Sjc_0006652/Sjc_0006042/Sjc_0004322/Sjc_0007942/Sjc_0008495/Sjc_0007131/Sjc_0004447/Sjc_0006904/Sjc_0002414/Sjc_0005006/Sjc_0003512/Sjc_0005806/Sjc_0000014/Sjc_0007068/Sjc_0003943/Sjc_0006653/Sjc…
GO:2001021	negative regulation of response to DNA damage stimulus	44	0.359244	1.31428	0.0755266	0.405648	0.36238	2403	tags=55%, list=28%, signal=39%	Sjc_0001160/Sjc_0002893/Sjc_0002982/Sjc_0001692/Sjc_0008908/Sjc_0009402/Sjc_0008909/Sjc_0000505/Sjc_0008544/Sjc_0005601/Sjc_0005163/Sjc_0008235/Sjc_0005606/Sjc_0005608/Sjc_0007101/Sjc_0006661/Sjc_0000547/Sjc_0001092/Sjc_0007435/Sjc_0000557/Sjc_0009682/Sjc_0006245/Sjc_0001867/Sjc_0001186
GO:0051271	negative regulation of cellular component movement	104	-0.393249	-1.30284	0.0755149	0.405648	0.36238	2147	tags=38%, list=25%, signal=28%	Sjc_0004929/Sjc_0006435/Sjc_0002015/Sjc_0009336/Sjc_0001928/Sjc_0007983/Sjc_0008773/Sjc_0007287/Sjc_0001979/Sjc_0005051/Sjc_0000241/Sjc_0008898/Sjc_0002622/Sjc_0003306/Sjc_0002177/Sjc_0006075/Sjc_0008651/Sjc_0000718/Sjc_0008847/Sjc_0004469/Sjc_0000011/Sjc_0008962/Sjc_0004980/Sjc_0009457/Sjc_0008682/Sjc_0008495/Sjc_0007131/Sjc_0005027/Sjc_0003603/Sjc_0008961/Sjc_0004530/Sjc_0006779/Sjc_0007991/Sjc…
GO:0034472	snRNA 3'-end processing	21	0.471479	1.44462	0.0759482	0.405996	0.362691	3116	tags=71%, list=36%, signal=46%	Sjc_0008404/Sjc_0003732/Sjc_0005103/Sjc_0005891/Sjc_0007347/Sjc_0007896/Sjc_0004667/Sjc_0002326/Sjc_0005108/Sjc_0008591/Sjc_0008951/Sjc_0006928/Sjc_0009117/Sjc_0005511/Sjc_0002437
GO:0002688	regulation of leukocyte chemotaxis	15	-0.598918	-1.40261	0.0759124	0.405996	0.362691	2714	tags=67%, list=32%, signal=46%	Sjc_0002621/Sjc_0002791/Sjc_0006995/Sjc_0001635/Sjc_0005960/Sjc_0002622/Sjc_0005961/Sjc_0006445/Sjc_0005480/Sjc_0005479
GO:0060443	mammary gland morphogenesis	31	-0.498497	-1.37064	0.0759837	0.405996	0.362691	1482	tags=32%, list=17%, signal=27%	Sjc_0003306/Sjc_0006032/Sjc_0000718/Sjc_0008962/Sjc_0008961/Sjc_0006632/Sjc_0006445/Sjc_0005480/Sjc_0001293/Sjc_0005479
GO:0051216	cartilage development	42	-0.466799	-1.36245	0.0760309	0.405996	0.362691	901	tags=31%, list=11%, signal=28%	Sjc_0000470/Sjc_0000718/Sjc_0008486/Sjc_0005403/Sjc_0004530/Sjc_0003512/Sjc_0006445/Sjc_0000639/Sjc_0002656/Sjc_0005497/Sjc_0005402/Sjc_0002657/Sjc_0002655
GO:0009119	ribonucleoside metabolic process	73	0.33517	1.338	0.0757566	0.405996	0.362691	1901	tags=37%, list=22%, signal=29%	Sjc_0006698/Sjc_0000850/Sjc_0005260/Sjc_0003691/Sjc_0001749/Sjc_0002534/Sjc_0000252/Sjc_0007241/Sjc_0007584/Sjc_0007756/Sjc_0008007/Sjc_0005159/Sjc_0005828/Sjc_0008832/Sjc_0000854/Sjc_0000849/Sjc_0001750/Sjc_0005063/Sjc_0008615/Sjc_0006944/Sjc_0003443/Sjc_0001039/Sjc_0007741/Sjc_0005007/Sjc_0000086/Sjc_0000973/Sjc_0008892
GO:0019432	triglyceride biosynthetic process	16	-0.583942	-1.39801	0.076259	0.406433	0.363081	2142	tags=50%, list=25%, signal=38%	Sjc_0000364/Sjc_0000625/Sjc_0006603/Sjc_0003814/Sjc_0006996/Sjc_0009284/Sjc_0003340/Sjc_0003341
GO:1903530	regulation of secretion by cell	246	-0.340071	-1.2305	0.0762887	0.406433	0.363081	2638	tags=39%, list=31%, signal=28%	Sjc_0006561/Sjc_0005358/Sjc_0007454/Sjc_0003449/Sjc_0007567/Sjc_0004352/Sjc_0001653/Sjc_0002823/Sjc_0007275/Sjc_0004493/Sjc_0001267/Sjc_0002458/Sjc_0009704/Sjc_0003079/Sjc_0006814/Sjc_0003724/Sjc_0005283/Sjc_0000954/Sjc_0003928/Sjc_0008362/Sjc_0003071/Sjc_0004929/Sjc_0007274/Sjc_0009452/Sjc_0009336/Sjc_0004888/Sjc_0008552/Sjc_0001635/Sjc_0001637/Sjc_0009298/Sjc_0001928/Sjc_0004920/Sjc_0002484/Sjc…
GO:0046460	neutral lipid biosynthetic process	17	-0.577209	-1.40662	0.0768137	0.407042	0.363625	2142	tags=47%, list=25%, signal=35%	Sjc_0000364/Sjc_0000625/Sjc_0006603/Sjc_0003814/Sjc_0006996/Sjc_0009284/Sjc_0003340/Sjc_0003341
GO:0046463	acylglycerol biosynthetic process	17	-0.577209	-1.40662	0.0768137	0.407042	0.363625	2142	tags=47%, list=25%, signal=35%	Sjc_0000364/Sjc_0000625/Sjc_0006603/Sjc_0003814/Sjc_0006996/Sjc_0009284/Sjc_0003340/Sjc_0003341
GO:0045923	positive regulation of fatty acid metabolic process	12	-0.627775	-1.40441	0.077266	0.407042	0.363625	1549	tags=50%, list=18%, signal=41%	Sjc_0004929/Sjc_0000783/Sjc_0007027/Sjc_0008495/Sjc_0003340/Sjc_0003341
GO:0046622	positive regulation of organ growth	36	0.399596	1.4033	0.0769632	0.407042	0.363625	1273	tags=19%, list=15%, signal=17%	Sjc_0007479/Sjc_0006634/Sjc_0009713/Sjc_0004220/Sjc_0007213/Sjc_0005045/Sjc_0001124
GO:0032612	interleukin-1 production	15	-0.596589	-1.39716	0.0773723	0.407042	0.363625	2364	tags=73%, list=28%, signal=53%	Sjc_0003079/Sjc_0003071/Sjc_0002015/Sjc_0007215/Sjc_0000860/Sjc_0005806/Sjc_0000014/Sjc_0000200/Sjc_0006445/Sjc_0001293/Sjc_0000180
GO:0003016	respiratory system process	15	-0.596071	-1.39594	0.0773723	0.407042	0.363625	908	tags=33%, list=11%, signal=30%	Sjc_0008133/Sjc_0005403/Sjc_0005402/Sjc_0009751/Sjc_0001680
GO:0086002	cardiac muscle cell action potential involved in contraction	18	-0.565392	-1.39203	0.0772532	0.407042	0.363625	1741	tags=56%, list=20%, signal=44%	Sjc_0002672/Sjc_0002671/Sjc_0000256/Sjc_0001876/Sjc_0005006/Sjc_0008804/Sjc_0005809/Sjc_0001878/Sjc_0001877/Sjc_0005810
GO:0001676	long-chain fatty acid metabolic process	28	-0.518121	-1.39017	0.0765027	0.407042	0.363625	2364	tags=57%, list=28%, signal=41%	Sjc_0003079/Sjc_0003071/Sjc_0002015/Sjc_0008021/Sjc_0005008/Sjc_0001388/Sjc_0004474/Sjc_0003814/Sjc_0004475/Sjc_0006996/Sjc_0005806/Sjc_0000014/Sjc_0004471/Sjc_0006952/Sjc_0004472/Sjc_0004473
GO:0043648	dicarboxylic acid metabolic process	55	0.360075	1.35463	0.0768815	0.407042	0.363625	1562	tags=29%, list=18%, signal=24%	Sjc_0006467/Sjc_0007686/Sjc_0002478/Sjc_0001724/Sjc_0007140/Sjc_0005411/Sjc_0001631/Sjc_0003061/Sjc_0000497/Sjc_0006118/Sjc_0007675/Sjc_0009337/Sjc_0006161/Sjc_0003695/Sjc_0006944/Sjc_0004726
GO:0021549	cerebellum development	50	0.347242	1.29336	0.0771052	0.407042	0.363625	1282	tags=30%, list=15%, signal=26%	Sjc_0007479/Sjc_0009285/Sjc_0002884/Sjc_0002478/Sjc_0002534/Sjc_0003145/Sjc_0004605/Sjc_0003571/Sjc_0009416/Sjc_0000306/Sjc_0005045/Sjc_0005815/Sjc_0008464/Sjc_0005784/Sjc_0001106
GO:0007169	transmembrane receptor protein tyrosine kinase signaling pathway	334	-0.330216	-1.20859	0.0768443	0.407042	0.363625	2269	tags=30%, list=27%, signal=23%	Sjc_0003570/Sjc_0005989/Sjc_0006057/Sjc_0001184/Sjc_0004929/Sjc_0000518/Sjc_0006362/Sjc_0009452/Sjc_0000747/Sjc_0000364/Sjc_0006995/Sjc_0006858/Sjc_0004110/Sjc_0006880/Sjc_0001635/Sjc_0001637/Sjc_0006969/Sjc_0001928/Sjc_0008820/Sjc_0007983/Sjc_0000625/Sjc_0002360/Sjc_0004339/Sjc_0003693/Sjc_0007550/Sjc_0003239/Sjc_0003768/Sjc_0005051/Sjc_0000241/Sjc_0008379/Sjc_0001048/Sjc_0005351/Sjc_0002622/Sjc…
GO:0032026	response to magnesium ion	10	-0.66017	-1.42907	0.0776119	0.407374	0.363922	1186	tags=40%, list=14%, signal=34%	Sjc_0001876/Sjc_0001878/Sjc_0001877/Sjc_0004789
GO:0009404	toxin metabolic process	10	-0.660013	-1.42874	0.0776119	0.407374	0.363922	574	tags=40%, list=7%, signal=37%	Sjc_0000470/Sjc_0006755/Sjc_0006952/Sjc_0006754
GO:0009125	nucleoside monophosphate catabolic process	13	0.574323	1.53517	0.078125	0.408308	0.364756	1355	tags=38%, list=16%, signal=32%	Sjc_0006698/Sjc_0000850/Sjc_0005828/Sjc_0000854/Sjc_0000849
GO:0009158	ribonucleoside monophosphate catabolic process	13	0.574323	1.53517	0.078125	0.408308	0.364756	1355	tags=38%, list=16%, signal=32%	Sjc_0006698/Sjc_0000850/Sjc_0005828/Sjc_0000854/Sjc_0000849
GO:1901998	toxin transport	13	0.573008	1.53166	0.078125	0.408308	0.364756	1766	tags=54%, list=21%, signal=43%	Sjc_0004074/Sjc_0001576/Sjc_0009193/Sjc_0006916/Sjc_0001060/Sjc_0006495/Sjc_0001710
GO:0030858	positive regulation of epithelial cell differentiation	12	0.584318	1.53011	0.0790274	0.408308	0.364756	2118	tags=58%, list=25%, signal=44%	Sjc_0006780/Sjc_0002890/Sjc_0005045/Sjc_0003876/Sjc_0001890/Sjc_0008892/Sjc_0000278
GO:0031507	heterochromatin assembly	12	0.574811	1.50522	0.0790274	0.408308	0.364756	1418	tags=58%, list=17%, signal=49%	Sjc_0007765/Sjc_0001696/Sjc_0001822/Sjc_0001414/Sjc_0002774/Sjc_0008448/Sjc_0007144
GO:0030150	protein import into mitochondrial matrix	12	0.573496	1.50177	0.0790274	0.408308	0.364756	1824	tags=42%, list=21%, signal=33%	Sjc_0006355/Sjc_0004940/Sjc_0003689/Sjc_0003185/Sjc_0008250
GO:0050818	regulation of coagulation	25	-0.53206	-1.40402	0.0785124	0.408308	0.364756	2653	tags=64%, list=31%, signal=44%	Sjc_0008752/Sjc_0008846/Sjc_0003079/Sjc_0008362/Sjc_0003071/Sjc_0009298/Sjc_0006652/Sjc_0006042/Sjc_0007942/Sjc_0004447/Sjc_0003512/Sjc_0005806/Sjc_0000014/Sjc_0003943/Sjc_0006653/Sjc_0006170
GO:0071402	cellular response to lipoprotein particle stimulus	12	-0.626292	-1.4011	0.0787519	0.408308	0.364756	2694	tags=83%, list=32%, signal=57%	Sjc_0003883/Sjc_0003079/Sjc_0003071/Sjc_0000283/Sjc_0006995/Sjc_0000350/Sjc_0007942/Sjc_0008731/Sjc_0005806/Sjc_0000014
GO:0050922	negative regulation of chemotaxis	12	-0.6258	-1.4	0.0787519	0.408308	0.364756	735	tags=33%, list=9%, signal=31%	Sjc_0006632/Sjc_0006445/Sjc_0005480/Sjc_0005479
GO:0001952	regulation of cell-matrix adhesion	42	-0.465253	-1.35794	0.0786082	0.408308	0.364756	1801	tags=38%, list=21%, signal=30%	Sjc_0003768/Sjc_0007287/Sjc_0001604/Sjc_0000241/Sjc_0002622/Sjc_0004813/Sjc_0006808/Sjc_0006075/Sjc_0009040/Sjc_0000718/Sjc_0009688/Sjc_0003769/Sjc_0005806/Sjc_0000014/Sjc_0003704/Sjc_0005187
GO:0071466	cellular response to xenobiotic stimulus	47	-0.455508	-1.35588	0.0784558	0.408308	0.364756	1962	tags=45%, list=23%, signal=35%	Sjc_0009135/Sjc_0003181/Sjc_0001388/Sjc_0007287/Sjc_0001398/Sjc_0003845/Sjc_0007660/Sjc_0001396/Sjc_0000871/Sjc_0001834/Sjc_0001876/Sjc_0008495/Sjc_0009284/Sjc_0003512/Sjc_0004026/Sjc_0001878/Sjc_0000639/Sjc_0001293/Sjc_0001877/Sjc_0004169/Sjc_0007388
GO:0036293	response to decreased oxygen levels	179	-0.358585	-1.26608	0.0781585	0.408308	0.364756	2208	tags=36%, list=26%, signal=27%	Sjc_0000518/Sjc_0002997/Sjc_0006995/Sjc_0009134/Sjc_0009336/Sjc_0002150/Sjc_0002241/Sjc_0009298/Sjc_0007251/Sjc_0003409/Sjc_0007983/Sjc_0003181/Sjc_0004339/Sjc_0000197/Sjc_0009409/Sjc_0003782/Sjc_0007863/Sjc_0007287/Sjc_0001398/Sjc_0001979/Sjc_0009759/Sjc_0000241/Sjc_0002622/Sjc_0000748/Sjc_0003810/Sjc_0000470/Sjc_0001043/Sjc_0006075/Sjc_0004417/Sjc_0000546/Sjc_0001236/Sjc_0001396/Sjc_0004620/Sjc…
GO:0031929	TOR signaling	109	0.292736	1.2494	0.0786402	0.408308	0.364756	1292	tags=27%, list=15%, signal=23%	Sjc_0008194/Sjc_0008192/Sjc_0008189/Sjc_0008179/Sjc_0002907/Sjc_0008190/Sjc_0008182/Sjc_0008180/Sjc_0008191/Sjc_0008193/Sjc_0007511/Sjc_0005850/Sjc_0001432/Sjc_0007643/Sjc_0008185/Sjc_0007213/Sjc_0008873/Sjc_0008187/Sjc_0007647/Sjc_0007581/Sjc_0005045/Sjc_0004975/Sjc_0002980/Sjc_0004944/Sjc_0002717/Sjc_0001964/Sjc_0002908/Sjc_0002909/Sjc_0007072
GO:0040012	regulation of locomotion	434	-0.321295	-1.19124	0.0789474	0.408308	0.364756	2331	tags=32%, list=27%, signal=24%	Sjc_0003724/Sjc_0004313/Sjc_0005283/Sjc_0000954/Sjc_0003928/Sjc_0008362/Sjc_0000224/Sjc_0006057/Sjc_0001068/Sjc_0001184/Sjc_0009406/Sjc_0004929/Sjc_0002997/Sjc_0009452/Sjc_0002799/Sjc_0006435/Sjc_0006995/Sjc_0002015/Sjc_0009336/Sjc_0003924/Sjc_0003662/Sjc_0004399/Sjc_0006099/Sjc_0006880/Sjc_0001635/Sjc_0001928/Sjc_0007983/Sjc_0004632/Sjc_0003335/Sjc_0004339/Sjc_0008773/Sjc_0002553/Sjc_0003768/Sjc…
GO:0048525	negative regulation of viral process	20	0.476232	1.44122	0.079476	0.408342	0.364786	843	tags=30%, list=10%, signal=27%	Sjc_0007479/Sjc_0004238/Sjc_0004232/Sjc_0008449/Sjc_0002692/Sjc_0001744
GO:0046039	GTP metabolic process	20	0.474216	1.43512	0.079476	0.408342	0.364786	1901	tags=45%, list=22%, signal=35%	Sjc_0001749/Sjc_0002534/Sjc_0000252/Sjc_0001750/Sjc_0003443/Sjc_0001039/Sjc_0005007/Sjc_0000973/Sjc_0008892
GO:0006942	regulation of striated muscle contraction	32	-0.492885	-1.36835	0.0794078	0.408342	0.364786	1311	tags=47%, list=15%, signal=40%	Sjc_0001396/Sjc_0004691/Sjc_0001876/Sjc_0006368/Sjc_0005238/Sjc_0005061/Sjc_0004743/Sjc_0005006/Sjc_0008804/Sjc_0007068/Sjc_0001878/Sjc_0001293/Sjc_0001877/Sjc_0005455/Sjc_0005456
GO:0022600	digestive system process	39	-0.470169	-1.36483	0.0793854	0.408342	0.364786	1097	tags=33%, list=13%, signal=29%	Sjc_0003246/Sjc_0005965/Sjc_0007027/Sjc_0003913/Sjc_0004573/Sjc_0009284/Sjc_0005806/Sjc_0000014/Sjc_0003340/Sjc_0003341/Sjc_0002582/Sjc_0002583/Sjc_0007388
GO:0001764	neuron migration	102	-0.39346	-1.29992	0.0792193	0.408342	0.364786	2313	tags=37%, list=27%, signal=28%	Sjc_0000954/Sjc_0008362/Sjc_0003334/Sjc_0006995/Sjc_0006858/Sjc_0009336/Sjc_0006099/Sjc_0001928/Sjc_0004632/Sjc_0003335/Sjc_0005351/Sjc_0002622/Sjc_0002139/Sjc_0003306/Sjc_0000698/Sjc_0000764/Sjc_0000718/Sjc_0008962/Sjc_0007693/Sjc_0000041/Sjc_0003882/Sjc_0003511/Sjc_0002543/Sjc_0007297/Sjc_0008961/Sjc_0001789/Sjc_0006779/Sjc_0006632/Sjc_0005006/Sjc_0006101/Sjc_0006445/Sjc_0000639/Sjc_0005480/Sjc…
GO:0098659	inorganic cation import across plasma membrane	23	-0.541092	-1.39899	0.0797203	0.408688	0.365096	1828	tags=61%, list=21%, signal=48%	Sjc_0002553/Sjc_0001398/Sjc_0000748/Sjc_0001359/Sjc_0001396/Sjc_0006235/Sjc_0005238/Sjc_0000749/Sjc_0005208/Sjc_0006237/Sjc_0000751/Sjc_0000273/Sjc_0000272/Sjc_0005004
GO:0099587	inorganic ion import across plasma membrane	23	-0.541092	-1.39899	0.0797203	0.408688	0.365096	1828	tags=61%, list=21%, signal=48%	Sjc_0002553/Sjc_0001398/Sjc_0000748/Sjc_0001359/Sjc_0001396/Sjc_0006235/Sjc_0005238/Sjc_0000749/Sjc_0005208/Sjc_0006237/Sjc_0000751/Sjc_0000273/Sjc_0000272/Sjc_0005004
GO:0051496	positive regulation of stress fiber assembly	25	-0.531536	-1.40263	0.0798898	0.409103	0.365466	2087	tags=44%, list=24%, signal=33%	Sjc_0000978/Sjc_0003768/Sjc_0000241/Sjc_0005351/Sjc_0006075/Sjc_0000718/Sjc_0001150/Sjc_0006841/Sjc_0003769/Sjc_0001306/Sjc_0001307
GO:1903170	negative regulation of calcium ion transmembrane transport	14	0.574104	1.54594	0.0803859	0.410111	0.366366	375	tags=21%, list=4%, signal=21%	Sjc_0008280/Sjc_0006780/Sjc_0009187
GO:0009068	aspartate family amino acid catabolic process	10	0.608251	1.49204	0.08106	0.410111	0.366366	2046	tags=60%, list=24%, signal=46%	Sjc_0008793/Sjc_0006382/Sjc_0008344/Sjc_0002942/Sjc_0006314/Sjc_0008550
GO:0045652	regulation of megakaryocyte differentiation	19	0.482774	1.45768	0.0811471	0.410111	0.366366	1135	tags=37%, list=13%, signal=32%	Sjc_0006246/Sjc_0007102/Sjc_0004571/Sjc_0009333/Sjc_0004669/Sjc_0001489/Sjc_0001805
GO:0035337	fatty-acyl-CoA metabolic process	11	-0.639546	-1.40762	0.0812408	0.410111	0.366366	1526	tags=45%, list=18%, signal=37%	Sjc_0002486/Sjc_0002485/Sjc_0006263/Sjc_0003340/Sjc_0003341
GO:0050432	catecholamine secretion	22	-0.543014	-1.39317	0.0811189	0.410111	0.366366	2077	tags=50%, list=24%, signal=38%	Sjc_0009336/Sjc_0001637/Sjc_0002417/Sjc_0004793/Sjc_0009169/Sjc_0005238/Sjc_0009161/Sjc_0003512/Sjc_0009160/Sjc_0009167/Sjc_0009168
GO:0050881	musculoskeletal movement	22	-0.541711	-1.38983	0.0811189	0.410111	0.366366	1311	tags=32%, list=15%, signal=27%	Sjc_0001396/Sjc_0004691/Sjc_0006368/Sjc_0005061/Sjc_0005455/Sjc_0001680/Sjc_0005456
GO:0032875	regulation of DNA endoreduplication	16	-0.579634	-1.3877	0.0805755	0.410111	0.366366	2090	tags=56%, list=24%, signal=43%	Sjc_0008021/Sjc_0004110/Sjc_0002088/Sjc_0006026/Sjc_0004474/Sjc_0004475/Sjc_0004471/Sjc_0004472/Sjc_0004473
GO:0032355	response to estradiol	67	-0.422565	-1.32406	0.0806643	0.410111	0.366366	2420	tags=43%, list=28%, signal=31%	Sjc_0009704/Sjc_0004682/Sjc_0003079/Sjc_0003071/Sjc_0005097/Sjc_0002015/Sjc_0006385/Sjc_0004110/Sjc_0003687/Sjc_0003181/Sjc_0001388/Sjc_0002622/Sjc_0006384/Sjc_0003306/Sjc_0006075/Sjc_0008651/Sjc_0000718/Sjc_0000871/Sjc_0008962/Sjc_0001197/Sjc_0008961/Sjc_0005298/Sjc_0003512/Sjc_0005806/Sjc_0004026/Sjc_0000014/Sjc_0002645/Sjc_0006445/Sjc_0006952
GO:0019915	lipid storage	85	-0.402481	-1.30935	0.0804598	0.410111	0.366366	985	tags=20%, list=12%, signal=18%	Sjc_0003327/Sjc_0006121/Sjc_0004475/Sjc_0006996/Sjc_0005806/Sjc_0000014/Sjc_0008710/Sjc_0007068/Sjc_0004471/Sjc_0000948/Sjc_0003340/Sjc_0004472/Sjc_0003341/Sjc_0005455/Sjc_0006626/Sjc_0004473/Sjc_0005456
GO:0030258	lipid modification	108	-0.388519	-1.29659	0.0804077	0.410111	0.366366	2420	tags=40%, list=28%, signal=29%	Sjc_0009704/Sjc_0005286/Sjc_0003079/Sjc_0004710/Sjc_0005283/Sjc_0002846/Sjc_0003071/Sjc_0001184/Sjc_0009013/Sjc_0004929/Sjc_0000283/Sjc_0005823/Sjc_0002759/Sjc_0004553/Sjc_0001635/Sjc_0003409/Sjc_0000138/Sjc_0007973/Sjc_0003948/Sjc_0000783/Sjc_0003306/Sjc_0005445/Sjc_0007227/Sjc_0007020/Sjc_0000162/Sjc_0001236/Sjc_0008962/Sjc_0002709/Sjc_0003410/Sjc_0007027/Sjc_0008495/Sjc_0008961/Sjc_0001504/Sjc…
GO:0018394	peptidyl-lysine acetylation	91	0.306914	1.26931	0.0812323	0.410111	0.366366	2542	tags=52%, list=30%, signal=37%	Sjc_0001228/Sjc_0003116/Sjc_0006338/Sjc_0007102/Sjc_0005660/Sjc_0000732/Sjc_0005524/Sjc_0005266/Sjc_0008622/Sjc_0002407/Sjc_0001489/Sjc_0009416/Sjc_0008257/Sjc_0008469/Sjc_0007022/Sjc_0002329/Sjc_0005784/Sjc_0007421/Sjc_0006502/Sjc_0003255/Sjc_0000771/Sjc_0001523/Sjc_0004672/Sjc_0001400/Sjc_0004653/Sjc_0005904/Sjc_0001546/Sjc_0006759/Sjc_0002441/Sjc_0000970/Sjc_0003364/Sjc_0007330/Sjc_0008816/Sjc…
GO:0007611	learning or memory	226	-0.342629	-1.23121	0.0809129	0.410111	0.366366	2232	tags=32%, list=26%, signal=25%	Sjc_0007489/Sjc_0000518/Sjc_0008948/Sjc_0007274/Sjc_0007490/Sjc_0006435/Sjc_0001355/Sjc_0009336/Sjc_0004110/Sjc_0003153/Sjc_0001927/Sjc_0008265/Sjc_0007983/Sjc_0007908/Sjc_0003239/Sjc_0007287/Sjc_0001398/Sjc_0003638/Sjc_0008379/Sjc_0005351/Sjc_0008898/Sjc_0006808/Sjc_0000350/Sjc_0000748/Sjc_0004901/Sjc_0002486/Sjc_0002376/Sjc_0006447/Sjc_0000786/Sjc_0003306/Sjc_0000698/Sjc_0008381/Sjc_0007280/Sjc…
GO:0050877	nervous system process	441	-0.320323	-1.18819	0.0809717	0.410111	0.366366	2184	tags=30%, list=26%, signal=24%	Sjc_0008948/Sjc_0007274/Sjc_0002997/Sjc_0007490/Sjc_0003837/Sjc_0006435/Sjc_0009134/Sjc_0004553/Sjc_0001355/Sjc_0001324/Sjc_0009336/Sjc_0004110/Sjc_0003153/Sjc_0001302/Sjc_0001927/Sjc_0001637/Sjc_0002702/Sjc_0009298/Sjc_0008265/Sjc_0007983/Sjc_0004632/Sjc_0002581/Sjc_0007908/Sjc_0004267/Sjc_0000197/Sjc_0007128/Sjc_0003239/Sjc_0001388/Sjc_0007287/Sjc_0001398/Sjc_0003638/Sjc_0007973/Sjc_0008379/Sjc…
GO:0071384	cellular response to corticosteroid stimulus	36	-0.48274	-1.37105	0.0813333	0.41013	0.366383	1361	tags=33%, list=16%, signal=28%	Sjc_0000860/Sjc_0006235/Sjc_0005238/Sjc_0005298/Sjc_0009284/Sjc_0004026/Sjc_0006237/Sjc_0000639/Sjc_0001293/Sjc_0002582/Sjc_0002583/Sjc_0007388
GO:0002367	cytokine production involved in immune response	18	-0.563473	-1.3873	0.0815451	0.410749	0.366936	702	tags=72%, list=8%, signal=66%	Sjc_0003079/Sjc_0004069/Sjc_0003071/Sjc_0008536/Sjc_0001635/Sjc_0001928/Sjc_0005806/Sjc_0000014/Sjc_0006445/Sjc_0000273/Sjc_0001293/Sjc_0000180/Sjc_0000272
GO:0007188	adenylate cyclase-modulating G protein-coupled receptor signaling pathway	45	-0.45674	-1.35168	0.081864	0.411906	0.36797	1287	tags=29%, list=15%, signal=25%	Sjc_0008163/Sjc_0000792/Sjc_0006235/Sjc_0008162/Sjc_0001525/Sjc_0005006/Sjc_0003512/Sjc_0000438/Sjc_0006237/Sjc_0000994/Sjc_0002731/Sjc_0007980/Sjc_0001613
GO:0045742	positive regulation of epidermal growth factor receptor signaling pathway	12	0.561863	1.47131	0.0820669	0.412029	0.36808	1409	tags=42%, list=16%, signal=35%	Sjc_0000495/Sjc_0003116/Sjc_0005900/Sjc_0005899/Sjc_0000151
GO:1901186	positive regulation of ERBB signaling pathway	12	0.561863	1.47131	0.0820669	0.412029	0.36808	1409	tags=42%, list=16%, signal=35%	Sjc_0000495/Sjc_0003116/Sjc_0005900/Sjc_0005899/Sjc_0000151
GO:0048545	response to steroid hormone	190	-0.350681	-1.24574	0.0821772	0.412135	0.368175	1897	tags=29%, list=22%, signal=23%	Sjc_0001194/Sjc_0003181/Sjc_0004339/Sjc_0007550/Sjc_0003239/Sjc_0001388/Sjc_0007287/Sjc_0000241/Sjc_0004901/Sjc_0007215/Sjc_0004793/Sjc_0002475/Sjc_0003306/Sjc_0000698/Sjc_0006075/Sjc_0000860/Sjc_0009169/Sjc_0000871/Sjc_0008962/Sjc_0001150/Sjc_0001197/Sjc_0002709/Sjc_0006235/Sjc_0003882/Sjc_0003246/Sjc_0006084/Sjc_0008495/Sjc_0005238/Sjc_0008961/Sjc_0004184/Sjc_0008731/Sjc_0005298/Sjc_0009161/Sjc…
GO:0061180	mammary gland epithelium development	40	-0.464595	-1.35618	0.0824873	0.413242	0.369163	1538	tags=35%, list=18%, signal=29%	Sjc_0006384/Sjc_0003306/Sjc_0006032/Sjc_0000718/Sjc_0008962/Sjc_0008961/Sjc_0005403/Sjc_0003491/Sjc_0006632/Sjc_0006445/Sjc_0005497/Sjc_0005402/Sjc_0005480/Sjc_0005479
GO:0060279	positive regulation of ovulation	11	-0.638323	-1.40493	0.0827179	0.413948	0.369794	2021	tags=64%, list=24%, signal=49%	Sjc_0006880/Sjc_0007500/Sjc_0009335/Sjc_0009040/Sjc_0001712/Sjc_0006881/Sjc_0007782
GO:0032970	regulation of actin filament-based process	182	-0.353384	-1.24851	0.0828848	0.414334	0.37014	2175	tags=36%, list=25%, signal=27%	Sjc_0002997/Sjc_0000747/Sjc_0006858/Sjc_0000978/Sjc_0001355/Sjc_0007403/Sjc_0003687/Sjc_0000110/Sjc_0004632/Sjc_0008773/Sjc_0002553/Sjc_0007128/Sjc_0003768/Sjc_0001968/Sjc_0006349/Sjc_0005051/Sjc_0000241/Sjc_0005351/Sjc_0008898/Sjc_0002622/Sjc_0006447/Sjc_0007280/Sjc_0006075/Sjc_0009040/Sjc_0000553/Sjc_0000718/Sjc_0007586/Sjc_0000011/Sjc_0000871/Sjc_0000038/Sjc_0001150/Sjc_0009457/Sjc_0001876/Sjc…
GO:0006418	tRNA aminoacylation for protein translation	38	0.387215	1.35147	0.0833801	0.41636	0.371949	2695	tags=55%, list=32%, signal=38%	Sjc_0002478/Sjc_0006864/Sjc_0006863/Sjc_0002109/Sjc_0009371/Sjc_0008036/Sjc_0005498/Sjc_0001392/Sjc_0003695/Sjc_0001294/Sjc_0008754/Sjc_0007009/Sjc_0005886/Sjc_0005634/Sjc_0009437/Sjc_0001393/Sjc_0008926/Sjc_0004428/Sjc_0007124/Sjc_0008829/Sjc_0009226
GO:0007606	sensory perception of chemical stimulus	65	-0.42252	-1.31571	0.0838323	0.418166	0.373562	908	tags=25%, list=11%, signal=22%	Sjc_0008133/Sjc_0003073/Sjc_0008378/Sjc_0009693/Sjc_0005806/Sjc_0000014/Sjc_0000273/Sjc_0005067/Sjc_0000272/Sjc_0000994/Sjc_0009751/Sjc_0009243/Sjc_0003229/Sjc_0007980/Sjc_0002955/Sjc_0004789
GO:0042776	proton motive force-driven mitochondrial ATP synthesis	10	0.593164	1.45503	0.0843373	0.418712	0.374051	2714	tags=60%, list=32%, signal=41%	Sjc_0008741/Sjc_0008039/Sjc_0003096/Sjc_0006670/Sjc_0000468/Sjc_0003792
GO:0060993	kidney morphogenesis	27	0.435745	1.42166	0.0843952	0.418712	0.374051	474	tags=15%, list=6%, signal=14%	Sjc_0008280/Sjc_0002680/Sjc_0006634/Sjc_0006962
GO:1902075	cellular response to salt	21	0.462202	1.41619	0.0842145	0.418712	0.374051	2405	tags=57%, list=28%, signal=41%	Sjc_0004522/Sjc_0002982/Sjc_0004523/Sjc_0002148/Sjc_0007144/Sjc_0001740/Sjc_0004525/Sjc_0006712/Sjc_0002184/Sjc_0004202/Sjc_0002149/Sjc_0001739
GO:0010951	negative regulation of endopeptidase activity	50	-0.449644	-1.34735	0.0842627	0.418712	0.374051	1710	tags=32%, list=20%, signal=26%	Sjc_0003726/Sjc_0003454/Sjc_0007215/Sjc_0006652/Sjc_0002543/Sjc_0007027/Sjc_0008935/Sjc_0004530/Sjc_0006710/Sjc_0006101/Sjc_0000200/Sjc_0008506/Sjc_0006653/Sjc_0006100/Sjc_0006170/Sjc_0007388
GO:0001558	regulation of cell growth	233	-0.340601	-1.23154	0.0841889	0.418712	0.374051	2340	tags=32%, list=27%, signal=24%	Sjc_0009147/Sjc_0001170/Sjc_0005283/Sjc_0000954/Sjc_0004529/Sjc_0006934/Sjc_0007489/Sjc_0004929/Sjc_0008948/Sjc_0007490/Sjc_0002799/Sjc_0001638/Sjc_0006995/Sjc_0008021/Sjc_0000742/Sjc_0004110/Sjc_0003924/Sjc_0006099/Sjc_0001635/Sjc_0004842/Sjc_0009659/Sjc_0007983/Sjc_0002538/Sjc_0005051/Sjc_0000241/Sjc_0008379/Sjc_0002622/Sjc_0002417/Sjc_0002486/Sjc_0005707/Sjc_0004474/Sjc_0003306/Sjc_0008381/Sjc…
GO:0018393	internal peptidyl-lysine acetylation	87	0.316197	1.2962	0.0847387	0.419966	0.37517	2542	tags=53%, list=30%, signal=38%	Sjc_0001228/Sjc_0003116/Sjc_0006338/Sjc_0007102/Sjc_0005660/Sjc_0000732/Sjc_0005524/Sjc_0005266/Sjc_0008622/Sjc_0002407/Sjc_0001489/Sjc_0009416/Sjc_0008257/Sjc_0008469/Sjc_0007022/Sjc_0005784/Sjc_0007421/Sjc_0006502/Sjc_0003255/Sjc_0000771/Sjc_0001523/Sjc_0004672/Sjc_0001400/Sjc_0004653/Sjc_0005904/Sjc_0001546/Sjc_0006759/Sjc_0002441/Sjc_0000970/Sjc_0003364/Sjc_0007330/Sjc_0008816/Sjc_0002186/Sjc…
GO:0021697	cerebellar cortex formation	12	0.561294	1.46982	0.0851064	0.419985	0.375188	1177	tags=42%, list=14%, signal=36%	Sjc_0007479/Sjc_0003145/Sjc_0003571/Sjc_0005815/Sjc_0005784
GO:0006700	C21-steroid hormone biosynthetic process	10	-0.655572	-1.41912	0.0850746	0.419985	0.375188	1892	tags=80%, list=22%, signal=62%	Sjc_0000054/Sjc_0004559/Sjc_0000718/Sjc_0005196/Sjc_0003882/Sjc_0005195/Sjc_0004558/Sjc_0004557
GO:0008207	C21-steroid hormone metabolic process	10	-0.655572	-1.41912	0.0850746	0.419985	0.375188	1892	tags=80%, list=22%, signal=62%	Sjc_0000054/Sjc_0004559/Sjc_0000718/Sjc_0005196/Sjc_0003882/Sjc_0005195/Sjc_0004558/Sjc_0004557
GO:0002443	leukocyte mediated immunity	240	-0.339167	-1.22549	0.0849741	0.419985	0.375188	2140	tags=32%, list=25%, signal=25%	Sjc_0006995/Sjc_0007261/Sjc_0002015/Sjc_0005019/Sjc_0008536/Sjc_0009213/Sjc_0006040/Sjc_0001302/Sjc_0001635/Sjc_0009298/Sjc_0001928/Sjc_0006026/Sjc_0007167/Sjc_0003871/Sjc_0002538/Sjc_0003768/Sjc_0008937/Sjc_0005051/Sjc_0000241/Sjc_0006539/Sjc_0007770/Sjc_0003810/Sjc_0007215/Sjc_0007314/Sjc_0005514/Sjc_0007280/Sjc_0006871/Sjc_0000011/Sjc_0000745/Sjc_0004322/Sjc_0009457/Sjc_0009352/Sjc_0001834/Sjc…
GO:0120033	negative regulation of plasma membrane bounded cell projection assembly	23	-0.535369	-1.38419	0.0853147	0.420116	0.375304	1085	tags=22%, list=13%, signal=19%	Sjc_0008063/Sjc_0008062/Sjc_0006199/Sjc_0005480/Sjc_0005479
GO:0070050	neuron cellular homeostasis	30	-0.501817	-1.36532	0.0852503	0.420116	0.375304	1015	tags=23%, list=12%, signal=21%	Sjc_0001590/Sjc_0002468/Sjc_0005067/Sjc_0006112/Sjc_0000994/Sjc_0004907/Sjc_0004908
GO:1901068	guanosine-containing compound metabolic process	45	0.359093	1.31469	0.0860158	0.423117	0.377986	1901	tags=38%, list=22%, signal=30%	Sjc_0006698/Sjc_0000850/Sjc_0001749/Sjc_0002534/Sjc_0000252/Sjc_0008007/Sjc_0005828/Sjc_0000854/Sjc_0000849/Sjc_0001750/Sjc_0006944/Sjc_0003443/Sjc_0001039/Sjc_0005007/Sjc_0000086/Sjc_0000973/Sjc_0008892
GO:0003151	outflow tract morphogenesis	26	-0.518834	-1.37793	0.0863014	0.42362	0.378434	1398	tags=42%, list=16%, signal=35%	Sjc_0006032/Sjc_0000860/Sjc_0001876/Sjc_0004530/Sjc_0006632/Sjc_0006445/Sjc_0005015/Sjc_0001878/Sjc_0005480/Sjc_0001877/Sjc_0005479
GO:0010810	regulation of cell-substrate adhesion	65	-0.42148	-1.31248	0.0862275	0.42362	0.378434	1801	tags=34%, list=21%, signal=27%	Sjc_0003768/Sjc_0007287/Sjc_0005051/Sjc_0001604/Sjc_0000241/Sjc_0002622/Sjc_0004813/Sjc_0006808/Sjc_0006075/Sjc_0009040/Sjc_0000718/Sjc_0009688/Sjc_0003882/Sjc_0003769/Sjc_0006710/Sjc_0005006/Sjc_0005806/Sjc_0000014/Sjc_0009102/Sjc_0000639/Sjc_0003704/Sjc_0005187
GO:0009786	regulation of asymmetric cell division	14	-0.600874	-1.40293	0.0868307	0.423965	0.378743	1460	tags=29%, list=17%, signal=24%	Sjc_0007985/Sjc_0001789/Sjc_0006876/Sjc_0005404
GO:0031000	response to caffeine	17	-0.569178	-1.38705	0.086771	0.423965	0.378743	2015	tags=59%, list=24%, signal=45%	Sjc_0001302/Sjc_0003409/Sjc_0000197/Sjc_0001398/Sjc_0003948/Sjc_0001396/Sjc_0001876/Sjc_0003410/Sjc_0001878/Sjc_0001877
GO:0036270	response to diuretic	17	-0.569178	-1.38705	0.086771	0.423965	0.378743	2015	tags=59%, list=24%, signal=45%	Sjc_0001302/Sjc_0003409/Sjc_0000197/Sjc_0001398/Sjc_0003948/Sjc_0001396/Sjc_0001876/Sjc_0003410/Sjc_0001878/Sjc_0001877
GO:0007006	mitochondrial membrane organization	57	0.343692	1.3158	0.0867389	0.423965	0.378743	2378	tags=44%, list=28%, signal=32%	Sjc_0004802/Sjc_0005917/Sjc_0009033/Sjc_0008741/Sjc_0000253/Sjc_0003689/Sjc_0000505/Sjc_0003120/Sjc_0003147/Sjc_0004722/Sjc_0003096/Sjc_0003185/Sjc_0000254/Sjc_0001039/Sjc_0003070/Sjc_0006365/Sjc_0008250/Sjc_0000973/Sjc_0009255/Sjc_0007988/Sjc_0003601/Sjc_0006670/Sjc_0007175/Sjc_0004094/Sjc_0008663
GO:0048640	negative regulation of developmental growth	82	-0.40338	-1.3059	0.0867052	0.423965	0.378743	1897	tags=27%, list=22%, signal=21%	Sjc_0001194/Sjc_0001602/Sjc_0007287/Sjc_0008379/Sjc_0002622/Sjc_0004901/Sjc_0005707/Sjc_0008381/Sjc_0006075/Sjc_0007131/Sjc_0001169/Sjc_0004530/Sjc_0008378/Sjc_0006924/Sjc_0009693/Sjc_0006445/Sjc_0002656/Sjc_0005480/Sjc_0005479/Sjc_0007980/Sjc_0002657/Sjc_0002655
GO:0042676	compound eye cone cell fate commitment	17	0.514178	1.46671	0.0869565	0.423975	0.378751	5	tags=6%, list=0%, signal=6%	Sjc_0007479
GO:0007549	dosage compensation	22	0.447104	1.38085	0.087108	0.423975	0.378751	1866	tags=41%, list=22%, signal=32%	Sjc_0006246/Sjc_0000167/Sjc_0003541/Sjc_0001696/Sjc_0004002/Sjc_0001805/Sjc_0006486/Sjc_0006789/Sjc_0008789
GO:0042472	inner ear morphogenesis	23	0.436749	1.3704	0.087108	0.423975	0.378751	1108	tags=26%, list=13%, signal=23%	Sjc_0007479/Sjc_0002680/Sjc_0004651/Sjc_0004220/Sjc_0005045/Sjc_0005815
GO:0022037	metencephalon development	58	0.330845	1.27609	0.0872182	0.424064	0.378831	1282	tags=28%, list=15%, signal=24%	Sjc_0007479/Sjc_0009285/Sjc_0002884/Sjc_0002478/Sjc_0002534/Sjc_0003145/Sjc_0004605/Sjc_0003571/Sjc_0009416/Sjc_0000505/Sjc_0000306/Sjc_0005045/Sjc_0005815/Sjc_0008464/Sjc_0005784/Sjc_0001106
GO:0000413	protein peptidyl-prolyl isomerization	16	0.531538	1.50518	0.0879479	0.424745	0.37944	2067	tags=50%, list=24%, signal=38%	Sjc_0001962/Sjc_0006931/Sjc_0006518/Sjc_0003922/Sjc_0003150/Sjc_0003001/Sjc_0006826/Sjc_0002431
GO:0032205	negative regulation of telomere maintenance	22	0.458207	1.41514	0.0874836	0.424745	0.37944	1980	tags=59%, list=23%, signal=46%	Sjc_0002893/Sjc_0006894/Sjc_0001432/Sjc_0008267/Sjc_0008908/Sjc_0008909/Sjc_0003199/Sjc_0000771/Sjc_0006789/Sjc_0004653/Sjc_0001310/Sjc_0003784/Sjc_0006712
GO:0035307	positive regulation of protein dephosphorylation	20	0.465645	1.40918	0.0875753	0.424745	0.37944	1638	tags=45%, list=19%, signal=36%	Sjc_0002884/Sjc_0004628/Sjc_0001874/Sjc_0004104/Sjc_0004605/Sjc_0007213/Sjc_0001648/Sjc_0003905/Sjc_0003003
GO:0034110	regulation of homotypic cell-cell adhesion	14	-0.599285	-1.39922	0.0882779	0.424745	0.37944	1835	tags=57%, list=21%, signal=45%	Sjc_0008362/Sjc_0004339/Sjc_0006652/Sjc_0007942/Sjc_0004447/Sjc_0003512/Sjc_0006653/Sjc_0006170
GO:2000401	regulation of lymphocyte migration	14	-0.597819	-1.3958	0.0882779	0.424745	0.37944	2147	tags=71%, list=25%, signal=54%	Sjc_0001280/Sjc_0002621/Sjc_0006435/Sjc_0006995/Sjc_0005960/Sjc_0000241/Sjc_0002622/Sjc_0005961/Sjc_0007131/Sjc_0006445
GO:0045823	positive regulation of heart contraction	14	-0.597713	-1.39555	0.0882779	0.424745	0.37944	1186	tags=43%, list=14%, signal=37%	Sjc_0001876/Sjc_0008131/Sjc_0001878/Sjc_0001877/Sjc_0005455/Sjc_0005456
GO:0097035	regulation of membrane lipid distribution	14	-0.59637	-1.39241	0.0882779	0.424745	0.37944	796	tags=43%, list=9%, signal=39%	Sjc_0006361/Sjc_0009436/Sjc_0002508/Sjc_0004452/Sjc_0006194/Sjc_0006189
GO:2000106	regulation of leukocyte apoptotic process	14	-0.596123	-1.39184	0.0882779	0.424745	0.37944	2194	tags=50%, list=26%, signal=37%	Sjc_0003334/Sjc_0006995/Sjc_0003687/Sjc_0001979/Sjc_0006361/Sjc_0006445/Sjc_0001293
GO:0071684	organism emergence from protective structure	17	-0.568403	-1.38516	0.0881935	0.424745	0.37944	1432	tags=41%, list=17%, signal=34%	Sjc_0000009/Sjc_0007693/Sjc_0007991/Sjc_0006755/Sjc_0003441/Sjc_0000017/Sjc_0006754
GO:1902105	regulation of leukocyte differentiation	67	-0.418181	-1.31033	0.0877817	0.424745	0.37944	1808	tags=34%, list=21%, signal=27%	Sjc_0001928/Sjc_0007550/Sjc_0007287/Sjc_0001979/Sjc_0000241/Sjc_0007418/Sjc_0000350/Sjc_0004680/Sjc_0003306/Sjc_0006361/Sjc_0006075/Sjc_0008962/Sjc_0007942/Sjc_0002543/Sjc_0008961/Sjc_0004447/Sjc_0003491/Sjc_0006710/Sjc_0004533/Sjc_0003512/Sjc_0003059/Sjc_0001790/Sjc_0007419
GO:0007596	blood coagulation	76	-0.407292	-1.29812	0.0885478	0.425601	0.380204	2666	tags=47%, list=31%, signal=33%	Sjc_0006124/Sjc_0005072/Sjc_0008752/Sjc_0008112/Sjc_0008846/Sjc_0000054/Sjc_0006396/Sjc_0003079/Sjc_0005283/Sjc_0008362/Sjc_0003071/Sjc_0002997/Sjc_0009298/Sjc_0001928/Sjc_0007973/Sjc_0001565/Sjc_0007215/Sjc_0006652/Sjc_0006042/Sjc_0004322/Sjc_0007942/Sjc_0008495/Sjc_0007131/Sjc_0004447/Sjc_0006904/Sjc_0005006/Sjc_0003512/Sjc_0005806/Sjc_0000014/Sjc_0007068/Sjc_0003943/Sjc_0006653/Sjc_0006194/Sjc…
GO:0018198	peptidyl-cysteine modification	15	-0.586494	-1.37352	0.0890511	0.427575	0.381968	1741	tags=53%, list=20%, signal=43%	Sjc_0002672/Sjc_0002489/Sjc_0002671/Sjc_0006235/Sjc_0002488/Sjc_0006237/Sjc_0008076/Sjc_0008567
GO:0031145	anaphase-promoting complex-dependent catabolic process	21	0.44266	1.35631	0.0893471	0.428551	0.382839	2012	tags=52%, list=24%, signal=40%	Sjc_0000410/Sjc_0002607/Sjc_0001017/Sjc_0000720/Sjc_0001400/Sjc_0003896/Sjc_0002389/Sjc_0001384/Sjc_0006892/Sjc_0009025/Sjc_0005334
GO:0071514	genomic imprinting	14	0.561629	1.51235	0.0900322	0.430092	0.384216	2567	tags=79%, list=30%, signal=55%	Sjc_0003022/Sjc_0003753/Sjc_0002339/Sjc_0001133/Sjc_0004689/Sjc_0000229/Sjc_0001740/Sjc_0001739/Sjc_0003587/Sjc_0002568/Sjc_0006961
GO:0030104	water homeostasis	27	-0.515993	-1.38587	0.0900409	0.430092	0.384216	891	tags=22%, list=10%, signal=20%	Sjc_0006904/Sjc_0001056/Sjc_0005455/Sjc_0005456/Sjc_0007388/Sjc_0002955
GO:0009062	fatty acid catabolic process	27	-0.515652	-1.38496	0.0900409	0.430092	0.384216	2031	tags=44%, list=24%, signal=34%	Sjc_0005008/Sjc_0000625/Sjc_0001388/Sjc_0006603/Sjc_0007020/Sjc_0007027/Sjc_0003814/Sjc_0001504/Sjc_0009284/Sjc_0001501/Sjc_0005455/Sjc_0005456
GO:0099622	cardiac muscle cell membrane repolarization	18	-0.56077	-1.38064	0.0901288	0.430092	0.384216	1741	tags=56%, list=20%, signal=44%	Sjc_0002672/Sjc_0002671/Sjc_0000748/Sjc_0000256/Sjc_0000749/Sjc_0005006/Sjc_0008804/Sjc_0000751/Sjc_0005809/Sjc_0005810
GO:0042755	eating behavior	58	-0.432219	-1.31776	0.090134	0.430092	0.384216	1746	tags=34%, list=20%, signal=28%	Sjc_0007002/Sjc_0002145/Sjc_0008379/Sjc_0002417/Sjc_0008381/Sjc_0004691/Sjc_0001150/Sjc_0003246/Sjc_0006368/Sjc_0001590/Sjc_0008133/Sjc_0008378/Sjc_0009693/Sjc_0005806/Sjc_0000014/Sjc_0003340/Sjc_0003341/Sjc_0000994/Sjc_0009751/Sjc_0007980
GO:1990504	dense core granule exocytosis	10	0.589864	1.44694	0.0903614	0.430732	0.384788	1024	tags=30%, list=12%, signal=26%	Sjc_0006780/Sjc_0000506/Sjc_0001835
GO:0042595	behavioral response to starvation	10	-0.647514	-1.40168	0.0910448	0.433096	0.3869	486	tags=50%, list=6%, signal=47%	Sjc_0007979/Sjc_0005552/Sjc_0005823/Sjc_0000948/Sjc_0007980
GO:0030199	collagen fibril organization	10	-0.645071	-1.39639	0.0910448	0.433096	0.3869	1767	tags=80%, list=21%, signal=64%	Sjc_0006479/Sjc_0003551/Sjc_0007287/Sjc_0003537/Sjc_0008779/Sjc_0008886/Sjc_0003550/Sjc_0004530
GO:0051055	negative regulation of lipid biosynthetic process	24	0.439242	1.3838	0.0912281	0.433521	0.38728	588	tags=12%, list=7%, signal=12%	Sjc_0007479/Sjc_0009187/Sjc_0002123
GO:0019395	fatty acid oxidation	32	-0.488068	-1.35498	0.0915209	0.434078	0.387777	2364	tags=50%, list=28%, signal=36%	Sjc_0003079/Sjc_0003071/Sjc_0004929/Sjc_0005823/Sjc_0001635/Sjc_0000783/Sjc_0007020/Sjc_0001236/Sjc_0007027/Sjc_0005806/Sjc_0000014/Sjc_0000948/Sjc_0003340/Sjc_0003341/Sjc_0005455/Sjc_0005456
GO:2000146	negative regulation of cell motility	100	-0.390518	-1.28839	0.0915332	0.434078	0.387777	2224	tags=37%, list=26%, signal=28%	Sjc_0004929/Sjc_0006435/Sjc_0002015/Sjc_0009336/Sjc_0001928/Sjc_0007983/Sjc_0008773/Sjc_0007287/Sjc_0001979/Sjc_0005051/Sjc_0000241/Sjc_0002622/Sjc_0003306/Sjc_0002177/Sjc_0006075/Sjc_0008651/Sjc_0000718/Sjc_0008847/Sjc_0004469/Sjc_0000011/Sjc_0008962/Sjc_0004980/Sjc_0009457/Sjc_0008682/Sjc_0008495/Sjc_0007131/Sjc_0005027/Sjc_0003603/Sjc_0008961/Sjc_0004530/Sjc_0006779/Sjc_0007991/Sjc_0006632/Sjc…
GO:0021766	hippocampus development	45	0.355002	1.29971	0.0917983	0.434888	0.388501	1108	tags=20%, list=13%, signal=18%	Sjc_0007479/Sjc_0001749/Sjc_0009285/Sjc_0009497/Sjc_0006136/Sjc_0009204/Sjc_0000306/Sjc_0005045/Sjc_0005815
GO:0061045	negative regulation of wound healing	17	-0.565009	-1.37689	0.0924609	0.436527	0.389965	2305	tags=65%, list=27%, signal=47%	Sjc_0008362/Sjc_0009298/Sjc_0005051/Sjc_0006808/Sjc_0006652/Sjc_0006042/Sjc_0000718/Sjc_0009688/Sjc_0004447/Sjc_0006653/Sjc_0006170
GO:0060071	Wnt signaling pathway, planar cell polarity pathway	29	-0.503012	-1.35647	0.092517	0.436527	0.389965	1808	tags=41%, list=21%, signal=33%	Sjc_0007550/Sjc_0003768/Sjc_0000241/Sjc_0007215/Sjc_0006075/Sjc_0004980/Sjc_0001215/Sjc_0003882/Sjc_0004530/Sjc_0003769/Sjc_0006445/Sjc_0000180
GO:0006664	glycolipid metabolic process	44	-0.452799	-1.33272	0.0925222	0.436527	0.389965	2292	tags=36%, list=27%, signal=27%	Sjc_0003435/Sjc_0003334/Sjc_0007318/Sjc_0001446/Sjc_0005019/Sjc_0006593/Sjc_0006017/Sjc_0003871/Sjc_0002027/Sjc_0008989/Sjc_0003286/Sjc_0008446/Sjc_0006106/Sjc_0006105/Sjc_0008444/Sjc_0008445
GO:1903509	liposaccharide metabolic process	44	-0.452799	-1.33272	0.0925222	0.436527	0.389965	2292	tags=36%, list=27%, signal=27%	Sjc_0003435/Sjc_0003334/Sjc_0007318/Sjc_0001446/Sjc_0005019/Sjc_0006593/Sjc_0006017/Sjc_0003871/Sjc_0002027/Sjc_0008989/Sjc_0003286/Sjc_0008446/Sjc_0006106/Sjc_0006105/Sjc_0008444/Sjc_0008445
GO:0030334	regulation of cell migration	276	-0.330679	-1.20053	0.0932642	0.439579	0.392692	2175	tags=32%, list=25%, signal=24%	Sjc_0002997/Sjc_0009452/Sjc_0002799/Sjc_0006435/Sjc_0006995/Sjc_0002015/Sjc_0009336/Sjc_0003662/Sjc_0004399/Sjc_0006099/Sjc_0001635/Sjc_0001928/Sjc_0007983/Sjc_0003335/Sjc_0004339/Sjc_0008773/Sjc_0002553/Sjc_0003768/Sjc_0005960/Sjc_0007287/Sjc_0001398/Sjc_0001979/Sjc_0005051/Sjc_0001604/Sjc_0001565/Sjc_0000241/Sjc_0007418/Sjc_0004398/Sjc_0002622/Sjc_0004813/Sjc_0008297/Sjc_0002843/Sjc_0003306/Sjc…
GO:0032410	negative regulation of transporter activity	34	0.391983	1.35571	0.093536	0.44002	0.393086	375	tags=12%, list=4%, signal=11%	Sjc_0008280/Sjc_0006698/Sjc_0006780/Sjc_0009187
GO:0003012	muscle system process	169	-0.354792	-1.24706	0.0935484	0.44002	0.393086	2333	tags=38%, list=27%, signal=28%	Sjc_0001170/Sjc_0008362/Sjc_0005547/Sjc_0001184/Sjc_0000518/Sjc_0005097/Sjc_0007274/Sjc_0009336/Sjc_0001635/Sjc_0007251/Sjc_0006969/Sjc_0000110/Sjc_0004339/Sjc_0003768/Sjc_0001398/Sjc_0002672/Sjc_0001979/Sjc_0000241/Sjc_0008898/Sjc_0002622/Sjc_0002671/Sjc_0005445/Sjc_0006619/Sjc_0009040/Sjc_0007586/Sjc_0001396/Sjc_0004691/Sjc_0001150/Sjc_0003746/Sjc_0001197/Sjc_0000868/Sjc_0000256/Sjc_0001876/Sjc…
GO:0043248	proteasome assembly	17	0.506133	1.44376	0.0936455	0.440029	0.393093	2227	tags=59%, list=26%, signal=44%	Sjc_0009055/Sjc_0005144/Sjc_0003354/Sjc_0008544/Sjc_0001310/Sjc_0009753/Sjc_0006266/Sjc_0009456/Sjc_0005704/Sjc_0005086
GO:0002687	positive regulation of leukocyte migration	17	-0.564295	-1.37515	0.0938834	0.440251	0.393292	3034	tags=71%, list=35%, signal=46%	Sjc_0001280/Sjc_0002621/Sjc_0005072/Sjc_0002791/Sjc_0002997/Sjc_0006435/Sjc_0006995/Sjc_0001635/Sjc_0001565/Sjc_0000241/Sjc_0002622/Sjc_0006445
GO:0071216	cellular response to biotic stimulus	58	-0.42904	-1.30807	0.0937881	0.440251	0.393292	733	tags=22%, list=9%, signal=21%	Sjc_0006710/Sjc_0003512/Sjc_0005806/Sjc_0000014/Sjc_0009208/Sjc_0006445/Sjc_0003059/Sjc_0001293/Sjc_0006194/Sjc_0000180/Sjc_0006189/Sjc_0003599/Sjc_0004478
GO:0051972	regulation of telomerase activity	20	0.456887	1.38268	0.0942761	0.441242	0.394177	1980	tags=60%, list=23%, signal=46%	Sjc_0006894/Sjc_0004074/Sjc_0002817/Sjc_0001506/Sjc_0002976/Sjc_0004532/Sjc_0001097/Sjc_0006916/Sjc_0004653/Sjc_0001310/Sjc_0003784/Sjc_0006712
GO:0086009	membrane repolarization	19	-0.556325	-1.36994	0.0942857	0.441242	0.394177	1741	tags=53%, list=20%, signal=42%	Sjc_0002672/Sjc_0002671/Sjc_0000748/Sjc_0000256/Sjc_0000749/Sjc_0005006/Sjc_0008804/Sjc_0000751/Sjc_0005809/Sjc_0005810
GO:2000649	regulation of sodium ion transmembrane transporter activity	15	0.53034	1.49244	0.0946372	0.442235	0.395064	1132	tags=40%, list=13%, signal=35%	Sjc_0001284/Sjc_0006780/Sjc_0009187/Sjc_0002072/Sjc_0009180/Sjc_0003673
GO:0000288	nuclear-transcribed mRNA catabolic process, deadenylation-dependent decay	45	0.353214	1.29316	0.0946895	0.442235	0.395064	1811	tags=27%, list=21%, signal=21%	Sjc_0000850/Sjc_0004571/Sjc_0009333/Sjc_0006143/Sjc_0002407/Sjc_0003199/Sjc_0000854/Sjc_0000849/Sjc_0007347/Sjc_0007896/Sjc_0002326/Sjc_0000086
GO:0007164	establishment of tissue polarity	97	-0.388581	-1.27931	0.0951835	0.444093	0.396724	2593	tags=38%, list=30%, signal=27%	Sjc_0003449/Sjc_0007567/Sjc_0007469/Sjc_0002823/Sjc_0009704/Sjc_0008443/Sjc_0006207/Sjc_0006935/Sjc_0005504/Sjc_0001194/Sjc_0008807/Sjc_0007550/Sjc_0003768/Sjc_0000241/Sjc_0005351/Sjc_0007215/Sjc_0003306/Sjc_0006075/Sjc_0008962/Sjc_0004980/Sjc_0001141/Sjc_0001215/Sjc_0003882/Sjc_0008495/Sjc_0008441/Sjc_0008961/Sjc_0004530/Sjc_0006841/Sjc_0003769/Sjc_0005432/Sjc_0001412/Sjc_0006159/Sjc_0001142/Sjc…
GO:0042053	regulation of dopamine metabolic process	14	-0.592607	-1.38363	0.0955137	0.444423	0.397018	441	tags=29%, list=5%, signal=27%	Sjc_0000041/Sjc_0005067/Sjc_0000042/Sjc_0009243
GO:0048841	regulation of axon extension involved in axon guidance	14	-0.592476	-1.38332	0.0955137	0.444423	0.397018	2161	tags=57%, list=25%, signal=43%	Sjc_0002799/Sjc_0003924/Sjc_0007336/Sjc_0000718/Sjc_0008682/Sjc_0006445/Sjc_0005480/Sjc_0005479
GO:0051589	negative regulation of neurotransmitter transport	21	-0.536943	-1.36286	0.0956399	0.444423	0.397018	1794	tags=67%, list=21%, signal=53%	Sjc_0007567/Sjc_0007275/Sjc_0007274/Sjc_0006963/Sjc_0007287/Sjc_0004793/Sjc_0009169/Sjc_0000871/Sjc_0005786/Sjc_0009161/Sjc_0001525/Sjc_0009160/Sjc_0009167/Sjc_0009168
GO:0032413	negative regulation of ion transmembrane transporter activity	33	0.395181	1.35406	0.0958313	0.444423	0.397018	375	tags=12%, list=4%, signal=12%	Sjc_0008280/Sjc_0006698/Sjc_0006780/Sjc_0009187
GO:0016203	muscle attachment	32	-0.485323	-1.34736	0.0955585	0.444423	0.397018	2420	tags=50%, list=28%, signal=36%	Sjc_0009704/Sjc_0001686/Sjc_0002799/Sjc_0008552/Sjc_0005351/Sjc_0005394/Sjc_0008319/Sjc_0003306/Sjc_0008962/Sjc_0006234/Sjc_0008682/Sjc_0007131/Sjc_0008961/Sjc_0006415/Sjc_0005298/Sjc_0006445
GO:0006473	protein acetylation	101	0.294515	1.23929	0.0957714	0.444423	0.397018	2542	tags=50%, list=30%, signal=35%	Sjc_0007686/Sjc_0001228/Sjc_0003116/Sjc_0006338/Sjc_0007102/Sjc_0005660/Sjc_0000732/Sjc_0005524/Sjc_0005266/Sjc_0008622/Sjc_0002407/Sjc_0001489/Sjc_0009416/Sjc_0008257/Sjc_0008469/Sjc_0007022/Sjc_0002329/Sjc_0005784/Sjc_0007421/Sjc_0006502/Sjc_0003255/Sjc_0000771/Sjc_0001523/Sjc_0004672/Sjc_0001400/Sjc_0004653/Sjc_0005904/Sjc_0001546/Sjc_0006759/Sjc_0002441/Sjc_0000970/Sjc_0003364/Sjc_0007330/Sjc…
GO:0002790	peptide secretion	210	-0.34227	-1.22252	0.0963351	0.446311	0.398705	2020	tags=29%, list=24%, signal=23%	Sjc_0008552/Sjc_0001635/Sjc_0001637/Sjc_0009298/Sjc_0007251/Sjc_0007871/Sjc_0001928/Sjc_0004920/Sjc_0002484/Sjc_0006275/Sjc_0005960/Sjc_0001938/Sjc_0006808/Sjc_0000783/Sjc_0007215/Sjc_0004793/Sjc_0003306/Sjc_0005342/Sjc_0006075/Sjc_0007029/Sjc_0009040/Sjc_0008651/Sjc_0008847/Sjc_0000860/Sjc_0009169/Sjc_0008962/Sjc_0009688/Sjc_0001197/Sjc_0004322/Sjc_0004331/Sjc_0003882/Sjc_0007942/Sjc_0005145/Sjc…
GO:0002822	regulation of adaptive immune response based on somatic recombination of immune receptors built from immunoglobulin superfamily domains	29	-0.501518	-1.35244	0.0965986	0.447083	0.399395	2128	tags=52%, list=25%, signal=39%	Sjc_0007261/Sjc_0009298/Sjc_0001928/Sjc_0006026/Sjc_0008937/Sjc_0001979/Sjc_0000350/Sjc_0002566/Sjc_0002796/Sjc_0007131/Sjc_0001313/Sjc_0000273/Sjc_0001293/Sjc_0000180/Sjc_0000272
GO:0002052	positive regulation of neuroblast proliferation	13	0.542241	1.44942	0.096875	0.447702	0.399948	5	tags=8%, list=0%, signal=8%	Sjc_0007479
GO:0010959	regulation of metal ion transport	134	-0.368194	-1.26348	0.0970232	0.447702	0.399948	2333	tags=44%, list=27%, signal=33%	Sjc_0001170/Sjc_0005283/Sjc_0005013/Sjc_0008362/Sjc_0001184/Sjc_0005155/Sjc_0005097/Sjc_0003334/Sjc_0000364/Sjc_0004343/Sjc_0009336/Sjc_0002702/Sjc_0009298/Sjc_0000150/Sjc_0005249/Sjc_0005960/Sjc_0001398/Sjc_0002672/Sjc_0000241/Sjc_0002622/Sjc_0001345/Sjc_0002671/Sjc_0006808/Sjc_0007215/Sjc_0005373/Sjc_0006652/Sjc_0007966/Sjc_0008268/Sjc_0001396/Sjc_0009688/Sjc_0000256/Sjc_0001876/Sjc_0006235/Sjc…
GO:0045055	regulated exocytosis	294	-0.329197	-1.20024	0.0970072	0.447702	0.399948	2128	tags=29%, list=25%, signal=23%	Sjc_0007261/Sjc_0002015/Sjc_0005019/Sjc_0004343/Sjc_0000169/Sjc_0009213/Sjc_0006040/Sjc_0001635/Sjc_0001927/Sjc_0001637/Sjc_0006969/Sjc_0001928/Sjc_0007167/Sjc_0003871/Sjc_0002538/Sjc_0003768/Sjc_0008937/Sjc_0001565/Sjc_0000241/Sjc_0006539/Sjc_0006808/Sjc_0007770/Sjc_0003810/Sjc_0002417/Sjc_0006147/Sjc_0007314/Sjc_0005514/Sjc_0007280/Sjc_0008847/Sjc_0006871/Sjc_0000011/Sjc_0000745/Sjc_0009688/Sjc…
GO:1901976	regulation of cell cycle checkpoint	22	0.456399	1.40955	0.0979606	0.451539	0.403376	842	tags=18%, list=10%, signal=16%	Sjc_0007479/Sjc_0001692/Sjc_0003497/Sjc_0001409
GO:0000920	septum digestion after cytokinesis	13	-0.601521	-1.38064	0.0982405	0.451539	0.403376	1874	tags=62%, list=22%, signal=48%	Sjc_0008871/Sjc_0005358/Sjc_0005361/Sjc_0006474/Sjc_0005357/Sjc_0006805/Sjc_0006112/Sjc_0005748
GO:0045670	regulation of osteoclast differentiation	12	-0.610838	-1.36652	0.0980684	0.451539	0.403376	1767	tags=50%, list=21%, signal=40%	Sjc_0007287/Sjc_0004680/Sjc_0006075/Sjc_0004447/Sjc_0006710/Sjc_0001790
GO:0035306	positive regulation of dephosphorylation	24	0.431797	1.36035	0.0982456	0.451539	0.403376	2474	tags=54%, list=29%, signal=39%	Sjc_0002884/Sjc_0004628/Sjc_0001874/Sjc_0004104/Sjc_0004605/Sjc_0007213/Sjc_0001648/Sjc_0003905/Sjc_0003003/Sjc_0001572/Sjc_0007447/Sjc_0007965/Sjc_0005712
GO:0036474	cell death in response to hydrogen peroxide	11	0.568045	1.43152	0.0984615	0.452081	0.40386	1393	tags=45%, list=16%, signal=38%	Sjc_0004802/Sjc_0002941/Sjc_0001220/Sjc_0006089/Sjc_0000107
GO:0006829	zinc ion transport	19	-0.551093	-1.35706	0.0985714	0.452136	0.403909	669	tags=58%, list=8%, signal=53%	Sjc_0003968/Sjc_0004320/Sjc_0003836/Sjc_0001184/Sjc_0005261/Sjc_0008265/Sjc_0005208/Sjc_0000273/Sjc_0000272/Sjc_0000374/Sjc_0005004
GO:0033314	mitotic DNA replication checkpoint signaling	11	-0.629116	-1.38467	0.098966	0.453496	0.405124	2228	tags=55%, list=26%, signal=40%	Sjc_0007404/Sjc_0004339/Sjc_0004549/Sjc_0003948/Sjc_0007779/Sjc_0002796
GO:0035112	genitalia morphogenesis	19	0.474192	1.43176	0.099069	0.453518	0.405144	1302	tags=47%, list=15%, signal=40%	Sjc_0000167/Sjc_0007102/Sjc_0003382/Sjc_0006894/Sjc_0004326/Sjc_0001097/Sjc_0003197/Sjc_0003988/Sjc_0004021
GO:0008652	cellular amino acid biosynthetic process	34	0.382926	1.32439	0.0992366	0.453836	0.405427	195	tags=9%, list=2%, signal=9%	Sjc_0000603/Sjc_0006467/Sjc_0007288
GO:0008078	mesodermal cell migration	17	-0.558126	-1.36011	0.0995733	0.454475	0.405999	2313	tags=59%, list=27%, signal=43%	Sjc_0000954/Sjc_0002799/Sjc_0006858/Sjc_0004813/Sjc_0008682/Sjc_0006779/Sjc_0003651/Sjc_0004900/Sjc_0005480/Sjc_0005479
GO:0051604	protein maturation	128	-0.36791	-1.26092	0.0995575	0.454475	0.405999	1606	tags=20%, list=19%, signal=17%	Sjc_0003454/Sjc_0006936/Sjc_0005508/Sjc_0002381/Sjc_0006447/Sjc_0001043/Sjc_0006652/Sjc_0008779/Sjc_0003882/Sjc_0003511/Sjc_0003246/Sjc_0004871/Sjc_0009443/Sjc_0004663/Sjc_0006710/Sjc_0006101/Sjc_0001313/Sjc_0002656/Sjc_0006653/Sjc_0006100/Sjc_0006170/Sjc_0000033/Sjc_0000208/Sjc_0002657/Sjc_0004985/Sjc_0002655
GO:1990266	neutrophil migration	15	-0.5795	-1.35714	0.10073	0.457944	0.409098	1122	tags=40%, list=13%, signal=35%	Sjc_0002997/Sjc_0006435/Sjc_0007942/Sjc_0003512/Sjc_0005480/Sjc_0005479
GO:0060359	response to ammonium ion	70	-0.407613	-1.2886	0.100703	0.457944	0.409098	1733	tags=29%, list=20%, signal=23%	Sjc_0001979/Sjc_0006625/Sjc_0002622/Sjc_0005508/Sjc_0004793/Sjc_0009169/Sjc_0000871/Sjc_0001834/Sjc_0005238/Sjc_0006904/Sjc_0003491/Sjc_0009161/Sjc_0003512/Sjc_0009160/Sjc_0009167/Sjc_0005067/Sjc_0000994/Sjc_0009168/Sjc_0004155/Sjc_0007980
GO:0048814	regulation of dendrite morphogenesis	73	-0.405623	-1.28653	0.100592	0.457944	0.409098	2035	tags=30%, list=24%, signal=23%	Sjc_0006099/Sjc_0001582/Sjc_0001602/Sjc_0000197/Sjc_0006808/Sjc_0004901/Sjc_0007280/Sjc_0000871/Sjc_0001475/Sjc_0009688/Sjc_0009123/Sjc_0003491/Sjc_0001306/Sjc_0006632/Sjc_0004026/Sjc_0006101/Sjc_0000639/Sjc_0003679/Sjc_0006100/Sjc_0001307/Sjc_0002582/Sjc_0002583
GO:0022604	regulation of cell morphogenesis	253	-0.333697	-1.20626	0.100518	0.457944	0.409098	2184	tags=32%, list=26%, signal=25%	Sjc_0008948/Sjc_0002799/Sjc_0000747/Sjc_0006858/Sjc_0003924/Sjc_0003662/Sjc_0008876/Sjc_0006099/Sjc_0008552/Sjc_0001635/Sjc_0005504/Sjc_0001582/Sjc_0007167/Sjc_0001602/Sjc_0003335/Sjc_0008807/Sjc_0002538/Sjc_0004339/Sjc_0008773/Sjc_0000197/Sjc_0007128/Sjc_0003768/Sjc_0005960/Sjc_0007863/Sjc_0005051/Sjc_0000241/Sjc_0005351/Sjc_0002622/Sjc_0006808/Sjc_0004901/Sjc_0008877/Sjc_0002417/Sjc_0002486/Sjc…
GO:0070317	negative regulation of G0 to G1 transition	16	0.509605	1.44307	0.100977	0.458617	0.409699	1200	tags=25%, list=14%, signal=22%	Sjc_0003022/Sjc_0003914/Sjc_0007224/Sjc_0004420
GO:0042177	negative regulation of protein catabolic process	95	0.299559	1.25321	0.101102	0.458732	0.409802	1270	tags=28%, list=15%, signal=24%	Sjc_0008194/Sjc_0008192/Sjc_0008189/Sjc_0008179/Sjc_0002907/Sjc_0008190/Sjc_0008182/Sjc_0008180/Sjc_0008191/Sjc_0002631/Sjc_0001228/Sjc_0008193/Sjc_0005536/Sjc_0007687/Sjc_0009713/Sjc_0005266/Sjc_0007224/Sjc_0008185/Sjc_0007213/Sjc_0008187/Sjc_0006895/Sjc_0007022/Sjc_0000101/Sjc_0004420/Sjc_0002950/Sjc_0002908/Sjc_0002909
GO:2001025	positive regulation of response to drug	24	-0.516749	-1.34764	0.101813	0.459031	0.410069	2313	tags=50%, list=27%, signal=37%	Sjc_0000954/Sjc_0009336/Sjc_0004613/Sjc_0003726/Sjc_0004793/Sjc_0009169/Sjc_0003246/Sjc_0009161/Sjc_0009160/Sjc_0009167/Sjc_0000994/Sjc_0009168
GO:0016574	histone ubiquitination	25	0.413083	1.32189	0.101449	0.459031	0.410069	2403	tags=52%, list=28%, signal=37%	Sjc_0001160/Sjc_0000410/Sjc_0008093/Sjc_0000369/Sjc_0004997/Sjc_0008451/Sjc_0005461/Sjc_0000339/Sjc_0000229/Sjc_0006566/Sjc_0000525/Sjc_0001867/Sjc_0001186
GO:0007586	digestion	42	-0.452095	-1.31953	0.101804	0.459031	0.410069	1097	tags=33%, list=13%, signal=29%	Sjc_0003246/Sjc_0006084/Sjc_0005965/Sjc_0007027/Sjc_0003913/Sjc_0004573/Sjc_0009284/Sjc_0005806/Sjc_0000014/Sjc_0003340/Sjc_0003341/Sjc_0002582/Sjc_0002583/Sjc_0007388
GO:0035166	post-embryonic hemopoiesis	25	0.41212	1.31881	0.101449	0.459031	0.410069	2238	tags=52%, list=26%, signal=39%	Sjc_0008965/Sjc_0004040/Sjc_0007241/Sjc_0006895/Sjc_0001964/Sjc_0000713/Sjc_0001546/Sjc_0004947/Sjc_0005043/Sjc_0005350/Sjc_0004924/Sjc_0004445/Sjc_0007242
GO:0006638	neutral lipid metabolic process	48	-0.441379	-1.31877	0.101863	0.459031	0.410069	2364	tags=46%, list=28%, signal=33%	Sjc_0004952/Sjc_0000054/Sjc_0003079/Sjc_0003071/Sjc_0005097/Sjc_0000364/Sjc_0005008/Sjc_0000625/Sjc_0001085/Sjc_0006603/Sjc_0007020/Sjc_0007027/Sjc_0003814/Sjc_0009123/Sjc_0006996/Sjc_0009284/Sjc_0005806/Sjc_0000014/Sjc_0003340/Sjc_0000952/Sjc_0003341/Sjc_0006151
GO:0006639	acylglycerol metabolic process	48	-0.441379	-1.31877	0.101863	0.459031	0.410069	2364	tags=46%, list=28%, signal=33%	Sjc_0004952/Sjc_0000054/Sjc_0003079/Sjc_0003071/Sjc_0005097/Sjc_0000364/Sjc_0005008/Sjc_0000625/Sjc_0001085/Sjc_0006603/Sjc_0007020/Sjc_0007027/Sjc_0003814/Sjc_0009123/Sjc_0006996/Sjc_0009284/Sjc_0005806/Sjc_0000014/Sjc_0003340/Sjc_0000952/Sjc_0003341/Sjc_0006151
GO:1902806	regulation of cell cycle G1/S phase transition	97	0.295869	1.23466	0.101848	0.459031	0.410069	1257	tags=23%, list=15%, signal=20%	Sjc_0008280/Sjc_0006357/Sjc_0000410/Sjc_0003116/Sjc_0007108/Sjc_0006136/Sjc_0008967/Sjc_0009713/Sjc_0002982/Sjc_0004571/Sjc_0001432/Sjc_0004669/Sjc_0005266/Sjc_0008263/Sjc_0000369/Sjc_0001489/Sjc_0007213/Sjc_0000505/Sjc_0005045/Sjc_0005815/Sjc_0001820/Sjc_0001964
GO:0060251	regulation of glial cell proliferation	18	0.471269	1.37633	0.10231	0.460573	0.411446	1218	tags=39%, list=14%, signal=33%	Sjc_0008965/Sjc_0006780/Sjc_0005925/Sjc_0004934/Sjc_0006288/Sjc_0007213/Sjc_0004944
GO:0070296	sarcoplasmic reticulum calcium ion transport	14	-0.588534	-1.37412	0.10275	0.460573	0.411446	1311	tags=57%, list=15%, signal=48%	Sjc_0001398/Sjc_0001396/Sjc_0001876/Sjc_0008804/Sjc_0001878/Sjc_0001877/Sjc_0005455/Sjc_0005456
GO:0032291	axon ensheathment in central nervous system	12	-0.607165	-1.35831	0.102526	0.460573	0.411446	69	tags=25%, list=1%, signal=25%	Sjc_0003511/Sjc_0007980/Sjc_0001613
GO:0072009	nephron epithelium development	37	0.371412	1.30061	0.102537	0.460573	0.411446	1088	tags=24%, list=13%, signal=21%	Sjc_0008280/Sjc_0002680/Sjc_0002984/Sjc_0006634/Sjc_0006962/Sjc_0002941/Sjc_0000505/Sjc_0004866/Sjc_0005045
GO:0061448	connective tissue development	68	-0.412078	-1.29483	0.102715	0.460573	0.411446	901	tags=19%, list=11%, signal=17%	Sjc_0005403/Sjc_0004530/Sjc_0003491/Sjc_0001621/Sjc_0003512/Sjc_0006445/Sjc_0000639/Sjc_0002656/Sjc_0005497/Sjc_0005402/Sjc_0006762/Sjc_0002657/Sjc_0002655
GO:0051235	maintenance of location	221	-0.337756	-1.21231	0.102804	0.460573	0.411446	2106	tags=35%, list=25%, signal=27%	Sjc_0005169/Sjc_0003079/Sjc_0004069/Sjc_0005283/Sjc_0003938/Sjc_0003071/Sjc_0000283/Sjc_0005823/Sjc_0003334/Sjc_0008536/Sjc_0007282/Sjc_0008021/Sjc_0009336/Sjc_0007403/Sjc_0001635/Sjc_0006969/Sjc_0002426/Sjc_0004632/Sjc_0000625/Sjc_0007128/Sjc_0003768/Sjc_0005960/Sjc_0002668/Sjc_0001398/Sjc_0007500/Sjc_0002622/Sjc_0006603/Sjc_0004793/Sjc_0001043/Sjc_0004474/Sjc_0005342/Sjc_0007020/Sjc_0006363/Sjc…
GO:0034405	response to fluid shear stress	13	0.534747	1.42939	0.103125	0.461117	0.411933	24	tags=8%, list=0%, signal=8%	Sjc_0008280
GO:0060350	endochondral bone morphogenesis	13	0.53445	1.42859	0.103125	0.461117	0.411933	673	tags=38%, list=8%, signal=35%	Sjc_0008485/Sjc_0006085/Sjc_0006338/Sjc_0003016/Sjc_0002339
GO:0043039	tRNA aminoacylation	40	0.363756	1.2905	0.103275	0.461343	0.412134	2695	tags=55%, list=32%, signal=38%	Sjc_0002478/Sjc_0006864/Sjc_0006863/Sjc_0002109/Sjc_0009371/Sjc_0008036/Sjc_0005498/Sjc_0001392/Sjc_0003695/Sjc_0001294/Sjc_0008754/Sjc_0007009/Sjc_0005886/Sjc_0005634/Sjc_0009437/Sjc_0001393/Sjc_0001094/Sjc_0008926/Sjc_0004428/Sjc_0007124/Sjc_0008829/Sjc_0009226
GO:0055072	iron ion homeostasis	37	-0.466967	-1.33966	0.103539	0.461627	0.412387	457	tags=38%, list=5%, signal=36%	Sjc_0004682/Sjc_0007951/Sjc_0002996/Sjc_0008948/Sjc_0007424/Sjc_0005261/Sjc_0003213/Sjc_0005249/Sjc_0005083/Sjc_0000273/Sjc_0000272/Sjc_0008606/Sjc_0007679/Sjc_0007678
GO:0090329	regulation of DNA-templated DNA replication	38	-0.462065	-1.33861	0.103493	0.461627	0.412387	2279	tags=47%, list=27%, signal=35%	Sjc_0004738/Sjc_0008021/Sjc_0006385/Sjc_0004110/Sjc_0001302/Sjc_0002088/Sjc_0006026/Sjc_0006692/Sjc_0002360/Sjc_0006384/Sjc_0006015/Sjc_0004474/Sjc_0000705/Sjc_0004810/Sjc_0004475/Sjc_0004471/Sjc_0004472/Sjc_0004473
GO:0110116	regulation of compound eye photoreceptor cell differentiation	15	0.521015	1.4662	0.104101	0.463666	0.414209	334	tags=13%, list=4%, signal=13%	Sjc_0007479/Sjc_0008738
GO:0033598	mammary gland epithelial cell proliferation	14	-0.585467	-1.36696	0.104197	0.463666	0.414209	2194	tags=64%, list=26%, signal=48%	Sjc_0003334/Sjc_0006385/Sjc_0001928/Sjc_0006384/Sjc_0005403/Sjc_0003491/Sjc_0006632/Sjc_0006445/Sjc_0005402
GO:0051291	protein heterooligomerization	68	-0.411413	-1.29274	0.105077	0.467131	0.417305	1835	tags=31%, list=21%, signal=24%	Sjc_0005823/Sjc_0002997/Sjc_0001900/Sjc_0004339/Sjc_0001901/Sjc_0007203/Sjc_0000748/Sjc_0002417/Sjc_0004980/Sjc_0009123/Sjc_0005061/Sjc_0000749/Sjc_0008133/Sjc_0006904/Sjc_0006805/Sjc_0000751/Sjc_0000948/Sjc_0000994/Sjc_0009751/Sjc_0003704/Sjc_0004789
GO:0070525	tRNA threonylcarbamoyladenosine metabolic process	10	0.580261	1.42338	0.105422	0.467488	0.417624	2990	tags=90%, list=35%, signal=59%	Sjc_0004181/Sjc_0006713/Sjc_0006589/Sjc_0003443/Sjc_0008034/Sjc_0000478/Sjc_0003475/Sjc_0005738/Sjc_0000408
GO:0009147	pyrimidine nucleoside triphosphate metabolic process	10	0.579852	1.42238	0.105422	0.467488	0.417624	2375	tags=80%, list=28%, signal=58%	Sjc_0002534/Sjc_0006862/Sjc_0007241/Sjc_0005159/Sjc_0008892/Sjc_0007242/Sjc_0001759/Sjc_0007528
GO:0000076	DNA replication checkpoint signaling	18	-0.553472	-1.36268	0.105866	0.467488	0.417624	2318	tags=50%, list=27%, signal=37%	Sjc_0007708/Sjc_0007298/Sjc_0007404/Sjc_0004339/Sjc_0004549/Sjc_0003948/Sjc_0007779/Sjc_0002796/Sjc_0004810
GO:0000916	actomyosin contractile ring contraction	14	-0.582945	-1.36107	0.105644	0.467488	0.417624	3092	tags=79%, list=36%, signal=50%	Sjc_0006256/Sjc_0007216/Sjc_0001656/Sjc_0008006/Sjc_0007403/Sjc_0003687/Sjc_0001838/Sjc_0001968/Sjc_0000869/Sjc_0005329/Sjc_0009123
GO:0036213	contractile ring contraction	14	-0.582945	-1.36107	0.105644	0.467488	0.417624	3092	tags=79%, list=36%, signal=50%	Sjc_0006256/Sjc_0007216/Sjc_0001656/Sjc_0008006/Sjc_0007403/Sjc_0003687/Sjc_0001838/Sjc_0001968/Sjc_0000869/Sjc_0005329/Sjc_0009123
GO:0048708	astrocyte differentiation	31	-0.485552	-1.33504	0.105834	0.467488	0.417624	1871	tags=39%, list=22%, signal=30%	Sjc_0003181/Sjc_0004339/Sjc_0007287/Sjc_0003306/Sjc_0006652/Sjc_0008962/Sjc_0003882/Sjc_0003511/Sjc_0008961/Sjc_0003491/Sjc_0006653/Sjc_0006170
GO:0072006	nephron development	43	0.351649	1.29374	0.105775	0.467488	0.417624	1088	tags=26%, list=13%, signal=22%	Sjc_0008280/Sjc_0002680/Sjc_0002984/Sjc_0006634/Sjc_0006962/Sjc_0006700/Sjc_0002941/Sjc_0009204/Sjc_0000505/Sjc_0004866/Sjc_0005045
GO:0051047	positive regulation of secretion	154	-0.355791	-1.23872	0.106681	0.47064	0.420439	1571	tags=25%, list=18%, signal=21%	Sjc_0006808/Sjc_0000783/Sjc_0002417/Sjc_0007215/Sjc_0004793/Sjc_0003306/Sjc_0005342/Sjc_0007029/Sjc_0009040/Sjc_0000860/Sjc_0009169/Sjc_0005357/Sjc_0008962/Sjc_0009688/Sjc_0001197/Sjc_0003882/Sjc_0002137/Sjc_0007942/Sjc_0005145/Sjc_0004809/Sjc_0003246/Sjc_0003913/Sjc_0008961/Sjc_0006805/Sjc_0009161/Sjc_0009284/Sjc_0003512/Sjc_0005806/Sjc_0009160/Sjc_0000014/Sjc_0004889/Sjc_0006445/Sjc_0009167/Sjc…
GO:0055013	cardiac muscle cell development	34	0.375601	1.29905	0.10687	0.471024	0.420783	986	tags=15%, list=12%, signal=13%	Sjc_0007479/Sjc_0004522/Sjc_0003666/Sjc_0004523/Sjc_0007213
GO:0021533	cell differentiation in hindbrain	11	0.560024	1.41131	0.107692	0.473212	0.422737	1177	tags=45%, list=14%, signal=39%	Sjc_0007479/Sjc_0003145/Sjc_0003571/Sjc_0005815/Sjc_0005784
GO:0045070	positive regulation of viral genome replication	20	0.450616	1.3637	0.107744	0.473212	0.422737	2252	tags=60%, list=26%, signal=44%	Sjc_0001962/Sjc_0003571/Sjc_0003432/Sjc_0003001/Sjc_0006499/Sjc_0003431/Sjc_0006566/Sjc_0006859/Sjc_0001137/Sjc_0004791/Sjc_0003902/Sjc_0007283
GO:0060465	pharynx development	27	-0.502594	-1.34989	0.107776	0.473212	0.422737	2021	tags=44%, list=24%, signal=34%	Sjc_0006880/Sjc_0004842/Sjc_0009659/Sjc_0003768/Sjc_0009335/Sjc_0007985/Sjc_0006032/Sjc_0000860/Sjc_0005061/Sjc_0003769/Sjc_0005298/Sjc_0006881
GO:0051588	regulation of neurotransmitter transport	75	-0.40181	-1.27619	0.107692	0.473212	0.422737	2562	tags=48%, list=30%, signal=34%	Sjc_0007567/Sjc_0001653/Sjc_0007275/Sjc_0004493/Sjc_0006814/Sjc_0000954/Sjc_0007274/Sjc_0009336/Sjc_0004888/Sjc_0001637/Sjc_0004613/Sjc_0006963/Sjc_0007287/Sjc_0003726/Sjc_0006808/Sjc_0002417/Sjc_0004793/Sjc_0002177/Sjc_0009169/Sjc_0000871/Sjc_0009688/Sjc_0004809/Sjc_0003246/Sjc_0005786/Sjc_0003913/Sjc_0005238/Sjc_0009161/Sjc_0001525/Sjc_0009160/Sjc_0004889/Sjc_0009167/Sjc_0000994/Sjc_0004890/Sjc…
GO:0010609	mRNA localization resulting in post-transcriptional regulation of gene expression	12	0.545469	1.42838	0.109422	0.474598	0.423975	1039	tags=42%, list=12%, signal=37%	Sjc_0009524/Sjc_0009527/Sjc_0005604/Sjc_0009771/Sjc_0009515
GO:0016554	cytidine to uridine editing	12	0.545469	1.42838	0.109422	0.474598	0.423975	1039	tags=42%, list=12%, signal=37%	Sjc_0009524/Sjc_0009527/Sjc_0005604/Sjc_0009771/Sjc_0009515
GO:2001258	negative regulation of cation channel activity	12	0.545099	1.42741	0.109422	0.474598	0.423975	24	tags=8%, list=0%, signal=8%	Sjc_0008280
GO:0051220	cytoplasmic sequestering of protein	10	0.577324	1.41617	0.108434	0.474598	0.423975	24	tags=10%, list=0%, signal=10%	Sjc_0008280
GO:1901020	negative regulation of calcium ion transmembrane transporter activity	13	0.522901	1.39772	0.109375	0.474598	0.423975	954	tags=23%, list=11%, signal=21%	Sjc_0008280/Sjc_0009187/Sjc_0009180
GO:0016925	protein sumoylation	13	0.522677	1.39713	0.109375	0.474598	0.423975	267	tags=15%, list=3%, signal=15%	Sjc_0002680/Sjc_0005935
GO:2000050	regulation of non-canonical Wnt signaling pathway	14	-0.579878	-1.35391	0.108538	0.474598	0.423975	1801	tags=57%, list=21%, signal=45%	Sjc_0008589/Sjc_0003768/Sjc_0006075/Sjc_0003882/Sjc_0003531/Sjc_0004530/Sjc_0003769/Sjc_0006445
GO:0060099	regulation of phagocytosis, engulfment	17	-0.552786	-1.3471	0.109531	0.474598	0.423975	2370	tags=59%, list=28%, signal=43%	Sjc_0005286/Sjc_0003079/Sjc_0003071/Sjc_0001184/Sjc_0004553/Sjc_0001928/Sjc_0005351/Sjc_0009040/Sjc_0005806/Sjc_0000014
GO:1905153	regulation of membrane invagination	17	-0.552786	-1.3471	0.109531	0.474598	0.423975	2370	tags=59%, list=28%, signal=43%	Sjc_0005286/Sjc_0003079/Sjc_0003071/Sjc_0001184/Sjc_0004553/Sjc_0001928/Sjc_0005351/Sjc_0009040/Sjc_0005806/Sjc_0000014
GO:1902475	L-alpha-amino acid transmembrane transport	20	-0.536084	-1.34089	0.10922	0.474598	0.423975	485	tags=30%, list=6%, signal=28%	Sjc_0001590/Sjc_0007976/Sjc_0008066/Sjc_0008104/Sjc_0000812/Sjc_0007977
GO:2000278	regulation of DNA biosynthetic process	51	0.352049	1.31973	0.109272	0.474598	0.423975	1718	tags=41%, list=20%, signal=33%	Sjc_0003744/Sjc_0006419/Sjc_0006894/Sjc_0004074/Sjc_0006259/Sjc_0002817/Sjc_0001432/Sjc_0008267/Sjc_0001506/Sjc_0002976/Sjc_0004532/Sjc_0001097/Sjc_0003199/Sjc_0000771/Sjc_0006916/Sjc_0006789/Sjc_0001060/Sjc_0004653/Sjc_0006495/Sjc_0001310/Sjc_0001546
GO:0060078	regulation of postsynaptic membrane potential	41	-0.449838	-1.31541	0.108557	0.474598	0.423975	2784	tags=51%, list=33%, signal=35%	Sjc_0001132/Sjc_0009232/Sjc_0002621/Sjc_0005072/Sjc_0005286/Sjc_0004553/Sjc_0009336/Sjc_0001637/Sjc_0001398/Sjc_0009441/Sjc_0002622/Sjc_0000748/Sjc_0007215/Sjc_0001396/Sjc_0000871/Sjc_0001590/Sjc_0000749/Sjc_0008133/Sjc_0000751/Sjc_0005763/Sjc_0009751
GO:0007517	muscle organ development	176	-0.348382	-1.22666	0.108485	0.474598	0.423975	2021	tags=30%, list=24%, signal=23%	Sjc_0006880/Sjc_0008552/Sjc_0001635/Sjc_0001194/Sjc_0001602/Sjc_0000150/Sjc_0003239/Sjc_0007287/Sjc_0000241/Sjc_0004727/Sjc_0005351/Sjc_0009335/Sjc_0000099/Sjc_0007203/Sjc_0005394/Sjc_0008319/Sjc_0007215/Sjc_0003306/Sjc_0007985/Sjc_0006032/Sjc_0009040/Sjc_0000718/Sjc_0000860/Sjc_0004691/Sjc_0008962/Sjc_0001876/Sjc_0006234/Sjc_0008682/Sjc_0006368/Sjc_0007131/Sjc_0005061/Sjc_0008961/Sjc_0001169/Sjc…
GO:0006986	response to unfolded protein	89	0.293568	1.20266	0.108643	0.474598	0.423975	1806	tags=35%, list=21%, signal=28%	Sjc_0005700/Sjc_0009227/Sjc_0009146/Sjc_0004802/Sjc_0000111/Sjc_0004522/Sjc_0002859/Sjc_0005157/Sjc_0007075/Sjc_0006893/Sjc_0002982/Sjc_0003039/Sjc_0007224/Sjc_0001744/Sjc_0001555/Sjc_0004523/Sjc_0004891/Sjc_0006895/Sjc_0004420/Sjc_0000028/Sjc_0002148/Sjc_0003515/Sjc_0006089/Sjc_0008540/Sjc_0004878/Sjc_0000575/Sjc_0006283/Sjc_0001263/Sjc_0005589/Sjc_0001710/Sjc_0004525
GO:0048681	negative regulation of axon regeneration	12	-0.602372	-1.34758	0.109955	0.474658	0.424029	1529	tags=33%, list=18%, signal=27%	Sjc_0005394/Sjc_0005445/Sjc_0006151/Sjc_0007980
GO:0070571	negative regulation of neuron projection regeneration	12	-0.602372	-1.34758	0.109955	0.474658	0.424029	1529	tags=33%, list=18%, signal=27%	Sjc_0005394/Sjc_0005445/Sjc_0006151/Sjc_0007980
GO:0002718	regulation of cytokine production involved in immune response	12	-0.602328	-1.34749	0.109955	0.474658	0.424029	702	tags=75%, list=8%, signal=69%	Sjc_0003079/Sjc_0003071/Sjc_0001635/Sjc_0001928/Sjc_0005806/Sjc_0000014/Sjc_0006445/Sjc_0001293/Sjc_0000180
GO:0022404	molting cycle process	52	-0.434851	-1.31446	0.109741	0.474658	0.424029	2012	tags=35%, list=24%, signal=27%	Sjc_0001635/Sjc_0001194/Sjc_0001602/Sjc_0006275/Sjc_0007287/Sjc_0003306/Sjc_0009040/Sjc_0008962/Sjc_0007693/Sjc_0000041/Sjc_0003882/Sjc_0008961/Sjc_0000438/Sjc_0006755/Sjc_0006445/Sjc_0000814/Sjc_0000042/Sjc_0006754
GO:0033058	directional locomotion	18	-0.552195	-1.35953	0.110157	0.475086	0.424411	2161	tags=56%, list=25%, signal=42%	Sjc_0002799/Sjc_0003924/Sjc_0002672/Sjc_0002671/Sjc_0000009/Sjc_0004691/Sjc_0008682/Sjc_0006368/Sjc_0001590/Sjc_0000017
GO:0021522	spinal cord motor neuron differentiation	16	-0.560275	-1.34135	0.110791	0.477374	0.426455	1672	tags=25%, list=20%, signal=20%	Sjc_0004303/Sjc_0000860/Sjc_0000679/Sjc_0001187
GO:0060047	heart contraction	95	-0.386922	-1.26991	0.110984	0.477759	0.426799	1806	tags=35%, list=21%, signal=28%	Sjc_0003239/Sjc_0001398/Sjc_0002672/Sjc_0001979/Sjc_0002671/Sjc_0000748/Sjc_0006032/Sjc_0000860/Sjc_0007586/Sjc_0001396/Sjc_0004691/Sjc_0003746/Sjc_0000256/Sjc_0001876/Sjc_0006235/Sjc_0006368/Sjc_0008131/Sjc_0005238/Sjc_0005061/Sjc_0000749/Sjc_0005006/Sjc_0003512/Sjc_0008804/Sjc_0006237/Sjc_0000751/Sjc_0007068/Sjc_0005809/Sjc_0001878/Sjc_0001877/Sjc_0005455/Sjc_0005810/Sjc_0001680/Sjc_0005456
GO:0010522	regulation of calcium ion transport into cytosol	36	0.360344	1.26545	0.111111	0.477861	0.42689	414	tags=19%, list=5%, signal=19%	Sjc_0008280/Sjc_0006623/Sjc_0003744/Sjc_0006780/Sjc_0009187/Sjc_0000111/Sjc_0006200
GO:0030155	regulation of cell adhesion	175	-0.348429	-1.2266	0.111588	0.479465	0.428323	1835	tags=30%, list=21%, signal=24%	Sjc_0006435/Sjc_0002015/Sjc_0006061/Sjc_0008552/Sjc_0009298/Sjc_0001928/Sjc_0004339/Sjc_0008773/Sjc_0003768/Sjc_0007287/Sjc_0001979/Sjc_0005051/Sjc_0001604/Sjc_0000241/Sjc_0002622/Sjc_0004813/Sjc_0006808/Sjc_0000350/Sjc_0004680/Sjc_0006447/Sjc_0003306/Sjc_0006652/Sjc_0006075/Sjc_0009040/Sjc_0000718/Sjc_0008962/Sjc_0009688/Sjc_0003882/Sjc_0007942/Sjc_0002543/Sjc_0009123/Sjc_0008961/Sjc_0004447/Sjc…
GO:0002456	T cell mediated immunity	23	-0.517043	-1.33681	0.111888	0.480308	0.429076	2128	tags=52%, list=25%, signal=39%	Sjc_0007261/Sjc_0008536/Sjc_0009298/Sjc_0001928/Sjc_0008937/Sjc_0004322/Sjc_0007131/Sjc_0000273/Sjc_0001293/Sjc_0000180/Sjc_0000272/Sjc_0004985
GO:0097150	neuronal stem cell population maintenance	14	0.542425	1.46064	0.11254	0.480428	0.429183	483	tags=14%, list=6%, signal=14%	Sjc_0007479/Sjc_0008449
GO:0050779	RNA destabilization	12	0.542382	1.4203	0.112462	0.480428	0.429183	1866	tags=42%, list=22%, signal=33%	Sjc_0008306/Sjc_0000167/Sjc_0004848/Sjc_0003223/Sjc_0008789
GO:0061157	mRNA destabilization	12	0.542382	1.4203	0.112462	0.480428	0.429183	1866	tags=42%, list=22%, signal=33%	Sjc_0008306/Sjc_0000167/Sjc_0004848/Sjc_0003223/Sjc_0008789
GO:0099504	synaptic vesicle cycle	149	-0.3557	-1.23352	0.112078	0.480428	0.429183	2211	tags=31%, list=26%, signal=23%	Sjc_0004146/Sjc_0003620/Sjc_0008948/Sjc_0009452/Sjc_0007261/Sjc_0000169/Sjc_0001927/Sjc_0001637/Sjc_0001149/Sjc_0003768/Sjc_0006963/Sjc_0008937/Sjc_0003638/Sjc_0001345/Sjc_0006808/Sjc_0002417/Sjc_0002486/Sjc_0004793/Sjc_0008847/Sjc_0009169/Sjc_0004980/Sjc_0009688/Sjc_0009352/Sjc_0003882/Sjc_0005786/Sjc_0002718/Sjc_0001589/Sjc_0001590/Sjc_0001044/Sjc_0003603/Sjc_0002485/Sjc_0001009/Sjc_0003769/Sjc…
GO:0006612	protein targeting to membrane	108	0.28481	1.21225	0.11252	0.480428	0.429183	2457	tags=51%, list=29%, signal=37%	Sjc_0006753/Sjc_0006119/Sjc_0005536/Sjc_0006700/Sjc_0002514/Sjc_0009713/Sjc_0005210/Sjc_0007952/Sjc_0009429/Sjc_0008794/Sjc_0006480/Sjc_0000248/Sjc_0000326/Sjc_0006351/Sjc_0004910/Sjc_0008418/Sjc_0000157/Sjc_0007456/Sjc_0000636/Sjc_0007022/Sjc_0009486/Sjc_0007300/Sjc_0001071/Sjc_0008098/Sjc_0006875/Sjc_0004660/Sjc_0004271/Sjc_0004023/Sjc_0001298/Sjc_0001577/Sjc_0006359/Sjc_0000713/Sjc_0002786/Sjc…
GO:0006974	cellular response to DNA damage stimulus	431	0.215413	1.09694	0.112196	0.480428	0.429183	1868	tags=27%, list=22%, signal=22%	Sjc_0006357/Sjc_0006867/Sjc_0002680/Sjc_0008558/Sjc_0000586/Sjc_0009285/Sjc_0001907/Sjc_0001160/Sjc_0006418/Sjc_0000410/Sjc_0002893/Sjc_0005550/Sjc_0001228/Sjc_0000167/Sjc_0003307/Sjc_0003382/Sjc_0003287/Sjc_0005660/Sjc_0005046/Sjc_0006586/Sjc_0005799/Sjc_0003606/Sjc_0008093/Sjc_0006537/Sjc_0001376/Sjc_0009713/Sjc_0005850/Sjc_0002982/Sjc_0003914/Sjc_0002087/Sjc_0001696/Sjc_0004458/Sjc_0002354/Sjc…
GO:0042471	ear morphogenesis	30	0.402075	1.34014	0.114068	0.483822	0.432215	1108	tags=27%, list=13%, signal=23%	Sjc_0007479/Sjc_0002680/Sjc_0003382/Sjc_0004651/Sjc_0004220/Sjc_0005045/Sjc_0003197/Sjc_0005815
GO:0086065	cell communication involved in cardiac conduction	21	-0.522661	-1.32661	0.113924	0.483822	0.432215	1311	tags=48%, list=15%, signal=40%	Sjc_0001396/Sjc_0000256/Sjc_0001876/Sjc_0005238/Sjc_0005006/Sjc_0008804/Sjc_0005809/Sjc_0001878/Sjc_0001877/Sjc_0005810
GO:0008354	germ cell migration	30	-0.48719	-1.32552	0.113667	0.483822	0.432215	1606	tags=33%, list=19%, signal=27%	Sjc_0003454/Sjc_0007227/Sjc_0006363/Sjc_0000162/Sjc_0006121/Sjc_0005754/Sjc_0005004/Sjc_0006626/Sjc_0008539/Sjc_0008538
GO:0008156	negative regulation of DNA replication	30	-0.487028	-1.32508	0.113667	0.483822	0.432215	2090	tags=47%, list=24%, signal=35%	Sjc_0008021/Sjc_0006385/Sjc_0006026/Sjc_0006692/Sjc_0002360/Sjc_0004549/Sjc_0003948/Sjc_0006384/Sjc_0004474/Sjc_0008651/Sjc_0004475/Sjc_0004471/Sjc_0004472/Sjc_0004473
GO:0060048	cardiac muscle contraction	49	-0.437474	-1.30744	0.113466	0.483822	0.432215	1347	tags=43%, list=16%, signal=36%	Sjc_0001398/Sjc_0002672/Sjc_0002671/Sjc_0007586/Sjc_0001396/Sjc_0004691/Sjc_0000256/Sjc_0001876/Sjc_0006368/Sjc_0005238/Sjc_0005061/Sjc_0005006/Sjc_0008804/Sjc_0007068/Sjc_0005809/Sjc_0001878/Sjc_0001877/Sjc_0005455/Sjc_0005810/Sjc_0001680/Sjc_0005456
GO:0035966	response to topologically incorrect protein	103	0.289814	1.22476	0.113959	0.483822	0.432215	1806	tags=33%, list=21%, signal=26%	Sjc_0005700/Sjc_0009227/Sjc_0001228/Sjc_0009146/Sjc_0004802/Sjc_0000111/Sjc_0004522/Sjc_0002859/Sjc_0005157/Sjc_0007075/Sjc_0006893/Sjc_0002982/Sjc_0003039/Sjc_0007224/Sjc_0001744/Sjc_0001555/Sjc_0004523/Sjc_0004891/Sjc_0006895/Sjc_0004957/Sjc_0004420/Sjc_0000028/Sjc_0002148/Sjc_0003515/Sjc_0006089/Sjc_0008540/Sjc_0004878/Sjc_0000575/Sjc_0006283/Sjc_0001263/Sjc_0005589/Sjc_0006711/Sjc_0001710/Sjc…
GO:0009416	response to light stimulus	257	-0.32886	-1.18928	0.11399	0.483822	0.432215	2077	tags=29%, list=24%, signal=22%	Sjc_0009336/Sjc_0006385/Sjc_0008287/Sjc_0003687/Sjc_0003153/Sjc_0001635/Sjc_0002702/Sjc_0002613/Sjc_0000363/Sjc_0003821/Sjc_0006026/Sjc_0008265/Sjc_0007983/Sjc_0001194/Sjc_0000974/Sjc_0000150/Sjc_0000197/Sjc_0002208/Sjc_0007287/Sjc_0001398/Sjc_0004549/Sjc_0007973/Sjc_0001048/Sjc_0003948/Sjc_0005508/Sjc_0006384/Sjc_0007215/Sjc_0005467/Sjc_0003306/Sjc_0002279/Sjc_0001396/Sjc_0008962/Sjc_0002025/Sjc…
GO:0014067	negative regulation of phosphatidylinositol 3-kinase signaling	25	-0.5051	-1.33288	0.114325	0.484022	0.432394	1491	tags=36%, list=17%, signal=30%	Sjc_0004474/Sjc_0006652/Sjc_0004475/Sjc_0000590/Sjc_0004471/Sjc_0006653/Sjc_0004472/Sjc_0006170/Sjc_0004473
GO:0033619	membrane protein proteolysis	25	-0.504817	-1.33213	0.114325	0.484022	0.432394	2140	tags=40%, list=25%, signal=30%	Sjc_0006995/Sjc_0006099/Sjc_0003768/Sjc_0001345/Sjc_0004809/Sjc_0003769/Sjc_0006101/Sjc_0004725/Sjc_0006100/Sjc_0005187
GO:0090207	regulation of triglyceride metabolic process	23	-0.515596	-1.33307	0.114685	0.484949	0.433222	2364	tags=52%, list=28%, signal=38%	Sjc_0003079/Sjc_0003071/Sjc_0000364/Sjc_0001085/Sjc_0007020/Sjc_0003814/Sjc_0009123/Sjc_0006996/Sjc_0005806/Sjc_0000014/Sjc_0003340/Sjc_0003341
GO:0072329	monocarboxylic acid catabolic process	28	-0.492798	-1.32222	0.114754	0.484949	0.433222	2031	tags=43%, list=24%, signal=33%	Sjc_0005008/Sjc_0000625/Sjc_0001388/Sjc_0006603/Sjc_0007020/Sjc_0007027/Sjc_0003814/Sjc_0001504/Sjc_0009284/Sjc_0001501/Sjc_0005455/Sjc_0005456
GO:0070983	dendrite guidance	13	0.520372	1.39096	0.115625	0.487737	0.435713	371	tags=15%, list=4%, signal=15%	Sjc_0007479/Sjc_0003116
GO:0072347	response to anesthetic	60	-0.42344	-1.30064	0.115523	0.487737	0.435713	1733	tags=30%, list=20%, signal=24%	Sjc_0001979/Sjc_0006625/Sjc_0002622/Sjc_0007270/Sjc_0004793/Sjc_0001946/Sjc_0009169/Sjc_0000871/Sjc_0003246/Sjc_0006904/Sjc_0009161/Sjc_0003512/Sjc_0009160/Sjc_0009167/Sjc_0005067/Sjc_0000994/Sjc_0009168/Sjc_0004155
GO:0045445	myoblast differentiation	18	-0.546415	-1.3453	0.11588	0.488366	0.436274	2012	tags=39%, list=24%, signal=30%	Sjc_0001635/Sjc_0004727/Sjc_0006032/Sjc_0000860/Sjc_0005298/Sjc_0006924/Sjc_0002730
GO:0021952	central nervous system projection neuron axonogenesis	11	-0.615584	-1.35488	0.116691	0.489552	0.437334	1212	tags=45%, list=14%, signal=39%	Sjc_0000041/Sjc_0001795/Sjc_0005480/Sjc_0000042/Sjc_0005479
GO:0007629	flight behavior	11	-0.614998	-1.35359	0.116691	0.489552	0.437334	1489	tags=45%, list=17%, signal=38%	Sjc_0001946/Sjc_0004056/Sjc_0000994/Sjc_0005455/Sjc_0005456
GO:0001737	establishment of imaginal disc-derived wing hair orientation	11	-0.614328	-1.35212	0.116691	0.489552	0.437334	852	tags=36%, list=10%, signal=33%	Sjc_0003768/Sjc_0006841/Sjc_0003769/Sjc_0007980
GO:0014829	vascular associated smooth muscle contraction	11	-0.612652	-1.34843	0.116691	0.489552	0.437334	3034	tags=82%, list=35%, signal=53%	Sjc_0001280/Sjc_0005072/Sjc_0005547/Sjc_0001184/Sjc_0004339/Sjc_0001398/Sjc_0000241/Sjc_0001396/Sjc_0001197
GO:0060142	regulation of syncytium formation by plasma membrane fusion	17	-0.548166	-1.33584	0.116643	0.489552	0.437334	2012	tags=47%, list=24%, signal=36%	Sjc_0001635/Sjc_0003768/Sjc_0004620/Sjc_0004618/Sjc_0003769/Sjc_0005298/Sjc_0007068/Sjc_0008726
GO:0016049	cell growth	307	-0.324212	-1.18143	0.117163	0.491087	0.438705	2340	tags=32%, list=27%, signal=24%	Sjc_0009147/Sjc_0001170/Sjc_0005283/Sjc_0000954/Sjc_0008362/Sjc_0004529/Sjc_0006934/Sjc_0007489/Sjc_0004929/Sjc_0008948/Sjc_0007490/Sjc_0002799/Sjc_0006435/Sjc_0001638/Sjc_0006995/Sjc_0006858/Sjc_0001869/Sjc_0008021/Sjc_0000742/Sjc_0004110/Sjc_0003924/Sjc_0003687/Sjc_0006099/Sjc_0001635/Sjc_0005504/Sjc_0004842/Sjc_0009659/Sjc_0007983/Sjc_0008807/Sjc_0002538/Sjc_0007128/Sjc_0007287/Sjc_0005051/Sjc…
GO:0002832	negative regulation of response to biotic stimulus	28	-0.491049	-1.31753	0.117486	0.491994	0.439516	2107	tags=43%, list=25%, signal=32%	Sjc_0002151/Sjc_0000781/Sjc_0001635/Sjc_0000150/Sjc_0003782/Sjc_0005559/Sjc_0004663/Sjc_0004706/Sjc_0006710/Sjc_0004705/Sjc_0003059/Sjc_0001293
GO:0061067	negative regulation of dauer larval development	15	-0.568798	-1.33207	0.118248	0.494688	0.441923	2871	tags=73%, list=34%, signal=49%	Sjc_0003773/Sjc_0002191/Sjc_0001831/Sjc_0006099/Sjc_0007002/Sjc_0008379/Sjc_0008381/Sjc_0008378/Sjc_0009693/Sjc_0006101/Sjc_0006100
GO:0030595	leukocyte chemotaxis	29	-0.489048	-1.31881	0.118367	0.494688	0.441923	2147	tags=41%, list=25%, signal=31%	Sjc_0006435/Sjc_0006995/Sjc_0001635/Sjc_0005960/Sjc_0002622/Sjc_0004322/Sjc_0007942/Sjc_0005961/Sjc_0003512/Sjc_0006445/Sjc_0005480/Sjc_0005479
GO:0045807	positive regulation of endocytosis	105	-0.375727	-1.24742	0.118451	0.494688	0.441923	2364	tags=39%, list=28%, signal=29%	Sjc_0002791/Sjc_0007567/Sjc_0003921/Sjc_0003079/Sjc_0006814/Sjc_0006405/Sjc_0003071/Sjc_0001184/Sjc_0004146/Sjc_0008948/Sjc_0007261/Sjc_0006858/Sjc_0009336/Sjc_0001928/Sjc_0004920/Sjc_0007128/Sjc_0008937/Sjc_0005351/Sjc_0002541/Sjc_0002622/Sjc_0006808/Sjc_0002486/Sjc_0007215/Sjc_0004980/Sjc_0009688/Sjc_0006235/Sjc_0003882/Sjc_0007942/Sjc_0002543/Sjc_0004945/Sjc_0007131/Sjc_0002485/Sjc_0003512/Sjc…
GO:1904799	regulation of neuron remodeling	13	0.518991	1.38727	0.11875	0.495489	0.442638	1875	tags=46%, list=22%, signal=36%	Sjc_0000480/Sjc_0000405/Sjc_0004944/Sjc_0004021/Sjc_0006661/Sjc_0000491

## Sheet: KEGG pathway
ID	Description	setSize	enrichmentScore	NES	pvalue	p.adjust	qvalue	rank	leading_edge	core_enrichment
map03040	Spliceosome	113	0.610045	2.54276	1e-10	9.6e-09	8e-09	2357	tags=66%, list=28%, signal=49%	Sjc_0001023/Sjc_0008424/Sjc_0009285/Sjc_0005922/Sjc_0002631/Sjc_0003549/Sjc_0000881/Sjc_0003173/Sjc_0003300/Sjc_0007645/Sjc_0008229/Sjc_0007147/Sjc_0005136/Sjc_0007433/Sjc_0008613/Sjc_0007970/Sjc_0001652/Sjc_0003172/Sjc_0002087/Sjc_0002692/Sjc_0001346/Sjc_0000226/Sjc_0007165/Sjc_0001479/Sjc_0005758/Sjc_0007182/Sjc_0007715/Sjc_0008581/Sjc_0008267/Sjc_0004455/Sjc_0001518/Sjc_0003170/Sjc_0000306/Sjc…
map03010	Ribosome	114	0.593728	2.4714	1e-10	9.6e-09	8e-09	2748	tags=74%, list=32%, signal=51%	Sjc_0003500/Sjc_0007737/Sjc_0006119/Sjc_0005536/Sjc_0002514/Sjc_0008746/Sjc_0005210/Sjc_0002944/Sjc_0009429/Sjc_0009100/Sjc_0006480/Sjc_0008365/Sjc_0000326/Sjc_0006367/Sjc_0006351/Sjc_0004910/Sjc_0008418/Sjc_0004815/Sjc_0000157/Sjc_0007456/Sjc_0002110/Sjc_0009486/Sjc_0009230/Sjc_0005601/Sjc_0001071/Sjc_0008136/Sjc_0008098/Sjc_0003076/Sjc_0006875/Sjc_0003675/Sjc_0004660/Sjc_0005606/Sjc_0006505/Sjc…
map04142	Lysosome	111	-0.708694	-2.38709	1e-10	9.6e-09	8e-09	1214	tags=54%, list=14%, signal=47%	Sjc_0005299/Sjc_0004936/Sjc_0002709/Sjc_0002025/Sjc_0004005/Sjc_0004259/Sjc_0003286/Sjc_0002274/Sjc_0002485/Sjc_0002269/Sjc_0004839/Sjc_0002271/Sjc_0007624/Sjc_0008731/Sjc_0009746/Sjc_0000045/Sjc_0004004/Sjc_0001504/Sjc_0001621/Sjc_0000134/Sjc_0005806/Sjc_0000153/Sjc_0000014/Sjc_0000152/Sjc_0004306/Sjc_0008446/Sjc_0003219/Sjc_0002268/Sjc_0006716/Sjc_0005471/Sjc_0002710/Sjc_0000273/Sjc_0005470/Sjc…
map04140	Autophagy - animal	90	-0.625988	-2.05086	9.77378e-09	7.03712e-07	5.86427e-07	1565	tags=41%, list=18%, signal=34%	Sjc_0006620/Sjc_0002376/Sjc_0000046/Sjc_0002279/Sjc_0003619/Sjc_0008232/Sjc_0002025/Sjc_0005161/Sjc_0005965/Sjc_0009123/Sjc_0002274/Sjc_0002269/Sjc_0004746/Sjc_0004839/Sjc_0002271/Sjc_0009746/Sjc_0000045/Sjc_0005160/Sjc_0002268/Sjc_0005772/Sjc_0005471/Sjc_0005470/Sjc_0002273/Sjc_0001779/Sjc_0005683/Sjc_0002261/Sjc_0002280/Sjc_0002294/Sjc_0003646/Sjc_0002277/Sjc_0002267/Sjc_0002295/Sjc_0002278/Sjc…
map04924	Renin secretion	57	-0.678178	-2.06749	1.54149e-07	8.87896e-06	7.39913e-06	969	tags=46%, list=11%, signal=41%	Sjc_0009295/Sjc_0008861/Sjc_0002274/Sjc_0002269/Sjc_0008378/Sjc_0002271/Sjc_0007906/Sjc_0003237/Sjc_0004497/Sjc_0002268/Sjc_0003447/Sjc_0002273/Sjc_0000994/Sjc_0001779/Sjc_0002261/Sjc_0002280/Sjc_0002294/Sjc_0009243/Sjc_0002277/Sjc_0002267/Sjc_0002295/Sjc_0002278/Sjc_0002266/Sjc_0002264/Sjc_0007388/Sjc_0001613
map04210	Apoptosis	72	-0.622107	-1.97587	6.11013e-07	2.93286e-05	2.44405e-05	1565	tags=51%, list=18%, signal=42%	Sjc_0006620/Sjc_0005508/Sjc_0000046/Sjc_0004922/Sjc_0002279/Sjc_0003619/Sjc_0002025/Sjc_0003853/Sjc_0006694/Sjc_0002274/Sjc_0002269/Sjc_0004746/Sjc_0004839/Sjc_0004663/Sjc_0002271/Sjc_0007624/Sjc_0009746/Sjc_0000045/Sjc_0002268/Sjc_0005772/Sjc_0005471/Sjc_0005470/Sjc_0002273/Sjc_0000050/Sjc_0001779/Sjc_0002261/Sjc_0002280/Sjc_0002294/Sjc_0000208/Sjc_0002277/Sjc_0002267/Sjc_0002295/Sjc_0002278/Sjc…
map03013	RNA transport	113	0.499449	2.08178	9.97221e-07	4.03078e-05	3.35898e-05	2628	tags=63%, list=31%, signal=44%	Sjc_0001749/Sjc_0005935/Sjc_0005324/Sjc_0005550/Sjc_0000167/Sjc_0007645/Sjc_0000538/Sjc_0006770/Sjc_0008613/Sjc_0002958/Sjc_0002941/Sjc_0002087/Sjc_0002692/Sjc_0009033/Sjc_0000088/Sjc_0002725/Sjc_0001409/Sjc_0006751/Sjc_0003966/Sjc_0006804/Sjc_0005234/Sjc_0002847/Sjc_0002726/Sjc_0006706/Sjc_0002364/Sjc_0003170/Sjc_0007415/Sjc_0006248/Sjc_0008912/Sjc_0003200/Sjc_0001063/Sjc_0005163/Sjc_0006672/Sjc…
map04612	Antigen processing and presentation	40	-0.708483	-2.04922	1.11966e-06	4.03078e-05	3.35898e-05	917	tags=60%, list=11%, signal=54%	Sjc_0000046/Sjc_0002279/Sjc_0003619/Sjc_0002025/Sjc_0002274/Sjc_0002269/Sjc_0002271/Sjc_0000045/Sjc_0000153/Sjc_0000152/Sjc_0002268/Sjc_0002273/Sjc_0000050/Sjc_0001779/Sjc_0002261/Sjc_0002280/Sjc_0002294/Sjc_0000208/Sjc_0002277/Sjc_0002267/Sjc_0002295/Sjc_0002278/Sjc_0002266/Sjc_0002264
map03008	Ribosome biogenesis in eukaryotes	70	0.557491	2.1468	3.39614e-06	0.000108677	9.05638e-05	1772	tags=54%, list=21%, signal=43%	Sjc_0001749/Sjc_0001513/Sjc_0002765/Sjc_0009732/Sjc_0006962/Sjc_0009724/Sjc_0004934/Sjc_0006204/Sjc_0008331/Sjc_0002817/Sjc_0006836/Sjc_0008700/Sjc_0002775/Sjc_0001383/Sjc_0006602/Sjc_0001131/Sjc_0003966/Sjc_0006288/Sjc_0001506/Sjc_0007385/Sjc_0006248/Sjc_0003592/Sjc_0003713/Sjc_0001063/Sjc_0008213/Sjc_0005685/Sjc_0005427/Sjc_0000771/Sjc_0009490/Sjc_0008584/Sjc_0001750/Sjc_0005790/Sjc_0002330/Sjc…
map04726	Serotonergic synapse	57	-0.609817	-1.85909	4.31898e-05	0.00124387	0.00103656	1565	tags=42%, list=18%, signal=35%	Sjc_0006620/Sjc_0000748/Sjc_0002376/Sjc_0004793/Sjc_0003511/Sjc_0000749/Sjc_0004746/Sjc_0009161/Sjc_0001525/Sjc_0000438/Sjc_0004497/Sjc_0000751/Sjc_0001708/Sjc_0006755/Sjc_0005772/Sjc_0009167/Sjc_0006509/Sjc_0000994/Sjc_0009168/Sjc_0007089/Sjc_0006508/Sjc_0006754/Sjc_0007980/Sjc_0001613
map05030	Cocaine addiction	29	-0.703432	-1.91809	0.000116577	0.00305219	0.00254349	786	tags=52%, list=9%, signal=47%	Sjc_0001163/Sjc_0002376/Sjc_0004793/Sjc_0006501/Sjc_0009161/Sjc_0006755/Sjc_0009167/Sjc_0005067/Sjc_0006509/Sjc_0009168/Sjc_0006508/Sjc_0004907/Sjc_0006754/Sjc_0004908/Sjc_0001613
[truncated: 87 more rows]
