# Supplementary material for: RNAi screening of uncharacterized genes identifies promising druggable targets in Schistosoma japonicum
Source: PLoS Pathog. 2025 Mar 28;21(3):e1013014. doi: 10.1371/journal.ppat.1013014 (PMC11977999; doi:10.1371/journal.ppat.1013014)
Supplement: S10 Table — (XLSX) [file ppat.1013014.s021.xlsx]

## Sheet: AverageExpression
S10 Table. Average expression levels of homologs of downregulated genes in Sjc_0002003 (RNAi) across various cell clusters of S. mansoni.
GeneID	Sj_GENEID	%_identity (DNA)	early tsp-2+	early vitellocytes	egc+	female gametes	flame cells	GSCs	gut	hes2+	late vitellocytes	male gametes	mature vitellocytes	meg-1+	Mehlis' gland	muscle	neoblast	neuron	oesophageal gland	parenchyma	prom2+	S1	sm13+	tegument	unknown	zfp-1-1+
Smp_121930	Sjc_0009708	55.738	0.00255526	0	0	0	0	0	1.1313	0	0.00155864	0.00654557	0.00913015	0.0015128	0	0	0.000713908	0.0014041	0	0.000640529	0.0201347	0.0022994	0.00720307	0.00475552	0	0
Smp_010370	Sjc_0009354	88.95	0.187287	0.348231	0.169779	0.921682	0.352981	1.04817	0.380793	0	0.307289	3.23467	0.389806	0.312883	0.661359	0.151672	0.560497	0.18324	0.395398	0.260064	0.196364	0.534041	0.193661	1.02313	0.799124	0.56441
Smp_140000	Sjc_0009332	79.921	0.0923982	0.668986	0.0729211	0.13653	2.65068	0.0883702	0.237023	0	0.764275	0.0793321	0.164251	0.344288	2.24917	0.108485	0.0957753	0.42576	0.127786	0.104663	0.0589828	0.240278	0.101342	1.28323	0.257691	7.0244
Smp_134580	Sjc_0009234	81.379	0.155008	0.254325	0.167118	0.276792	0.38044	0.234505	0.146712	0	0.682925	0.255324	1.17995	0.178682	0.281643	0.51123	0.182358	0.579248	0.207401	0.39748	0.997544	0.195	0.159943	0.937534	0.482936	0.241737
Smp_140180	Sjc_0009208	60	0.268683	0.234907	0.328708	1.57078	0.707094	0.391271	0.318837	0	0.175993	0.109633	0.663468	0.718802	1.27747	0.284281	0.244307	0.430857	0.169523	0.668026	0.237638	0.18037	0.600441	0.378801	0.422849	0.566268
Smp_343360	Sjc_0009202	88.608	0.109426	0.00648911	0.0826006	0.00306137	0.405395	0.118235	0.0960822	0	0.0220895	0.0627653	0.0936007	0.0361402	0.537694	0.0722287	0.0699314	0.157848	0.0492339	0.0658128	0.225761	0.0669247	0.141309	0.242994	0.156193	0.0741329
Smp_140140	Sjc_0009200	60.444	0.00583412	0.00851333	0.0161832	0.0450134	0.0550279	0.0366131	0.111831	0	0.0079757	0.429815	0	0.0239963	0	0.0150407	0.00770197	0.0446095	0	0.0217721	0.0204168	0.00796212	0.0407168	0.664388	0.00414361	0.136552
Smp_246150	Sjc_0009182	71.429	0.040905	0.00645083	0.058992	0.00394133	0.0227671	0.0176758	0.104852	0	0.00113017	0.0469643	0.0132098	1.41748	0.387361	0.0240416	0.0296221	0.0324366	0.0613738	0.0248797	0.020284	0.0094861	0.126822	1.09082	0	0.46445
Smp_130260	Sjc_0009175	82.222	0.157607	0.028994	0.492449	0.0590213	0.127708	0.11936	0.0730987	0	0.0056106	0.12959	0	0.209541	0.292891	0.320023	0.0834975	0.232266	0.112171	0.0527661	0.0174244	0.0223328	0.0987826	0.580629	0.0994659	0.0578203
Smp_010690	Sjc_0009102	89.024	0.277769	0.240992	0.402383	0.180144	0.0948925	0.160529	0.273961	0	0.292609	0.0603153	0.245475	0.313826	0.570716	0.145444	0.143825	0.120941	0.164007	0.577016	0.205188	0.0728909	0.282985	0.481278	0.444838	0.260978
Smp_179490	Sjc_0008974	88.034	0.0571851	0.0454608	0.04729	0.0353911	0.0178804	0.0121469	0.479006	0	0.0252174	0.0281397	0.0132098	0.116306	0.0229436	0.0538411	0.0223068	0.055837	0	0.0569801	0.0648977	0.0117812	0.175304	2.73993	0.0547941	0.437768
Smp_136310	Sjc_0008902	83.117	0.206526	0.05036	0.0741686	0.0250947	0.245165	0.112611	0.148564	0	0.266743	0.0366056	0.117324	0.0336533	0.181403	0.507982	0.129144	0.109803	0.0373012	0.632123	0.131263	0.0937689	0.157785	0.223216	0.271879	0.0411523
Smp_173210	Sjc_0008862	85.39	1.12201	0.639469	1.11881	0.436266	1.0322	0.499926	0.538776	0	0.314183	0.0681213	0.563268	1.01468	1.12193	1.05676	0.749307	0.911855	0.494134	0.933839	0.607189	0.29287	0.643056	0.757232	0.456063	0.691575
Smp_345470	Sjc_0008810	69.63	0	0	0	0.0504642	0	0.00804705	0.830042	0	0	0	0	0	0	0.000769482	0.00137035	0.000556158	0	0.00487203	0.0149271	0.00158996	0.00968512	0.00261305	0.0237774	0
Smp_330620	Sjc_0008726	88.235	2.1519	1.72385	1.9118	1.73254	4.16866	1.35262	2.60689	0	2.25819	2.01404	5.17522	3.97006	3.81777	0.968438	1.13153	1.0374	1.12301	3.9972	1.74846	0.872167	2.39582	4.71831	3.74744	6.47094
Smp_170200	Sjc_0008717	87.973	0.243215	0.207102	0.272528	0.166914	0.318575	0.15084	0.0888512	0	0.210361	0.112805	0.60653	0.287208	1.2022	0.26376	0.147368	0.246168	0.201203	0.736935	0.156372	0.137735	0.338836	0.834933	0.240344	0.523571
Smp_143690	Sjc_0008606	75.564	0.117539	0.105628	0.0859139	0.624581	0.341988	0.834473	0.259537	0	0.312074	0.095161	1.66685	0.105401	0.532529	0.363704	0.08178	0.290643	0.0414628	2.00198	0.152839	0.0588975	0.114697	0.618363	0.543266	0.0861924
Smp_336210	Sjc_0008573	72.222	0	0	0	0	0	0.00141641	0	0	0	0	0	0.00164422	0	0	0.00154055	0	0	0.00367468	0	0.000981974	0	0	0	0
Smp_327560	Sjc_0008567	85.13	0.388774	0.214187	0.387042	0.286274	0.651526	0.273581	0.292464	0	0.132662	0.235672	0.229852	0.240132	0.616659	0.605582	0.386916	0.974778	0.268752	0.397928	0.494481	0.401051	0.387169	0.458845	0.409933	0.218628
Smp_089290	Sjc_0008445	66.921	0.0840733	0.200643	0.105059	0.44724	0.0836246	0.0738723	0.307432	0	1.07757	0.0468777	17.03	0.0948192	0.324303	0.252623	0.0738451	0.225028	0.260695	8.50858	0.149676	0.0751409	0.201213	0.831191	0.265493	0.0686032
Smp_179250	Sjc_0008444	60	0.00741804	0.0077654	0.0124029	0	0	0.00654206	0	0	0	0	0	0.00636495	0	0.00483883	0.0234448	0.00517964	0.110803	0.00735284	0.0181035	0.0138785	0	0.0108988	0.0115342	0
Smp_317850	Sjc_0008383	83.857	0	0.0308569	0	0	0.00677336	0.00162913	0.0115952	0	0.00983905	0	0	0.0010939	0	0.00698522	0.00338924	0.00341151	0	0.00230946	0.0055693	0.00421066	0	0	0.00412594	0.0106892
Smp_067490	Sjc_0008298	71.765	0.982537	1.05731	1.0026	0.889843	1.18578	1.09568	0.999238	0	0.981393	2.82761	2.37731	1.21412	0.870552	0.967093	0.89395	0.949191	0.863383	1.18979	1.39186	0.71627	1.10628	1.55032	1.31323	1.72739
Smp_168730	Sjc_0008278	62.112	0.0571601	0.0228298	0.0963394	0.0499594	2.56969	0.0457812	0.151184	0	0.0199273	0.0652508	0.109748	0.0743249	0.0923606	0.145854	0.0826261	0.278086	0	1.04385	0.130254	0.0267266	0.0796698	1.10179	0.0591548	2.49507
Smp_068530	Sjc_0008172	82.857	0.44644	0.389247	0.41368	0.397128	0.301248	0.499546	0.573122	0	0.234953	0.158098	0.30305	0.238053	0.37692	0.441315	0.511624	0.472679	0.337294	2.68676	0.455352	0.349749	0.460936	8.14251	2.65484	0.348798
Smp_123550	Sjc_0008170	81.022	0.10078	0.049044	0.0868195	0.0880376	0.0403626	0.0372863	0.0244198	0	0.0145925	0.0240788	0.0132098	0.0602307	0.0257062	0.0497439	0.0325266	0.0438205	0	0.0973346	0.0611424	0.0222354	8.01066	0.0825396	0.0524747	0.138039
Smp_123540	Sjc_0008169	58.824	0.182739	0.0247785	0.0596982	0.0354092	0.0269655	0.0289755	0.0375009	0	0.0353208	0.0148373	0.090269	0.0580153	0.00629887	0.0574978	0.0228622	0.0511501	0.0352624	0.0802207	0.0114347	0.020869	7.21771	0.135882	0.106951	0.0095718
Smp_345060	Sjc_0008168	67.097	0.00311102	0	0	0	0	0.0016352	0	0	0	0	0.412715	0	0	0.00243045	0.000306424	0.00244036	0	0.00855324	0	0.000542971	0	0.019536	0	0
Smp_341830	Sjc_0008107	84.103	0.500316	0.179245	0.71413	0.298233	0.302604	0.381002	0.602708	0	0.148758	0.168608	0.283025	1.20408	0.453888	0.66846	0.32925	0.315775	0.191055	1.15806	0.381084	0.190966	0.347911	0.362223	0.326926	1.49098
Smp_169870	Sjc_0008104	64.4	0.04584	0.042259	0.0595772	0.0697177	1.33976	0.211304	0.279949	0	0.0265631	0.117637	5.27123	0.0689696	0.209357	0.112836	0.111405	0.139145	0.189993	2.43423	0.0607749	0.036105	0.112238	0.214613	0.883478	0.0253844
Smp_135770	Sjc_0008076	89.324	0.459902	0.332764	0.670848	0.636984	0.38194	0.337542	0.531577	0	0.42458	0.422446	0.336917	0.280762	0.79261	0.48911	0.398409	0.432471	0.192337	1.33538	0.415292	0.313038	0.260637	0.589165	1.0099	0.180575
Smp_172520	Sjc_0008057	51.351	0.0948086	0.0148102	0.0229299	0	0.00300191	0.00939015	0.0565784	0	0.0162555	0.00782817	0	0.0206663	0.0185899	0.0159074	0.00855444	0.0054101	0.151885	0.0295441	0.025934	0.00620356	0.0963936	0.466364	0.00328795	0
Smp_331630	Sjc_0008020	48.913	0.0188874	0.0093653	0.00830518	0.00526338	0.0372383	0.333074	0.137043	0	0.00173538	0.0250537	0.0679965	0.00720752	0	0.0132028	0.00678417	0.0107679	0	0.0528543	0.00705818	0.00436783	0.0237937	0.0162457	0.23196	0
Smp_341270	Sjc_0008015	37.255	0.00172725	0	0	0.133294	0.0041279	0.052665	2.16937	0	0.00136509	0.0371995	0	0	0	0.00448556	0.00578334	0.00663953	0	0.0121115	0.00352863	0.00424127	0.00528432	0.0096703	0.127736	0
Smp_047680	Sjc_0007679	84.971	0.099443	0.0110246	0.123782	0.00969294	0.307324	0.120208	4.08975	0	0.0121293	0.00355508	0	0.116666	0.0446399	0.0408749	0.0448608	0.0350644	0.095835	0.709437	0.262385	0.0735188	0.933293	1.89082	2.74201	0.136978
Smp_102400	Sjc_0007672	73.926	0	0	0	0	0.00385459	0.00109028	0.462835	0	0	0	0	0.00115017	0	0	0.00166095	0.00161693	0.0373012	0.045678	0.0194061	0.00364938	0.013411	0.00906005	0.00418404	0
Smp_335370	Sjc_0007614	61	0.00437925	0.00738898	0	0	0.0244479	0.00630371	7.0035	0	0	0.0131914	0.0545613	0.00767032	0	0.0101261	0.0065326	0.00902023	0	0.0106098	0.0259383	0.00203686	0.00276785	0.0230856	0	0
Smp_137720	Sjc_0007613	73.514	0.0174164	0.0141888	0.00653142	0.0626585	0.00617873	0.00576353	10.746	0	0	0.00563704	0	0.0162213	0.0121627	0.021779	0.00832351	0.018565	0.053496	0.0154008	0.0297431	0.00701999	0.0151895	0.0432622	0.0225963	0
Smp_028870	Sjc_0007612	59.89	0.0149117	0.0157967	0.0130292	3.42279	0.010825	0.826883	4.19107	0	0.0350407	0.00347902	0	0.019216	0.0509065	0.0458968	0.0291106	0.0374539	0.0816025	0.0480885	0.326216	0.0102415	0.132319	0.10735	0.0371099	0.0131681
Smp_142490	Sjc_0007563	81.395	0.368437	0.214729	1.42984	0.147507	0.397187	0.185841	0.781423	0	0.0915386	0.0819018	0.113847	0.466952	1.02859	0.0701702	0.0687054	0.217866	0.0526795	0.123898	0.137327	0.352245	0.175046	0.173125	0.527829	0.0268959
Smp_014570	Sjc_0007465	56.8	0.0648195	0.02967	0.0689016	0.12591	0.0665664	0.0377434	38.2448	0	0.0390997	0.0285434	0	0.0451905	0.21505	0.0725636	0.0523192	0.0564283	0.102382	0.0601671	1.31059	0.0291607	0.0694815	0.208	0.0468637	0.0301632
Smp_148390	Sjc_0007446	52.381	0.0253855	0.202283	0.0432654	11.8434	0.105691	0.118214	0.110651	3.74813	0.275648	0.0662442	0.416046	0.0358758	0.420508	0.302576	0.0570911	0.21704	0.21122	0.249499	0.0779622	0.0471437	0.126133	0.272973	0.219991	0.0624395
Smp_011270	Sjc_0007400	83.214	0.512844	0.367203	0.285703	0.597675	0.304234	0.425829	5.2744	0	1.07183	0.201317	4.86004	0.318504	0.562953	0.389407	0.388946	0.384584	0.446912	2.28349	1.51279	0.335591	0.978827	0.707389	0.461851	0.33291
Smp_128110	Sjc_0007388	85.161	0.0627897	0.0519781	0.170623	0.0410657	0.940644	0.0477819	1.32118	0	0.261518	0.00977889	0	0.338491	0.113507	0.43574	0.0319121	0.0475957	0.0332695	1.22267	0.17864	0.0194701	0.0665495	0.165252	0.389024	0.206975
Smp_181060	Sjc_0007312	58.228	0	0	0.00260487	0	0.00236315	0.0061456	1.32445	0	0	0.115918	0	0.00676645	0	0.00405201	0.00280657	0.00207673	0	0.00208958	0.00655451	0.000552182	0.0201514	0.00461218	0.012236	0
Smp_181070	Sjc_0007311	53.982	0.0655999	0.0204307	0.0176553	0.0494232	0.015454	0.0185085	19.2563	0	0.00904619	0.033577	0	0.0411348	0.0844781	0.030805	0.0201493	0.0292016	0	0.0338967	0.114702	0.0130135	0.0210345	0.0435785	0.0376744	0.0256449
Smp_328220	Sjc_0007310	52.5	0	0	0	0	0	0.000293812	0.0959675	0	0	0	0	0	0	0	0	0.000847533	0	0	0	0	0	0	0	0
Smp_105450	Sjc_0007309	52.703	0.167373	0.117819	0.13155	0.0785447	0.11711	0.411474	93.3578	0	0.0358863	0.138761	0.0494306	0.127662	0.146523	0.145256	0.115709	0.145558	0.186506	0.188734	0.493033	0.0760648	0.212452	0.270417	0.452265	0.0789733
Smp_049170	Sjc_0007291	89.286	4.70175	2.11433	1.88086	1.31505	5.84815	0.983129	1.91949	0	2.03162	0.505772	2.62621	3.75367	1.38287	0.735188	1.16533	0.726949	1.57454	1.62435	1.6753	0.807587	4.14939	2.69544	1.15836	5.93837
Smp_123030	Sjc_0007200	89.552	0.714154	0.809421	0.724844	0.260771	0.112726	0.546494	0.152987	0	0.288917	0.343518	0.46489	0.222325	0.181816	0.973258	0.125749	0.195768	0.153069	0.157726	0.247903	0.576221	0.110353	0.512798	0.376194	0.0759829
Smp_013950	Sjc_0007170	79.032	0.0639278	0.277211	0.0357248	0.16466	0.126803	0.270367	0.0650023	0	0.163134	0.104612	5.37571	0.0607319	0.111555	0.508133	0.0700298	0.370717	0.0332695	0.371458	0.059708	0.205615	0.0629617	0.192035	0.100817	0.00438815
Smp_014020	Sjc_0007166	86.378	0.846124	0.43512	0.942667	0.686581	1.29944	0.511356	0.598303	3.74813	0.387507	1.1062	1.21413	1.03389	0.545827	0.405105	0.590875	0.504927	0.596175	0.71389	0.76399	0.340427	0.769245	1.13651	0.37958	1.43932
Smp_171140	Sjc_0007100	90.749	0.0883922	0.0898172	0.0541542	0.12773	0.29692	0.0554149	0.322738	0	0.361312	0.935494	1.10059	0.121121	0.126935	0.905816	0.0362434	0.207278	0.0563755	3.73592	0.262467	0.0207285	0.155404	2.63906	0.888676	0.274609
Smp_167000	Sjc_0006970	57.895	0.582174	1.17461	0.474754	0.54127	0.967327	0.541778	0.414274	7.49625	2.0141	8.87732	0.56769	1.24774	1.16454	0.191164	0.253604	0.836646	0.418566	0.283468	0.301897	0.218303	0.637326	0.611338	0.199294	0.63217
Smp_333880	Sjc_0006952	75.533	1.14411	0.0397806	0.968679	0.14834	0.404787	0.124439	0.311846	0	0.0288863	0.131091	0.00975081	1.96792	1.26971	0.142983	0.19	1.56011	0.180882	0.108796	0.732144	0.0406893	1.30223	0.479952	0.17581	1.64495
Smp_124710	Sjc_0006929	67.935	0	0.000928746	0	0.0533984	0.0106015	0.0190499	0	0	0.0284049	0	1.04173	0.00301096	0.110224	0.00619877	0.0104059	0.00245202	0	0.00251115	0.00766921	0.00417882	0.00130198	0.114776	0.043555	0.00591774
Smp_194910	Sjc_0006795	51.678	0.0410046	0.0147085	0	0.060947	0.0523286	0.0126091	21.8159	0	0.0233269	0	0.123417	0.012947	0.132503	0.0471587	0.0151706	0.0659493	0	0.0195092	0.0540662	0.0133824	0.0134071	0.0895519	0.0829121	0.00223513
Smp_202610	Sjc_0006794	53.535	0.00729387	0	0.00813948	0	0.0139285	0.0166203	8.55587	0	0.00242372	0.0277579	0.0196505	0.0238186	0	0.00574898	0.0109074	0.0146066	0	0.0238447	0.0136488	0.00638349	0.0261787	0.0240781	0.0785314	0.0173012
Smp_016490	Sjc_0006793	59.067	0.0122491	0	0.01494	0	0.00658398	0.0064211	4.37914	0	0.00248646	0.0276637	0	0.0087176	0	0.010225	0.00586513	0.0097867	0	0.0180625	0.0252456	0.00428254	0.0220072	0.0248475	0.00746505	0
Smp_327810	Sjc_0006792	65	0	0	0.0276293	0	0.000978139	0.0241526	1.57518	0	0.00392726	0	0	0.00465474	0	0.00402567	0.00289828	0.0183394	0	0.00344021	0.00203342	0.00436094	0.0240722	0.00261305	0.125747	0.00412519
Smp_171580	Sjc_0006754	87.375	3.21268	0.0597134	3.29067	0.0336538	0.405663	0.182313	1.39579	0	0.0439188	0.994239	0.177789	1.25774	0.129643	0.172523	1.06855	3.43773	0.462186	0.231	6.87141	0.0898393	1.05527	0.784961	0.181683	0.556272
Smp_053900	Sjc_0006716	77.714	0.0523944	0.0797665	0.0624789	0.0465079	0.0709977	0.0385305	0.84138	0	0.123496	0.0228227	1.48898	0.107766	0.113779	0.103445	0.0607158	0.11544	0.0373012	4.36198	0.0995587	0.0314708	0.148885	0.360542	0.0693524	0.0872205
Smp_088990	Sjc_0006674	69.318	0.106393	0.0437375	0.0718144	0.10888	0.055078	0.152011	0.0922438	0	0.0499417	0.045263	0.00923678	0.0595447	0.179972	0.0560407	0.068728	0.0562877	0.0337145	0.09709	0.0774785	0.0641506	0.0381833	0.0881699	0.0937803	0.0763917
Smp_247460	Sjc_0006600	78.652	3.96559	1.94105	4.15671	4.72922	2.46443	1.88296	3.82724	7.49625	1.59511	1.26838	3.17912	5.59122	2.81198	2.68655	3.24085	2.1994	3.32695	9.9969	3.98379	1.90302	4.27114	6.39139	3.7091	7.31052
Smp_136920	Sjc_0006573	81.818	0.0145516	0.00477761	0.00557262	0.0154599	0.014287	0.0158331	0.0894411	0	0.0100236	0.00647144	0.0106712	0.0158982	0.0124134	0.0879296	0.0154856	0.0316936	0	0.039688	0.0410966	0.0103067	0.00924578	0.404457	0.0556081	0.0293672
Smp_059200	Sjc_0006372	62.105	0.0495455	0.103514	0.0614706	0.110562	0.266752	0.150172	0.755302	0	0.0268512	0.0197992	0.181625	0.0619057	0.633946	0.154498	0.0461631	0.607248	0.0647223	1.37947	0.761498	0.0691023	0.134879	0.445013	4.00997	0.0567473
Smp_145510	Sjc_0006294	66.964	0.056076	0.79122	0.0515807	0.188537	0.0552422	0.298726	0.936096	0	0.203959	0.145961	0.0288801	0.0811158	0.0719759	0.169095	0.076581	0.132936	0.0660391	0.306743	0.302095	0.623587	0.104117	0.103847	0.461786	0.0529698
Smp_340190	Sjc_0006194	79.661	0.483524	0.353983	0.518186	0.582475	0.368576	0.409856	0.332402	0	0.0969568	1.56692	0.0675818	3.05919	0.266167	0.832398	0.372908	0.901613	0.159412	0.34481	0.38209	0.320018	0.360327	1.48781	0.389279	13.8341
Smp_042440	Sjc_0006151	77.437	0.0545657	0.0285675	0.0569419	0.168584	1.70969	0.284695	0.508583	0	0.133517	0.240943	0.185123	0.0432703	0.411818	0.0526411	0.0738452	0.425477	0.170787	0.0628946	0.712154	0.0308782	0.061901	0.253571	0.0943847	0.104205
Smp_135470	Sjc_0006134	76.803	0.0493278	0	0.0211858	0.0205514	0.0116091	0.116384	0.0124068	0	0	0.0339656	0	0.0622137	0	0.0534223	0.0205507	0.133911	0.0954734	0.0122341	0.00965641	0.00329499	0.120436	0.0249632	0	0.0138074
Smp_135490	Sjc_0006130	75.696	0.0843355	0.00533818	0.0300207	0.00470325	0.026176	0.0588308	0.06795	0	0.0208	0.0375754	0.228643	0.0274103	0.182485	0.108306	0.0204429	0.0292843	0	1.7672	0.0699687	0.0291875	0.283288	0.733118	1.32979	0.112385
Smp_303250	Sjc_0006112	57.36	0.00947212	0.00498374	0.00796915	0.0247211	0.0050882	0.0374267	0	0	0.00659363	0.0133119	0.0221954	0.00373471	0	0.0208058	0.0101405	0.0434602	0	0.00467767	0.0223564	0.00445228	0.0030283	0.0488609	0.00328795	0.0476238
Smp_160210	Sjc_0006106	82.71	0.00608807	0.00881423	0	0	0.0145584	0.00711879	0	0	0.0748524	0.0163648	0	0	0.0251843	0.000598794	0.00523548	0.00337619	0	0	0.00413399	0.00324134	0.00119352	0	0	0.00251926
Smp_166170	Sjc_0006059	66.857	0.0114246	0.0238878	0.0200476	0.0343394	0.0186978	0.140005	2.21525	0	0.00779431	0.00483705	0	0.0144388	0.124204	0.189764	0.00626538	0.0338958	0	0.0696804	0.719237	0.014921	0.0700854	1.31777	0.319219	0.00447026
Smp_166180	Sjc_0006058	62.987	0.0449677	0.148762	0.065085	0.436329	0.374655	0.677863	0.181903	0	0.20618	0.176926	0.231989	0.0451238	0.610178	0.267379	0.0459632	0.168231	0	0.585692	0.107091	0.051034	0.176486	0.928948	0.875417	0.138735
Smp_145360	Sjc_0006013	76.976	0.0206728	0.0127768	0.509942	0.205161	0.0436616	0.315418	0.0162976	0	0.0161389	0.0877932	0	1.12483	0.175584	0.0547916	0.0393101	0.219471	0.0921659	0.0723234	0.0246467	0.0217993	0.100913	0.200057	0.0141651	0.346036
Smp_344280	Sjc_0005966	73.554	0.632617	0.229351	0.141278	0.0341545	0.0253185	0.0249192	0.559992	0	0.175092	0.128798	0.0640705	0.512407	0.42773	0.0307056	0.0278491	0.0279687	0.0797473	0.0487195	0.225999	0.0394045	1.27821	0.257627	0.0418399	0.842296
Smp_344250	Sjc_0005954	72.385	0.0348327	0.195368	0.031812	0.0585915	0.0411605	0.0302806	0.0433128	0	0.0891149	0.03521	0	0.125798	0.357	0.050691	0.0281409	0.0718667	0	0.459775	0.0220408	0.0318329	0.0702111	0.160094	0.176671	0.117624
Smp_051810	Sjc_0005953	76.015	7.59508	0.390201	3.5377	1.31826	0.649421	1.4895	1.31167	7.49625	0.365058	1.44051	2.00344	15.328	1.50911	2.52568	0.956848	1.60173	2.33059	0.648114	0.800113	0.419313	11.5864	2.12813	0.565982	21.6666
Smp_346140	Sjc_0005842	66.667	0.0299874	0.0336285	0.0217168	0.0304533	0.0195593	0.0106238	0.109705	0	0.0011468	0.0319939	0.118579	0.0284841	0.0154737	0.116459	0.0218162	0.217116	0.0110776	0.0351948	0.00182123	0.0127147	0.00818701	0.00441265	0.0219004	0.0420566
Smp_172590	Sjc_0005834	73.843	0.0490725	0.021093	0.0319863	0.490271	0.0446018	0.609149	2.44779	0	0.0250463	0.52302	0	0.0309092	0.0820314	0.0587927	0.100818	0.0791164	0.044224	0.0402422	0.0865494	0.0323708	0.0689937	0.0672489	0.0765866	0.00826022
Smp_334000	Sjc_0005813	81.176	0.304196	0.01081	0.489592	0.0766935	0.109811	0.0317864	0.095199	0	0.00613446	0.126321	0	0.928178	0.540948	0.0292914	0.141505	0.153775	0.029924	0.0712625	0.276092	0.0172466	0.146685	0.433411	0.0497706	1.14841
Smp_142050	Sjc_0005772	95.592	0.0958313	0.0822029	0.0930892	0.175223	0.244561	0.155241	0.214092	0	0.0280897	0.17843	0	0.0830258	0.768543	0.858387	0.0931303	1.00074	0.0916285	0.767747	0.0659654	0.0350066	0.0548993	0.65143	0.0934881	0.122166
Smp_036990	Sjc_0005763	88.095	0.120402	0.538675	0.184486	0.720958	0.401875	0.290414	0.392957	0	0.639703	0.129672	0.241189	0.474256	0.486598	0.80632	0.233995	2.14949	0.234562	0.827705	0.182315	0.166751	0.322719	1.59483	0.548011	0.28567
Smp_079000	Sjc_0005748	76.142	0.942693	0.893266	0.947875	1.55911	0.865146	1.01353	1.23504	0	1.15661	0.551616	1.32223	0.947595	0.674509	1.37484	0.853052	1.22156	0.77732	1.19204	1.15997	0.737568	1.01017	2.6597	1.18659	1.19141
Smp_085290	Sjc_0005742	88.43	0.868107	0.655262	1.35059	1.9578	7.28775	2.30268	1.98828	0	0.3803	8.07062	0.0983277	4.57319	0.710371	0.538733	2.14952	0.522673	1.95035	0.576869	0.647105	2.11192	1.31437	7.61491	1.70397	8.42217
Smp_008610	Sjc_0005705	75	0.249676	0.0169554	0.144885	0.248629	0.0283816	0.438552	2.22631	0	0.0157412	0.0208501	0.0680694	0.0307004	0.0843606	0.021621	0.209651	0.0372895	0.0765861	0.0384309	0.0633991	0.0212467	0.175659	0.0541434	0.013605	0.0179541
Smp_169460	Sjc_0005683	65.566	0.223388	0.0247294	0.231311	0.020015	0.0781528	0.0644894	0.22967	0	0.0369296	0.0760247	0.0932038	4.28618	0.108412	0.116954	0.102634	0.144047	0.171276	0.318484	0.0533259	0.0562894	0.733101	3.03451	0.138847	11.1004
Smp_151590	Sjc_0005525	64.662	0.0237682	0.00479563	0.0234949	0.122735	0.0539888	0.0178161	0.822129	0	0.00112563	0.106269	0.0547867	0.0251195	0.00854957	0.229067	0.0934922	0.0820003	0.0743616	0.0305784	1.54292	0.0166943	0.0139672	0.58558	0.138387	0.00226024
Smp_241840	Sjc_0005492	83.562	0.272963	0.329396	0.258022	0.300701	0.192061	0.347982	0.187837	0	1.05112	0.11073	2.64709	0.554496	0.294115	0.248241	0.275277	0.231753	0.210898	0.239383	0.332937	0.245076	0.298321	0.92978	0.406513	0.905347
Smp_026930	Sjc_0005459	81.227	0.278269	0.360185	0.285304	0.314247	0.241748	0.321354	0.155377	0	0.46463	0.141633	0.550512	0.161814	0.141171	0.29904	0.335012	0.276012	0.117645	0.353082	0.484795	0.285404	0.19995	0.458054	0.233478	0.162799
Smp_134720	Sjc_0005453	83.562	0.128076	0.0167563	0.0879999	0.260711	0.907976	0.427268	0.396856	0	0.0667493	0.131687	0.0096079	0.0646862	0.359529	0.946631	0.0875315	0.618696	0	1.9602	0.447998	0.0603469	0.0896198	0.169427	0.638434	0.0510721
Smp_002600	Sjc_0005405	81.448	0.34853	0.450391	0.534242	1.39933	0.580334	2.32958	4.45309	0	0.561539	2.16681	0.715691	0.362583	0.496489	0.375667	2.29039	0.462315	2.58642	0.898094	0.627497	1.37686	0.329374	0.671055	1.16172	0.294254
Smp_202120	Sjc_0005404	77.778	0	0	0	0	0	0	0.0163763	0	0.0013847	0	0	0	0	0.000966037	0.00110153	0.000307581	0	0.0122577	0.0137813	0	0	0	0	0
Smp_002920	Sjc_0005384	79.424	0.169436	0.0852185	0.182868	0.516102	1.25131	0.522044	0.290257	0	0.126741	0.156512	0.494552	1.14084	0.873227	0.324207	0.708172	0.583064	1.10928	0.241022	0.242837	0.142475	0.183817	1.77929	0.212934	1.20545
Smp_079800	Sjc_0005338	71.141	0.0797364	0.206627	0.0725381	0.0942702	0.171601	0.118592	0.114571	0	0.513648	0.0502469	1.22956	0.0222104	0.246447	0.0381333	0.085353	0.143267	0	0.0478223	0.0671263	0.100939	0.0634655	0.0701113	0.124054	0.0819844
Smp_165150	Sjc_0005337	76.716	0.0566041	0.273507	0.10301	0.202605	0.133073	0.448003	0.0210668	0	0.175152	0.462589	0.0933606	0.0447966	0.253441	0.175007	0.10928	0.210878	0.026528	0.113655	0.0837835	0.107131	0.130686	0.104671	0.09672	0.055995
Smp_167430	Sjc_0005295	74.126	0.00338306	0.00824939	0.0119685	0.0198279	0.00811286	0.014911	0.0441825	0	0.00317725	0.00355271	0	0.00735098	0.00553161	0.0119091	0.00778221	0.012934	0	0.450423	0.0132161	0.00994412	0	0.110687	0.0253065	0.00260264
Smp_308350	Sjc_0005231	74.038	0.398568	0.0270989	1.5791	0.174211	0.107092	0.113708	0.28093	0	0.058174	0.0569873	0.0639043	4.18717	0.29913	0.103299	0.08467	0.117247	0.156155	0.156985	0.0476958	0.0471334	0.143412	0.397786	0.107147	7.50003
Smp_181470	Sjc_0005156	86.555	0.207184	0.966798	0.524807	2.0213	0.13557	0.298734	0.270666	3.74813	3.01559	0.136801	1.17955	3.15481	2.94414	0.163277	0.103745	0.19429	0.206101	0.248811	0.224852	0.103496	0.251287	2.20925	0.171236	9.78825
Smp_000190	Sjc_0005015	75.429	1.75409	1.0615	1.39591	1.30344	0.582384	1.85592	2.01652	0	0.857513	0.358189	0.928068	1.36733	0.616622	0.61812	1.63006	0.542939	1.2474	0.802105	1.75873	1.28575	1.13868	0.770578	1.29868	0.670685
Smp_167630	Sjc_0005004	95.21	0.0798022	0.716669	0.0629311	0.100651	0.0626285	0.0480871	0.101991	0	0.7213	0.023264	0.0545613	0.0785251	0.236256	0.147653	0.0565595	0.493244	0.0857927	2.95761	0.0444049	0.0280373	0.106119	0.183245	0.141078	0.0491091
Smp_084830	Sjc_0004900	89.441	0.508845	0.639609	0.696221	0.321036	0.233698	0.260435	0.149869	0	0.604742	0.239146	0.813658	1.51243	0.876778	0.350499	0.290809	0.414008	0.464885	0.362122	0.405411	0.270529	0.514217	0.28686	0.264656	1.0224
Smp_165170	Sjc_0004897	76.215	0.182716	0.120487	0.0414873	0.28203	0.0533724	0.0852769	0.14165	0	0.0620976	0.00559717	0.0513048	0.0230799	0.200237	0.160987	0.0663028	0.0908663	0	0.418914	0.181482	0.048388	0.237687	0.137998	0.07429	0.0232528
Smp_331900	Sjc_0004804	71.429	0	0.0423929	0.0164128	1.85238	0.0327243	1.71058	0.470632	0	0.0497428	0.0402256	0.0940793	0.0335748	0.0971715	0.0321436	0.0146012	0.0276991	0	0.0325243	0.0313514	0.0191598	0.0197874	0.105977	0.0557686	0.0222509
Smp_246950	Sjc_0004725	91.813	0.0707538	0.0793955	0.0470101	0.1136	0.21176	0.0752401	0.0766815	0	0.140145	0.176343	0.223941	0.132264	0.345361	0.117916	0.0476231	0.122684	0.0110776	0.0782201	0.120892	0.0423533	0.210699	0.549878	0.0991909	0.104762
Smp_246770	Sjc_0004512	69.325	0.107578	0.194657	0.1106	27.8837	0.223684	0.379719	0.141392	0	0.363187	0.0159872	0.489792	0.0333388	0.878042	0.581029	0.0720619	0.37555	0.351613	0.459786	0.106037	0.0649624	0.113779	0.604784	0.217421	0.0297916
Smp_317460	Sjc_0004478	89.972	0.00255196	0.837181	0.00143984	2.5548	0.0208597	0.351297	0.0213342	0	0.899977	0	1.06106	0.0115974	0.137735	0.0609653	0.0108816	0.0279884	0	0.0616886	0	0.248394	0.00673346	0.0821178	0.128443	0.0170551
Smp_081430	Sjc_0004362	88.818	0.125339	0.0179059	0.095171	0.144188	0.0505361	0.0203924	0.261136	0	0.0446389	0.586019	0.328145	0.0653689	0.0231864	0.0607315	0.0301305	0.0761792	0.105012	0.30656	0.0706483	0.026282	0.398982	3.97558	0.0450295	0.473296
Smp_075640	Sjc_0004324	92.735	0.535196	0.669442	0.587574	0.641275	0.734319	0.622886	0.67834	3.74813	0.846425	0.429525	0.597201	0.531126	0.739187	0.535906	0.622886	0.493845	0.889522	0.498111	0.664619	0.588147	0.497887	1.17337	0.592931	1.11368
Smp_160290	Sjc_0004304	92.857	0.356981	0.0231449	0.233096	0.0450882	0.549895	0.293399	0.11083	0	0.00877642	2.56198	0	0.0663714	1.05106	0.0384724	0.164616	0.272824	0.0425305	0.0467103	0.504062	0.0542563	0.513476	0.382859	0.273548	0.132001
Smp_131470	Sjc_0004293	55.963	0	0	0	0	0	0	0.00974114	0	0	0	0	0	0	0	0.000867515	0.0014361	0	0	0.0100236	0.00322206	0.00355954	0.00138164	0	0.00228412
Smp_163750	Sjc_0004260	89.676	0.00512	0	0	0.142394	0.00809419	0.00775552	0	0	0.00395011	0	0	0.011204	0	0.00167749	0.00142052	0.00622641	0	0.00170007	0.0117127	0.000992946	0.0250635	0.440501	0	0
Smp_243810	Sjc_0004251	70.423	0	0.0102005	0	0.0155408	0.00491044	0.0067001	1.3275	0	0.00118512	0.0146511	0	0.00134406	0.0265287	0.0134777	0.00362597	0.00306796	0	0.00194336	0	0.00173182	0.00215635	0.0108647	0	0
Smp_051210	Sjc_0004228	96.286	3.08629	1.9317	3.22953	2.90479	4.21917	3.15847	3.21262	0	1.61562	4.71924	2.70805	2.78649	2.97376	3.56457	3.56743	3.29365	2.3051	3.28387	3.68016	2.53412	3.02906	3.69764	3.60862	2.85659
Smp_024010	Sjc_0004169	72.593	0.0428529	0.0210035	0.0391515	0	0.0232923	0.0093387	0.224094	0	0.00954948	0.0263425	0	0.027735	0.0118723	0.273874	0.0503422	0.28453	0	0.0346192	0	0.0157089	0.031263	0.0286154	0.0417803	0.0287944
Smp_333180	Sjc_0004084	75.132	0	0.000850273	0.00319957	0	0	0.000919894	0.010539	0	0	0	0	0.000901245	0	0.000317647	0.000391411	0.000955442	0	0.00634323	0	0.0115238	0	0	0.0050174	0
Smp_038950	Sjc_0004045	86.81	3.48021	13.828	3.66949	10.329	16.2578	11.5316	9.68062	3.74813	11.9958	7.33084	42.3676	4.36272	8.69709	24.2657	5.14296	13.135	4.65149	16.5712	4.20644	13.1148	7.40807	17.181	16.4615	11.2702
Smp_344640	Sjc_0004011	65.278	0	0	0.0140424	0	0.00114215	0.00073048	0	0	0	0	0	0	0	0	0.000571534	0.00222262	0	0.0107217	0	0.000305299	0	0.00347351	0	0
Smp_104270	Sjc_0003943	80.037	0.0825525	0.0948966	0.103031	0.117108	0.12773	0.097359	1.18947	0	0.124514	0.0880688	0.088396	0.118696	0.200382	0.124515	0.117493	0.112766	0.205722	0.203472	0.13105	0.0754589	0.175568	0.453439	0.122419	0.175169
Smp_340740	Sjc_0003827	57.634	0.0113318	0	0.00738956	0	0.00879946	0.00496179	0.014457	0	0	0.0240902	0	0.0466644	0	0.0157336	0.00571768	0.00704476	0	0.0157353	0.00750173	0.0088798	0.0564543	0.406001	0.0247448	0.21119
Smp_143750	Sjc_0003823	76.271	0.0991435	0.629848	0.567907	0.96382	0.164055	0.3427	0.236079	0	0.68109	0.10587	0.0556224	2.21782	0.551815	0.149677	0.377725	0.106066	0.246856	0.149977	0.229892	0.288788	0.0859057	0.569415	0.313173	2.30903
Smp_244160	Sjc_0003817	82.09	0.134851	0.019291	0.0660759	0.0693343	0.0324706	0.0209868	0.105831	0	0.0355025	0.0142623	0.281076	0.0491982	0.178638	0.0357505	0.0190627	0.0304891	0.144843	0.0673666	0.112599	0.0155364	0.157338	1.58835	0.0183614	0.0342542
Smp_333330	Sjc_0003790	73.394	0.000912552	0.0581065	0.00494193	0	0.0353873	0.0164507	0	0	0.0240759	1.44442	0.0545613	0.0132021	0.0188436	0.00477165	0.00754844	0.0392731	0	0.00826953	0	0.00565476	0.468817	0.0427778	0	0.00184653
Smp_178490	Sjc_0003774	85.366	0.263987	0.301128	0.191299	0.600281	0.244603	0.134239	0.314925	0	0.308173	0.0684603	0.435113	0.187553	0.405657	0.170238	0.217654	0.174532	0.382392	0.288705	0.195754	0.190674	0.105811	0.185399	0.135868	0.112082
Smp_071610	Sjc_0003727	90.446	0.553701	0.434115	0.597202	0.643682	0.78196	0.536999	1.64629	0	0.455192	0.249927	0.887995	0.399925	0.451009	0.527106	0.693653	0.551131	0.946472	1.17043	1.36278	0.459948	0.43754	0.472849	0.46945	0.461963
Smp_020540	Sjc_0003704	81.564	0.0449407	0.0550294	0.0460854	0	0.0057412	0.0182363	0.166583	0	0.442942	0.0541785	0.0221954	0.050653	0.00532166	0.45806	0.0115134	0.0362756	0.0900058	0.0347217	0.00779226	0.00959471	0.0554342	0.485797	1.43322	0.012506
Smp_306610	Sjc_0003679	76.429	0.00270083	0.0194116	0	0.134538	0.0387753	0.463772	0.0528519	0	0.00249284	1.9074	0	0.0061029	0.0368441	0.0106888	0.0101593	0.017028	0	0.00300638	0	0.00395255	0.00616295	0.00391286	0	0.00251049
Smp_162860	Sjc_0003663	68.563	0.0458006	0.108342	0.0312448	0.22937	0.0627172	0.292684	0.0326603	0	0.00991684	0.391175	0.0132098	0.0312205	0.126544	0.0286396	0.153763	0.0372344	0	0.0283288	0.0246932	0.175124	0.0558175	0.0549238	0.0897723	0
Smp_162770	Sjc_0003646	60.338	0.0646926	0.0349212	0.0752701	3.30801	0.122228	0.814635	8.84626	0	0.0485566	0.758121	4.80965	0.0348353	0.0709737	0.385678	0.117347	0.127995	0.0373012	0.121845	5.92707	0.0787831	0.0434623	0.190228	0.45519	0.0803619
Smp_157100	Sjc_0003618	58.71	0.0134918	0.00173772	0.0257578	0.0891921	0.0350993	0.267147	0.0232724	0	0.00516341	0.399229	0.0494306	0.00691491	0.0269725	0.0767032	0.0184462	0.10201	0	0.0207927	0.112903	0.00966087	0.00373853	0.0380192	0.533344	0.00280406
Smp_025370	Sjc_0003599	92	0.727904	0.145503	0.398397	0.91736	0.159232	0.934808	1.05027	0	0.0601186	0.169134	0.235398	0.304864	0.681878	0.472946	0.175315	0.579833	0.177996	0.403879	0.24686	0.122596	1.03667	11.626	0.391258	0.171848
Smp_335140	Sjc_0003597	55.385	0	0	0	0	0	0.000966298	0	0	0	0	0.0221954	0	0	0	0.000516479	0.00365251	0	0.000816486	0	0.000760674	0	0.00747647	0	0
Smp_335120	Sjc_0003538	79.646	0.180115	0.176448	0.17182	0.0576289	0.0667173	0.0559798	0.136753	0	0.511176	0.145182	1.89645	0.0715325	0.160567	0.251464	0.0852332	0.106023	0.0526298	3.80891	0.166058	0.0630926	0.220943	0.386615	0.838442	0.065006
Smp_136550	Sjc_0003503	73.234	0.862744	0.0619521	0.491945	0.236395	0.0546024	0.422335	0.285884	0	0.0465153	0.515603	0.159156	0.0620857	0.388268	0.171456	0.240009	0.0741681	0.222957	0.053255	0.198601	0.190051	0.670651	0.640003	0.449813	0.0521863
Smp_267080	Sjc_0003447	74.306	0.500962	0.114482	0.223166	0.23524	0.280268	0.164577	0.63824	0	0.120111	0.112059	0.119573	0.204291	0.310608	0.299826	0.119347	0.244288	0.552793	0.568334	0.214442	0.0643168	0.581687	14.1533	0.457449	0.140863
Smp_147460	Sjc_0003441	78.406	0.660524	0.64018	0.631831	0.583906	1.02614	0.394461	0.997651	0	0.343089	1.3172	0.695286	0.368943	1.33182	1.64097	0.644305	1.72168	0.878195	0.950666	1.40268	0.299597	0.627411	1.35573	0.581351	0.300942
Smp_074710	Sjc_0003387	83.945	0.00579696	0.100938	0.00262771	0.0333046	0.0115945	0.0128315	0	0	1.0487	0.0140721	4.33033	0.379741	0.146261	0.0210619	0.00959874	0.0768242	0.0789478	0.0307396	0.026787	0.00972259	0.00585587	0.061346	0.0143646	0.264821
Smp_127280	Sjc_0003341	75.497	0.027201	0.0860946	0.0110445	0.0295862	0.0561208	0.0802085	0.152727	0	0.61367	0.0385585	0.0302826	0.0133384	0.0667321	0.0529084	0.0251878	0.0627197	0.0299929	0.782872	0.0156358	0.0305686	0.0674634	0.123612	0.432698	0.00450661
Smp_134390	Sjc_0003340	46.032	0.0021892	0.119734	0.0136618	0.12187	0.0297772	0.00557224	0.0439673	0	0.373984	0.00210056	0.678782	0.0030286	0	0.0283695	0.00640123	0.0137249	0	0.42478	0.0133463	0.00441158	0.00691645	0.0321609	0	0.0329182
Smp_127270	Sjc_0003338	80.519	0.793062	0.0554595	0.30901	0.26294	0.0723911	0.521298	0.0586287	0	0.00813641	1.13817	0.0106712	0.139597	0.053083	0.0842269	0.396952	0.107296	0.133902	0.0710401	0.146084	0.0329519	0.646856	0.540613	0.0258535	0.163853
Smp_305220	Sjc_0003321	57.741	0.0521061	0.0141725	0.167903	0.362052	0.0134801	0.462082	0.122707	0	0.0142955	0.718035	0	0.180934	0.0221327	0.017401	0.0110158	0.0128767	0.0947811	0.00960144	0.0303153	0.00722495	0.0796742	0.241767	0.0641807	0.172539
Smp_174870	Sjc_0003193	60.135	0.0162996	0.00919682	0.0117781	0.116338	0.0240218	0.0164989	0.144923	0	0.00711648	0.11182	1.93771	0.00550047	0.00874414	0.0378864	0.0151264	0.0127688	0	0.00826923	0.00942738	0.00703945	0.034479	0.297264	0.0113328	0.00244089
Smp_043390	Sjc_0003154	83.373	0.0380306	0.027053	0.036372	0.0215138	0.225948	0.0428483	0.451714	0	0.00825915	0.0209491	0	0.0327572	0.0903028	0.255414	0.0435407	0.0664276	0.177801	1.40998	0.0713106	0.0255931	0.0272343	0.0938942	0.318223	0.0240896
Smp_128350	Sjc_0003059	90.498	0.0298357	0.940304	0.0232633	0.108971	0.0198512	0.0402774	0.329779	0	0.534061	0.00264131	0.238498	0.0172109	0.641441	0.0412539	0.0990819	0.0584724	0.026528	0.0440357	1.15088	0.508753	0.0741787	0.0701384	0.280033	0.00523481
Smp_091820	Sjc_0002955	85.294	0.207115	0.0674109	0.124449	0.125352	0.0668934	0.14534	0.0613969	0	0.121391	0.141177	0.0917561	0.0424364	0.102361	0.0942726	0.104392	0.0949511	0.176126	0.0859343	0.0497258	0.0374835	0.127705	0.710692	0.0994836	0.0455989
Smp_166530	Sjc_0002842	90.027	0.00854771	0.00302355	0	0	0.022166	0.0616068	3.22501	0	0	0	0.0639043	0.0181791	0.0309021	0.00645925	0.00739054	0.0195896	0	0.00514956	0.027345	0.00180745	0.0030283	0.0257581	0.144298	0
Smp_241500	Sjc_0002730	81.159	0.0279432	0.024342	0	0.469582	0.120892	0.0103674	0	0	0.00398967	0	0	0.104057	0.0486438	0.0185989	0.00626258	0.00809526	0	0.016286	0.0014702	0.00332657	0.0558495	0.326405	0.0272383	0.0918915
Smp_245300	Sjc_0002645	88.503	2.37032	1.40928	2.6494	0.973482	1.84727	1.2688	1.97484	0	1.0967	0.792431	3.00755	2.20141	1.06453	1.31022	1.89469	1.71452	1.46394	1.51598	2.26308	1.24335	2.35354	2.00626	1.53421	1.94698
Smp_028210	Sjc_0002594	88.288	0.00601031	0.0113886	0.00762334	0	0.497219	0.0139387	0.0599134	0	0.00261976	0.596858	0.310843	0.00560829	0.0589753	0.00785666	0.0101863	0.0975255	0.0704632	0.00897444	0	0.0193931	0.0109218	0.0622162	0.00662381	0
Smp_322230	Sjc_0002592	50.515	0.00355558	0	0	0.00450096	0.00818458	0.00261348	0.00913426	0	0	0.00326517	0	0.00175784	0.0491051	0.00343146	0.00121317	0.0124415	0	0.01127	0	0.00206194	0.0012972	0.0228307	0.0133626	0
Smp_342430	Sjc_0002591	58.209	0.00248771	0	0	0	0	0.00102734	0	0	0.00225899	0	0	0.000707014	0	0.00534482	0.00198617	0.00773127	0.0189152	0.0041661	0.00215524	0.0012305	0	0.32642	0	0
Smp_336830	Sjc_0002583	82.079	0.0401665	0.0277138	0.0233789	0.0786377	0.0508003	0.126278	0.513386	0	0.0349855	0.239836	0	0.0762053	0.0142445	0.111846	0.0543004	0.0453277	0.0492339	0.776821	0.100903	0.030723	0.0295759	0.0652028	0.0644166	0.0696933
Smp_180500	Sjc_0002508	86.508	0.0266741	0.0194104	0.151627	0.167453	0.652819	0.115849	0.123239	0	0.0457965	0.0370472	0	0.0592041	0.0665645	0.835894	0.0399974	0.168355	0.150948	0.619414	0.109836	0.0218379	0.0665416	0.416563	0.917305	0.0609021
Smp_038330	Sjc_0002487	86.127	0.345036	0.434032	0.480317	0.625761	0.361098	0.399453	0.90672	0	0.241636	0.107059	0.238454	3.02368	0.646086	0.618411	0.420649	0.57853	0.381099	0.879114	0.574314	0.365843	0.291371	0.480883	0.79814	2.07944
Smp_171720	Sjc_0002345	77.551	4.03816	0.224643	7.03504	0.962166	0.880267	0.51321	2.33748	11.2444	0.444976	0.395901	0.392485	11.9101	0.573873	0.524866	2.12748	0.562402	1.38323	0.613836	5.07612	0.330791	1.32492	3.051	0.769965	12.5024
Smp_200460	Sjc_0002301	65.608	0	0	0	0.00560427	0.000880172	0.0256768	0	0	0.00116266	0.00399022	0.0103131	0	0	0	0.00373866	0.00301903	0	0.000420745	0	0.00193171	0	0	0	0
Smp_158430	Sjc_0002299	71.028	0.648635	0.152451	1.0074	0.21682	0.283575	0.212302	0.474114	3.74813	0.111875	0.166879	0.238965	1.04517	0.343434	0.25148	0.375971	0.250596	0.443084	0.2696	0.317385	0.174055	0.544984	0.296248	0.238007	0.702959
Smp_160410	Sjc_0002290	87.097	0.607723	0.246513	0.556781	1.12033	0.907649	0.292885	0.723189	0	0.207131	0.288979	0.433723	0.777978	0.833941	1.35763	0.583194	1.03161	0.22824	1.49376	0.544145	0.292881	0.567981	1.20129	1.09395	0.992086
Smp_344940	Sjc_0002264	75.701	0.00226118	0	0.00384298	0	0	0	0.0516113	0	0	0	0	0	0	0	0.0021482	0	0	0	0	0.000104309	0	0	0	0
Smp_176780	Sjc_0002248	56.731	0.085975	0.0551762	0.242341	0.0932928	0.197824	0.260532	0.121649	0	0.0358605	0.0506177	0.303504	0.102602	0.130671	0.0994413	0.148855	0.115436	0.0211917	0.0850498	0.200277	0.139751	0.0867608	0.138675	0.368157	0.017659
Smp_099160	Sjc_0002223	86.154	6.44811	3.88244	7.38308	5.23257	7.06438	5.79121	5.95114	3.74813	3.24062	6.01114	3.2989	6.92485	4.14349	6.2126	7.11122	6.3126	6.82204	5.32466	6.98609	5.69489	5.90445	5.60271	6.4783	7.14349
Smp_114430	Sjc_0002188	81.633	0.230881	0.104669	0.040447	0.225254	0.0584193	0.0391835	0	0	0.0437598	0.00957056	0.0604437	0.0217783	0.0592904	0.311027	0.0300556	0.081243	0	0.12798	0.0225013	0.0177255	0.100222	0.47962	0.0668993	0.00423375
Smp_244890	Sjc_0002183	62.264	0.0535219	0.0158329	0.0209636	0.059247	0.0251107	0.206618	0.183016	0	0.00151448	0.199077	0	0.0096527	0.0587209	0.0305691	0.0421353	0.0285796	0.0765861	0.0343787	0.0414902	0.0260132	0.0262858	0.00920697	0.0425847	0.0134242
Smp_003230	Sjc_0002130	70.29	6.48862	0.16796	0.388744	0.374921	0.242044	0.53077	0.569665	0	0.171683	0.660575	0.140993	0.518506	0.301711	0.234061	0.494591	0.284726	1.10335	0.305694	0.256928	0.164659	26.0213	1.65911	0.284386	0.370122
Smp_124060	Sjc_0002099	74.324	0.00775078	0.0268119	0.00290882	0	0.00126004	0.0154004	0.769673	0	0.944308	0	0.0817808	0.0019429	0.146771	0.024211	0.00599046	0.0269326	0	0.0262024	0.0419771	0.0134361	0.00517082	0.219701	0.272174	0.00484407
Smp_336630	Sjc_0002054	78.042	0.0709319	0.0227531	0.291552	0.403774	0.120322	0.193084	0.0957498	0	0.17033	0.19728	0.308985	4.75516	0.244757	0.120574	0.0664846	0.0925317	0.120196	0.369303	0.0841584	0.0371216	0.109021	1.54112	0.0440511	6.99516
Smp_171090	Sjc_0002003	80.882	1.29984	1.23425	1.41413	1.44348	1.52337	2.04053	1.28319	0	0.960377	1.7882	1.23234	0.828591	1.05035	1.3449	1.70083	1.23469	1.75358	1.65936	1.35918	1.55514	1.08217	1.4114	1.54588	0.799261
Smp_035560	Sjc_0001966	84.076	0.0358404	0.00231875	0.0256321	0.0413917	0.019849	0.352276	16.7099	0	0.0202138	0.0141413	0.111091	0.0235193	0.059815	0.0603166	0.0284323	0.0344383	0.0110776	0.146969	1.75531	0.0280373	0.0517618	0.146987	1.00744	0.0296874
Smp_152190	Sjc_0001893	77.953	0	0	0	0	0	0	0	0	0	0	0	0	0	0.0344905	0.000351539	0.000122555	0	0.00137246	0	0.000624848	0	0.00189898	0	0
Smp_324050	Sjc_0001848	75	0.0153874	0.0216143	0.0369577	0.674855	0.019951	0.245892	0	0	0.0206761	0.0795259	1.12508	0.0155076	0.10371	0.154088	0.031824	0.125304	0	0.0465395	0.0780912	0.0386193	0.00291612	0.111691	0.273989	0.0183157
Smp_333210	Sjc_0001825	91.863	0.0143896	0.00960021	0.0115864	0.182295	0.0053266	0.0143659	0.0160453	0	0.00409527	0.0387078	0.0543721	0.17199	0	0.00694135	0.0058451	0.0129949	0	0.00669806	0.00604875	0.00157244	0.045975	0.612466	0.0139719	0.214928
Smp_181040	Sjc_0001795	64.217	0.0300107	0.00251558	0.0321699	0.020549	0.533978	0.0849929	0.0405385	0	0.001051	0.267455	0.0910736	0.0357014	0.0118723	0.0349544	0.036014	0.244737	0.0785308	0.0236572	0.0441936	0.0274483	0.034051	0.0694	0.0296276	0.00710807
Smp_020340	Sjc_0001680	80.778	0.339194	0.0251133	0.334955	0.0762697	0.404567	0.0578961	0.316381	3.74813	0.0801171	0.0473997	0	0.0917984	0.846344	0.482919	0.083673	0.358466	0.125101	1.21867	0.394679	0.0221092	0.305665	0.211287	0.610438	0.117541
Smp_020080	Sjc_0001613	91.525	0.0425167	0.0500193	0.0344384	0.572466	0.736918	0.768233	1.5317	0	0.0120427	0.907741	0.104115	0.0249617	0.112718	0.307721	0.037173	0.155531	0	0.0409436	0.258838	0.0281861	0.0365737	0.107203	0.0393056	0.0123434
Smp_007330	Sjc_0001558	70.543	0.201237	0.0064868	0.0945207	0.140854	0.0502009	0.178711	0.214766	0	0.00903958	0.465154	0.078253	0.017791	0.27803	0.185645	0.0418196	0.146812	0.0407505	0.383574	1.11416	0.0129158	0.0487821	0.157153	0.698968	0.00395226
Smp_173610	Sjc_0001535	71.429	0.0446852	0.0153573	0.18425	0.0396343	0.0355514	0.0202106	0.321292	0	0.0496172	0.0119836	0.204828	0.921132	0.0864251	0.071857	0.0335876	0.0693304	0.059848	0.0731507	0.112308	0.0182592	0.565113	2.32982	0.0436974	1.58407
Smp_057060	Sjc_0001507	83.471	0.346566	0.339156	1.1402	0.666822	0.700437	1.1403	0.432531	0	0.173301	2.04102	0.353864	0.677512	0.976356	0.802719	0.428965	0.766069	0.279704	0.265895	0.403206	0.548036	0.300854	0.361958	0.526584	0.180251
Smp_140820	Sjc_0001470	69.767	0.291999	1.64987	1.16459	0.513078	0.119829	0.419488	0.328912	0	0.943087	0.367763	0.688373	0.536575	0.214869	0.450498	0.278166	0.195118	0.569168	2.49344	0.236647	0.645146	0.168265	2.65418	1.35253	0.325573
Smp_331410	Sjc_0001326	66.917	0.00304665	0.00484674	0.0127332	0.00569559	0.00837224	0.006515	0.503045	0	0.00296289	0.021699	0	0.00567303	0.0208498	0	0.0152118	0.00110318	0	0.00121704	0.0663288	0.0105495	0.00673346	0.0117152	0	0.00396267
Smp_006730	Sjc_0001322	81.513	0.702146	0.178542	0.517738	0.405064	0.12199	0.734347	0.334417	0	0.307152	0.647477	0.634965	0.683405	0.287142	0.245612	0.3128	0.198874	0.311915	0.216093	0.148008	0.162964	1.11746	5.84135	0.129673	1.17612
Smp_128940	Sjc_0001309	78.584	0.00768418	0.00415588	0.00881383	0.357081	0.019507	0.0288406	0.135255	0	0.0290517	0.160709	0.0116851	0.016295	0.0243933	0.0149985	0.00853478	0.0817622	0	0.0155567	0.00495584	0.00790594	0.00281574	0.0734628	0	0
Smp_059980	Sjc_0001293	78.325	0.755889	8.8206	0.629985	1.23569	0.602149	0.818446	2.55242	0	6.38776	0.112512	1.1967	0.729474	1.5929	0.908367	0.631457	0.741186	1.04273	16.8164	1.12224	9.81024	1.39186	2.55954	5.90538	0.803457
Smp_104110	Sjc_0001278	78.238	0.163043	0.0440132	0.154146	0.0672792	2.06031	0.09731	1.16938	0	0.0266413	0.334659	0.155322	0.0552862	0.812343	0.11808	0.085949	0.517028	0.187711	0.121198	0.23471	0.0442529	0.143644	2.43876	0.253079	0.388276
Smp_315110	Sjc_0001249	55.556	0	0.000847747	0	0.00277783	0	0.00322636	0	0	0	0	0	0	0	0.000295987	0.000341897	0	0	0	0.0032479	0.000699943	0	0.00162958	0	0
Smp_346100	Sjc_0001187	66.667	0	0.0015462	0	0	0.00143765	0.000362953	0	0	0.00120815	0.0024648	0.118579	0.00159169	0	0	0	0.00207475	0	0	0	0.000403803	0	0	0	0
Smp_140460	Sjc_0001127	81.481	0.0199484	0	0.00379227	0.582614	0.0377104	0.0150881	0.0716877	0	0.162365	0.00333834	1.61842	0.00338975	0.089849	0.0440456	0.0089254	0.105212	0.107027	0.0118939	0.00371672	0.00710607	0.00276785	0.068463	0.00597275	0.0276969
Smp_137360	Sjc_0001027	69.271	0.0179328	0.954301	0.0175571	0.184924	0.0335192	0.0278733	0.0177641	0	2.5579	0	0.0962263	0.00494034	0.00367754	0.0614687	0.0173026	0.0433345	0.0337145	0.0720379	0.00643275	0.0577225	0.0195066	0.129983	0.0283506	0.0291575
Smp_132740	Sjc_0000989	87.984	1.058	0.195504	8.91336	0.279358	0.53986	1.03884	1.28477	0	0.056995	0.849364	0.192258	33.0571	1.29065	0.44217	0.49928	0.535383	1.26669	0.87077	0.545989	0.235912	1.09553	0.965678	1.1467	26.2037
Smp_010280	Sjc_0000952	83.436	0.228635	0.154679	0.414964	0.842024	1.01329	0.533188	0.584268	0	0.334939	0.334265	0.246697	1.88999	0.949729	0.370435	0.285462	0.635517	0.254625	1.45277	0.241269	0.255004	0.283282	0.669625	1.94617	2.70863
Smp_315790	Sjc_0000948	78.947	0.157974	1.42423	0.119697	0.597441	0.695873	0.5234	0.369799	0	2.44416	1.42831	0.853249	0.115006	1.41353	1.12697	0.178216	1.49133	0.248585	0.1567	0.134054	0.167323	0.275916	0.938574	0.216139	0.215904
Smp_146460	Sjc_0000923	74.074	0.0192359	0.00114097	0.015637	0	0.0283119	0.0101753	0.0892428	0	0.0596632	0	0.154493	0.0111111	0.0607917	0.0475489	0.0173887	0.0342197	0	0.048715	0.0454141	0.00465417	0.106284	1.50315	0	0.00672831
Smp_142600	Sjc_0000859	74.359	0.0884962	0.136066	0.0250818	0.153221	0.565211	0.133783	0.174368	0	0.130553	0.131731	0.170828	0.0712589	0.972566	0.992804	0.12785	0.808021	0.167448	0.238482	0.112767	0.0747169	0.0615241	0.33504	0.409927	0.0254598
Smp_212840	Sjc_0000812	75.563	0.200138	0.164253	0.201738	0.133894	0.29347	0.205708	0.270456	0	0.185711	0.318772	0.680656	0.228048	0.355986	0.304122	0.310287	0.321855	0.324207	0.482464	0.236494	0.161519	0.355871	0.37467	0.285757	0.271779
Smp_148020	Sjc_0000639	89.241	0.158082	0.163122	0.181351	0.0626409	0.231784	0.108165	0.214974	0	0.351305	0.133398	0.378685	0.090554	0.438451	0.22413	0.150147	0.214081	0.13924	0.171127	0.211294	0.101566	0.199126	0.449664	0.281732	0.0910758
Smp_158550	Sjc_0000549	83.208	0.0241407	0.00101959	0.0256546	0.0265653	0.0429061	0.0138545	0.113157	0	0.00952894	0.00868378	0	0.014601	0.31486	0.0251666	0.00249986	0.00587879	0	0.0388977	0.0173513	0.00345255	0.0120792	0.651562	0.015856	0.144023
Smp_332610	Sjc_0000514	78.365	0.00238529	0	0	0.0127933	0	0.00302393	0	0	0	0.0109404	0	0	0	0.000456303	0.00151467	0.00379085	0	0.000913304	0	0.00103797	0	0.000663479	0	0
Smp_005500	Sjc_0000475	75.292	0.117092	0.818253	0.0422828	0.277955	1.80028	0.225574	0.104799	0	0.615613	0.160311	1.82647	0.0270572	1.47218	0.231387	0.107039	0.233823	0.0905108	0.763596	0.187517	0.205828	0.253083	0.198623	0.30785	0.0540549
Smp_344440	Sjc_0000414	45.228	0.0110241	0.0128679	0.0141301	0.0352879	0.048731	0.0498152	1.7687	0	0.00225127	0.0164421	0.0547867	0.0229959	0.661652	0.0103362	0.00872614	0.0148573	0.126008	0.0107899	0.433647	0.00317468	0.0385347	0.594204	0.0235816	0
Smp_344430	Sjc_0000412	86.62	0.292425	0.371154	0.360688	0.56257	0.465977	0.269847	0.654664	0	0.337249	0.187158	1.43736	0.481134	1.2756	0.565316	0.284825	0.371887	0.393486	1.25308	0.309489	0.24954	0.294385	1.23736	0.775189	0.504142
Smp_314120	Sjc_0000374	76.296	0.100288	0.122113	0.0396925	0.156718	0.299023	0.196084	0.184771	0	0.0881895	0.218543	0.138813	0.0381243	0.307819	0.18133	0.216163	0.167207	0.234947	1.2188	0.17127	0.150504	0.107252	0.17917	0.400273	0.0469302
Smp_194380	Sjc_0000349	78.694	0	0	0.00553791	0.0050794	0.00185971	0.00089182	0.27275	0	0	0.00672035	0.0518865	0	0	0.00276824	0.00174534	0.000600523	0	0.0018235	0	0.00183458	0	0	0	0
Smp_065530	Sjc_0000296	62.088	0.0270185	0.124565	0.0400069	0.0583959	0.0300819	0.0314004	0.0515735	0	3.75713	0.00848446	0.279044	0.0570763	0	0.0295418	0.0125187	0.0222973	0.0905108	0.0613377	0	0.0339607	0.0275498	0.0233025	0.0228941	0.0333839
Smp_214180	Sjc_0000294	71.841	0.0273305	0.0227808	0.0200103	0.0238519	0.00233443	0.00417211	0	0	0.00113017	0.0309534	0.0512069	0.0194186	0	0.00704333	0.00759621	0.0101895	0	0.0247904	0.00532596	0.00662066	0.0243794	1.25944	0	0.00716668
Smp_099850	Sjc_0000272	85.924	0.27969	0.307291	0.35318	0.266539	0.37151	0.232445	0.287967	0	0.340551	0.114288	0.713605	0.58809	0.907117	0.492761	0.320441	0.348266	0.29383	0.426581	0.578585	0.234205	0.466317	0.658398	0.410457	1.62838
Smp_086470	Sjc_0000243	77.717	0.099559	2.58819	0.124329	0.174598	0.533035	0.326243	5.04003	0	0.702398	0.143565	0.247708	0.0799792	0.3121	0.193111	0.095017	0.11477	0.154139	0.21648	0.842737	2.00524	0.194595	2.14233	3.35471	0.0522027
Smp_124980	Sjc_0000200	69.399	0.091614	0.201039	0.0695972	1.55853	0.395137	0.67617	0.434507	0	0.226798	1.83207	0.574895	0.0457016	0.281658	0.914876	0.0735278	0.65439	0.148792	0.11442	0.111532	0.0567664	0.106083	1.1604	0.196891	0.0332621
Smp_345600	Sjc_0000165	89.326	0.0832167	0.133574	0.112331	0.381326	1.28792	0.35159	0.50939	0	0.0877744	2.41231	0.161544	0.127433	3.44897	0.167327	0.321725	0.472751	0.266673	2.21361	0.275225	0.371178	0.244838	0.28153	1.67524	0.0537695
Smp_165200	Sjc_0000163	88.732	0.204204	0.290907	0.271829	0.581593	1.42907	0.210918	0.309165	0	0.667365	2.27157	2.03319	0.88756	1.19659	0.251242	0.287965	0.805106	0.561907	0.867158	0.247774	0.15627	0.22454	1.69196	0.403319	1.88512
Smp_059530	Sjc_0000117	63.366	0.215526	0.156866	0.168862	0.0314761	0.132535	0.0746091	0.334672	0	0.0209952	0.242713	0.0132098	0.151987	0.152579	0.13768	0.137141	0.677698	0.389404	0.199206	0.0449365	0.0413799	0.294083	6.79566	0.0292759	0.132549
Smp_139240	Sjc_0000033	68.182	0.0262136	0.015788	0.0156098	0.00566302	0.00396279	0.00843673	13.1028	0	0.0687656	0.0546111	0	0.00972889	0	0.0149007	0.0100551	0.0212429	0	0.0175187	0.0242589	0.00730829	0.0145732	0.0513286	0.0551002	0.0028823

## Sheet: Normalization
GeneID	early tsp-2+	early vitellocytes	egc+	female gametes	flame cells	GSCs	gut	hes2+	late vitellocytes	male gametes	mature vitellocytes	meg-1+	Mehlis' gland	muscle	neoblast	neuron	oesophageal gland	parenchyma	prom2+	S1	sm13+	tegument	unknown	zfp-1-1+
Smp_121930	0.00110832	0	0	0	0	0	0.328644	0	0.000676381	0.00283344	0.00394718	0.000656506	0	0	0.000309936	0.000609366	0	0.000278089	0.00865752	0.000997468	0.00311704	0.0020604	0	0
Smp_010370	0.0745558	0.129764	0.0681037	0.283681	0.131292	0.311367	0.140129	0	0.116372	0.62682	0.142954	0.118226	0.220463	0.061329	0.193263	0.0730728	0.144698	0.100393	0.0778634	0.185837	0.0768808	0.306024	0.255061	0.194351
Smp_140000	0.038381	0.222453	0.0305678	0.055581	0.562374	0.0367767	0.0923778	0	0.246566	0.0331551	0.0660467	0.128492	0.511772	0.0447299	0.0397215	0.154046	0.0522265	0.0432299	0.0248889	0.0935192	0.0419222	0.35855	0.0995739	0.904412
Smp_134580	0.0625849	0.09841	0.0671148	0.10612	0.140018	0.0914929	0.0594542	0	0.226065	0.098756	0.338447	0.0713968	0.107767	0.17933	0.0727488	0.19845	0.0818517	0.145346	0.300496	0.0773679	0.0644368	0.287249	0.171123	0.0940296
Smp_140180	0.103353	0.0916343	0.12343	0.410065	0.232257	0.143412	0.120191	0	0.0704049	0.0451795	0.221015	0.235226	0.357453	0.10866	0.0949277	0.155596	0.0680089	0.222203	0.0925936	0.0720183	0.20424	0.139502	0.153159	0.194866
Smp_343360	0.0450983	0.00280908	0.0344683	0.0013275	0.147798	0.0485329	0.0398431	0	0.00948892	0.0264374	0.0388588	0.0154185	0.18687	0.0302874	0.0293559	0.0636517	0.0208723	0.0276809	0.0884057	0.0281338	0.0574031	0.0944689	0.0630303	0.031058
Smp_140140	0.00252637	0.00368164	0.006972	0.0191219	0.0232639	0.0156167	0.0460388	0	0.00345006	0.15528	0	0.0102984	0	0.00648345	0.00333211	0.018954	0	0.00935403	0.00877758	0.00344421	0.0173326	0.221255	0.00179583	0.0555891
Smp_246150	0.0174111	0.00279256	0.0248927	0.00170833	0.00977675	0.00760944	0.0433039	0	0.000490547	0.0199319	0.00569936	0.383363	0.142189	0.0103176	0.0126779	0.0138634	0.0258684	0.0106729	0.00872109	0.00410034	0.0518555	0.320316	0	0.165675
Smp_130260	0.0635613	0.0124129	0.1739	0.0249047	0.0521967	0.0489696	0.0306397	0	0.00242984	0.0529209	0	0.0826205	0.111562	0.120582	0.0348279	0.0907044	0.0461714	0.0223319	0.00750213	0.0095923	0.0409118	0.19883	0.0411818	0.0244119
Smp_010690	0.106453	0.093769	0.146867	0.0719349	0.0393715	0.0646561	0.105156	0	0.111467	0.025435	0.0953352	0.118538	0.196098	0.0589739	0.0583595	0.0495829	0.0659555	0.197836	0.0810548	0.0305555	0.108222	0.170637	0.159819	0.100707
Smp_179490	0.024151	0.0193078	0.0200669	0.0151044	0.00769674	0.00524356	0.16997	0	0.010816	0.0120521	0.00569936	0.0477831	0.0098517	0.0227751	0.00958127	0.0235969	0	0.0240668	0.0273079	0.0050866	0.0701501	0.572864	0.0231677	0.157689
Smp_136310	0.0815368	0.0213382	0.0310725	0.010764	0.0952269	0.0463432	0.0601554	0	0.102688	0.0156135	0.0481793	0.0143749	0.072398	0.178396	0.0527494	0.045246	0.0159049	0.212753	0.0535635	0.0389256	0.0636279	0.0875031	0.104446	0.0175143
Smp_173210	0.326747	0.214703	0.326091	0.157235	0.307967	0.17607	0.187176	0	0.118656	0.0286206	0.194033	0.304206	0.32673	0.313184	0.242866	0.281455	0.174389	0.28642	0.206067	0.111555	0.215652	0.244829	0.16318	0.228291
Smp_345470	0	0	0	0.0213812	0	0.0034808	0.262461	0	0	0	0	0	0	0.000334053	0.00059473	0.000241469	0	0.00211076	0.00643485	0.000689963	0.00418595	0.00113335	0.0102055	0
Smp_330620	0.498572	0.435183	0.464161	0.436567	0.713378	0.371551	0.557133	0	0.512976	0.479148	0.790653	0.696362	0.682846	0.294122	0.328691	0.309076	0.326952	0.698727	0.439089	0.272345	0.530945	0.757268	0.676459	0.873375
Smp_170200	0.0945461	0.0817441	0.104667	0.0670387	0.120105	0.061015	0.0369685	0	0.0829148	0.046419	0.205889	0.109649	0.342857	0.101665	0.0597027	0.0955766	0.0796165	0.239784	0.0630976	0.056041	0.126727	0.26362	0.0935422	0.182863
Smp_143690	0.0482625	0.0436092	0.0357954	0.210741	0.127749	0.263511	0.100211	0	0.117958	0.039478	0.425998	0.0435197	0.185409	0.13472	0.0341389	0.110806	0.0176438	0.477407	0.0617686	0.0248539	0.0471567	0.209076	0.188441	0.0359068
Smp_336210	0	0	0	0	0	0.000614703	0	0	0	0	0	0.000713488	0	0	0.000668538	0	0	0.00159297	0	0.000426257	0	0	0	0
Smp_327560	0.142632	0.0842855	0.14209	0.109333	0.217885	0.105026	0.111418	0	0.0541005	0.0919033	0.0898528	0.0934678	0.208618	0.205633	0.14205	0.295518	0.103377	0.145485	0.17449	0.146454	0.142129	0.164009	0.149198	0.0858711
Smp_089290	0.0350587	0.0794141	0.0433855	0.160541	0.0348789	0.0309527	0.116419	0	0.317556	0.019896	1.256	0.0393424	0.121987	0.0978204	0.0309416	0.0881459	0.10061	0.978116	0.0605754	0.0314654	0.0796199	0.262734	0.10226	0.0288165
Smp_179250	0.00320972	0.00335944	0.00535339	0	0	0.00283193	0	0	0	0	0	0.0027555	0	0.00209641	0.0100644	0.00224368	0.045637	0.00318161	0.00779192	0.00598593	0	0.00470768	0.00498058	0
Smp_317850	0	0.0131984	0	0	0.00293172	0.000706945	0.00500677	0	0.00425216	0	0	0.000474815	0	0.0030231	0.00146944	0.00147908	0	0.00100183	0.00241201	0.00182483	0	0	0.00178819	0.00461762
Smp_067490	0.297221	0.313299	0.301595	0.276426	0.339606	0.321326	0.300864	0	0.296971	0.582928	0.528571	0.345202	0.27197	0.293825	0.277368	0.289854	0.270302	0.340403	0.378736	0.234586	0.323515	0.406594	0.364219	0.435747
Smp_168730	0.0241408	0.00980338	0.039945	0.0211725	0.55263	0.0194408	0.0611447	0	0.00856923	0.0274519	0.0452243	0.0311356	0.038366	0.0591293	0.0344785	0.10656	0	0.310449	0.053176	0.0114548	0.033291	0.32259	0.0249594	0.543456
Smp_068530	0.1603	0.142779	0.150351	0.145236	0.11436	0.17596	0.196762	0	0.0916503	0.0637453	0.114961	0.0927392	0.138909	0.158759	0.179444	0.168108	0.126227	0.566645	0.162968	0.130253	0.164631	0.961066	0.562869	0.129947
Smp_123550	0.0417006	0.0207937	0.0361574	0.0366439	0.0171847	0.0158987	0.010478	0	0.00629164	0.0103334	0.00569936	0.0254004	0.011023	0.0210833	0.0139013	0.0186258	0	0.0403391	0.0257737	0.0095509	0.954756	0.0344438	0.0222117	0.056157
Smp_123540	0.0728889	0.01063	0.0251822	0.015112	0.0115558	0.012405	0.0159885	0	0.0150749	0.00639644	0.0375337	0.024492	0.00272699	0.0242795	0.00981712	0.0216647	0.0150505	0.0335125	0.00493784	0.00897001	0.914751	0.0553334	0.0441283	0.00413721
Smp_345060	0.001349	0	0	0	0	0.00070958	0	0	0	0	0.150054	0	0	0.00105425	0.000133058	0.00105855	0	0.00369883	0	0.000235745	0	0.00840255	0	0
Smp_341830	0.176183	0.0716039	0.234044	0.113353	0.114812	0.140194	0.204854	0	0.0602286	0.067669	0.108235	0.343227	0.162531	0.222316	0.123607	0.119182	0.0759317	0.334063	0.14022	0.0758995	0.129661	0.134248	0.122847	0.396371
Smp_169870	0.0194652	0.0179756	0.0251326	0.0292692	0.369172	0.0832532	0.107193	0	0.0113857	0.0483009	0.797352	0.0289654	0.0825544	0.0464312	0.0458725	0.0565791	0.0755444	0.53583	0.0256232	0.0154038	0.0461978	0.0844381	0.274961	0.0108867
Smp_135770	0.164324	0.124753	0.222937	0.214045	0.140489	0.126307	0.185139	0	0.153687	0.153036	0.126105	0.107468	0.253486	0.172927	0.145634	0.156086	0.0763991	0.368357	0.150846	0.118277	0.10059	0.201169	0.303175	0.0720936
Smp_172520	0.0393382	0.00638482	0.00984586	0	0.00130176	0.00405906	0.0239017	0	0.00700291	0.00338649	0	0.00888377	0.00799936	0.00685412	0.00369935	0.00234324	0.061409	0.0126449	0.0111194	0.00268585	0.0399665	0.166242	0.0014256	0
Smp_331630	0.00812618	0.00404837	0.003592	0.00227986	0.0158786	0.124854	0.0557769	0	0.000753013	0.0107466	0.0285698	0.00311896	0	0.00569637	0.00293638	0.00465144	0	0.0223683	0.00305456	0.00189279	0.0102125	0.00699872	0.0905966	0
Smp_341270	0.000749488	0	0	0.0543424	0.00178904	0.0222902	0.500973	0	0.000592447	0.0158623	0	0	0	0.0019437	0.00250444	0.00287398	0	0.00522838	0.00152976	0.00183807	0.00228891	0.00417958	0.0522076	0
Smp_047680	0.0411727	0.00476171	0.0506819	0.00418932	0.116383	0.0492986	0.706696	0	0.00523601	0.00154121	0	0.0479232	0.0189666	0.0173985	0.0190584	0.0149674	0.0397452	0.232853	0.101192	0.0308096	0.286298	0.461021	0.573105	0.0557521
Smp_102400	0	0	0	0	0.00167081	0.000473245	0.165195	0	0	0	0	0.000499224	0	0	0.000720745	0.000701656	0.0159049	0.019398	0.00834722	0.00158202	0.00578563	0.00391701	0.00181331	0
Smp_335370	0.00189773	0.0031972	0	0	0.0104899	0.00272907	0.90328	0	0	0.00569149	0.0230718	0.00331847	0	0.00437558	0.00282784	0.00389987	0	0.00458351	0.0111213	0.000883698	0.0012004	0.00991199	0	0
Smp_137720	0.00749873	0.00611879	0.00282734	0.0263937	0.00267513	0.00249588	1.06989	0	0	0.00244126	0	0.00698831	0.00525033	0.00935699	0.00359989	0.00798874	0.0226329	0.00663749	0.0127289	0.00303809	0.0065471	0.0183935	0.00970422	0
Smp_028870	0.00642825	0.0068068	0.00562198	0.645696	0.00467597	0.261711	0.715257	0	0.0149574	0.0015083	0	0.00826625	0.0215641	0.0194888	0.0124621	0.0159688	0.0340677	0.020398	0.122614	0.0044252	0.0539689	0.0442849	0.0158248	0.00568149
Smp_142490	0.136225	0.0844793	0.385577	0.0597554	0.145254	0.0740264	0.250767	0	0.0380391	0.0341878	0.0468256	0.166416	0.307195	0.0294528	0.028858	0.0855994	0.0222962	0.0507269	0.0558852	0.131056	0.0700548	0.0693444	0.184075	0.0115264
Smp_014570	0.027276	0.0126981	0.0289377	0.0515036	0.0279879	0.01609	1.59378	0	0.0166572	0.0122226	0	0.0191954	0.0845942	0.030423	0.0221475	0.02384	0.0423322	0.0253743	0.363723	0.0124832	0.0291733	0.082067	0.0198901	0.012906
Smp_148390	0.0108872	0.0800066	0.0183948	1.10868	0.043634	0.0485251	0.0455777	0.676522	0.105731	0.0278567	0.151077	0.0153077	0.152444	0.114803	0.0241124	0.085305	0.0832229	0.096736	0.0326035	0.0200063	0.0515898	0.104819	0.0863565	0.0263042
Smp_011270	0.179794	0.135833	0.109141	0.203488	0.115356	0.154067	0.797572	0	0.316354	0.0796578	0.7679	0.120081	0.193946	0.142829	0.142685	0.141319	0.160442	0.516336	0.400156	0.125673	0.296408	0.232333	0.164903	0.124801
Smp_128110	0.0264473	0.0220067	0.068417	0.0174781	0.287946	0.0202709	0.365709	0	0.100894	0.00422629	0	0.126615	0.0466928	0.157076	0.0136427	0.0201937	0.0142136	0.346875	0.0713811	0.00837451	0.027981	0.0664198	0.14271	0.0816984
Smp_181060	0	0	0.00112981	0	0.00102509	0.00266083	0.366319	0	0	0.0476321	0	0.00292874	0	0.00175621	0.00121717	0.000900975	0	0.000906548	0.0028373	0.000239743	0.00866462	0.00199844	0.00528178	0
Smp_181070	0.0275942	0.00878353	0.0076007	0.0209507	0.00666024	0.00796464	1.30656	0	0.00391105	0.0143428	0	0.017507	0.0352208	0.0131765	0.00866374	0.0125005	0	0.0144771	0.0471586	0.00561525	0.0090404	0.0185251	0.0160611	0.010997
Smp_328220	0	0	0	0	0	0.000127582	0.0397977	0	0	0	0	0	0	0	0	0.000367923	0	0	0	0	0	0	0	0
Smp_105450	0.0672098	0.0483715	0.0536739	0.0328381	0.0480961	0.149673	1.97478	0	0.0153121	0.0564328	0.0209537	0.0521791	0.0593828	0.0589026	0.0475508	0.0590173	0.0742699	0.0750849	0.174069	0.0318384	0.0836644	0.103946	0.162046	0.0330107
Smp_049170	0.756008	0.493365	0.459522	0.364561	0.835573	0.297351	0.465308	0	0.481674	0.177759	0.559453	0.677029	0.377101	0.239346	0.335523	0.237279	0.410699	0.419021	0.427373	0.257099	0.711756	0.567666	0.334125	0.841257
Smp_123030	0.23405	0.25754	0.23675	0.100636	0.0463881	0.189348	0.0618243	0	0.110225	0.128244	0.165805	0.0871865	0.0725497	0.295184	0.0514416	0.077647	0.0618554	0.0636057	0.0961808	0.197617	0.0454613	0.179781	0.13868	0.0318054
Smp_013950	0.0269121	0.106263	0.0152444	0.0661991	0.0518478	0.103929	0.0273505	0	0.0656296	0.0432099	0.804529	0.0256056	0.0459309	0.17844	0.0293959	0.136948	0.0142136	0.137183	0.0251862	0.0812085	0.0265176	0.0762888	0.0417151	0.00190158
Smp_014020	0.266261	0.156888	0.288398	0.227007	0.361623	0.179367	0.203659	0.676522	0.142235	0.3235	0.345203	0.308327	0.189161	0.147709	0.201636	0.177515	0.20308	0.233983	0.246496	0.127243	0.247788	0.329705	0.139747	0.38727
Smp_171140	0.0367854	0.0373537	0.0229041	0.0522052	0.112913	0.0234232	0.121474	0	0.133958	0.286792	0.322341	0.0496525	0.0518987	0.280081	0.0154618	0.0818074	0.0238183	0.675404	0.10122	0.00891026	0.0627339	0.560989	0.276157	0.105377
Smp_167000	0.199254	0.33738	0.168719	0.187879	0.293876	0.188022	0.150534	0.929227	0.479158	0.994639	0.19526	0.351745	0.335367	0.0759717	0.0981603	0.264025	0.151849	0.108385	0.114577	0.0857554	0.214135	0.207187	0.0789258	0.212765
Smp_333880	0.331248	0.0169417	0.294175	0.0600706	0.147611	0.0509361	0.117883	0	0.0123674	0.0534976	0.00421421	0.472452	0.35597	0.0580396	0.0755468	0.408259	0.0722063	0.0448515	0.238584	0.0173211	0.362149	0.170248	0.0703373	0.422418
Smp_124710	0	0.000403162	0	0.0225927	0.00457995	0.00819546	0	0	0.0121641	0	0.309999	0.00130568	0.0454106	0.00268378	0.00449589	0.00106359	0	0.00108921	0.00331799	0.00181106	0.000565073	0.0471876	0.0185153	0.00256247
Smp_194910	0.0174526	0.00634128	0	0.0256937	0.0221514	0.00544184	1.35824	0	0.0100144	0	0.0505411	0.00558673	0.0540392	0.0200125	0.00653904	0.0277365	0	0.00839114	0.0228679	0.00577334	0.00578393	0.0372479	0.0345932	0.000969622
Smp_202610	0.00315619	0	0.00352062	0	0.00600733	0.00715879	0.98027	0	0.00105134	0.0118908	0.00845135	0.010223	0	0.0024896	0.00471138	0.0062977	0	0.0102341	0.00588749	0.0027635	0.011223	0.0103331	0.0328328	0.00744955
Smp_016490	0.0052874	0	0.00644036	0	0.00285001	0.00277973	0.730713	0	0.00107852	0.011851	0	0.0037696	0	0.0044181	0.00253975	0.00422965	0	0.00777446	0.0108279	0.00185591	0.00945397	0.0106592	0.00322999	0
Smp_327810	0	0	0.0118365	0	0.000424593	0.0103647	0.410808	0	0.00170225	0	0	0.00201684	0	0.00174481	0.00125689	0.00789255	0	0.0014915	0.000882208	0.00188981	0.0103306	0.00113335	0.0514409	0.00178786
Smp_171580	0.624558	0.0251884	0.632525	0.0143751	0.147881	0.0727325	0.379449	0	0.0186667	0.299777	0.0710676	0.353675	0.0529412	0.0691213	0.315666	0.647161	0.165003	0.0902581	0.896052	0.0373625	0.312869	0.251629	0.0725009	0.192086
Smp_053900	0.0221785	0.0333299	0.0263203	0.0197425	0.0297885	0.0164192	0.265143	0	0.0505717	0.00980034	0.396021	0.044448	0.0467989	0.0427505	0.025599	0.0474462	0.0159049	0.729325	0.0412184	0.0134569	0.0602765	0.133712	0.0291208	0.0363176
Smp_088990	0.0439096	0.0185913	0.0301196	0.0448846	0.0232846	0.0614565	0.0383196	0	0.0211652	0.0192256	0.00399307	0.0251193	0.0718719	0.0236807	0.0288672	0.0237822	0.0144006	0.0402423	0.0324086	0.0270031	0.016274	0.0366967	0.0389301	0.0319704
Smp_247460	0.695971	0.468502	0.712373	0.758095	0.539632	0.459838	0.683699	0.929227	0.414155	0.355715	0.621085	0.818966	0.58115	0.56662	0.627453	0.505069	0.636181	1.04127	0.697559	0.46285	0.721904	0.868726	0.672938	0.919628
Smp_136920	0.00627413	0.00206995	0.00241344	0.0066628	0.00616085	0.00682237	0.0372038	0	0.00433151	0.00280146	0.00460987	0.0068502	0.00535787	0.0366008	0.00667377	0.0135507	0	0.016903	0.017491	0.00445324	0.00399694	0.147508	0.0235027	0.0125703
Smp_059200	0.0210013	0.0427778	0.025908	0.0455428	0.102692	0.0607629	0.244352	0	0.0115075	0.00851465	0.0724798	0.0260859	0.213238	0.0623932	0.0195994	0.206083	0.0272364	0.37648	0.245882	0.0290193	0.0549495	0.159872	0.699835	0.0239711
Smp_145510	0.0236952	0.253149	0.0218426	0.0750128	0.0233521	0.113517	0.286927	0	0.0806116	0.0591698	0.0123648	0.0338722	0.030185	0.0678498	0.0320467	0.0542052	0.0277731	0.11619	0.114643	0.210476	0.0430152	0.042909	0.164884	0.0224159
Smp_340190	0.171295	0.131613	0.181325	0.199337	0.136269	0.149175	0.124635	0	0.0401895	0.409412	0.0284012	0.608439	0.102491	0.26302	0.137642	0.279122	0.0642379	0.128661	0.140536	0.12058	0.133643	0.395816	0.14279	1.17126
Smp_042440	0.0230736	0.0122328	0.0240511	0.0676601	0.432919	0.1088	0.178569	0	0.0544281	0.0937519	0.0737634	0.0183968	0.149779	0.0222803	0.0309417	0.15396	0.0684777	0.0264902	0.233543	0.0132074	0.026084	0.0981489	0.03917	0.0430497
Smp_135470	0.0209112	0	0.00910478	0.00883489	0.00501271	0.0478136	0.00535505	0	0	0.0145061	0	0.0262119	0	0.0226025	0.00883457	0.054579	0.0396018	0.00528096	0.00417361	0.00142864	0.049387	0.0107083	0	0.00595545
Smp_135490	0.0351637	0.00231218	0.012846	0.00203781	0.0112219	0.0248266	0.0285509	0	0.00894067	0.0160197	0.0894257	0.0117439	0.0727957	0.0446597	0.0087887	0.0125354	0	0.442041	0.0293711	0.0124945	0.108324	0.238828	0.367318	0.0462553
Smp_303250	0.00409433	0.00215903	0.00344724	0.0106057	0.00220417	0.0159574	0	0	0.00285418	0.00574315	0.00953392	0.00161894	0	0.00894315	0.0043818	0.0184759	0	0.00202675	0.0096023	0.00192931	0.00131319	0.0207179	0.0014256	0.0202054
Smp_160210	0.002636	0.0038112	0	0	0.00627704	0.0030807	0	0	0.0313488	0.0070496	0	0	0.0108019	0.000259975	0.00226781	0.00146379	0	0	0.00179167	0.00140542	0.000518032	0	0	0.00109273
Smp_166170	0.0049335	0.0102524	0.00862043	0.0146631	0.00804535	0.0569069	0.507214	0	0.0033719	0.00209564	0	0.00622585	0.050845	0.0754609	0.00271253	0.0144768	0	0.029254	0.235336	0.00643225	0.0294184	0.365071	0.120317	0.00193708
Smp_166180	0.0191029	0.0602299	0.0273843	0.157254	0.138194	0.224756	0.0725817	0	0.081412	0.0707491	0.0906069	0.0191677	0.206874	0.102907	0.0195164	0.0675288	0	0.200219	0.0441833	0.0216168	0.0705869	0.28532	0.273098	0.0564226
Smp_145360	0.00888654	0.00551373	0.17896	0.081045	0.0185597	0.119064	0.00702091	0	0.00695308	0.0365463	0	0.327325	0.0702538	0.0231667	0.0167451	0.0861714	0.0382886	0.0303258	0.0105741	0.00936559	0.0417532	0.0792018	0.00610867	0.129057
Smp_344280	0.212884	0.0896758	0.0573915	0.0145854	0.0108588	0.0106896	0.193122	0	0.0700718	0.0526162	0.0269704	0.179669	0.154646	0.0131347	0.0119293	0.0119799	0.0333221	0.0206593	0.08849	0.0167846	0.357593	0.0995519	0.017801	0.265359
Smp_344250	0.0148701	0.0775018	0.0136006	0.0247284	0.0175177	0.0129555	0.0184145	0	0.0370737	0.0150284	0	0.0514603	0.13258	0.021475	0.0120526	0.0301408	0	0.164286	0.00946824	0.0136094	0.0294695	0.0644933	0.0706551	0.0482957
Smp_051810	0.93425	0.143078	0.656836	0.365162	0.217331	0.396112	0.363925	0.929227	0.135151	0.387481	0.477619	1.21293	0.399519	0.547243	0.291557	0.415263	0.522521	0.216987	0.2553	0.152078	1.0999	0.495285	0.194787	1.35539
Smp_346140	0.0128319	0.0143645	0.00933054	0.0130283	0.00841251	0.00458951	0.0452076	0	0.000497765	0.0136771	0.0486666	0.0121976	0.0066687	0.0478428	0.00937278	0.085332	0.0047845	0.0150221	0.000790232	0.0054871	0.0035411	0.00191217	0.00940857	0.0178913
Smp_172590	0.0208055	0.00906529	0.013674	0.173265	0.0189508	0.206596	0.537541	0	0.0107435	0.182705	0	0.0132204	0.0342399	0.024811	0.0417155	0.0330683	0.0187937	0.0171345	0.0360495	0.0138357	0.0289752	0.0282657	0.032049	0.00357263
Smp_334000	0.115343	0.00466952	0.173067	0.0320921	0.045249	0.0135898	0.0394931	0	0.00265602	0.0516621	0	0.285147	0.187788	0.0125383	0.0574779	0.0621211	0.0128052	0.0298959	0.105882	0.00742625	0.0594443	0.156371	0.0210944	0.332117
Smp_142050	0.0397437	0.0343087	0.0386556	0.0701204	0.0950163	0.0626727	0.0842517	0	0.012031	0.0713038	0	0.0346388	0.247616	0.269136	0.0386719	0.30119	0.0380749	0.24742	0.0277431	0.0149431	0.023211	0.21786	0.0388141	0.0500572
Smp_036990	0.0493737	0.187147	0.07353	0.23577	0.146709	0.110729	0.143938	0	0.214765	0.0529525	0.0938378	0.168573	0.172194	0.256795	0.0913133	0.49824	0.0915128	0.261906	0.072733	0.0669781	0.121467	0.414108	0.189774	0.109129
Smp_079000	0.288404	0.277212	0.289561	0.408088	0.270713	0.303958	0.349285	0	0.333771	0.190784	0.365906	0.289499	0.223887	0.375635	0.267888	0.346659	0.249766	0.340848	0.334448	0.239942	0.303233	0.563446	0.339767	0.340725
Smp_085290	0.271402	0.218867	0.371176	0.470969	0.918437	0.518866	0.475422	0	0.139973	0.957637	0.0407319	0.746104	0.23309	0.187163	0.498244	0.182607	0.469873	0.197796	0.216721	0.493028	0.364433	0.935251	0.432002	0.974151
Smp_008610	0.0967973	0.00730191	0.0587617	0.0964334	0.0121543	0.157926	0.508706	0	0.00678306	0.00896197	0.0285995	0.0131324	0.0351737	0.00928983	0.0826602	0.0159	0.0320488	0.0163776	0.0266963	0.00913067	0.0702814	0.0228997	0.00586872	0.0077282
Smp_169460	0.0875642	0.0106092	0.0903679	0.00860658	0.0326803	0.0271413	0.0897886	0	0.0157493	0.0318222	0.0387011	0.723142	0.0447014	0.0480355	0.0424314	0.0584438	0.0686593	0.120075	0.0225628	0.0237829	0.238824	0.605791	0.0564655	1.0828
Smp_151590	0.0102016	0.00207774	0.0100857	0.0502774	0.022836	0.00766932	0.260579	0	0.000488581	0.0438607	0.0231647	0.0107745	0.00369725	0.0895756	0.0388157	0.0342274	0.0311505	0.013081	0.405332	0.00719038	0.00602391	0.200188	0.05629	0.000980504
Smp_241840	0.104816	0.123654	0.0996884	0.114177	0.0762985	0.129684	0.0747568	0	0.311991	0.0456086	0.561947	0.19159	0.111973	0.0962985	0.105604	0.0905236	0.0831075	0.0932057	0.12481	0.0951959	0.113382	0.285508	0.148144	0.279974
Smp_026930	0.106622	0.133598	0.109006	0.118677	0.0940334	0.121019	0.0627236	0	0.165728	0.0575266	0.190475	0.0651365	0.0573508	0.113622	0.125485	0.105855	0.0483039	0.131324	0.171666	0.10904	0.0791633	0.163774	0.0911314	0.0655046
Smp_134720	0.0523385	0.00721686	0.0366289	0.100615	0.280573	0.154505	0.145152	0	0.0280624	0.0537265	0.00415274	0.0272216	0.133389	0.289284	0.0364418	0.209165	0	0.471321	0.160768	0.025448	0.037275	0.0679732	0.214429	0.0216325
Smp_002600	0.12986	0.161485	0.185894	0.38009	0.198749	0.52239	0.736642	0	0.193553	0.500622	0.234439	0.134363	0.175073	0.138513	0.517247	0.165041	0.554661	0.278318	0.21152	0.376004	0.123647	0.222991	0.334799	0.11202
Smp_202120	0	0	0	0	0	0	0.00705454	0	0.000600952	0	0	0	0	0.000419342	0.000478124	0.00013356	0	0.0052911	0.00594428	0	0	0	0	0
Smp_002920	0.0679765	0.0355172	0.0729362	0.180728	0.352435	0.182427	0.110676	0	0.051824	0.0631501	0.174511	0.330584	0.27259	0.121956	0.232531	0.199498	0.324134	0.0937795	0.0944141	0.0578466	0.0732846	0.443934	0.0838373	0.343498
Smp_079800	0.0333177	0.0815729	0.0304127	0.0391246	0.0687798	0.0486716	0.0471079	0	0.180025	0.0212914	0.34822	0.00954031	0.0956737	0.0162531	0.035571	0.0581476	0	0.0202876	0.0282158	0.0417632	0.0267234	0.029429	0.0507873	0.034221
Smp_165150	0.0239123	0.105001	0.0425796	0.080123	0.0542578	0.160769	0.00905417	0	0.070094	0.165122	0.0387634	0.0190317	0.0981039	0.0700404	0.0450412	0.0831005	0.0113708	0.0467507	0.0349425	0.044199	0.0533418	0.0432329	0.0400958	0.0236619
Smp_167430	0.00146676	0.00356797	0.00516697	0.0085269	0.00350915	0.00642796	0.0187764	0	0.00137767	0.00154019	0	0.00318081	0.00239573	0.00514151	0.00336669	0.00558113	0	0.161495	0.00570206	0.00429734	0	0.0455918	0.0108537	0.00112884
Smp_308350	0.145684	0.0116123	0.411468	0.0697463	0.0441837	0.0467713	0.107525	0	0.0245571	0.0240698	0.0269026	0.71493	0.113653	0.0426932	0.0352976	0.0481493	0.063016	0.0633276	0.0202352	0.020002	0.0582029	0.145441	0.0442053	0.92942
Smp_181470	0.0817735	0.29376	0.183215	0.480193	0.0552138	0.11352	0.104031	0.676522	0.60375	0.0556843	0.338367	0.618551	0.595953	0.0656832	0.0428687	0.0771097	0.0813835	0.0964967	0.0880836	0.0427709	0.0973568	0.506404	0.0686443	1.03295
Smp_000190	0.439979	0.314184	0.37947	0.362376	0.199312	0.455746	0.479506	0	0.268932	0.13296	0.285122	0.374259	0.208608	0.209011	0.419966	0.188349	0.351681	0.25578	0.440709	0.359028	0.330146	0.248115	0.361479	0.222895
Smp_167630	0.0333442	0.234687	0.0265051	0.0416495	0.0263815	0.0203974	0.0421779	0	0.235857	0.0099877	0.0230718	0.0328303	0.0921085	0.0598106	0.0238939	0.174131	0.0357469	0.597433	0.0188689	0.0120089	0.043802	0.0730748	0.0573153	0.0208206
Smp_084830	0.178644	0.21474	0.229482	0.120915	0.0912088	0.10052	0.0606483	0	0.205405	0.0931224	0.258555	0.400093	0.273413	0.130494	0.110862	0.150452	0.165803	0.134216	0.147803	0.103985	0.180188	0.109531	0.101973	0.305867
Smp_165170	0.0728803	0.0494069	0.017654	0.107898	0.0225819	0.0355405	0.0575331	0	0.0261644	0.00242404	0.0217287	0.00990956	0.0792672	0.0648275	0.0278806	0.0377715	0	0.151956	0.072427	0.020522	0.0926108	0.0561413	0.0311215	0.00998293
Smp_331900	0	0.0180314	0.00707014	0.455207	0.0139844	0.433062	0.167504	0	0.0210829	0.0171275	0.0390488	0.0143419	0.0402745	0.0137401	0.00629535	0.011866	0	0.0139003	0.0134067	0.00824228	0.00850964	0.043746	0.0235687	0.00955752
Smp_246950	0.0296896	0.0331806	0.0199509	0.0467294	0.0834166	0.0315054	0.0320872	0	0.0569599	0.0705341	0.0877606	0.0539476	0.128839	0.0484094	0.0202051	0.0502576	0.0047845	0.0327074	0.0495637	0.018015	0.083036	0.190297	0.0410731	0.0432689
Smp_246770	0.0443743	0.0772431	0.0455577	1.46065	0.0876692	0.139791	0.057435	0	0.134555	0.00688824	0.173126	0.0142427	0.273705	0.19894	0.0302198	0.138476	0.130852	0.164289	0.0437698	0.0273343	0.0467989	0.205416	0.0854406	0.0127493
Smp_317460	0.00110689	0.264152	0.000624864	0.550815	0.00896605	0.130751	0.00916787	0	0.278748	0	0.314091	0.0050077	0.0560412	0.0257012	0.00470031	0.0119882	0	0.0259972	0	0.0963517	0.0029145	0.0342745	0.0524795	0.0073445
Smp_081430	0.0512832	0.00770765	0.039482	0.0584976	0.021411	0.0087672	0.100762	0	0.0189662	0.200308	0.123245	0.0275	0.00995474	0.0256054	0.0128922	0.0318846	0.043367	0.116129	0.0296468	0.0112667	0.145812	0.696843	0.0191286	0.16829
Smp_075640	0.186164	0.222571	0.200734	0.215181	0.239129	0.210288	0.22488	0.676522	0.266332	0.155192	0.203359	0.185011	0.240346	0.186365	0.210288	0.174306	0.276352	0.175544	0.221315	0.200891	0.175479	0.337134	0.202197	0.325039
Smp_160290	0.132574	0.00993716	0.0909969	0.0191529	0.190302	0.111732	0.0456478	0	0.00379492	0.551691	0	0.0279085	0.311978	0.016395	0.0661826	0.104768	0.0180888	0.0198265	0.177266	0.0229462	0.179975	0.140778	0.105015	0.0538468
Smp_131470	0	0	0	0	0	0	0.00421005	0	0	0	0	0	0	0	0.000376594	0.000623242	0	0	0.00433151	0.00139707	0.00154314	0.000599626	0	0.000990848
Smp_163750	0.00221792	0	0	0.0578158	0.00350111	0.00335518	0	0	0.00171213	0	0	0.0048388	0	0.000727912	0.000616488	0.00269571	0	0.000737704	0.0050572	0.000431017	0.0107508	0.158514	0	0
Smp_243810	0	0.00440758	0	0.00669739	0.00212736	0.00290011	0.366889	0	0.000514386	0.00631673	0	0.000583325	0.0113711	0.00581419	0.00157189	0.00133036	0	0.000843172	0	0.000751471	0.000935483	0.00469304	0	0
Smp_051210	0.611329	0.467119	0.626292	0.591598	0.717602	0.618934	0.624552	0	0.417575	0.757338	0.569146	0.578236	0.599202	0.6594	0.659672	0.632827	0.519185	0.631836	0.670261	0.548281	0.605204	0.671879	0.663571	0.586203
Smp_024010	0.0182231	0.00902721	0.0166789	0	0.00999972	0.00403693	0.0878149	0	0.00412761	0.0112923	0	0.0118811	0.00512571	0.105126	0.0213308	0.108744	0	0.0147805	0	0.00676925	0.0133694	0.012253	0.0177761	0.0123286
Smp_333180	0	0.000369112	0.00138734	0	0	0.000399321	0.00455309	0	0	0	0	0.000391229	0	0.00013793	0.000169954	0.000414745	0	0.00274613	0	0.00497611	0	0	0.00217358	0
Smp_038950	0.651299	1.17108	0.669269	1.05419	1.23699	1.09801	1.0286	0.676522	1.1138	0.920689	1.63717	0.729385	0.986641	1.40253	0.788378	1.1503	0.752163	1.2448	0.716541	1.14967	0.924696	1.25962	1.24208	1.08885
Smp_344640	0	0	0.00605611	0	0.000495749	0.000317128	0	0	0	0	0	0	0	0	0.000248143	0.000964201	0	0.00463158	0	0.000132569	0	0.00150591	0	0
Smp_104270	0.034449	0.0393731	0.0425875	0.0480952	0.052205	0.0403487	0.340338	0	0.050965	0.0366564	0.0367869	0.0487123	0.0793194	0.0509652	0.0482449	0.0464038	0.0812474	0.0804361	0.0534819	0.0315938	0.0702478	0.162397	0.050155	0.0701002
Smp_340740	0.00489368	0	0.00319745	0	0.00380484	0.00214955	0.00623363	0	0	0.0103382	0	0.0198075	0	0.00677983	0.00247608	0.00304877	0	0.00678054	0.0032458	0.00383943	0.0238507	0.147986	0.0106157	0.0832123
Smp_143750	0.0410544	0.212147	0.19532	0.293102	0.0659734	0.127979	0.0920463	0	0.225591	0.0437042	0.0235086	0.507561	0.19084	0.0605759	0.139163	0.0437809	0.0958165	0.0606892	0.0898671	0.110181	0.0357921	0.195738	0.118322	0.519701
Smp_244160	0.0549388	0.0082982	0.0277881	0.0291135	0.0138777	0.00902013	0.0436886	0	0.0151512	0.0061503	0.107575	0.0208575	0.0713804	0.0152552	0.00820088	0.0130434	0.0587458	0.0283136	0.0463388	0.0066955	0.0634604	0.413023	0.00790194	0.0146273
Smp_333330	0.000396136	0.0245294	0.00214097	0	0.0151028	0.00708633	0	0	0.0103321	0.388176	0.0230718	0.0056961	0.0081075	0.00206737	0.00326594	0.0167297	0	0.00357664	0	0.00244891	0.166968	0.0181918	0	0.000801197
Smp_178490	0.101742	0.11432	0.0760207	0.204196	0.095031	0.0547045	0.118901	0	0.116665	0.0287584	0.156886	0.0746529	0.147879	0.0682741	0.0855241	0.0698649	0.140631	0.110154	0.0776417	0.075793	0.0436807	0.0738646	0.0553279	0.0461368
Smp_071610	0.191367	0.156584	0.20336	0.215818	0.250898	0.186674	0.422637	0	0.16292	0.0968846	0.276001	0.146105	0.16167	0.183869	0.228824	0.190648	0.289248	0.336545	0.373423	0.164337	0.15762	0.168158	0.167155	0.164936
Smp_020540	0.0190916	0.0232646	0.0195671	0	0.00248624	0.00784858	0.0669155	0	0.159249	0.0229142	0.00953392	0.0214593	0.00230504	0.163775	0.00497166	0.0154753	0.0374288	0.0148235	0.00337102	0.00414707	0.0234312	0.171959	0.386181	0.00539759
Smp_306610	0.00117137	0.00834959	0	0.0548191	0.0165216	0.165473	0.0223673	0	0.00108128	0.463505	0	0.0026424	0.0157135	0.00461745	0.00438987	0.00733292	0	0.00130369	0	0.00171319	0.00266832	0.00169602	0	0.00108893
Smp_162860	0.0194489	0.0446737	0.0133618	0.0896826	0.0264177	0.111492	0.0139575	0	0.00428561	0.143382	0.00569936	0.0133515	0.051748	0.0122633	0.0621166	0.0158769	0	0.012132	0.0105939	0.0700838	0.0235889	0.0232211	0.0373358	0
Smp_162770	0.0272242	0.0149073	0.0315176	0.634276	0.0500812	0.258789	0.993271	0	0.0205919	0.245049	0.76415	0.0148712	0.0297788	0.141662	0.0481879	0.0523073	0.0159049	0.0499327	0.84055	0.0329341	0.0184768	0.07563	0.16292	0.0335693
Smp_157100	0.00582024	0.000754029	0.0110448	0.0371045	0.014982	0.102827	0.00999125	0	0.00223667	0.145889	0.0209537	0.00299277	0.0115588	0.032096	0.00793808	0.0421856	0	0.00893755	0.0464574	0.00417553	0.0016206	0.0162054	0.18564	0.00121608
Smp_025370	0.23752	0.0589964	0.14563	0.282704	0.0641702	0.286638	0.31181	0	0.0253545	0.0678644	0.0918071	0.115565	0.225794	0.168187	0.0701541	0.198611	0.0711439	0.14733	0.0958177	0.0502236	0.308922	1.10127	0.143408	0.0688714
Smp_335140	0	0	0	0	0	0.000419455	0	0	0	0	0.00953392	0	0	0	0.000224246	0.00158338	0	0.000354451	0	0.000330231	0	0.00323491	0	0
Smp_335120	0.0719244	0.0705729	0.0688611	0.0243333	0.0280493	0.0236556	0.0556659	0	0.179315	0.0588744	0.461866	0.0300053	0.0646704	0.0974183	0.0355231	0.0437642	0.0222757	0.682046	0.0667201	0.0265711	0.0866953	0.141956	0.26445	0.0273521
Smp_136550	0.270153	0.0261049	0.173753	0.0921572	0.0230888	0.153002	0.109202	0	0.0197456	0.180585	0.064142	0.0261596	0.142473	0.0687261	0.0934249	0.0310723	0.0874114	0.0225335	0.0786745	0.0755656	0.222886	0.214845	0.161312	0.0220926
Smp_267080	0.17637	0.0470732	0.0874855	0.0917514	0.107301	0.0661684	0.214377	0	0.0492611	0.0461279	0.0490524	0.0807313	0.117473	0.113885	0.0489649	0.0949208	0.191113	0.195439	0.0843766	0.0270709	0.19912	1.18051	0.163593	0.0572334
Smp_147460	0.220245	0.214892	0.212675	0.199729	0.30667	0.144406	0.30052	0	0.128105	0.364964	0.229243	0.136385	0.367695	0.421763	0.215982	0.434837	0.273741	0.290183	0.380695	0.113809	0.211497	0.372126	0.199028	0.114258
Smp_074710	0.00251032	0.0417627	0.0011397	0.0142283	0.00500647	0.00553718	0	0	0.311479	0.00606884	0.726754	0.139797	0.0592836	0.00905209	0.0041488	0.0321448	0.0330004	0.013149	0.0114804	0.00420207	0.00253576	0.025857	0.00619409	0.102029
Smp_127280	0.0116554	0.0358676	0.00477028	0.0126627	0.0237136	0.0335076	0.0617265	0	0.207815	0.016431	0.0129564	0.00575448	0.0280554	0.0223906	0.0108034	0.0264187	0.0128342	0.25112	0.006738	0.0130769	0.028353	0.0506162	0.156155	0.0019528
Smp_134390	0.000949717	0.0491149	0.0058931	0.0499426	0.0127433	0.00241327	0.0186869	0	0.137982	0.000911307	0.224994	0.00131332	0	0.0121492	0.00277116	0.0059201	0	0.153748	0.00575788	0.00191171	0.00299344	0.0137474	0	0.0140659
Smp_127270	0.253595	0.0234416	0.116943	0.101383	0.0303532	0.182214	0.0247437	0	0.0035193	0.330042	0.00460987	0.0567515	0.0224626	0.0351202	0.145181	0.0442636	0.0545754	0.0298057	0.0592163	0.0140801	0.216656	0.187694	0.0110854	0.0658982
Smp_305220	0.0220595	0.00611182	0.0674066	0.134194	0.00581523	0.164972	0.0502665	0	0.00616449	0.235032	0	0.0722256	0.00950728	0.00749216	0.00475796	0.00555659	0.0393273	0.00414996	0.0129701	0.00312648	0.0332927	0.0940401	0.0270154	0.0691272
Smp_174870	0.00702173	0.00397587	0.00508526	0.0477957	0.0103092	0.0071069	0.0587763	0	0.0030797	0.0460346	0.468009	0.00238228	0.00378102	0.0161498	0.00652013	0.00551032	0	0.00357652	0.00407508	0.00304648	0.0147217	0.113028	0.0048941	0.00105877
Smp_043390	0.0162101	0.0115928	0.0155157	0.00924422	0.088472	0.0182211	0.161881	0	0.00357217	0.00900409	0	0.0139982	0.0375471	0.0987869	0.0185094	0.0279314	0.0710719	0.382014	0.0299154	0.0109751	0.0116695	0.0389753	0.119989	0.010338
Smp_128350	0.0127679	0.28787	0.00998742	0.04492	0.00853679	0.0171492	0.123779	0	0.185843	0.00114559	0.0928954	0.00741099	0.215225	0.0175566	0.04103	0.0246795	0.0113708	0.0187154	0.332616	0.178618	0.0310765	0.02944	0.107221	0.00226752
Smp_091820	0.0817488	0.0283316	0.0509396	0.0512882	0.028121	0.0589343	0.0258778	0	0.0497571	0.0573531	0.0381256	0.0180496	0.0423238	0.0391255	0.0431233	0.0393947	0.0704538	0.0358036	0.0210759	0.0159812	0.0521954	0.233172	0.0411888	0.0193651
Smp_166530	0.00369645	0.00131113	0	0	0.00952144	0.0259637	0.625827	0	0	0	0.0269026	0.00782418	0.0132174	0.0027962	0.00319787	0.00842539	0	0.00223069	0.0117163	0.000784255	0.00131319	0.011045	0.0585391	0
Smp_241500	0.0119691	0.010445	0	0.167194	0.0495637	0.00447933	0	0	0.00172924	0	0	0.0429916	0.020628	0.0080032	0.00271132	0.00350157	0	0.00701592	0.00063803	0.00144231	0.023602	0.122676	0.0116712	0.0381795
Smp_245300	0.527671	0.381887	0.562221	0.295233	0.454428	0.355797	0.473464	0	0.321536	0.253442	0.602879	0.505341	0.31482	0.363654	0.461602	0.433694	0.391631	0.400707	0.513628	0.350896	0.525503	0.478026	0.403842	0.469377
Smp_028210	0.00260243	0.00491804	0.00329822	0	0.175285	0.00601172	0.0252704	0	0.00113626	0.203266	0.117551	0.00242884	0.0248858	0.00339877	0.00440148	0.0404146	0.0295718	0.00388017	0	0.0083417	0.00471755	0.0262129	0.0028672	0
Smp_322230	0.00154143	0	0	0.00195036	0.00354005	0.00113354	0.00394895	0	0	0.00141574	0	0.00076275	0.020819	0.00148771	0.000526556	0.00536995	0	0.00486712	0	0.000894569	0.000563001	0.00980377	0.00576485	0
Smp_342430	0.00107905	0	0	0	0	0.000445938	0	0	0.000979962	0	0	0.000306944	0	0.00231504	0.000861725	0.00334473	0.00813806	0.00180556	0.000935002	0.00053407	0	0.122681	0	0
Smp_336830	0.0171029	0.0118722	0.0100365	0.0328756	0.0215202	0.0516456	0.17995	0	0.0149343	0.0933644	0	0.0318951	0.00614266	0.0460446	0.0229644	0.0192525	0.0208723	0.249644	0.0417491	0.013142	0.0126584	0.0274323	0.0271117	0.0292593
Smp_180500	0.0114326	0.00834907	0.0613118	0.0672393	0.218225	0.0476052	0.0504721	0	0.0194472	0.0157985	0	0.0249797	0.0279871	0.263848	0.0170322	0.067575	0.0610556	0.209358	0.0452586	0.00938199	0.0279778	0.151236	0.282691	0.0256753
Smp_038330	0.128734	0.156559	0.170355	0.211057	0.133889	0.145958	0.280287	0	0.0939944	0.0441709	0.0928798	0.604623	0.216452	0.209089	0.152487	0.198253	0.140225	0.273953	0.197091	0.135401	0.111051	0.170521	0.254823	0.488472
Smp_171720	0.702272	0.0880093	0.904988	0.292736	0.274219	0.179899	0.523418	1.08794	0.159861	0.144855	0.143791	1.11093	0.19697	0.183232	0.495195	0.193793	0.377166	0.207859	0.783626	0.12411	0.366408	0.607562	0.247965	1.13041
Smp_200460	0	0	0	0.00242711	0.000382086	0.0110105	0	0	0.000504645	0.00172948	0.00445597	0	0	0	0.00162065	0.00130917	0	0.000182689	0	0.000838123	0	0	0	0
Smp_158430	0.217125	0.0616226	0.302633	0.0852265	0.108421	0.0836109	0.168531	0.676522	0.0460561	0.0670257	0.0930591	0.31073	0.128216	0.0974238	0.138609	0.0971171	0.159292	0.103667	0.119713	0.0696884	0.188924	0.112688	0.0927232	0.231204
Smp_160410	0.206211	0.095697	0.192228	0.326404	0.280499	0.11156	0.236333	0	0.0817545	0.110246	0.156465	0.249926	0.263385	0.372477	0.199534	0.307841	0.0892834	0.396855	0.188688	0.111558	0.195341	0.342678	0.320966	0.299308
Smp_344940	0.00098091	0	0.00166578	0	0	0	0.0218553	0	0	0	0	0	0	0	0.000931952	0	0	0	0	4.52985e-05	0	0	0	0
Smp_176780	0.0358198	0.023325	0.0942408	0.0387365	0.0783932	0.100554	0.049857	0	0.0153013	0.0214447	0.115113	0.0424187	0.0533363	0.041172	0.0602652	0.0474448	0.00910729	0.0354497	0.0792816	0.0568101	0.036134	0.0563998	0.136136	0.00760227
Smp_099160	0.872046	0.688637	0.923404	0.794667	0.906571	0.831947	0.842056	0.676522	0.62743	0.845788	0.633357	0.898991	0.711258	0.858092	0.909086	0.864072	0.89332	0.801037	0.902334	0.825743	0.839129	0.819722	0.873803	0.91081
Smp_114430	0.0902161	0.0432321	0.01722	0.0882263	0.0246577	0.0166922	0	0	0.0186006	0.00413668	0.0254876	0.00935668	0.025015	0.117612	0.0128607	0.0339233	0	0.0523016	0.00966385	0.00763066	0.0414804	0.17015	0.0281234	0.00183481
Smp_244890	0.0226436	0.00682229	0.00901024	0.0249972	0.0107708	0.0815698	0.0729908	0	0.000657233	0.0788472	0	0.00417201	0.0247815	0.0130771	0.0179241	0.0122379	0.0320488	0.0146796	0.0176552	0.0111529	0.0112683	0.00398024	0.0181114	0.00579127
Smp_003230	0.874402	0.0674281	0.142622	0.138278	0.0941369	0.18491	0.195807	0	0.0688102	0.220259	0.0572828	0.181417	0.114514	0.0913368	0.174522	0.108811	0.322911	0.115841	0.0993104	0.066199	1.43171	0.424737	0.108696	0.136759
Smp_124060	0.00335315	0.0114909	0.00126145	0	0.000546886	0.00663735	0.247893	0	0.288765	0	0.0341393	0.000842974	0.0594769	0.0103894	0.00259386	0.011542	0	0.011233	0.0178582	0.00579636	0.00223987	0.0862535	0.104547	0.00209868
Smp_336630	0.0297618	0.00977081	0.111112	0.147297	0.0493429	0.0766708	0.0397114	0	0.0683083	0.0781957	0.116935	0.760058	0.0950845	0.0494404	0.0279546	0.038434	0.049294	0.1365	0.0350927	0.0158297	0.0449399	0.405026	0.0187218	0.902827
Smp_171090	0.361698	0.349131	0.38276	0.388009	0.401982	0.482949	0.358542	0	0.29234	0.445325	0.348761	0.262117	0.311829	0.370125	0.431498	0.349218	0.439898	0.424778	0.372761	0.407415	0.318515	0.382268	0.405838	0.255094
Smp_035560	0.0152928	0.00100586	0.0109916	0.0176141	0.00853586	0.131065	1.24822	0	0.0086912	0.00609848	0.0457498	0.010096	0.0252301	0.0254356	0.0121757	0.0147046	0.0047845	0.0595515	0.440171	0.0120089	0.0219174	0.0595584	0.302643	0.0127054
Smp_152190	0	0	0	0	0	0	0	0	0	0	0	0	0	0.0147265	0.000152645	5.32217e-05	0	0.000595644	0	0.000271283	0	0.000823934	0	0
Smp_324050	0.00663177	0.00928698	0.015761	0.223977	0.00857931	0.0954805	0	0	0.00888794	0.0332331	0.327375	0.00668318	0.042855	0.0622388	0.0136056	0.05127	0	0.0197556	0.0326555	0.0164564	0.00126461	0.045984	0.105166	0.00788245
Smp_333210	0.00620477	0.00414943	0.00500297	0.0727259	0.00230718	0.00619462	0.00691309	0	0.00177492	0.0164934	0.0229939	0.068924	0	0.00300418	0.00253111	0.00560727	0	0.00289923	0.00261902	0.000682366	0.0195213	0.20749	0.00602591	0.0845506
Smp_181040	0.0128417	0.00109113	0.0137512	0.00883388	0.185819	0.0354269	0.0172581	0	0.000456202	0.102932	0.037854	0.0152346	0.00512571	0.0149212	0.0153656	0.0950776	0.0328325	0.0101545	0.018781	0.01176	0.0145419	0.0291402	0.0126802	0.00307608
Smp_020340	0.126844	0.0107719	0.125466	0.0319211	0.147542	0.024443	0.119382	0.676522	0.0334708	0.0201124	0	0.0381425	0.266313	0.171117	0.0348982	0.133049	0.0511913	0.346092	0.144474	0.00949731	0.115832	0.083247	0.206944	0.0482633
Smp_020080	0.018083	0.0211973	0.0147046	0.196581	0.239779	0.247539	0.403411	0	0.00519885	0.280519	0.0430142	0.0107076	0.0463853	0.116515	0.0158512	0.0627816	0	0.0174272	0.0999698	0.0120717	0.0156002	0.0442271	0.0167433	0.00532785
Smp_007330	0.0796288	0.00280808	0.039224	0.0572299	0.0212724	0.0714073	0.0844927	0	0.0039082	0.165883	0.0327207	0.00765861	0.106541	0.0739549	0.0177925	0.0594924	0.0173466	0.141002	0.325137	0.00557333	0.0206853	0.0633907	0.230185	0.00171306
Smp_173610	0.0189854	0.00661888	0.0734432	0.0168806	0.0151717	0.00868982	0.120999	0	0.021031	0.00517348	0.080925	0.283557	0.0359998	0.0301369	0.0143473	0.0291119	0.0252436	0.0306607	0.046225	0.00785836	0.194546	0.522421	0.0185746	0.412304
Smp_057060	0.129228	0.126831	0.330455	0.221889	0.230561	0.330475	0.156104	0	0.0694094	0.483019	0.131575	0.224666	0.295865	0.255928	0.155022	0.247008	0.10711	0.102398	0.147121	0.189781	0.114229	0.134164	0.183721	0.0719745
Smp_140820	0.111262	0.423225	0.335375	0.179861	0.0491519	0.152132	0.123496	0	0.288492	0.136011	0.227468	0.186554	0.0845295	0.161517	0.106587	0.0774109	0.19567	0.543253	0.0922456	0.216204	0.0675413	0.56279	0.371535	0.122404
Smp_331410	0.00132113	0.00209983	0.00549505	0.00246655	0.00362088	0.00282025	0.176972	0	0.00128486	0.00932296	0	0.00245681	0.00896183	0	0.00655667	0.000478841	0	0.000528231	0.0278911	0.0045576	0.0029145	0.00505828	0	0.00171757
Smp_006730	0.230997	0.071345	0.181197	0.147696	0.049989	0.239136	0.125291	0	0.116326	0.216819	0.213509	0.226189	0.109626	0.0953828	0.118199	0.0787734	0.117906	0.0849669	0.0599451	0.0655663	0.325815	0.835142	0.0529528	0.337682
Smp_128940	0.00332444	0.00180114	0.00381103	0.132606	0.00839022	0.0123481	0.0550934	0	0.0124372	0.0647234	0.00504536	0.00701977	0.0104667	0.00646542	0.00369088	0.0341318	0	0.00670416	0.00214698	0.00342001	0.00122114	0.030787	0	0
Smp_059980	0.244497	0.992138	0.212184	0.349412	0.204703	0.259701	0.550524	0	0.868513	0.0463048	0.341771	0.237914	0.413785	0.280662	0.212576	0.240845	0.310212	1.25082	0.326795	1.03384	0.378736	0.551394	0.839188	0.256106
Smp_104110	0.0655957	0.018706	0.0622607	0.028278	0.485765	0.0403293	0.336335	0	0.0114187	0.12537	0.0627029	0.0233703	0.25824	0.0484728	0.0358094	0.180994	0.0747109	0.0496824	0.0915649	0.0188057	0.0582909	0.536402	0.0979784	0.142476
Smp_315110	0	0.000368016	0	0.00120472	0	0.00139893	0	0	0	0	0	0	0	0.000128527	0.000148459	0	0	0	0.00140826	0.000303875	0	0.00070714	0	0
Smp_346100	0	0.000670988	0	0	0.000623916	0.0001576	0	0	0.000524377	0.00106913	0.0486666	0.000690712	0	0	0	0.000900121	0	0	0	0.000175334	0	0	0	0
Smp_140460	0.00857819	0	0.00164385	0.199375	0.0160762	0.00650372	0.0300682	0	0.0653426	0.00144741	0.418039	0.00146966	0.0373663	0.0187195	0.00385906	0.0434455	0.0441584	0.00513499	0.00161116	0.00307521	0.0012004	0.0287595	0.00258622	0.0118651
Smp_137360	0.00771909	0.290991	0.00755878	0.0736905	0.0143186	0.0119396	0.00764712	0	0.551193	0	0.0399002	0.00214028	0.00159421	0.0259072	0.00745017	0.0184236	0.0144006	0.0302101	0.00278476	0.0243717	0.00839006	0.0530717	0.0121412	0.0124818
Smp_132740	0.313446	0.0775509	0.996221	0.106992	0.187481	0.309383	0.358842	0	0.0240729	0.267022	0.0763704	1.53221	0.359959	0.159016	0.175883	0.186217	0.355391	0.27202	0.189206	0.0919877	0.321293	0.293512	0.331771	1.43463
Smp_010280	0.089423	0.0624613	0.150746	0.265295	0.303907	0.185595	0.199829	0	0.125461	0.125242	0.0957608	0.460896	0.289974	0.136858	0.109059	0.213655	0.0985138	0.389657	0.0938658	0.0986452	0.108322	0.222619	0.469258	0.569214
Smp_315790	0.0636986	0.384573	0.0491005	0.203425	0.229393	0.182814	0.136657	0	0.537083	0.385303	0.267934	0.0472774	0.382653	0.327762	0.071225	0.396431	0.096418	0.0632208	0.0546337	0.0671909	0.105822	0.287482	0.0849832	0.0848992
Smp_146460	0.0082747	0.000495234	0.0067385	0	0.0121248	0.00439674	0.0371247	0	0.0251678	0	0.0623912	0.00479888	0.0256301	0.0201743	0.00748689	0.0146128	0	0.0206575	0.0192884	0.00201659	0.0438667	0.398487	0	0.00291228
Smp_142600	0.0368269	0.0554035	0.0107585	0.0619124	0.194573	0.0545299	0.0698044	0	0.0532908	0.0537432	0.0684932	0.0298944	0.295032	0.299465	0.0522512	0.257204	0.0672376	0.0928896	0.0464043	0.0312941	0.0259298	0.125494	0.149197	0.0109187
Smp_212840	0.0792313	0.0660474	0.0798099	0.0545724	0.111757	0.0812421	0.10396	0	0.0739787	0.12017	0.225479	0.0892152	0.132255	0.115318	0.117366	0.121184	0.121956	0.170984	0.0921921	0.0650265	0.132218	0.138199	0.109159	0.104412
Smp_148020	0.0637392	0.0656252	0.0723791	0.0263865	0.0905346	0.0446045	0.0845671	0	0.130753	0.0543825	0.139465	0.0376472	0.157895	0.0878276	0.0607533	0.0842475	0.0566151	0.068604	0.0832497	0.0420105	0.0788647	0.161267	0.107797	0.0378549
Smp_158550	0.0103596	0.000442575	0.0110011	0.0113866	0.0182452	0.00597561	0.0465563	0	0.00411877	0.00375504	0	0.00629531	0.11888	0.0107944	0.00108432	0.00254565	0	0.0165728	0.00747093	0.00149684	0.00521452	0.217895	0.00683214	0.0584349
Smp_332610	0.00103469	0	0	0.00552081	0	0.00131129	0	0	0	0.00472554	0	0	0	0.000198125	0.000657316	0.00164323	0	0.000396462	0	0.000450553	0	0.00028805	0	0
Smp_005500	0.0480891	0.259654	0.0179856	0.106515	0.447202	0.0883395	0.0432834	0	0.208337	0.0645742	0.451244	0.0115946	0.39308	0.0903945	0.0441631	0.0912528	0.03763	0.246399	0.0746397	0.0812853	0.0979799	0.0786826	0.116558	0.0228632
Smp_344440	0.0047615	0.0055528	0.00609367	0.0150611	0.0206641	0.0211128	0.442276	0	0.000976613	0.00708264	0.0231647	0.00987391	0.22054	0.00446591	0.00377328	0.00640498	0.0515415	0.00466089	0.156442	0.00137656	0.016421	0.202544	0.0101225	0
Smp_344430	0.111405	0.137086	0.133759	0.193839	0.166127	0.103751	0.21871	0	0.126212	0.0745087	0.38692	0.170594	0.357095	0.194602	0.108844	0.137318	0.144103	0.352776	0.117102	0.0967501	0.112063	0.349736	0.249245	0.177289
Smp_314120	0.0415063	0.0500366	0.0169049	0.0632275	0.113617	0.0777618	0.0736342	0	0.0367045	0.0858407	0.0564524	0.0162493	0.116548	0.0723712	0.0849916	0.067148	0.0916485	0.346118	0.0686572	0.0608881	0.0442466	0.0715764	0.146213	0.0199177
Smp_194380	0	0	0.00239845	0.00220037	0.000806912	0.00038714	0.104743	0	0	0.00290885	0.0219689	0	0	0.00120057	0.00075733	0.000260726	0	0.000791214	0	0.00079602	0	0	0	0
Smp_065530	0.0115783	0.0509847	0.0170362	0.0246482	0.0128718	0.0134273	0.0218396	0	0.677345	0.00366921	0.106885	0.0241063	0	0.012644	0.00540305	0.0095772	0.03763	0.0258536	0	0.014504	0.0118029	0.0100041	0.00983066	0.0142617
Smp_214180	0.0117102	0.00978257	0.00860456	0.0102371	0.00101265	0.00180815	0	0	0.000490547	0.013239	0.0216882	0.00835257	0	0.00304816	0.00328652	0.00440283	0	0.010635	0.0023069	0.00286584	0.0104608	0.354	0	0.00310135
Smp_099850	0.107105	0.116372	0.131356	0.102619	0.137199	0.0907675	0.109905	0	0.127283	0.0469973	0.233911	0.200875	0.280377	0.17399	0.120719	0.129776	0.111877	0.154296	0.198268	0.0913871	0.166228	0.219689	0.14936	0.419688
Smp_086470	0.0412185	0.554876	0.0508934	0.0698891	0.185552	0.122623	0.781039	0	0.231061	0.0582608	0.0961129	0.0334154	0.117967	0.076681	0.0394209	0.0471851	0.0622582	0.0851048	0.265463	0.47788	0.0772207	0.497252	0.638959	0.0220994
Smp_124980	0.0380691	0.0795572	0.0292203	0.407991	0.144617	0.224318	0.156703	0	0.0887732	0.452104	0.197252	0.0194078	0.107772	0.282141	0.0308133	0.218638	0.0602413	0.0470488	0.045922	0.023979	0.0437877	0.334533	0.0780547	0.0142105
Smp_345600	0.0347153	0.0544499	0.0462339	0.140296	0.359441	0.130845	0.178802	0	0.0365388	0.533049	0.0650357	0.0520906	0.648259	0.0671927	0.121141	0.168129	0.102664	0.506993	0.105587	0.137094	0.0951127	0.107729	0.427363	0.0227456
Smp_165200	0.0807002	0.110895	0.104429	0.199095	0.38544	0.0831148	0.116994	0	0.222031	0.514756	0.4819	0.275901	0.341748	0.0973413	0.109904	0.256503	0.193655	0.271181	0.0961359	0.0630593	0.0879731	0.430069	0.147156	0.460164
Smp_059530	0.0847641	0.063283	0.0677633	0.0134592	0.0540515	0.0312505	0.125374	0	0.00902371	0.0943707	0.00569936	0.0614474	0.0616708	0.0560202	0.0558145	0.224714	0.142829	0.0788937	0.0190899	0.0176092	0.111962	0.891853	0.0125318	0.0540568
Smp_139240	0.0112378	0.00680309	0.0067269	0.00245248	0.00171762	0.00364866	1.14931	0	0.0288825	0.0230924	0	0.00420478	0	0.00642356	0.00434506	0.00912905	0	0.0075424	0.0104097	0.00316241	0.00628339	0.0217385	0.0232937	0.00124997
