# Supplementary material for: RNAi screening of uncharacterized genes identifies promising druggable targets in Schistosoma japonicum
Source: PLoS Pathog. 2025 Mar 28;21(3):e1013014. doi: 10.1371/journal.ppat.1013014 (PMC11977999; doi:10.1371/journal.ppat.1013014)
Supplement: S11 Table — (XLSX) [file ppat.1013014.s022.xlsx]

## Sheet: Sheet1
S11 Table. Thirty-eight differentially expressed genes homologous to intestinal genes of S. mansoni.
Sj_SYMBOL	Sm_SYMBOL	%_identity (DNA)	Annotation	log2FoldChange	pvalue	padj
Sjc_0005457	Smp_136730	70.277	CTSD: Cathepsin D	-2.87858	6.58972e-13	2.42345e-10
Sjc_0000414	Smp_344440	45.228	CD63 antigen	-3.06565	5.31419e-12	1.71006e-09
Sjc_0001613	Smp_020080	91.525	Guanine nucleotide-binding protein G	-2.54995	9.45492e-11	1.82551e-08
Sjc_0005705	Smp_008610	75	crn-6: Cell death-related nuclease 6	-3.5022	1.29874e-10	2.33259e-08
Sjc_0009708	Smp_121930	55.738	SJCHGC09323 protein	-2.87579	9.11914e-09	1.06708e-06
Sjc_0007312	Smp_181060	58.228	hypothetical protein Smp_181060	-3.35099	5.4038e-08	4.61774e-06
Sjc_0007388	Smp_128110	85.161	AQP1: Aquaporin-1	-2.51837	9.57756e-08	7.32352e-06
Sjc_0001966	Smp_035560	84.076	DM9 domain-containing protein	-2.68505	1.95325e-07	1.43666e-05
Sjc_0007400	Smp_011270	83.214	putative sj-Ts4 protein	-1.88644	7.06731e-07	3.91907e-05
Sjc_0008726	Smp_330620	88.235	vha-17: V-type proton ATPase subunit e	-1.03325	1.94901e-06	9.29149e-05
Sjc_0003599	Smp_025370	92	LITAF: Lipopolysaccharide-induced tumor necrosis factor-alpha factor homolog	-1.94371	2.04666e-06	9.57961e-05
Sjc_0007309	Smp_105450	52.703	SJCHGC00277 protein	-2.5472	2.28733e-06	0.000106416
Sjc_0007465	Smp_014570	56.8	Saposin-like,IPR008139 Saposin B,domain-containing protein	-2.2153	1.04527e-05	0.000393207
Sjc_0008015	Smp_341270	37.255	hypothetical protein	-1.97228	1.38225e-05	0.000485231
Sjc_0002842	Smp_166530	90.027	PLA2G15: Group XV phospholipase A2	-1.59367	1.42867e-05	0.000493297
Sjc_0006794	Smp_202610	53.535	SJCHGC09492 protein	-2.33862	1.83672e-05	0.000603617
Sjc_0007679	Smp_047680	84.971	SCM-2: Ferritin-2 heavy chain	-2.10691	2.43512e-05	0.000761395
Sjc_0007612	Smp_028870	59.89	Zinc finger, C2H2-type domain-containing protein	-1.76764	2.49098e-05	0.000775719
Sjc_0004251	Smp_243810	70.423	SJCHGC00620 protein	-1.81902	3.07538e-05	0.000903086
Sjc_0003727	Smp_071610	90.446	Dpp7: Dipeptidyl peptidase 2	-1.53702	3.41613e-05	0.000980771
Sjc_0007613	Smp_137720	73.514	SJCHGC00969 protein	-2.17033	6.76997e-05	0.00163901
Sjc_0006793	Smp_016490	59.067	Saposin B domain-containing protein	-1.71763	7.16295e-05	0.001718
Sjc_0006795	Smp_194910	51.678	Saposin B domain-containing protein	-2.19539	0.000108495	0.00238043
Sjc_0008810	Smp_345470	69.63	hypotheticial protein	-1.78602	0.000208885	0.00413646
Sjc_0005834	Smp_172590	73.843	CTSA: Lysosomal protective protein	-1.78806	0.000324657	0.00571145
Sjc_0000243	Smp_086470	77.717	Similar to A12: Tegument antigen	-1.57985	0.000385218	0.00648257
Sjc_0006792	Smp_327810	65	hypothetical protein	-2.25577	0.000434236	0.00700126
Sjc_0003646	Smp_162770	60.338	SJCHGC09134 protein	-1.64146	0.000614044	0.00920828
Sjc_0003943	Smp_104270	80.037	ENPP5: Ectonucleotide pyrophosphatase/phosphodiesterase family member 5	-1.14564	0.000662495	0.00969024
Sjc_0005966	Smp_344280	73.554	hypotheticial protein	-1.32725	0.000898895	0.0121155
Sjc_0007311	Smp_181070	53.982	SJCHGC00347 protein	-1.69073	0.000991864	0.0130054
Sjc_0006059	Smp_166170	66.857	SJCHGC01026 protein	-1.97211	0.00146717	0.017486
Sjc_0000033	Smp_139240	68.182	Ctss: Cathepsin S	-1.71729	0.00151448	0.017857
Sjc_0007614	Smp_335370	61	Protein of unknown function	-1.31613	0.00165923	0.0191739
Sjc_0005405	Smp_002600	81.448	PRCP: Lysosomal Pro-X carboxypeptidase	-1.18136	0.00175574	0.0197662
Sjc_0004804	Smp_102780	71.429	SJCHGC05100 protein	-1.17052	0.00288971	0.0289083
Sjc_0002267	Smp_067060	81.609	CATB: Cathepsin B-like cysteine proteinase	-1.90901	0.00363512	0.0344748
Sjc_0005525	Smp_151590	64.662	centrosomal protein	-1.18928	0.00473054	0.0416579
