# Supplementary material for: RNAi screening of uncharacterized genes identifies promising druggable targets in Schistosoma japonicum
Source: PLoS Pathog. 2025 Mar 28;21(3):e1013014. doi: 10.1371/journal.ppat.1013014 (PMC11977999; doi:10.1371/journal.ppat.1013014)
Supplement: S12 Table — (XLSX) [file ppat.1013014.s023.xlsx]

## Sheet: Sheet1
S12 Table. Overlap of down-regulated genes in male parasites from the Sjc_0002003 (RNAi) and Smhnf4 (RNAi) groups.
Down-regulated genes in the Sjc_0002003 (RNAi) group							Down-regulated genes in the Smhnf4 (RNAi) group
Sj_GENEID	Sm_GENEID	%_identity (DNA)	log2FoldChange	pvalue	padj		log2FoldChange	pvalue	padj	cluster (Sm)
Sjc_0009708	Smp_121930	55.738	-2.87579	9.11914e-09	1.06708e-06		-2.13867	2.19e-06	0.000177422	Gut
Sjc_0008810	Smp_345470	69.63	-1.78602	0.000208885	0.00413646		-3.19189	5.06e-26	2.23e-23	Gut
Sjc_0008020	Smp_331630	48.913	-2.04834	0.000106453	0.00235594		1.10438	1.74e-05	0.00124661	#N/A
Sjc_0008015	Smp_341270	37.255	-1.97228	1.38225e-05	0.000485231		-2.08612	6.84e-08	6.86e-06	Gut
Sjc_0007672	Smp_102400	73.926	-1.40482	0.00220153	0.0233229		-2.25152	1.05e-24	3.86e-22	#N/A
Sjc_0007614	Smp_335370	61	-1.31613	0.00165923	0.0191739		-2.67138	4e-08	4.1e-06	#N/A
Sjc_0007613	Smp_137720	73.514	-2.17033	6.76997e-05	0.00163901		-4.56192	1.41e-06	0.000117552	Gut
Sjc_0007612	Smp_028870	59.89	-1.76764	2.49098e-05	0.000775719		-3.92001	1.12e-12	1.79e-10	GSC_progeny
Sjc_0007563	Smp_142490	81.395	-1.24814	0.000711764	0.0101607		-1.50368	4.75e-22	1.51e-19	EGC+
Sjc_0007465	Smp_014570	56.8	-2.2153	1.04527e-05	0.000393207		-1.71709	4.95e-05	0.00304868	HNF4+
Sjc_0007312	Smp_181060	58.228	-3.35099	5.4038e-08	4.61774e-06		-2.24528	1.05e-13	1.74e-11	Gut
Sjc_0007311	Smp_181070	53.982	-1.69073	0.000991864	0.0130054		-2.57273	2.73e-08	2.83e-06	Gut
Sjc_0007310	Smp_328220	52.5	-1.93702	0.000655263	0.00963924		-6.93432	2.53e-08	2.65e-06	#N/A
Sjc_0007309	Smp_105450	52.703	-2.5472	2.28733e-06	0.000106416		-2.06935	4.55e-06	0.000344271	Gut
Sjc_0006929	Smp_124710	67.935	-1.42221	0.00502743	0.0434791		-1.26327	6.03e-05	0.00355776	#N/A
Sjc_0006795	Smp_194910	51.678	-2.19539	0.000108495	0.00238043		-2.9676	1.08e-09	1.26e-07	Gut
Sjc_0006794	Smp_202610	53.535	-2.33862	1.83672e-05	0.000603617		-3.70684	5.48e-06	0.000407883	Gut
Sjc_0006793	Smp_016490	59.067	-1.71763	7.16295e-05	0.001718		-5.03797	1.35e-20	3.56e-18	Gut
Sjc_0006792	Smp_327810	65	-2.25577	0.000434236	0.00700126		-5.12561	1.21e-51	2.23e-48	Gut
Sjc_0006626	Smp_055780	82.778	-1.55917	0.000107434	0.00236385		-1.70874	1.74e-58	5.36e-55	#N/A
Sjc_0006294	Smp_145510	66.964	-1.43825	4.19058e-05	0.00116417		-1.60774	1.65e-15	3.24e-13	S1_Progeny
Sjc_0005834	Smp_172590	73.843	-1.78806	0.000324657	0.00571145		-4.86606	1.52e-26	7.4e-24	GSC_progeny
Sjc_0005705	Smp_008610	75	-3.5022	1.29874e-10	2.33259e-08		-3.91168	9.34e-22	2.78e-19	Gut
Sjc_0005525	Smp_151590	64.662	-1.18928	0.00473054	0.0416579		-1.09893	5.33e-25	2.05e-22	Eled+Neo
Sjc_0005457	Smp_136730	70.277	-2.87858	6.58972e-13	2.42345e-10		-2.79666	4.77e-08	4.84e-06	Gut
Sjc_0005405	Smp_002600	81.448	-1.18136	0.00175574	0.0197662		-2.12734	1.76e-67	8.14e-64	Neo
Sjc_0005015	Smp_000190	75.429	-1.04528	0.000370146	0.00633196		-1.18757	4.52e-26	2.09e-23	#N/A
Sjc_0004908	Smp_333570	88.041	-2.20814	0.000523609	0.00803942		-2.01173	2.57e-05	0.00175932	#N/A
Sjc_0004804	Smp_331900	71.429	-1.17052	0.00288971	0.0289083		-3.105	1.01e-19	2.38e-17	GSC_progeny
Sjc_0004293	Smp_131470	55.963	-1.04202	0.00144785	0.0173092		-2.27356	1.54e-12	2.41e-10	#N/A
Sjc_0004251	Smp_243810	70.423	-1.81902	3.07538e-05	0.000903086		-3.14136	1.71e-33	1.43e-30	Gut
Sjc_0004084	Smp_333180	75.132	-2.22372	1.35371e-06	6.83312e-05		-1.93819	7.6e-05	0.00441054	#N/A
Sjc_0003943	Smp_104270	80.037	-1.14564	0.000662495	0.00969024		-1.09084	2.96e-33	2.27e-30	Gut
Sjc_0003646	Smp_162770	60.338	-1.64146	0.000614044	0.00920828		-1.76537	1.45e-11	2.09e-09	GSC_progeny
Sjc_0003341	Smp_127280	75.497	-1.38569	6.23465e-05	0.00153345		-1.1645	7.68e-24	2.73e-21	Parenchyma
Sjc_0003340	Smp_134390	46.032	-1.25311	2.88894e-07	1.90695e-05		-1.02196	4.83e-14	8.57e-12	#N/A
Sjc_0003059	Smp_128350	90.498	-1.09182	0.00529583	0.0453717		-1.25667	6.21e-11	8.07e-09	S1_Progeny
Sjc_0002842	Smp_166530	90.027	-1.59367	1.42867e-05	0.000493297		-2.34198	1.48e-07	1.43e-05	Gut
Sjc_0002267	Smp_103610	81.609	-1.90901	0.00363512	0.0344748		-3.04821	3.06e-15	5.77e-13	Gut
Sjc_0001966	Smp_035560	84.076	-2.68505	1.95325e-07	1.43666e-05		-1.27743	1.58e-31	1.12e-28	HNF4+
Sjc_0001613	Smp_020080	91.525	-2.54995	9.45492e-11	1.82551e-08		-1.33793	1.2e-14	2.17e-12	GSC_progeny
Sjc_0001326	Smp_331410	66.917	-2.16406	1.827e-06	8.87418e-05		-3.60064	4.93e-11	6.5e-09	#N/A
Sjc_0001309	Smp_128940	78.584	-2.43138	1.09509e-08	1.24374e-06		-1.82195	3.16e-06	0.000247068	#N/A
Sjc_0000349	Smp_194380	78.694	-1.44638	2.56569e-06	0.000117945		-1.32648	3.9e-07	3.4e-05	#N/A
Sjc_0000033	Smp_139240	68.182	-1.71729	0.00151448	0.017857		-3.81106	4.14e-15	7.64e-13	Gut
