# Supplementary material for: RNAi screening of uncharacterized genes identifies promising druggable targets in Schistosoma japonicum
Source: PLoS Pathog. 2025 Mar 28;21(3):e1013014. doi: 10.1371/journal.ppat.1013014 (PMC11977999; doi:10.1371/journal.ppat.1013014)
Supplement: S13 Table — (XLSX). [file ppat.1013014.s024.xlsx]

## Sheet: Sheet1
S13 Table. qPCR primer sequences.
GeneID	Sense Primer	Anti-sense Primer
Sjc_0007312	CGTGAAATGTGCTCAGTAG	TTCCAATGCTTCCGTTCT
Sjc_0008726	TGCTGTTACCTATTCTGGAT	CACTGTTGCTGCATGATAC
Sjc_0002842	GTGTTACTGATGATCTGGATG	CCTGGACCCTTACCTGATA
Sjc_0003646	ATCTGTCGGGAAATACTACG	GCATCTGTCACGGAAACT
Sjpsmd4	CTACATCTGCTGACTTGGAT	TTGCGAACATCTTCATTCTG
