# Supplementary material for: RNAi screening of uncharacterized genes identifies promising druggable targets in Schistosoma japonicum
Source: PLoS Pathog. 2025 Mar 28;21(3):e1013014. doi: 10.1371/journal.ppat.1013014 (PMC11977999; doi:10.1371/journal.ppat.1013014)
Supplement: S14 Table — (XLSX) [file ppat.1013014.s025.xlsx]

## Sheet: Sheet1
S14 Table. dsRNA primer sequences.
GeneID	Sense Primer	Anti-sense Primer
Sjc_0001266	TAATACGACTCACTATAGGGAGAGTCAACACTTTCATCCTTCTCC	TAATACGACTCACTATAGGGAGAGACAATTAGTACAACATGAACATCC
Sjc_0002032	TAATACGACTCACTATAGGGAGAAAACGAAACTCAACCTGTG	TAATACGACTCACTATAGGGAGAACCTTCAGAAACCCAAACTA
Sjc_0008125	TAATACGACTCACTATAGGGAGATTCATCGCTGCTGTGTTT	TAATACGACTCACTATAGGGAGACATAAGGATTCTTCCTACAACG
Sjc_0001816	TAATACGACTCACTATAGGGAGAATACAGAAGCAAGTCCTGAA	TAATACGACTCACTATAGGGAGACTCTTACACGATTTCGACATC
Sjc_0002124	TAATACGACTCACTATAGGGAGAGATACGTCTATCTACTTCAG	TAATACGACTCACTATAGGGAGACGAGTGATTAGCGAATGA
Sjc_0006108	TAATACGACTCACTATAGGGAGAGCAATTCTACTCTATACCATGC	TAATACGACTCACTATAGGGAGACCAAGTCTCATTAATCGAACAG
Sjc_0002020	TAATACGACTCACTATAGGGAGACTGAGCATTCGATGCCTAA	TAATACGACTCACTATAGGGAGAGTCGATGTTATAGTATCGGTAG
Sjc_0007888	TAATACGACTCACTATAGGGAGATACGACCTGAATCACCTC	TAATACGACTCACTATAGGGAGAAGTAGTATCACTTTCTTCGG
Sjc_0003078	TAATACGACTCACTATAGGGAGAATGTCTCACAGAATTTGTGC	TAATACGACTCACTATAGGGAGAAATGGCTGAAAGAAACTGAG
Sjc_0007071	TAATACGACTCACTATAGGGAGAGAAGCGAACCGAAAAGC	TAATACGACTCACTATAGGGAGATCTTAATGAATGACGCATATTT
Sjc_0007189	TAATACGACTCACTATAGGGAGAGCTGTCGTTAGTTATCAATAGG	TAATACGACTCACTATAGGGAGACCAGAAAGGTACACCACAA
Sjc_0007077	TAATACGACTCACTATAGGGAGAATGAACAGCCGTTTAGTGA	TAATACGACTCACTATAGGGAGAGCTTTAGGGTCTGGGTTTA
Sjc_0008272	TAATACGACTCACTATAGGGAGAGTCTGTTAATGGATTTGTGC	TAATACGACTCACTATAGGGAGAGCCATGTTGTGATCCTTTA
Sjc_0005762	TAATACGACTCACTATAGGGAGATTCAACGTGCTTCATCAGT	TAATACGACTCACTATAGGGAGAACTACTATTGATCGAACGCA
Sjc_0004091	TAATACGACTCACTATAGGGAGAGTTATGCTGATTCACATGGT	TAATACGACTCACTATAGGGAGATTTGCACGTAACTCTTTCTG
Sjc_0001102	TAATACGACTCACTATAGGGAGACAATTAACTTAAGATTATCACGTC	TAATACGACTCACTATAGGGAGAGACGGTAGTCTCAGTAGTTGTT
Sjc_0006785	TAATACGACTCACTATAGGGAGAGATATAGTGAACCTTCTTCTCC	TAATACGACTCACTATAGGGAGAGCTTTCCATAATTCTTCTGG
Sjc_0002476	TAATACGACTCACTATAGGGAGATCCTCCACCAGCATATTATC	TAATACGACTCACTATAGGGAGATTAAGTTCGCAGGATAAGGT
Sjc_0005651	TAATACGACTCACTATAGGGAGATGGTAACACAACGTGATCC	TAATACGACTCACTATAGGGAGACGCAGTCAATCGTATAGGA
Sjc_0002632	TAATACGACTCACTATAGGGAGACTGTCTGTACGCAATTAGC	TAATACGACTCACTATAGGGAGACATGGTCTCAATACTTCACC
Sjc_0006488	TAATACGACTCACTATAGGGAGAGTGGCTATAATTGCGAAGT	TAATACGACTCACTATAGGGAGAAGCAGCGTAGTAATACCC
Sjc_0006304	TAATACGACTCACTATAGGGAGATGAATTGTGGACAGGCTAC	TAATACGACTCACTATAGGGAGACTACGGTTTGAAGCTGTTAC
Sjc_0009525	TAATACGACTCACTATAGGGAGAGATGATGATGACATTGAAGG	TAATACGACTCACTATAGGGAGACAACGCCTTCTTTGATAGT
Sjc_0000026	TAATACGACTCACTATAGGGAGAGGTCTATTATGTCTCAATCC	TAATACGACTCACTATAGGGAGAACTTCTTTAGGCGTTTCAC
Sjc_0008497	TAATACGACTCACTATAGGGAGAGTATGAAATTCTTCCACCTCTG	TAATACGACTCACTATAGGGAGACTTTCAATATTAGTGGTCCTCC
Sjc_0004510	TAATACGACTCACTATAGGGAGAGAACAACCAGTTAAACAGTC	TAATACGACTCACTATAGGGAGATATGATGCTTCGGTAGATAC
Sjc_0008086	TAATACGACTCACTATAGGGAGAGGGTTTGGCAGCAGG	TAATACGACTCACTATAGGGAGAGCTTTAGAACGTACATTTGGTA
Sjc_0008848	TAATACGACTCACTATAGGGAGAAGAGGAATGGAAGACAGATG	TAATACGACTCACTATAGGGAGACAAATGCTTGAAAGGTGGTA
Sjc_0009754	TAATACGACTCACTATAGGGAGAAGGTGAAGATGAAGACAAGA	TAATACGACTCACTATAGGGAGAACTTTCGTCGTAGTCAACA
Sjc_0003125	TAATACGACTCACTATAGGGAGAACTACATATGAAGAAGCGACAG	TAATACGACTCACTATAGGGAGAATAATCTTCAACAGGTGGTGG
Sjc_0000453	TAATACGACTCACTATAGGGAGAGTCAGGTGCATGTGGATT	TAATACGACTCACTATAGGGAGAAAGTAAGTGTGGTGTTCTCA
Sjc_0002198	TAATACGACTCACTATAGGGAGACTCCTGGAATCAGCTCTTC	TAATACGACTCACTATAGGGAGACCACAGGTAAACAAGATGC
Sjc_0009272	TAATACGACTCACTATAGGGAGATCTACCGTTTGTTCAAATGG	TAATACGACTCACTATAGGGAGACTAACCATGTCGTCTATGATG
Sjc_0008016	TAATACGACTCACTATAGGGAGAAAGTGCGTTCGGGATC	TAATACGACTCACTATAGGGAGAATCGATTGGTGTAAATGAAA
Sjc_0007633	TAATACGACTCACTATAGGGAGATTCTTCTCTGTTCAGGCATT	TAATACGACTCACTATAGGGAGACAATTTGACGGTTGACCTTT
Sjc_0000686	TAATACGACTCACTATAGGGAGAGTTAAATTTTGTTGTATTGC	TAATACGACTCACTATAGGGAGAGAATTTCATTATTGAATACG
Sjc_0007585	TAATACGACTCACTATAGGGAGACGATTAGTTGGCATTGATGA	TAATACGACTCACTATAGGGAGAAATCTGCTGACCACTAGAAT
Sjc_0007588	TAATACGACTCACTATAGGGAGACGATTAGTTGGCATTGATGA	TAATACGACTCACTATAGGGAGAAATCTGCTGACCACTAGAAT
Sjc_0006302	TAATACGACTCACTATAGGGAGAATGAGTGCTCAGAAACTGT	TAATACGACTCACTATAGGGAGACAAACTAGCCCTAAAGATACC
Sjc_0004733	TAATACGACTCACTATAGGGAGACATGTGAAGAAGACAATGC	TAATACGACTCACTATAGGGAGACCCATAGATTCGGTATATCA
Sjc_0001785	TAATACGACTCACTATAGGGAGAGGCCTTCTGTGCTGTAA	TAATACGACTCACTATAGGGAGACCATAGAAATGGTATTAGGTT
Sjc_0000503	TAATACGACTCACTATAGGGAGAGTACATCTCTGTCTACTGAT	TAATACGACTCACTATAGGGAGACACAGTATACACTTGACTTG
Sjc_0008415	TAATACGACTCACTATAGGGAGAGGATGATGATGTAAGCGATA	TAATACGACTCACTATAGGGAGACTGTTACTTCTTCTGTTCCA
Sjc_0002202	TAATACGACTCACTATAGGGAGACGGTTGCTAGGTTTCTTAGT	TAATACGACTCACTATAGGGAGAAGACAACCTTAACGAGTGAT
Sjc_0002910	TAATACGACTCACTATAGGGAGATGTTATGAATGCTACACTGC	TAATACGACTCACTATAGGGAGACTGGTCTGAATACTCTGGTT
Sjc_0004357	TAATACGACTCACTATAGGGAGATGATGTCGGTGACAGTTT	TAATACGACTCACTATAGGGAGACCGATGATAACACAAACAGT
Sjc_0007671	TAATACGACTCACTATAGGGAGATGGCGAGAGAATAATTTACC	TAATACGACTCACTATAGGGAGACAACATTCACTACTTCGTAGAC
Sjc_0001286	TAATACGACTCACTATAGGGAGAATTCCAAACGCTGCAACA	TAATACGACTCACTATAGGGAGACATAGAACGAAGACTGATAGGA
Sjc_0006800	TAATACGACTCACTATAGGGAGACTATGGTGGTGGTGGATATG	TAATACGACTCACTATAGGGAGACCATGACCAGTCTTCCTTC
Sjc_0008562	TAATACGACTCACTATAGGGAGAGATGGCAAATCAACGAGAAT	TAATACGACTCACTATAGGGAGAGCAATATGGCAGCGAGTA
Sjc_0007114	TAATACGACTCACTATAGGGAGATGTCTACCTGCTGGAGTTA	TAATACGACTCACTATAGGGAGAGTAGGAACCAGGGAGATGA
Sjc_0008282	TAATACGACTCACTATAGGGAGAAGACTCACGATCACATCCT	TAATACGACTCACTATAGGGAGAGGCGGACAAGAGACATAAG
Sjc_0001626	TAATACGACTCACTATAGGGAGACATCAGAGAAGTAGAAGAAGC	TAATACGACTCACTATAGGGAGAAGATTAGGAACCGCAAGTAT
Sjc_0008012	TAATACGACTCACTATAGGGAGAATGTCAGCAATAACTTTCAGA	TAATACGACTCACTATAGGGAGACAGAAACACTAACAATAAGTAGTATA
Sjc_0009126	TAATACGACTCACTATAGGGAGAAAGTTCCTCAAAATCTTCTC	TAATACGACTCACTATAGGGAGACTTCACTACTCATCATTTCAA
Sjc_0001624	TAATACGACTCACTATAGGGAGATCTCCCTTCCTTGAATACTTAC	TAATACGACTCACTATAGGGAGAGCATAACCGACGATGATAAC
Sjc_0002003	TAATACGACTCACTATAGGGAGAGTCCACTTACTCGCATAGA	TAATACGACTCACTATAGGGAGACGACTAATAATCTGACGGTAG
Sjc_0005542	TAATACGACTCACTATAGGGAGAGTTACGATCACGTTATCTGT	TAATACGACTCACTATAGGGAGACATACATACAAGCAACATCG
Sjc_0005095	TAATACGACTCACTATAGGGAGATTACGATGCGGTTGCTAA	TAATACGACTCACTATAGGGAGACTCGGCGGAATTATTATTGA
Sjc_0005088	TAATACGACTCACTATAGGGAGAAGTCGTGGACGGTCAAAG	TAATACGACTCACTATAGGGAGAGACATAATGGGCGTAAGATAAG
Sjc_0001516	TAATACGACTCACTATAGGGAGACGTTCTGACATATAGACTTTCG	TAATACGACTCACTATAGGGAGACCTATAATCTTCCTGCTAGTGA
Sjc_0000833	TAATACGACTCACTATAGGGAGATCATCCGTGTACCGAACA	TAATACGACTCACTATAGGGAGAACCGTTGAGACATTTCCATA
Sjc_0009750	TAATACGACTCACTATAGGGAGACCCGTTGCTGTTTATTATTTGC	TAATACGACTCACTATAGGGAGAAGGAATGAGCTAGTTGAAGGA
Sjc_0002567	TAATACGACTCACTATAGGGAGACATGTGGAGTGACTATCAAC	TAATACGACTCACTATAGGGAGAGCTAATTGTTGGGTTCATAC
Sjc_0004599	TAATACGACTCACTATAGGGAGAATCGTTCATTACCTCCACAT	TAATACGACTCACTATAGGGAGACAATGATGTCCATTCAACCA
Sjc_0009124	TAATACGACTCACTATAGGGAGACAGACAACCGATTGAATAGT	TAATACGACTCACTATAGGGAGATTCCGATAGATAAGCAGACA
Sjc_0009529	TAATACGACTCACTATAGGGAGAATGGAACTCTTCGATGAAAA	TAATACGACTCACTATAGGGAGAAATAGAGGACAAATCGACTCC
Sjc_0008753	TAATACGACTCACTATAGGGAGAGTGATATTGGTCATGGATGG	TAATACGACTCACTATAGGGAGATTGCCTGGTTGAATTGGT
Sjc_0001466	TAATACGACTCACTATAGGGAGAATCTCTGTGCTGGAAGTTG	TAATACGACTCACTATAGGGAGACGCTACGCAAGTTCATAAG
Sjc_0007745	TAATACGACTCACTATAGGGAGAGGATTCATTGTGCTCTGTT	TAATACGACTCACTATAGGGAGATGCTGGTCTGAACGATAA
Sjc_0001668	TAATACGACTCACTATAGGGAGATGGAGAACGGTGTTGAGA	TAATACGACTCACTATAGGGAGACGAGAGATGTTGTCTTGTTG
Sjc_0001264	TAATACGACTCACTATAGGGAGACTGACGCCTGAACAAAGA	TAATACGACTCACTATAGGGAGACAGTAGACTTGGATAATTCCTG
Sjc_0001447	TAATACGACTCACTATAGGGAGATGTGGTTACGCATAGTGATA	TAATACGACTCACTATAGGGAGAAGGAGGCTTCTTCTGTACT
Sjc_0008081	TAATACGACTCACTATAGGGAGAGTCTCGTTCATCGTGTAGT	TAATACGACTCACTATAGGGAGAGCTATCGCATAAGCCTCTAT
Sjc_0009296	TAATACGACTCACTATAGGGAGAATGCTGAAGATTACCGTCT	TAATACGACTCACTATAGGGAGAATCGCTTACCAAATCGTTG
Sjc_0006668	TAATACGACTCACTATAGGGAGACTATCAGAGATTCCCAATAGAG	TAATACGACTCACTATAGGGAGAGTTGGTAACATTGATTGACG
Sjc_0002102	TAATACGACTCACTATAGGGAGAGCATCAAGAGGTTCAAGC	TAATACGACTCACTATAGGGAGATGTTGTTTTATTCTTCACCAT
Sjc_0006839	TAATACGACTCACTATAGGGAGAGATCATCCAATATCTCATCTCC	TAATACGACTCACTATAGGGAGAGTTGTTCCTTCAGCAAGC
Sjc_0000329	TAATACGACTCACTATAGGGAGAATGAGCAATCAGTATGTCTG	TAATACGACTCACTATAGGGAGAGCTGATGTTGCCAATAGTAA
Sjc_0000795	TAATACGACTCACTATAGGGAGAGATCAAGTGGATAGTGGTTA	TAATACGACTCACTATAGGGAGAGCTCTTTGACATGAAGTAAG
Sjc_0007461	TAATACGACTCACTATAGGGAGAATAGTAACGGTGACCATAGC	TAATACGACTCACTATAGGGAGACGTATCCATACTTGTCATAGC
Sjc_0006745	TAATACGACTCACTATAGGGAGAGGCATGGTGTTATATGTGTA	TAATACGACTCACTATAGGGAGATCTGACGATATTCTGGTTGA
Sjc_0006569	TAATACGACTCACTATAGGGAGACCAAACCACATCAATTACCA	TAATACGACTCACTATAGGGAGATCTGCAACAGATTCACGAT
Sjc_0001798	TAATACGACTCACTATAGGGAGAATGCCTCTTCATACTGTTCA	TAATACGACTCACTATAGGGAGAGCGTTGTTTCGTTTGAGT
Sjc_0007312	TAATACGACTCACTATAGGGAGACAGCGAATAGGCAATGGA	TAATACGACTCACTATAGGGAGATCCAATGCTTCCGTTCTG
Sjc_0004262	TAATACGACTCACTATAGGGAGATAGACGCAATAGGGACAAA	TAATACGACTCACTATAGGGAGATCAATAGCAAGACGATTAGC
Sjc_0004480	TAATACGACTCACTATAGGGAGACCGCAACCTAACACAGATA	TAATACGACTCACTATAGGGAGACCAACGACCAGTGATACG
Sjc_0008358	TAATACGACTCACTATAGGGAGATGCTATTCCACCATGTATGT	TAATACGACTCACTATAGGGAGACGCTTCTGTGTACGAACT
Sjc_0000911	TAATACGACTCACTATAGGGAGAGATGATGAGTTCGTTGTTCCT	TAATACGACTCACTATAGGGAGATAATTGCATAGATACATAGCCAT
Sjc_0005032	TAATACGACTCACTATAGGGAGAATCTGATTCCTCGGTTGTAA	TAATACGACTCACTATAGGGAGAGATAATGCAAACGTGGGTAT
Sjc_0003451	TAATACGACTCACTATAGGGAGAAATCAAACAGGTAACTCGC	TAATACGACTCACTATAGGGAGAGAATTTCCGTTTGACTGTAG
Sjc_0006831	TAATACGACTCACTATAGGGAGACTTGTCAACATTGGACTCAG	TAATACGACTCACTATAGGGAGATAGTAACAGGCGAAGCATT
Sjc_0005077	TAATACGACTCACTATAGGGAGATGGTTTACGCTTACTCTATTCT	TAATACGACTCACTATAGGGAGACGTCGTTTGATTCGTGTCTA
Sjc_0003488	TAATACGACTCACTATAGGGAGACGTCTTTAAGTCTACATTGC	TAATACGACTCACTATAGGGAGATTTGGAGTGTCCAGAGCC
Sjc_0001886	TAATACGACTCACTATAGGGAGAACAACCTTACTTCACTGGAT	TAATACGACTCACTATAGGGAGACACCTGGACTTACTGGAAT
Sjc_0002828	TAATACGACTCACTATAGGGAGAGCAAGACAATTATTCATGCG	TAATACGACTCACTATAGGGAGAGAAGCCGAATAGTGAGTAGT
Sjc_0002557	TAATACGACTCACTATAGGGAGATAGAATAACAGCGGAAGAGA	TAATACGACTCACTATAGGGAGAGATAACACATAAGGCAAGTG
Sjc_0006941	TAATACGACTCACTATAGGGAGATGTTTACTTTGAAGCCTTGC	TAATACGACTCACTATAGGGAGATGACATGGTAAGACCTTGAG
Sjc_0001175	TAATACGACTCACTATAGGGAGACGATACCGTCACCACATC	TAATACGACTCACTATAGGGAGAGCACCAACAGATGAAGCA
Sjc_0009449	TAATACGACTCACTATAGGGAGATTTGTATTCCTTGCATTGTCA	TAATACGACTCACTATAGGGAGACAACGAAAGCAGATATTTACTC
Sjc_0009473	TAATACGACTCACTATAGGGAGACCAAGTATCTTAGAGTACCTAC	TAATACGACTCACTATAGGGAGATGCTAAAGTTACGGTCTATC
Sjc_0008601	TAATACGACTCACTATAGGGAGACATGACAGTGTTACCATCG	TAATACGACTCACTATAGGGAGATAACCAGACTGCGGCATA
Sjc_0000601	TAATACGACTCACTATAGGGAGAACTAGGTTGTCCTGCGTTA	TAATACGACTCACTATAGGGAGAGCATCCAGGCGATTGTTC
Sjc_0006792	TAATACGACTCACTATAGGGAGAACAGTATTTGAACCAGCA	TAATACGACTCACTATAGGGAGATTAAAATCATCTGATGACAGT
Sjc_0008805	TAATACGACTCACTATAGGGAGAGAGATGGTGTTGGTGGTT	TAATACGACTCACTATAGGGAGATTCTGCCTCCGTATTCCA
Sjc_0003212	TAATACGACTCACTATAGGGAGAACAAACACCGAGACTCATT	TAATACGACTCACTATAGGGAGAGAACCTTGTCTTCTGATATGG
Sjc_0003209	TAATACGACTCACTATAGGGAGACTACAAACACCGAGACTC	TAATACGACTCACTATAGGGAGAGATATGAACCTTGTCTTCTG
Sjc_0001200	TAATACGACTCACTATAGGGAGATTATCAGTCAGAACATGGAC	TAATACGACTCACTATAGGGAGAATATGGGCGTGTAAATCTTC
Sjc_0003461	TAATACGACTCACTATAGGGAGAGTCAAGCAGTTACAGTTAGTG	TAATACGACTCACTATAGGGAGAAAGTGTTCGTGAAGTAGGAG
Sjc_0009653	TAATACGACTCACTATAGGGAGAATCGGTAGAATCGTCAATG	TAATACGACTCACTATAGGGAGACTATTGGTGAGAGTTTACAC
Sjc_0001126	TAATACGACTCACTATAGGGAGACTCGTTAAGCCATGTAATGT	TAATACGACTCACTATAGGGAGACTGTGCCTTGACTGTAGAA
Sjc_0007898	TAATACGACTCACTATAGGGAGAAACCTCTACACTTGGAACAT	TAATACGACTCACTATAGGGAGACCATCCTGTGTATCATTACG
Sjc_0001832	TAATACGACTCACTATAGGGAGATACCAATATTCACTGCTGTC	TAATACGACTCACTATAGGGAGAATATGGTCGAGGATCTTGTT
Sjc_0005075	TAATACGACTCACTATAGGGAGAAGGTGGAAAGAAAGTCAATG	TAATACGACTCACTATAGGGAGACTTCCTCTGATATTTCCCAATC
Sjc_0003124	TAATACGACTCACTATAGGGAGAGCATCTACAACATCCACATC	TAATACGACTCACTATAGGGAGAACTTCTGATCTCATTCCGTT
Sjc_0004252	TAATACGACTCACTATAGGGAGAAGCACATGGAAGTACAAGTC	TAATACGACTCACTATAGGGAGAGAAGTTATCAGTGGTGTAGTCT
Sjc_0005331	TAATACGACTCACTATAGGGAGACAAACAGACACCAACAAATG	TAATACGACTCACTATAGGGAGACTCTCAAAGTCTTCAGATAACC
Sjc_0008057	TAATACGACTCACTATAGGGAGAAAACCATTTACACCAGACTG	TAATACGACTCACTATAGGGAGACCATTCGATGCCATAATAGT
Sjc_0008435	TAATACGACTCACTATAGGGAGATGTCCTCCTCTTACTCCT	TAATACGACTCACTATAGGGAGACACCCTTTAGTTCATGATTG
Sjc_0007489	TAATACGACTCACTATAGGGAGAGCTTCGATATACATTACCATCG	TAATACGACTCACTATAGGGAGAAAATCACAGCTAACAAACCG
Sjc_0002108	TAATACGACTCACTATAGGGAGATGTTGTCGTATTACATTCGG	TAATACGACTCACTATAGGGAGACGTAACTGTAGGACTGGTAT
Sjc_0008854	TAATACGACTCACTATAGGGAGAGGATACTTGAGTCAATCTGTC	TAATACGACTCACTATAGGGAGAGTTATAGCACTGTCGAATGT
Sjc_0006925	TAATACGACTCACTATAGGGAGAGGCATGATGGAGTTGAATAC	TAATACGACTCACTATAGGGAGAATCCTCATCGGAATCTTCTG
Sjc_0008277	TAATACGACTCACTATAGGGAGACGTCGTTGCTGTGGTAAT	TAATACGACTCACTATAGGGAGACGCTCCATTCACTTTCTGT
Sjc_0007839	TAATACGACTCACTATAGGGAGAAACCGATGTTACTTCACCTT	TAATACGACTCACTATAGGGAGAGTCGATTAGGATCGTAATAACG
Sjc_0004063	TAATACGACTCACTATAGGGAGATGCCCTGTTTCGTGATAT	TAATACGACTCACTATAGGGAGAAGGTTTGTAAGCAGTCTACT
Sjc_0002032	TAATACGACTCACTATAGGGAGAAAACGAAACTCAACCTGTG	TAATACGACTCACTATAGGGAGAACCTTCAGAAACCCAAACTA
Sjc_0002020	TAATACGACTCACTATAGGGAGACTGAGCATTCGATGCCTAA	TAATACGACTCACTATAGGGAGAGTCGATGTTATAGTATCGGTAG
Sjc_0005651	TAATACGACTCACTATAGGGAGATGGTAACACAACGTGATCC	TAATACGACTCACTATAGGGAGACGCAGTCAATCGTATAGGA
Sjc_0002632	TAATACGACTCACTATAGGGAGACTGTCTGTACGCAATTAGC	TAATACGACTCACTATAGGGAGACATGGTCTCAATACTTCACC
Sjc_0006488	TAATACGACTCACTATAGGGAGAGTGGCTATAATTGCGAAGT	TAATACGACTCACTATAGGGAGAAGCAGCGTAGTAATACCC
Sjc_0006304	TAATACGACTCACTATAGGGAGATGAATTGTGGACAGGCTAC	TAATACGACTCACTATAGGGAGACTACGGTTTGAAGCTGTTAC
Sjc_0009525	TAATACGACTCACTATAGGGAGAGATGATGATGACATTGAAGG	TAATACGACTCACTATAGGGAGACAACGCCTTCTTTGATAGT
Sjc_0008086	TAATACGACTCACTATAGGGAGAGGGTTTGGCAGCAGG	TAATACGACTCACTATAGGGAGAGCTTTAGAACGTACATTTGGTA
Sjc_0008848	TAATACGACTCACTATAGGGAGAAGAGGAATGGAAGACAGATG	TAATACGACTCACTATAGGGAGACAAATGCTTGAAAGGTGGTA
Sjc_0009754	TAATACGACTCACTATAGGGAGAAGGTGAAGATGAAGACAAGA	TAATACGACTCACTATAGGGAGAACTTTCGTCGTAGTCAACA
Sjc_0000453	TAATACGACTCACTATAGGGAGAGTCAGGTGCATGTGGATT	TAATACGACTCACTATAGGGAGAAAGTAAGTGTGGTGTTCTCA
Sjc_0001785	TAATACGACTCACTATAGGGAGAGGCCTTCTGTGCTGTAA	TAATACGACTCACTATAGGGAGACCATAGAAATGGTATTAGGTT
Sjc_0001798	TAATACGACTCACTATAGGGAGAATGCCTCTTCATACTGTTCA	TAATACGACTCACTATAGGGAGAGCGTTGTTTCGTTTGAGT
Sjc_0003451	TAATACGACTCACTATAGGGAGAAATCAAACAGGTAACTCGC	TAATACGACTCACTATAGGGAGAGAATTTCCGTTTGACTGTAG
Sjc_0006792	TAATACGACTCACTATAGGGAGAACAGTATTTGAACCAGCA	TAATACGACTCACTATAGGGAGATTAAAATCATCTGATGACAGT
Sjc_0003212	TAATACGACTCACTATAGGGAGAACAAACACCGAGACTCATT	TAATACGACTCACTATAGGGAGAGAACCTTGTCTTCTGATATGG
Sjc_0003209	TAATACGACTCACTATAGGGAGACTACAAACACCGAGACTC	TAATACGACTCACTATAGGGAGAGATATGAACCTTGTCTTCTG
Sjc_0001832	TAATACGACTCACTATAGGGAGATACCAATATTCACTGCTGTC	TAATACGACTCACTATAGGGAGAATATGGTCGAGGATCTTGTT
Sjc_0004252	TAATACGACTCACTATAGGGAGAAGCACATGGAAGTACAAGTC	TAATACGACTCACTATAGGGAGAGAAGTTATCAGTGGTGTAGTCT
Sjc_0002108	TAATACGACTCACTATAGGGAGATGTTGTCGTATTACATTCGG	TAATACGACTCACTATAGGGAGACGTAACTGTAGGACTGGTAT
Sjc_0008854	TAATACGACTCACTATAGGGAGAGGATACTTGAGTCAATCTGTC	TAATACGACTCACTATAGGGAGAGTTATAGCACTGTCGAATGT
Sjc_0008277	TAATACGACTCACTATAGGGAGACGTCGTTGCTGTGGTAAT	TAATACGACTCACTATAGGGAGACGCTCCATTCACTTTCTGT
Sjc_0005457	TAATACGACTCACTATAGGGAGACACTGTTCAATATGGTCAAGG	TAATACGACTCACTATAGGGAGACGATTGGCGGTAATTCATAA
Sjc_0000414	TAATACGACTCACTATAGGGAGACATCCGTTGCTATCAGTTC	TAATACGACTCACTATAGGGAGAGACACCATTCATTCCACAA
Sjc_0001613	TAATACGACTCACTATAGGGAGAGCTATTAGGTGCTGGTGAG	TAATACGACTCACTATAGGGAGAGAAGAAGTAAGATGCCGAATC
Sjc_0005705	TAATACGACTCACTATAGGGAGACGGCTACGATGTTGTATTC	TAATACGACTCACTATAGGGAGACTAGAGACTTCTTCAGTGTTG
Sjc_0009708	TAATACGACTCACTATAGGGAGACCTGTGATAAATGTGAGTGT	TAATACGACTCACTATAGGGAGAGGATTGTAGCCATGAATGAA
Sjc_0007312	TAATACGACTCACTATAGGGAGACAGCGAATAGGCAATGGA	TAATACGACTCACTATAGGGAGACGTAGGAATCAACTATCTGTG
Sjc_0007388	TAATACGACTCACTATAGGGAGATGTGTAGACACTTCACCAAT	TAATACGACTCACTATAGGGAGAAATCCACCGAACAACTCAA
Sjc_0001966	TAATACGACTCACTATAGGGAGATGGCAAGAATCGGTAAAGG	TAATACGACTCACTATAGGGAGAACCACCAACAACAGCATAT
Sjc_0007400	TAATACGACTCACTATAGGGAGAGTTATTCCGTAGTTGGTGATAC	TAATACGACTCACTATAGGGAGACTACCGTATGTGGCAAGG
Sjc_0008726	TAATACGACTCACTATAGGGAGACCTCTTGGTGTTGTCTCTG	TAATACGACTCACTATAGGGAGAAAGGATGGTACTGTGCTAAG
Sjc_0003599	TAATACGACTCACTATAGGGAGACGCAATGAGTGACGGAAG	TAATACGACTCACTATAGGGAGACGCAACAGAATGGTATTAGAC
Sjc_0007309	TAATACGACTCACTATAGGGAGAGTGTTGTAATCATAGCGACA	TAATACGACTCACTATAGGGAGAACAATGAGAAGTCACAGGTT
Sjc_0007465	TAATACGACTCACTATAGGGAGATGCCTCAACATTGAACAGT	TAATACGACTCACTATAGGGAGACGATGAGTCAGTGAATTAGTC
Sjc_0008015	TAATACGACTCACTATAGGGAGAGCGATAACAGTCACCATATAC	TAATACGACTCACTATAGGGAGAACACCAACAATCTTCCTCTT
Sjc_0002842	TAATACGACTCACTATAGGGAGAGACCATCTGCTTCTGAACT	TAATACGACTCACTATAGGGAGAACATTCTAAGTCGTCATCCA
Sjc_0006794	TAATACGACTCACTATAGGGAGACTGTTCAAAGTTCTGTCCTC	TAATACGACTCACTATAGGGAGACAATCAATTACACCGCCATT
Sjc_0007679	TAATACGACTCACTATAGGGAGAACTACAAGCCGCTTATGAT	TAATACGACTCACTATAGGGAGAGCATCCTCTAATCCATTGAA
Sjc_0007612	TAATACGACTCACTATAGGGAGAGGCGGTACTAATCAAGTCTTA	TAATACGACTCACTATAGGGAGACCTGACATAGCCTCTGGAT
Sjc_0004251	TAATACGACTCACTATAGGGAGAGGTTCTCATTGTGTTTCTCT	TAATACGACTCACTATAGGGAGAAGGATTGCTGATGTAAGTAG
Sjc_0003727	TAATACGACTCACTATAGGGAGATTCGTCATCATCCATACCAT	TAATACGACTCACTATAGGGAGAACCGTAGTTGCTCAGAGA
Sjc_0007613	TAATACGACTCACTATAGGGAGAGCTTCATCAGTCATCAGTG	TAATACGACTCACTATAGGGAGACTGGTGGATTAGGACATATTC
Sjc_0006793	TAATACGACTCACTATAGGGAGAGTGGTATTCGATGGTTACTTC	TAATACGACTCACTATAGGGAGATGACAGTTCTTCATCTTCCA
Sjc_0006795	TAATACGACTCACTATAGGGAGACCATTGAAACAACCAAACTG	TAATACGACTCACTATAGGGAGAGGAGCACTCATCGAGAATA
Sjc_0008810	TAATACGACTCACTATAGGGAGAGTTGTTGATTACAGGAAGCA	TAATACGACTCACTATAGGGAGATCCAATGGTCTACGAAGTG
Sjc_0005834	TAATACGACTCACTATAGGGAGAAGATGCCTTAACGGAATGTA	TAATACGACTCACTATAGGGAGAGTGACTGTAATACTGACTGTG
Sjc_0000243	TAATACGACTCACTATAGGGAGATGTGCTGATGATGATCTTGT	TAATACGACTCACTATAGGGAGACTTGCCATACACGACCATA
Sjc_0006792	TAATACGACTCACTATAGGGAGACACAGTATTTGAACCAGCAT	TAATACGACTCACTATAGGGAGACGGTCCAGTTAGTACACATA
Sjc_0003646	TAATACGACTCACTATAGGGAGACAACCAACCACACTCCAA	TAATACGACTCACTATAGGGAGAAACTTCTTGTTCACTGATGC
Sjc_0003943	TAATACGACTCACTATAGGGAGACTATTCGGTGTCTTCATTCTC	TAATACGACTCACTATAGGGAGAGTTGCGACATGCTTACTATT
Sjc_0005966	TAATACGACTCACTATAGGGAGACCACAACTTGATGAAGAATG	TAATACGACTCACTATAGGGAGAACTGCACTTAAGAAGTAGGA
Sjc_0007311	TAATACGACTCACTATAGGGAGACCATACTGCTGTAACTAATGC	TAATACGACTCACTATAGGGAGAGTTGTGATGACTGTTGTTTC
Sjc_0006059	TAATACGACTCACTATAGGGAGAATTACGTTGTGAACCAGATG	TAATACGACTCACTATAGGGAGAGGTGATGATAAGGATGATGTG
Sjc_0000033	TAATACGACTCACTATAGGGAGATTGGCGAGATAATGACACA	TAATACGACTCACTATAGGGAGAACTGGCAATATGGCACAT
Sjc_0007614	Primer not searched.	Primer not searched.
Sjc_0005405	TAATACGACTCACTATAGGGAGAGGACGAAGATTGACCACTT	TAATACGACTCACTATAGGGAGAACTCCAAGAATGCTGTATGT
Sjc_0004804	TAATACGACTCACTATAGGGAGATCAAGTCAACAGTGATGGAT	TAATACGACTCACTATAGGGAGAAGCGATAACAGCAATAACAG
Sjc_0002267	TAATACGACTCACTATAGGGAGAACCGTTGTCAGATGAGATG	TAATACGACTCACTATAGGGAGATACCACACGCAGGATACT
Sjc_0005525	TAATACGACTCACTATAGGGAGAACCAACAACCATCCATAGTA	TAATACGACTCACTATAGGGAGACTCCTGACATGATGTATTACG
