# Supplementary material for: RNAi screening of uncharacterized genes identifies promising druggable targets in Schistosoma japonicum
Source: PLoS Pathog. 2025 Mar 28;21(3):e1013014. doi: 10.1371/journal.ppat.1013014 (PMC11977999; doi:10.1371/journal.ppat.1013014)
Supplement: S15 Table — (XLSX) [file ppat.1013014.s026.xlsx]

## Sheet: Sheet1
S15 Table. Probe primer sequences.
GeneID	Sense Primer	Anti-sense Primer
catb	GGTCAACAATCAGCAGAATT	TAATACGACTCACTATAGGGAGATAAGTCCAGCCACAACATTA
Sjc_0003646	CAACCAACCACACTCCAA	TAATACGACTCACTATAGGGAGAAACTTCTTGTTCACTGATGC
Sjc_0007312	CAGCGAATAGGCAATGGA	TAATACGACTCACTATAGGGAGACGTAGGAATCAACTATCTGTG
Sjc_0008726	CCTCTTGGTGTTGTCTCTG	TAATACGACTCACTATAGGGAGAAAGGATGGTACTGTGCTAAG
Sjc_0002842	GACCATCTGCTTCTGAACT	TAATACGACTCACTATAGGGAGAACATTCTAAGTCGTCATCCA
Sjc_0002003	GTCCACTTACTCGCATAGA	TAATACGACTCACTATAGGGAGACGACTAATAATCTGACGGTAG
Sjc_0009272	TCTACCGTTTGTTCAAATGG	TAATACGACTCACTATAGGGAGACTAACCATGTCGTCTATGATG
nanos1	TGAGATTGGTAGAAGACGAA	TAATACGACTCACTATAGGGAGACGATCATAGAACAAGTTGGT
nanos2	GAGTTCCAGTACAGAGACA	TAATACGACTCACTATAGGGAGATGCGTTATGTATATGTCAGG
